# Supplementary material for: Dissecting the Calcium-Induced Differentiation of Human Primary Keratinocytes Stem Cells by Integrative and Structural Network Analyses
Source: PLoS Comput Biol. 2015 May 6;11(5):e1004256. doi: 10.1371/journal.pcbi.1004256 (PMC4422705; doi:10.1371/journal.pcbi.1004256)
Supplement: S1 Table — (XLSX) [file pcbi.1004256.s022.xlsx]

## Sheet: description
Table S1. Gene expression changes during calcium-induced differentiation of human primary keratinocyte stem cells and GO analysis.
	Description	#	Sheet Name
FILTRATION	To begin the original data pertaining to calcium induced skin differentiation from Janich et al., 2013 and filtered. Agilent control spots were filtered, redundant Agilent control probes were collapsed using their median, noise defined as probesets with expression profiles below 7 were filtered (i.e. floor of median of dataset), and lastly filter multiple probesets mapping to one gene by taking t…	16720	"all expressed genes"
CLASSIFICATIONS	To classify genes, we used a Chi Square metric to split the data set into two main classes of constitutve and dynamic using the P(Chi.Sq.Sc) cutoff of 0.01 such that any gene with P(Chi.Sq.Sc) < 0.01 is considered dynamic and all the rest are constitutive. *P(Chi.Sq.Sc) are not rounded	16720
	1: non-dynamic genes have to satisfy P(Chi.Sq.Sc)>=0.01 AND FoldChange<2	6137	"non-dynamic"
	2: unresolved genes are either dynamic genes with P(Chi.Sq.Sc)<0.01 and FoldChange>=2 OR constitutive genes with P(Chi.Sq.Sc)>=0.01 BUT ALSO FoldChange>=2	4487	"unresolved"
	3: dynamic genes P(Chi.Sq.Sc)<0.01 AND FoldChange>=2.	6096	"dynamic"
	4: super-dynamic genes are a subset of dynamic genes which have FoldChange>=4	1317	"super-dynamic"
ClUSTERING	Genes of super-dynamic group are then K-means clustered into 8.	1317	"super-dynamic"
GO ANALYSIS	Functional analysis of super-dynamic genes.	1317	"Go analysis"
Column	Description
ID	Composed of official symbol and probe ID
Gene	Official gene symbol from HGNC
Probe	Probe ID of Agilent oligo mapping to the gene
Uniprot Accession	External ID to Uniprot Accession
Chi.Sq.Scaled	Standard Chi Sqaure formula scaled/multiplied by 7/0.125 which represents the universal error rate
P(Chi.Sq.Sc)	P-value indicating whether the scaled Chi Sqaure coefficient is significantly different from critical or expected value
Mean	Arithmetic average of 10 time points
FoldChange	The difference between the time point with maximal expression and the one with minimal expression
Cluster#	This only applies to superdynamic genes and indicate which cluster they have been put into.
ExpClass	A gene in the row is classified as "non-dynamic", "unresolved', "dynamic" non-dynamic genes have to satisfy P(Chi.Sq.Sc)>=0.01 AND FoldChange<2 unresolved genes either have P(Chi.Sq.Sc)<0.01 and FoldChange<2 OR P(Chi.Sq.Sc)>=0.01and FoldChange>=2 dynamic genes have P(Chi.Sq.Sc)<0.01 AND FoldChange>=2.
StdDev	Standard deviation over 10 times points where degrees of freedom (df) is n-1 (=9)
CV.log	Coefficient of variation is standard deviation normalized by the mean of non-log-transformed values
CV.raw	Coefficient of variation is standard deviation normalized by the mean of log-transformed values
Mean.StdDev.	Arithmetic average of all 10 standard deviations over replicates below.
Mean.StdErr.	Arithmetic average of all 10 standard errors over replicates below.
M0	Median centred average expression over 3 biological replicates at time 0 hours
M5	Median centred average expression over 3 biological replicates at time 5 hours
M10	Median centred average expression over 3 biological replicates at time 10 hours
M15	Median centred average expression over 3 biological replicates at time 15 hours
M20	Median centred average expression over 3 biological replicates at time 20 hours
M25	Median centred average expression over 3 biological replicates at time 25 hours
M30	Median centred average expression over 3 biological replicates at time 30 hours
M35	Median centred average expression over 3 biological replicates at time 35 hours
M40	Median centred average expression over 3 biological replicates at time 40 hours
M45	Median centred average expression over 3 biological replicates at time 45 hours
T0	Average expression over 3 biological replicates at time 0 hours
T5	Average expression over 3 biological replicates at time 5 hours
T10	Average expression over 3 biological replicates at time 10 hours
T15	Average expression over 3 biological replicates at time 15 hours
T20	Average expression over 3 biological replicates at time 20 hours
T25	Average expression over 3 biological replicates at time 25 hours
T30	Average expression over 3 biological replicates at time 30 hours
T35	Average expression over 3 biological replicates at time 35 hours
T40	Average expression over 3 biological replicates at time 40 hours
T45	Average expression over 3 biological replicates at time 45 hours
SD_0	Standard deviaton over 3 replicates at time 0 hours
SD_5	Standard deviaton over 3 replicates at time 5 hours
SD_10	Standard deviaton over 3 replicates at time 10 hours
SD_15	Standard deviaton over 3 replicates at time 15 hours
SD_20	Standard deviaton over 3 replicates at time 20 hours
SD_25	Standard deviaton over 3 replicates at time 25 hours
SD_30	Standard deviaton over 3 replicates at time 30 hours
SD_35	Standard deviaton over 3 replicates at time 35 hours
SD_40	Standard deviaton over 3 replicates at time 40 hours
SD_45	Standard deviaton over 3 replicates at time 45 hours
SE_0	Standard error is SD/sqrt(2) over 3 replicates at time 0 hours
SE_5	Standard error is SD/sqrt(2) over 3 replicates at time 5 hours
SE_10	Standard error is SD/sqrt(2) over 3 replicates at time 10 hours
SE_15	Standard error is SD/sqrt(2) over 3 replicates at time 15 hours
SE_20	Standard error is SD/sqrt(2) over 3 replicates at time 20 hours
SE_25	Standard error is SD/sqrt(2) over 3 replicates at time 25 hours
SE_30	Standard error is SD/sqrt(2) over 3 replicates at time 30 hours
SE_35	Standard error is SD/sqrt(2) over 3 replicates at time 35 hours
SE_40	Standard error is SD/sqrt(2) over 3 replicates at time 40 hours
SE_45	Standard error is SD/sqrt(2) over 3 replicates at time 45 hours
df	Degrees of Freedom = n - k where n is the number of samples and k is the number of parameters we are estimating so if we are only estimating mean and variance then k = 1 and d.f. = n -1

## Sheet: all expressed genes
ID	Gene	Probe	Uniprot Accession	Chi.Sq.Scaled	P(Chi.Sq.Sc)	FoldChange	ExpClass	Mean	StdDev	CV.log	CV.raw	Mean.StdDev.	Mean.StdErr.	M0	M5	M10	M15	M20	M25	M30	M35	M40	M45	0	5	10	15	20	25	30	35	40	45	SD_0	SD_5	SD_10	SD_15	SD_20	SD_25	SD_30	SD_35	SD_40	SD_45	SE_0	SE_5	SE_10	SE_15	SE_20	SE_25
A_24_P135391|A_24_P135391	A_24_P135391	A_24_P135391		82.8525	4.37e-14	2.42111	dynamic	13.4927	0.40545	3.00582	31.2558	0.320275	0.184911	0.897667	0.581667	0.175667	0.0533333	-0.0643333	-0.307667	-0.378	-0.293333	-0.0533333	0.190667	14.3103	13.9943	13.5883	13.466	13.3483	13.105	13.0347	13.1193	13.3593	13.6033	0.288058	0.0970842	0.188691	0.245935	0.282635	0.30677	0.40942	0.407929	0.423039	0.553193	0.16631	0.0560516	0.108941	0.141991	0.163179	0.177114
A_24_P161914|A_24_P161914	A_24_P161914	A_24_P161914		187.874	0	3.1109	dynamic	13.3982	0.610466	4.55787	46.9148	1.26404	0.729792	1.27633	0.616667	1.23867	0.548333	-0.151	-0.244	-0.138333	0.138333	-0.361	-0.159333	14.398	13.7383	14.3603	13.67	12.9707	12.8777	12.9833	13.26	12.7607	12.9623	0.979692	1.81897	0.688292	1.31778	0.899981	1.02736	1.462	0.910738	1.72078	1.81476	0.565625	1.05018	0.397385	0.760823	0.519604	0.593146
A_24_P169843|A_24_P169843	A_24_P169843	A_24_P169843		212.963	0	3.83263	dynamic	15.3948	0.650035	4.22262	37.6305	0.509744	0.294301	-1.3145	-1.05483	-0.205833	0.388167	0.623833	0.515833	0.3365	0.151167	-0.151167	-0.1925	14.1707	14.4303	15.2793	15.8733	16.109	16.001	15.8217	15.6363	15.334	15.2927	1.30701	1.02536	0.626924	0.452695	0.437583	0.351581	0.229531	0.205062	0.322628	0.139059	0.754605	0.591992	0.361955	0.261363	0.252639	0.202985
A_24_P170395|A_24_P170395	A_24_P170395	A_24_P170395		59.8429	1.44e-09	2.05956	dynamic	7.3929	0.344662	4.66185	25.4973	0.515024	0.297349	0.790667	0.317333	0.633333	0.409	-0.251667	-0.079	0.0143333	-0.017	-0.0696667	-0.0143333	8.01033	7.537	7.853	7.62867	6.968	7.14067	7.234	7.20267	7.15	7.20533	0.401703	0.740923	0.673971	0.47	0.201293	0.399051	0.639275	0.294123	0.688736	0.641162	0.231923	0.427772	0.389117	0.271355	0.116217	0.230392
A_24_P178444|A_24_P178444	A_24_P178444	A_24_P178444		111.508	0	2.53737	dynamic	10.6946	0.470368	4.39767	32.7451	0.306891	0.177184	-0.663	0.188667	0.680333	0.627	0.465	0.00533333	-0.289667	-0.452333	-0.396667	-0.00533333	10.0157	10.8673	11.359	11.3057	11.1437	10.684	10.389	10.2263	10.282	10.6733	0.80172	0.680729	0.246055	0.134329	0.061101	0.104532	0.168962	0.270596	0.311309	0.289581	0.462873	0.393019	0.14206	0.077555	0.0352767	0.0603517
A_24_P195724|A_24_P195724	A_24_P195724	A_24_P195724		81.0008	1.02e-13	2.37183	dynamic	14.7378	0.400886	2.72007	29.7954	0.467598	0.269968	0.7955	0.564167	0.3115	-0.1685	-0.4505	-0.3785	-0.209833	-0.0278333	0.0278333	0.0971667	15.477	15.2457	14.993	14.513	14.231	14.303	14.4717	14.6537	14.7093	14.7787	0.0711407	0.402563	0.444177	0.435582	0.488255	0.717113	0.652767	0.350688	0.507181	0.606508	0.0410731	0.23242	0.256446	0.251484	0.281894	0.414025
A_24_P221485|A_24_P221485	A_24_P221485	A_24_P221485		481.343	0	6.12765	dynamic	7.8169	0.977493	12.5037	81.8478	0.487203	0.281287	0.812333	2.07667	2.067	0.595333	-0.473333	-0.538667	-0.349667	-0.123667	-0.00233333	0.00233333	8.22267	9.487	9.47733	8.00567	6.937	6.87167	7.06067	7.28667	7.408	7.41267	0.0536874	0.540667	0.670449	0.694792	0.55255	0.504961	0.543123	0.362537	0.436954	0.512309	0.0309964	0.312154	0.387084	0.401139	0.319015	0.291539
A_24_P230057|A_24_P230057	A_24_P230057	A_24_P230057		238.699	0	3.95132	dynamic	15.6268	0.688085	4.40379	37.2484	0.539183	0.311297	-1.56817	-1.35883	-0.4885	0.1225	0.414167	0.344833	0.1625	0.0525	-0.0525	-0.184833	14.3143	14.5237	15.394	16.005	16.2967	16.2273	16.045	15.935	15.83	15.6977	1.42141	1.08453	0.619218	0.480866	0.479442	0.427863	0.247303	0.30694	0.23441	0.0898462	0.820653	0.626151	0.357506	0.277628	0.276806	0.247027
A_24_P24142|A_24_P24142	A_24_P24142	A_24_P24142		88.1815	3.77e-15	2.14602	dynamic	15.7926	0.418125	2.64895	29.8353	0.311069	0.179596	0.759167	0.6945	0.571833	0.418833	0.0075	-0.276833	-0.3425	-0.204833	-0.0981667	-0.0075	16.3997	16.335	16.2123	16.0593	15.648	15.3637	15.298	15.4357	15.5423	15.633	0.0243379	0.111216	0.101002	0.248226	0.204392	0.473061	0.674109	0.388	0.432936	0.453408	0.0140515	0.0642106	0.0583133	0.143314	0.118006	0.273122
A_24_P247074|A_24_P247074	A_24_P247074	A_24_P247074		404.168	0	5.99738	dynamic	14.2654	0.895561	6.27846	43.5723	0.519269	0.2998	-2.33867	-1.61867	-0.903333	-0.376	0.063	0.238333	0.245667	0.178667	0.107	-0.063	12.3737	13.0937	13.809	14.3363	14.7753	14.9507	14.958	14.891	14.8193	14.6493	1.17585	0.723985	0.588684	0.699916	0.603366	0.326794	0.214292	0.346308	0.330456	0.183045	0.678876	0.417993	0.339877	0.404097	0.348353	0.188675
A_24_P247454|A_24_P247454	A_24_P247454	A_24_P247454		274.419	0	4.55147	dynamic	15.5703	0.737889	4.73799	39.5784	0.493212	0.284756	-1.71083	-1.37883	-0.507167	0.130833	0.4755	0.380833	0.230167	0.0145	-0.0145	-0.2485	14.1223	14.4543	15.326	15.964	16.3087	16.214	16.0633	15.8477	15.8187	15.5847	1.23465	0.911705	0.539601	0.530192	0.477869	0.291464	0.242275	0.249127	0.3261	0.129137	0.712825	0.526373	0.311539	0.306107	0.275898	0.168277
A_24_P272515|A_24_P272515	A_24_P272515	A_24_P272515		228.921	0	3.02514	dynamic	8.3127	0.673751	8.10777	49.9436	0.40621	0.234525	1.303	1.40133	1.19633	0.696	0.085	-0.195667	-0.085	-0.118667	-0.153667	-0.132667	9.21633	9.31467	9.10967	8.60933	7.99833	7.71767	7.82833	7.79467	7.75967	7.78067	1.02296	0.676432	0.568599	0.636102	0.265702	0.109418	0.288663	0.108214	0.163812	0.222199	0.590605	0.390538	0.328281	0.367253	0.153403	0.0631726
A_24_P281447|A_24_P281447	A_24_P281447	A_24_P281447		69.1665	2.22e-11	2.40216	dynamic	6.451	0.370453	5.74292	34.5823	0.341485	0.197157	-0.113	-0.044	0.0643333	-0.0253333	0.032	0.147	0.0116667	-0.0116667	1.15133	-0.0496667	6.22167	6.29067	6.399	6.30933	6.36667	6.48167	6.34633	6.323	7.486	6.285	0.0421466	0.218518	0.300764	0.067159	0.249147	0.282323	0.11812	0.0955981	2.00079	0.0402865	0.0243333	0.126162	0.173646	0.0387743	0.143845	0.162999
A_24_P289043|A_24_P289043	A_24_P289043	A_24_P289043		150.856	0	2.54853	dynamic	7.6573	0.54718	7.14703	40.5363	0.818184	0.472378	1.135	0.890333	1.05367	0.520667	-0.195667	-0.0836667	-0.115667	-0.214667	-0.0946667	0.0836667	8.49433	8.24967	8.413	7.88	7.16367	7.27567	7.24367	7.14467	7.26467	7.443	0.825083	1.31961	0.842328	0.973395	0.322931	0.422025	0.872397	0.525249	0.976038	1.10278	0.476362	0.761879	0.486318	0.56199	0.186444	0.243656
A_24_P307065|A_24_P307065	A_24_P307065	A_24_P307065		327.825	0	5.6087	dynamic	11.466	0.806503	7.03493	81.6434	0.15875	0.0916542	0.958333	2.31567	0.948333	0.118333	0.0376667	-0.0376667	-0.110667	-0.172	-0.155667	-0.129	12.047	13.4043	12.037	11.207	11.1263	11.051	10.978	10.9167	10.933	10.9597	0.267815	0.207387	0.288318	0.128643	0.167052	0.0687386	0.117222	0.123783	0.110666	0.107872	0.154623	0.119735	0.16646	0.074272	0.0964475	0.0396863
A_24_P307306|A_24_P307306	A_24_P307306	A_24_P307306		101.281	0	2.47141	dynamic	10.7058	0.448279	4.18656	32.9958	1.15243	0.665357	0.6125	0.399167	0.851833	0.151167	-0.4535	-0.449833	-0.259833	0.119167	-0.2415	-0.119167	11.2573	11.044	11.4967	10.796	10.1913	10.195	10.385	10.764	10.4033	10.5257	0.768509	1.72733	0.701266	1.30588	0.557066	1.14081	1.40117	0.637184	1.55765	1.72746	0.443699	0.997274	0.404876	0.75395	0.321622	0.658645
A_24_P307384|A_24_P307384	A_24_P307384	A_24_P307384		122.393	0	2.62624	dynamic	8.6768	0.492677	5.67864	36.6623	0.74924	0.432574	0.924833	0.646167	0.843167	0.0911667	-0.468167	-0.2815	-0.107167	0.0785	-0.254833	-0.0785	9.46233	9.18367	9.38067	8.62867	8.06933	8.256	8.43033	8.616	8.28267	8.459	0.345071	1.16602	0.62345	0.574461	0.347271	0.792184	1.00795	0.258153	1.10502	1.27282	0.199227	0.673202	0.359949	0.331665	0.200497	0.457368
A_24_P349547|A_24_P349547	A_24_P349547	A_24_P349547		267.94	0	4.11436	dynamic	13.3201	0.729223	5.47459	43.618	0.562034	0.324491	-1.43717	-0.0631667	0.449167	0.567167	0.6035	0.388167	0.0631667	-0.418833	-0.8735	-1.01917	12.057	13.431	13.9433	14.0613	14.0977	13.8823	13.5573	13.0753	12.6207	12.475	0.1947	0.227053	0.290664	0.497516	0.599954	0.455153	0.832698	0.948764	1.0113	0.562542	0.11241	0.131089	0.167815	0.287241	0.346384	0.262783
A_24_P358131|A_24_P358131	A_24_P358131	A_24_P358131		251.758	0	4.34995	dynamic	14.7156	0.706838	4.8035	39.2156	0.460568	0.265909	-1.54667	-1.17367	-0.307	0.304	0.574333	0.522667	0.297667	0.148333	-0.148333	-0.180333	13.3197	13.6927	14.5593	15.1703	15.4407	15.389	15.164	15.0147	14.718	14.686	1.12834	1.01401	0.576477	0.401879	0.350522	0.315932	0.184293	0.180514	0.330751	0.122967	0.651449	0.585436	0.332829	0.232025	0.202374	0.182403
A_24_P358305|A_24_P358305	A_24_P358305	A_24_P358305		98.3917	0	2.53972	dynamic	11.9217	0.441815	3.70539	30.5812	0.38494	0.222245	-0.6765	0.486167	0.668167	0.404833	0.0281667	-0.0281667	0.0301667	-0.1065	-0.399833	-0.528833	11.2573	12.42	12.602	12.3387	11.962	11.9057	11.964	11.8273	11.534	11.405	0.390715	0.189676	0.234847	0.586691	0.353187	0.272533	0.305044	0.665417	0.607346	0.243945	0.22558	0.10951	0.135589	0.338726	0.203913	0.157347
A_24_P374973|A_24_P374973	A_24_P374973	A_24_P374973		59.3362	1.8e-09	2.21095	dynamic	9.2285	0.343119	3.71778	24.3022	0.545102	0.314715	0.658667	0.206333	0.532	0.251	-0.0306667	0.0136667	-0.0403333	-0.0136667	-0.486	-0.259	9.804	9.35167	9.67733	9.39633	9.11467	9.159	9.105	9.13167	8.65933	8.88633	0.314477	0.765411	0.247318	0.540691	0.359617	0.611535	0.46204	0.375969	1.02653	0.747435	0.181564	0.44191	0.142789	0.312168	0.207625	0.35307
A_24_P384200|A_24_P384200	A_24_P384200	A_24_P384200		150.364	0	2.86659	dynamic	10.0514	0.545938	5.43345	41.5135	0.878634	0.507279	0.921667	0.839333	1.228	0.406333	-0.165	-0.120667	-0.0663333	0.0663333	-0.291333	-0.163333	10.7073	10.625	11.0137	10.192	9.62067	9.665	9.71933	9.852	9.49433	9.62233	0.575105	1.28123	0.526435	0.93484	0.522871	0.885565	1.04879	0.538805	1.27002	1.20268	0.332037	0.739718	0.303938	0.53973	0.30188	0.511281
A_24_P401090|A_24_P401090	A_24_P401090	A_24_P401090		471.846	0	7.43672	dynamic	10.1852	0.967709	9.5002	64.5049	0.68294	0.394295	0.6055	0.1375	1.42617	0.9555	0.3085	-0.1375	-0.369833	-0.8535	-1.4685	-1.42317	10.8727	10.4047	11.6933	11.2227	10.5757	10.1297	9.89733	9.41367	8.79867	8.844	0.342176	0.758742	0.391531	1.10827	0.540846	0.263747	0.76073	0.79166	0.962142	0.90955	0.197555	0.43806	0.22605	0.639862	0.312258	0.152274
A_24_P401601|A_24_P401601	A_24_P401601	A_24_P401601		222.215	0	3.75896	dynamic	13.8831	0.664006	4.78368	35.0473	0.486603	0.28094	-1.60867	-1.26433	-0.350667	0.147333	0.301667	0.281	0.185667	0.106	-0.106	-0.194333	12.5247	12.869	13.7827	14.2807	14.435	14.4143	14.319	14.2393	14.0273	13.939	1.07505	1.09446	0.664407	0.26619	0.369707	0.426568	0.350902	0.0453578	0.29199	0.281395	0.620681	0.631888	0.383595	0.153685	0.21345	0.246279
A_24_P409402|A_24_P409402	A_24_P409402	A_24_P409402		75.4177	1.31e-12	2.23871	dynamic	12.2983	0.386831	3.14556	27.6231	0.682032	0.393771	0.718	0.487667	0.775667	0.424333	-0.0216667	0.000333335	-0.101667	-0.000333335	-0.387	-0.026	12.8293	12.599	12.887	12.5357	12.0897	12.1117	12.0097	12.111	11.7243	12.0853	0.40112	0.742435	0.563731	0.861671	0.217978	0.604182	0.731452	0.385929	1.15275	1.15907	0.231587	0.428645	0.32547	0.497486	0.12585	0.348825
A_24_P409661|A_24_P409661	A_24_P409661	A_24_P409661		102.972	0	2.4105	dynamic	13.3036	0.452262	3.39893	31.2988	0.169732	0.0979946	-0.152333	-0.186667	0.526333	0.675333	0.737	0.446333	0.151667	-0.151667	-0.339333	-0.532333	13.0337	12.9993	13.7123	13.8613	13.923	13.6323	13.3377	13.0343	12.8467	12.6537	0.147571	0.210077	0.173685	0.192048	0.0854225	0.178691	0.205505	0.202508	0.187634	0.114177	0.0852004	0.121288	0.100277	0.110879	0.0493187	0.103167
A_24_P41149|A_24_P41149	A_24_P41149	A_24_P41149		207.751	0	3.27085	dynamic	12.4761	0.642082	5.14546	47.9528	1.26732	0.731686	1.28183	0.786833	1.3605	0.774833	-0.0575	-0.247833	-0.0781667	0.0575	-0.349167	-0.0588333	13.411	12.916	13.4897	12.904	12.0717	11.8813	12.051	12.1867	11.78	12.0703	1.01443	1.62738	0.988	1.42048	0.633517	0.948532	1.54263	0.943352	1.68339	1.87146	0.58568	0.939567	0.570422	0.820116	0.365761	0.547635
A_24_P418536|A_24_P418536	A_24_P418536	A_24_P418536		186.224	0	3.26632	dynamic	11.8362	0.607858	5.13566	46.2152	1.2477	0.720359	1.0835	0.668167	1.31417	0.561833	-0.200833	-0.200833	-0.110167	0.110167	-0.3935	-0.256833	12.662	12.2467	12.8927	12.1403	11.3777	11.3777	11.4683	11.6887	11.185	11.3217	0.883129	1.69464	0.601406	1.53018	0.916876	1.08876	1.35339	0.94043	1.74466	1.72351	0.509874	0.978402	0.347222	0.883447	0.529359	0.628598
A_24_P662366|A_24_P662366	A_24_P662366	A_24_P662366		264.108	0	3.76157	dynamic	9.7966	0.723895	7.38862	53.5773	1.31216	0.757578	1.19083	1.09817	1.54817	0.8155	-0.207833	-0.3205	0.0245	-0.0245	-0.363167	-0.1805	10.6293	10.5367	10.9867	10.254	9.23067	9.118	9.463	9.414	9.07533	9.258	1.28152	1.78717	0.947993	1.53213	0.831222	0.927384	1.3891	1.20574	1.63459	1.58479	0.739887	1.03182	0.547324	0.884577	0.479906	0.535425
A_24_P67378|A_24_P67378	A_24_P67378	A_24_P67378		147.125	0	3.51453	dynamic	9.5916	0.540499	5.63406	41.0109	0.842635	0.486495	0.0295	0.332833	1.1325	0.638833	0.1525	-0.0295	-0.0335	-0.1625	-0.6085	-0.680833	9.544	9.84733	10.647	10.1533	9.667	9.485	9.481	9.352	8.906	8.83367	0.500938	1.07123	0.366427	1.23728	0.940684	0.409336	1.02526	0.936982	1.0389	0.899309	0.289217	0.618473	0.211557	0.714341	0.543104	0.23633
A_24_P739582|A_24_P739582	A_24_P739582	A_24_P739582		68.2741	3.32e-11	2.14404	dynamic	8.6471	0.368055	4.25693	27.0466	0.396403	0.228863	0.445167	0.626833	0.816167	0.3515	0.0318333	-0.0318333	-0.0908333	-0.0355	-0.284167	-0.159167	8.92533	9.107	9.29633	8.83167	8.512	8.44833	8.38933	8.44467	8.196	8.321	0.2371	0.752295	0.304887	0.393195	0.229223	0.228369	0.353415	0.441458	0.538155	0.485933	0.13689	0.434338	0.176027	0.227011	0.132342	0.131849
A_24_P7750|A_24_P7750	A_24_P7750	A_24_P7750		387.712	0	6.08251	dynamic	12.794	0.87708	6.85557	41.9945	0.476182	0.274924	-2.31083	-1.52783	-0.809167	-0.193833	0.1525	0.293833	0.208167	0.148833	0.0805	-0.0805	10.887	11.67	12.3887	13.004	13.3503	13.4917	13.406	13.3467	13.2783	13.1173	1.02731	0.737232	0.70734	0.602807	0.64572	0.289118	0.16273	0.261462	0.227535	0.10057	0.593116	0.425641	0.408383	0.348031	0.372807	0.166922
A_24_P786713|A_24_P786713	A_24_P786713	A_24_P786713		58.3067	2.84e-09	2.02886	dynamic	7.167	0.340351	4.74677	25.4003	0.248684	0.143578	0.326333	0.729667	0.329667	0.131333	0.145	-0.2	-0.131333	-0.290333	-0.291	-0.236333	7.442	7.84533	7.44533	7.247	7.26067	6.91567	6.98433	6.82533	6.82467	6.87933	0.190874	0.511052	0.109391	0.253336	0.118753	0.276218	0.254883	0.15851	0.425737	0.188089	0.110201	0.295056	0.0631568	0.146263	0.0685622	0.159474
A_24_P84608|A_24_P84608	A_24_P84608	A_24_P84608		258.312	0	5.12659	dynamic	10.567	0.715665	6.77493	39.3684	0.359356	0.207474	-1.87267	0.0653333	0.485333	0.232333	0.152333	0.0483333	-0.0483333	-0.473667	-0.724667	-1.013	9.00933	10.9473	11.3673	11.1143	11.0343	10.9303	10.8337	10.4083	10.1573	9.869	0.324506	0.153314	0.266654	0.434539	0.420519	0.232315	0.373503	0.628794	0.340177	0.419236	0.187354	0.0885162	0.153953	0.250881	0.242787	0.134127
A_24_P92267|A_24_P92267	A_24_P92267	A_24_P92267		230.002	0	3.51453	dynamic	8.8176	0.675735	7.66231	51.1233	1.29622	0.748376	1.11267	0.984333	1.55633	0.825667	-0.192	-0.257	0.00166667	-0.00166667	-0.238667	-0.0896667	9.56033	9.432	10.004	9.27333	8.25567	8.19067	8.44933	8.446	8.209	8.358	1.25858	1.76123	1.03673	1.6427	0.638553	0.829593	1.5035	1.17296	1.57724	1.54116	0.72664	1.01685	0.598554	0.948414	0.368669	0.478966
A_24_P93452|A_24_P93452	A_24_P93452	A_24_P93452		83.73	2.92e-14	2.21044	dynamic	13.6334	0.40778	2.98994	30.3586	0.670077	0.386869	0.87	0.484667	0.768	0.321	-0.053	-0.145333	-0.077	0.053	-0.274333	-0.155	14.3243	13.939	14.2223	13.7753	13.4013	13.309	13.3773	13.5073	13.18	13.2993	0.439473	0.927303	0.406734	0.555887	0.373851	0.617959	0.806014	0.323421	1.06104	1.18909	0.25373	0.535379	0.234828	0.320941	0.215843	0.356779
A_32_P101844|A_32_P101844	A_32_P101844	A_32_P101844		72.0561	6.01e-12	2.07724	dynamic	9.1754	0.37822	4.12049	27.1905	0.244625	0.141235	-0.329833	0.4635	0.6965	0.430833	0.238167	0.0348333	-0.0348333	-0.268167	-0.264167	-0.358167	8.78467	9.578	9.811	9.54533	9.35267	9.14933	9.07967	8.84633	8.85033	8.75633	0.186934	0.172754	0.235629	0.331168	0.310217	0.294164	0.301109	0.222068	0.223505	0.168708	0.107926	0.0997397	0.13604	0.1912	0.179104	0.169836
A_32_P101860|A_32_P101860	A_32_P101860	A_32_P101860		212.649	0	3.98893	dynamic	9.8088	0.649432	6.62238	42.605	0.331972	0.191664	-1.13083	-0.4615	0.597167	0.865167	0.471167	0.3605	0.1665	-0.1665	-0.555833	-0.719167	8.73533	9.40467	10.4633	10.7313	10.3373	10.2267	10.0327	9.69967	9.31033	9.147	0.180926	0.147161	0.502215	0.348939	0.244848	0.228546	0.373054	0.331621	0.44181	0.5206	0.104458	0.0849634	0.289954	0.20146	0.141363	0.131951
A_32_P185628|A_32_P185628	A_32_P185628	A_32_P185628		76.8308	6.87e-13	2.31712	dynamic	7.2485	0.390438	5.38712	29.4842	0.168397	0.0972239	0.0406667	0.790667	0.590333	0.180333	-0.0346667	0.033	-0.033	-0.262333	-0.374667	-0.421667	7.23833	7.98833	7.788	7.378	7.163	7.23067	7.16467	6.93533	6.823	6.776	0.125962	0.286165	0.133045	0.215891	0.269022	0.0615169	0.203878	0.0704651	0.154172	0.163851	0.072724	0.165217	0.0768136	0.124645	0.15532	0.0355168
A_32_P31992|A_32_P31992	A_32_P31992	A_32_P31992		63.0208	3.5e-10	2.06146	dynamic	12.2948	0.353615	2.87724	20.9476	0.128783	0.074353	-0.8985	-0.6825	-0.140833	-0.156833	-0.0025	0.0785	0.0941667	0.0025	0.145167	0.0458333	11.5477	11.7637	12.3053	12.2893	12.4437	12.5247	12.5403	12.4487	12.5913	12.492	0.174489	0.0356417	0.0890749	0.147453	0.0370045	0.147215	0.101214	0.121887	0.126263	0.307591	0.100741	0.0205778	0.0514274	0.0851319	0.0213646	0.0849948
A_32_P918263|A_32_P918263	A_32_P918263	A_32_P918263		63.2336	3.18e-10	2.07005	dynamic	10.6348	0.354208	3.32923	24.4732	0.168323	0.0971811	-0.304333	0.197	0.523	0.342	0.265333	0.0733333	-0.0733333	-0.311667	-0.393667	-0.526667	10.3513	10.8527	11.1787	10.9977	10.921	10.729	10.5823	10.344	10.262	10.129	0.256028	0.307906	0.0622682	0.145332	0.233365	0.236635	0.223025	0.135192	0.0417971	0.0416773	0.147818	0.17777	0.0359506	0.0839074	0.134733	0.136621
A_33_P3210975|A_33_P3210975	A_33_P3210975	A_33_P3210975		49.105	1.59e-07	2.06384	dynamic	8.0948	0.312139	3.85515	26.7372	0.582387	0.336241	0.916833	0.169833	0.2125	0.0178333	-0.108833	-0.0618333	0.00283333	-0.00283333	-0.1285	-0.109167	8.92067	8.17367	8.21633	8.02167	7.895	7.942	8.00667	8.001	7.87533	7.89467	0.348863	0.991976	0.42336	0.499216	0.334106	0.550741	0.703585	0.417799	0.767147	0.787076	0.201416	0.572718	0.244427	0.288222	0.192896	0.317971
A_33_P3212839|A_33_P3212839	A_33_P3212839	A_33_P3212839		63.4143	2.93e-10	2.24908	dynamic	9.5305	0.354871	3.72238	25.2487	0.353811	0.204273	0.653833	0.437833	-0.00516667	-0.5155	-0.410167	-0.207167	0.00516667	-0.0138333	0.135167	0.1535	10.161	9.945	9.502	8.99167	9.097	9.3	9.51233	9.49333	9.64233	9.66067	0.183747	0.210145	0.0684178	0.489367	0.49366	0.464636	0.454248	0.500889	0.597034	0.0759627	0.106086	0.121327	0.0395011	0.282536	0.285015	0.268258
A_33_P3213311|A_33_P3213311	A_33_P3213311	A_33_P3213311		217.6	0	3.52511	dynamic	7.838	0.657074	8.38238	45.5001	0.974847	0.562828	-0.578833	0.410167	1.04583	0.859833	0.6915	0.0761667	-0.222167	-0.0761667	-0.771833	-0.6855	7.18433	8.17333	8.809	8.623	8.45467	7.83933	7.541	7.687	6.99133	7.07767	1.25543	1.16908	0.899181	0.746099	1.38415	1.0878	1.25502	1.51244	0.277866	0.161423	0.72482	0.674966	0.519143	0.43076	0.799137	0.62804
A_33_P3213561|A_33_P3213561	A_33_P3213561	A_33_P3213561		103.408	0	2.54324	dynamic	12.1763	0.453049	3.72141	32.832	0.37265	0.21515	0.0221667	-0.102833	0.8215	0.690167	0.4285	0.156167	-0.0221667	-0.2475	-0.447167	-0.525167	12.121	11.996	12.9203	12.789	12.5273	12.255	12.0767	11.8513	11.6517	11.5737	0.313694	0.685894	0.160827	0.451618	0.372458	0.0389358	0.425582	0.388343	0.516597	0.372548	0.181111	0.396001	0.0928535	0.260742	0.215039	0.0224796
A_33_P3215252|A_33_P3215252	A_33_P3215252	A_33_P3215252		106.796	0	2.92411	dynamic	6.9482	0.46032	6.62528	42.1439	0.761856	0.439858	0.173667	-0.142667	0.106667	1.30133	0.336667	-0.174	-0.223333	0.17	-0.246667	-0.106667	7.00233	6.686	6.93533	8.13	7.16533	6.65467	6.60533	6.99867	6.582	6.722	0.915061	0.283154	0.65212	2.90723	1.10515	0.0744468	0.109276	1.00155	0.163331	0.407239	0.528311	0.163479	0.376502	1.67849	0.638061	0.0429819
A_33_P3215611|A_33_P3215611	A_33_P3215611	A_33_P3215611		52.1362	4.26e-08	2.18354	dynamic	7.1841	0.32153	4.47606	21.9494	0.420383	0.242708	-0.619	-0.204333	0.412	0.507667	0.0553333	0.0493333	-0.0493333	-0.0793333	-0.186	0.172667	6.55933	6.974	7.59033	7.686	7.23367	7.22767	7.129	7.099	6.99233	7.351	0.049339	0.341425	0.454445	0.776567	0.239354	0.245683	0.347885	0.28877	0.741806	0.718558	0.0284859	0.197122	0.262374	0.448351	0.138191	0.141845
A_33_P3216635|A_33_P3216635	A_33_P3216635	A_33_P3216635		50.1193	1.02e-07	2.05148	dynamic	6.6676	0.315541	4.73063	28.5261	0.240035	0.138584	0.066	0.00866667	-0.0496667	0.987	-0.004	-0.032	0.004	-0.021	0.0133333	-0.032	6.63933	6.582	6.52367	7.56033	6.56933	6.54133	6.57733	6.55233	6.58667	6.54133	0.0883421	0.0957706	0.168693	1.67751	0.133665	0.0200333	0.0686464	0.0317228	0.0555188	0.0604511	0.0510044	0.0552932	0.097395	0.96851	0.0771715	0.0115662
A_33_P3217867|A_33_P3217867	A_33_P3217867	A_33_P3217867		149.443	0	3.37916	dynamic	6.3336	0.544531	8.5965	59.0336	0.373624	0.215712	-0.011	-0.0186667	-0.0426667	-0.00666667	0.0176667	0.00666667	0.0223333	0.0153333	1.714	-0.0396667	6.157	6.14933	6.12533	6.16133	6.18567	6.17467	6.19033	6.18333	7.882	6.12833	0.0642106	0.068661	0.213968	0.0930394	0.119039	0.101619	0.0806494	0.0471734	2.90475	0.0431316	0.037072	0.0396414	0.123535	0.0537163	0.0687273	0.0586695
A_33_P3217870|A_33_P3217870	A_33_P3217870	A_33_P3217870		62.8974	3.69e-10	2.32355	dynamic	6.26	0.353267	5.64372	32.7477	0.24763	0.142969	-0.0211667	0.0598333	0.0161667	-0.0161667	1.0985	0.0398333	-0.0428333	0.0561667	-0.0278333	-0.117833	6.13433	6.21533	6.17167	6.13933	7.254	6.19533	6.11267	6.21167	6.12767	6.03767	0.12761	0.019218	0.0646864	0.0292973	1.92953	0.0510033	0.0796074	0.0402782	0.0793557	0.0557165	0.0736757	0.0110955	0.0373467	0.0169148	1.11401	0.0294468
A_33_P3219454|A_33_P3219454	A_33_P3219454	A_33_P3219454		122.587	0	2.58769	dynamic	17.0431	0.493203	2.89326	33.4253	0.471462	0.272199	-0.380667	0.466	0.595333	0.667	0.322333	0.082	-0.082	-0.304667	-0.566667	-0.704667	16.653	17.4997	17.629	17.7007	17.356	17.1157	16.9517	16.729	16.467	16.329	0.715419	0.29969	0.190505	0.291138	0.471146	0.595655	0.444156	0.869776	0.604122	0.233017	0.413047	0.173026	0.109988	0.168089	0.272017	0.343901
A_33_P3221980|A_33_P3221980	A_33_P3221980	A_33_P3221980		355.476	0	5.34553	dynamic	12.775	0.839827	6.57434	40.4945	0.43114	0.248919	-2.19217	-1.5385	-0.7275	-0.0505	0.168833	0.221833	0.226167	0.0995	0.0505	-0.161167	10.973	11.6267	12.4377	13.1147	13.334	13.387	13.3913	13.2647	13.2157	13.004	0.79103	0.887302	0.774143	0.524921	0.439102	0.226046	0.326345	0.142374	0.0828151	0.11732	0.456702	0.512284	0.446952	0.303063	0.253516	0.130508
A_33_P3223111|A_33_P3223111	A_33_P3223111	A_33_P3223111		67.7001	4.29e-11	2.42559	dynamic	7.1045	0.366442	5.15648	32.9835	0.332475	0.191955	-0.113333	0.16	0.0706667	-0.198333	-0.127667	0.0446667	0.135333	-0.0786667	1.08	-0.0446667	6.89833	7.17167	7.08233	6.81333	6.884	7.05633	7.147	6.933	8.09167	6.967	0.148702	0.362577	0.299949	0.0873747	0.226458	0.363816	0.0817251	0.0811665	1.17754	0.49544	0.0858532	0.209334	0.173176	0.0504458	0.130745	0.210049
A_33_P3226565|A_33_P3226565	A_33_P3226565	A_33_P3226565		165.124	0	3.86732	dynamic	8.6756	0.572388	6.59895	43.3678	2.00839	1.15955	0.497667	-0.122	0.639667	1.27267	-0.315667	-0.166667	-0.678667	0.604667	-0.0476667	0.0476667	9	8.38033	9.142	9.775	8.18667	8.33567	7.82367	9.107	8.45467	8.55	2.14493	1.71871	2.16109	3.72262	1.25015	0.864798	0.440728	3.14098	2.2443	2.39564	1.23837	0.992298	1.24771	2.14926	0.721772	0.499292
A_33_P3226788|A_33_P3226788	A_33_P3226788	A_33_P3226788		175.012	0	3.21986	dynamic	11.0169	0.589359	5.35025	42.8373	0.747318	0.431464	-0.459667	0.0263333	0.735667	1.13667	0.774	0.372	-0.0686667	-0.0263333	-0.550333	-0.494667	10.4127	10.8987	11.608	12.009	11.6463	11.2443	10.8037	10.846	10.322	10.3777	0.991783	0.627379	0.2989	1.29645	0.7895	0.504005	0.473912	1.00498	0.643275	0.842992	0.572606	0.362217	0.17257	0.748505	0.455818	0.290988
A_33_P3227010|A_33_P3227010	A_33_P3227010	A_33_P3227010		91.5196	7.77e-16	2.67524	dynamic	6.7628	0.426104	6.29857	40.7826	0.350819	0.202545	-0.0111667	0.0628333	0.113167	1.3015	-0.118167	-0.113167	0.2285	0.0111667	-0.0968333	-0.0698333	6.621	6.695	6.74533	7.93367	6.514	6.519	6.86067	6.64333	6.53533	6.56233	0.0963483	0.0993529	0.0568888	2.31247	0.0639766	0.131412	0.424689	0.119559	0.0835783	0.119918	0.0556267	0.0573614	0.0328448	1.3351	0.0369369	0.0758705
A_33_P3227731|A_33_P3227731	A_33_P3227731	A_33_P3227731		98.5991	0	2.41162	dynamic	11.9251	0.442181	3.70895	31.8129	0.232916	0.134474	-0.184	0.632333	0.812667	0.454667	0.309333	0.0703333	-0.0703333	-0.335667	-0.335667	-0.457333	11.6513	12.4677	12.648	12.29	12.1447	11.9057	11.765	11.4997	11.4997	11.378	0.198243	0.157944	0.202037	0.200217	0.260308	0.242554	0.286658	0.252684	0.300974	0.227541	0.114456	0.0911891	0.116646	0.115596	0.150289	0.140038
A_33_P3231670|A_33_P3231670	A_33_P3231670	A_33_P3231670		682.684	0	8.45419	dynamic	9.3145	1.164	12.4962	60.5365	0.326559	0.188539	-2.025	-2.324	-1.48233	-0.721667	-0.200333	0.200333	0.405	0.595333	0.696667	0.755667	7.69967	7.40067	8.24233	9.003	9.52433	9.925	10.1297	10.32	10.4213	10.4803	0.227293	0.532797	0.572552	0.195599	0.143197	0.211313	0.356217	0.535414	0.377966	0.113245	0.131228	0.30761	0.330563	0.112929	0.0826747	0.122001
A_33_P3232544|A_33_P3232544	A_33_P3232544	A_33_P3232544		88.6055	3.11e-15	2.20483	dynamic	9.4221	0.419291	4.45161	28.4103	0.170743	0.0985785	0.389667	0.324333	0.534333	0.115667	0.166667	-0.115667	-0.268	-0.506333	-0.606333	-0.564333	9.86467	9.79933	10.0093	9.59067	9.64167	9.35933	9.207	8.96867	8.86867	8.91067	0.253358	0.149239	0.244193	0.0578821	0.0869617	0.305315	0.1947	0.101392	0.142591	0.171797	0.146276	0.0861633	0.140985	0.0334182	0.0502073	0.176274
A_33_P3233953|A_33_P3233953	A_33_P3233953	A_33_P3233953		160.572	0	2.97179	dynamic	14.7218	0.564387	3.83466	38.7836	0.594115	0.343013	-0.2765	0.5675	0.857833	0.7355	0.333167	0.0548333	-0.0548333	-0.3235	-0.696833	-0.7135	14.397	15.241	15.5313	15.409	15.0067	14.7283	14.6187	14.35	13.9767	13.96	0.736617	0.446832	0.192253	0.633315	0.699917	0.558506	0.743275	0.94671	0.604534	0.379194	0.425286	0.257979	0.110997	0.365645	0.404097	0.322454
A_33_P3235184|A_33_P3235184	A_33_P3235184	A_33_P3235184		131.389	0	2.67586	dynamic	12.4789	0.510418	4.09091	37.742	0.955587	0.551708	0.999167	0.676167	1.05017	0.4825	-0.0631667	-0.0878333	-0.0665	0.0631667	-0.369833	-0.1705	13.2267	12.9037	13.2777	12.71	12.1643	12.1397	12.161	12.2907	11.8577	12.057	0.775673	1.31592	0.377848	1.11228	0.722507	0.81536	1.02012	0.811037	1.3409	1.26423	0.447835	0.759748	0.218151	0.642172	0.41714	0.470748
A_33_P3235831|A_33_P3235831	A_33_P3235831	A_33_P3235831		203.59	0	4.13246	dynamic	10.0458	0.635617	6.32789	46.0772	1.01603	0.586603	0.273667	0.0673333	1.12933	0.709333	0.231667	-0.0673333	-0.286	-0.277333	-0.848333	-0.917667	10.3177	10.1113	11.1733	10.7533	10.2757	9.97667	9.758	9.76667	9.19567	9.12633	0.809381	1.34367	0.291901	1.52759	1.08169	0.54809	1.16511	1.17796	1.20293	1.01193	0.467296	0.775769	0.168529	0.881957	0.624512	0.31644
A_33_P3239102|A_33_P3239102	A_33_P3239102	A_33_P3239102		279.018	0	4.20178	dynamic	14.645	0.744182	5.08068	49.7738	0.650579	0.375612	-0.491833	0.751167	1.0475	0.935833	0.487833	0.0915	-0.0915	-0.4655	-0.837167	-1.0235	14.1127	15.3557	15.652	15.5403	15.0923	14.696	14.513	14.139	13.7673	13.581	0.941447	0.428934	0.142011	0.410103	0.681881	0.775217	0.982198	1.10009	0.646477	0.397427	0.543545	0.247645	0.0819898	0.236773	0.393684	0.447572
A_33_P3239659|A_33_P3239659	A_33_P3239659	A_33_P3239659		120.618	0	2.84942	dynamic	8.1361	0.489205	6.01499	32.1042	0.298335	0.172244	-0.821	-0.345667	0.548333	0.689667	0.677667	0.417333	0.067	-0.067	-0.0743333	-0.158	7.22167	7.697	8.591	8.73233	8.72033	8.46	8.10967	7.97567	7.96833	7.88467	0.0967747	0.0766094	0.333555	0.279235	0.284869	0.445475	0.468585	0.367402	0.312523	0.318318	0.0558729	0.0442305	0.192578	0.161217	0.164469	0.257195
A_33_P3240078|A_33_P3240078	A_33_P3240078	A_33_P3240078		183.014	0	3.15871	dynamic	9.9712	0.602597	6.04197	37.8661	0.945563	0.545921	-1.03983	-0.922833	-0.632833	-0.0588333	0.378833	0.6195	0.518167	0.382833	0.0588333	-0.2825	9.02933	9.14633	9.43633	10.0103	10.448	10.6887	10.5873	10.452	10.128	9.78667	0.918591	0.968238	0.980444	1.14458	1.28693	1.21809	0.95075	0.718462	0.659228	0.610331	0.530349	0.559012	0.56606	0.660822	0.743008	0.703262
A_33_P3240295|A_33_P3240295	A_33_P3240295	A_33_P3240295		232.317	0	4.04928	dynamic	14.9416	0.679033	4.54529	37.5104	0.536214	0.309583	-1.50817	-1.22817	-0.339167	0.248167	0.5095	0.4205	0.217167	0.103167	-0.103167	-0.203167	13.6217	13.9017	14.7907	15.378	15.6393	15.5503	15.347	15.233	15.0267	14.9267	1.19923	1.10906	0.652132	0.448214	0.393281	0.462179	0.328023	0.210941	0.278123	0.280953	0.692374	0.640319	0.376509	0.258777	0.227061	0.266839
A_33_P3241184|A_33_P3241184	A_33_P3241184	A_33_P3241184		258.667	0	3.36203	dynamic	10.2779	0.7164	6.96926	42.8902	0.456862	0.263769	-1.32883	-1.38317	-0.9545	-1.06217	-0.1125	0.1125	0.366167	0.197833	0.265167	0.163167	9.32267	9.26833	9.697	9.58933	10.539	10.764	11.0177	10.8493	10.9167	10.8147	0.281569	0.657187	0.345278	1.05545	0.0811911	0.327657	0.709303	0.364385	0.423605	0.322996	0.162564	0.379427	0.199346	0.609365	0.0468757	0.189173
A_33_P3249002|A_33_P3249002	A_33_P3249002	A_33_P3249002		76.6746	7.38e-13	2.08782	dynamic	13.2704	0.390041	2.93886	29.0336	0.28719	0.165809	0.8335	0.701833	0.603833	0.214833	-0.114833	-0.2285	-0.0615	-0.00583334	-0.154167	0.00583334	13.9243	13.7927	13.6947	13.3057	12.976	12.8623	13.0293	13.085	12.9367	13.0967	0.150474	0.415976	0.297766	0.107361	0.202364	0.36279	0.425888	0.0460326	0.364434	0.498811	0.086876	0.240164	0.171915	0.0619848	0.116835	0.209457
A_33_P3249066|A_33_P3249066	A_33_P3249066	A_33_P3249066		53.8317	2.03e-08	2.11404	dynamic	6.5348	0.326816	5.00258	29.8417	0.239337	0.138181	-0.0165	-0.00216667	0.0638333	-0.0261667	-0.0398333	1.0235	0.0165	0.0151667	0.00216667	-0.0565	6.42033	6.43467	6.50067	6.41067	6.397	7.46033	6.45333	6.452	6.439	6.38033	0.128586	0.0808229	0.117364	0.0917678	0.0217025	1.72358	0.0523195	0.0530754	0.0274044	0.0967488	0.0742391	0.0466631	0.0677602	0.0529822	0.01253	0.995108
A_33_P3250767|A_33_P3250767	A_33_P3250767	A_33_P3250767		54.7494	1.36e-08	2.29315	dynamic	9.2658	0.329648	3.55807	21.1342	0.425098	0.24543	-0.764833	-0.203167	0.4325	0.293167	0.0791667	0.0135	-0.0135	0.1655	-0.141833	-0.188833	8.534	9.09567	9.73133	9.592	9.378	9.31233	9.28533	9.46433	9.157	9.11	0.489993	0.139105	0.448487	0.867016	0.219064	0.184565	0.569963	0.460155	0.469102	0.403531	0.282898	0.0803126	0.258934	0.500572	0.126477	0.106559
A_33_P3252491|A_33_P3252491	A_33_P3252491	A_33_P3252491		147.878	0	3.01119	dynamic	9.1511	0.541672	5.9183	40.1804	1.0665	0.615747	0.792833	0.7465	1.19783	0.607167	-0.0668333	-0.212167	0.0075	-0.0075	-0.3925	-0.220167	9.69867	9.65233	10.1037	9.513	8.839	8.69367	8.91333	8.89833	8.51333	8.68567	0.863902	1.4187	0.802787	1.3219	0.622325	0.753	1.28573	0.875539	1.35042	1.37075	0.498774	0.819087	0.463489	0.763197	0.3593	0.434745
A_33_P3253812|A_33_P3253812	A_33_P3253812	A_33_P3253812		112.712	0	3.00493	dynamic	10.0054	0.472797	4.72523	27.0084	0.436374	0.251941	-1.2145	-0.1535	0.0501667	0.321833	0.372833	0.2795	0.206167	-0.0501667	-0.300833	-0.354167	8.87533	9.93633	10.14	10.4117	10.4627	10.3693	10.296	10.0397	9.789	9.73567	0.120068	0.772768	0.433443	0.174096	0.30492	0.516737	0.611398	0.45323	0.49923	0.47785	0.0693213	0.446158	0.250249	0.100514	0.176046	0.298338
A_33_P3255046|A_33_P3255046	A_33_P3255046	A_33_P3255046		82.1991	5.91e-14	2.29952	dynamic	11.9251	0.403911	3.38759	28.3234	0.115533	0.066703	0.107333	0.0796667	0.603333	0.546333	0.232	-0.0796667	-0.146667	-0.369	-0.462333	-0.598	12.0413	12.0137	12.5373	12.4803	12.166	11.8543	11.7873	11.565	11.4717	11.336	0.200253	0.0605833	0.126982	0.125862	0.110666	0.179171	0.154461	0.0913072	0.0277369	0.0783071	0.115616	0.0349778	0.0733129	0.0726667	0.0638931	0.103445
A_33_P3257755|A_33_P3257755	A_33_P3257755	A_33_P3257755		85.9975	1.03e-14	2.15149	dynamic	10.9855	0.41308	3.76151	31.5544	0.615191	0.355181	0.9775	0.758833	0.644833	0.213833	-0.1145	-0.127833	-0.0108333	0.0108333	-0.106833	-0.0155	11.74	11.5213	11.4073	10.9763	10.648	10.6347	10.7517	10.7733	10.6557	10.747	0.599761	0.895188	0.595289	0.975953	0.319531	0.10055	0.731664	0.718517	0.548739	0.666718	0.346272	0.516837	0.34369	0.563467	0.184481	0.0580527
A_33_P3257944|A_33_P3257944	A_33_P3257944	A_33_P3257944		78.5771	3.1e-13	2.27048	dynamic	14.5998	0.395031	2.70506	28.8384	0.633118	0.365531	0.755333	0.351	0.7	0.258333	-0.00433333	-0.114	-0.114333	0.00433333	-0.427667	-0.271333	15.2413	14.837	15.186	14.7443	14.4817	14.372	14.3717	14.4903	14.0583	14.2147	0.356292	0.900645	0.338979	0.706077	0.433871	0.548681	0.719885	0.234381	1.06178	1.03059	0.205706	0.519988	0.19571	0.407654	0.250496	0.316781
A_33_P3260322|A_33_P3260322	A_33_P3260322	A_33_P3260322		91.6688	7.77e-16	2.52976	dynamic	7.4824	0.426485	5.69987	27.8727	0.156266	0.0902201	0.2215	0.319167	-0.7345	-0.626833	-0.2095	-0.0585	-0.0421667	0.0421667	0.3725	0.6045	7.71533	7.813	6.75933	6.867	7.28433	7.43533	7.45167	7.536	7.86633	8.09833	0.246516	0.156042	0.223001	0.163009	0.143685	0.070614	0.219796	0.193528	0.0716194	0.0748487	0.142326	0.0900907	0.12875	0.0941134	0.0829565	0.040769
A_33_P3262022|A_33_P3262022	A_33_P3262022	A_33_P3262022		69.2439	2.14e-11	2.38667	dynamic	7.0725	0.370916	5.24056	29.9231	0.451435	0.260636	-0.115667	0.0643333	0.395	0.946667	0.276333	0.0646667	-0.0643333	-0.0683333	-0.308333	-0.261667	6.864	7.044	7.37467	7.92633	7.256	7.04433	6.91533	6.91133	6.67133	6.718	0.325374	0.280052	0.297006	1.31838	0.549429	0.294436	0.235196	0.619953	0.295204	0.299321	0.187855	0.161688	0.171476	0.761167	0.317213	0.169992
A_33_P3263157|A_33_P3263157	A_33_P3263157	A_33_P3263157		109.047	0	2.62624	dynamic	10.3197	0.464938	4.50588	35.4608	0.542808	0.31339	0.909667	0.648667	0.104333	-0.483333	-0.379667	-0.398667	-0.297667	-0.104333	0.116333	0.219667	11.1957	10.9347	10.3903	9.80267	9.90633	9.88733	9.98833	10.1817	10.4023	10.5057	0.300387	0.567024	0.523731	0.677471	0.559394	0.618311	0.570727	0.42218	0.632253	0.556601	0.173429	0.327372	0.302376	0.391138	0.322966	0.356982
A_33_P3263274|A_33_P3263274	A_33_P3263274	A_33_P3263274		298.613	0	4.42394	dynamic	15.3663	0.76951	5.00844	51.5139	0.65982	0.380947	-0.404667	0.873	1.13167	0.939333	0.554667	0.087	-0.087	-0.5	-0.835	-1.01367	14.8873	16.165	16.4237	16.2313	15.8467	15.379	15.205	14.792	14.457	14.2783	0.951697	0.519807	0.284038	0.380936	0.728466	0.750075	0.887394	1.09318	0.546967	0.455647	0.549462	0.300111	0.163989	0.219934	0.42058	0.433056
A_33_P3263989|A_33_P3263989	A_33_P3263989	A_33_P3263989		84.6176	1.94e-14	2.16895	dynamic	8.9849	0.409746	4.56064	27.5671	0.198536	0.114625	-0.3355	0.1575	0.467167	0.4315	0.274833	0.0868333	-0.0868333	-0.377167	-0.5945	-0.649833	8.712	9.205	9.51467	9.479	9.32233	9.13433	8.96067	8.67033	8.453	8.39767	0.107224	0.108807	0.221134	0.222421	0.283805	0.266331	0.302632	0.136808	0.202968	0.133227	0.0619058	0.0628198	0.127672	0.128415	0.163855	0.153766
A_33_P3265941|A_33_P3265941	A_33_P3265941	A_33_P3265941		89.7249	1.89e-15	2.1901	dynamic	11.7245	0.421931	3.59898	25.7154	0.717184	0.414067	-0.934667	-0.822667	-0.399	-0.246	0.033	0.194667	0.184333	0.196333	0.114333	-0.033	10.961	11.073	11.4967	11.6497	11.9287	12.0903	12.08	12.092	12.01	11.8627	0.924	0.262258	0.618426	1.13332	0.8437	0.83056	0.935549	0.802538	0.394181	0.427314	0.533472	0.151414	0.357048	0.654321	0.48711	0.479524
A_33_P3269049|A_33_P3269049	A_33_P3269049	A_33_P3269049		85.7809	1.14e-14	2.20228	dynamic	7.5138	0.412661	5.49127	32.2705	0.277774	0.160373	-0.255833	0.870167	0.835833	0.240833	0.0231667	0.121833	-0.0231667	-0.0401667	-0.1895	-0.268833	7.12667	8.25267	8.21833	7.62333	7.40567	7.50433	7.35933	7.34233	7.193	7.11367	0.0905557	0.0623244	0.302546	0.541764	0.415047	0.238923	0.339397	0.468363	0.241709	0.0771125	0.0522824	0.035983	0.174675	0.312788	0.239628	0.137942
A_33_P3271121|A_33_P3271121	A_33_P3271121	A_33_P3271121		89.3877	2.11e-15	2.30484	dynamic	8.1283	0.420933	5.18025	26.5476	0.48147	0.277977	0.239667	0.180667	-0.102	-0.565667	-0.869333	-0.650333	-0.172333	0.102	0.157333	0.335333	8.50233	8.44333	8.16067	7.697	7.39333	7.61233	8.09033	8.36467	8.42	8.598	0.455875	0.401484	0.467468	0.368525	0.498554	0.461569	0.688228	0.688387	0.412149	0.372457	0.2632	0.231797	0.269893	0.212768	0.28784	0.266487
A_33_P3274006|A_33_P3274006	A_33_P3274006	A_33_P3274006		75.5028	1.26e-12	2.43795	dynamic	6.3078	0.387418	6.13896	34.0041	0.388366	0.224223	0.00333333	0.0106667	-0.00333333	0.38	-0.0436667	1.159	-0.0396667	0.354667	-0.126667	-0.01	6.14267	6.15	6.136	6.51933	6.09567	7.29833	6.09967	6.494	6.01267	6.12933	0.082203	0.0707672	0.048	0.605427	0.0322542	1.90236	0.133031	0.67416	0.242426	0.0930287	0.0474599	0.0408575	0.0277128	0.349544	0.018622	1.09833
A_33_P3274472|A_33_P3274472	A_33_P3274472	A_33_P3274472		145.063	0	3.06807	dynamic	7.8457	0.536385	6.83954	44.3201	1.5079	0.870584	-0.0261667	0.0261667	0.626833	1.4025	-0.151167	0.759833	-0.202167	0.391833	-0.115167	-0.214833	7.56967	7.622	8.22267	8.99833	7.44467	8.35567	7.39367	7.98767	7.48067	7.381	1.19852	1.48099	1.13417	2.83679	1.12861	1.34089	0.758542	2.54265	1.26269	1.39512	0.691964	0.855051	0.654813	1.63782	0.651604	0.774161
A_33_P3278303|A_33_P3278303	A_33_P3278303	A_33_P3278303		373.581	0	4.81766	dynamic	14.5823	0.86078	5.90263	50.021	0.624882	0.360776	-1.483	-0.214667	0.434667	0.779333	0.704333	0.472333	0.214667	-0.311333	-0.939333	-1.489	13.2823	14.5507	15.2	15.5447	15.4697	15.2377	14.98	14.454	13.826	13.2763	0.457771	0.275674	0.167598	0.259325	0.361929	0.642218	0.79275	0.994326	1.08312	1.21411	0.264294	0.159161	0.0967626	0.149721	0.20896	0.370785
A_33_P3279526|A_33_P3279526	A_33_P3279526	A_33_P3279526		71.5419	7.58e-12	2.11648	dynamic	7.4693	0.37676	5.04627	28.2148	0.231561	0.133692	-0.157833	0.424833	0.825833	0.660833	0.248833	0.0445	-0.120167	-0.255833	-0.157167	-0.0445	7.16467	7.74733	8.14833	7.98333	7.57133	7.367	7.20233	7.06667	7.16533	7.278	0.621391	0.35481	0.136957	0.167154	0.261947	0.0589491	0.114422	0.203571	0.211911	0.184502	0.35876	0.20485	0.0790724	0.0965062	0.151235	0.0340343
A_33_P3284584|A_33_P3284584	A_33_P3284584	A_33_P3284584		109.404	0	3.01746	dynamic	9.785	0.465967	4.76241	38.7605	0.828856	0.47854	1.1295	0.409833	0.3075	-0.231167	-0.463833	-0.381833	-0.0401667	0.0601667	-0.1895	0.0401667	10.8503	10.1307	10.0283	9.48967	9.257	9.339	9.68067	9.781	9.53133	9.761	0.558128	1.22845	0.646834	0.247674	0.406295	1.13151	1.15004	0.389888	1.27521	1.25452	0.322235	0.709246	0.37345	0.142995	0.234575	0.65328
A_33_P3291150|A_33_P3291150	A_33_P3291150	A_33_P3291150		59.1125	1.99e-09	2.25845	dynamic	6.2021	0.342472	5.52252	31.4274	0.283403	0.163623	-0.0395	0.0291667	0.0358333	0.0225	-0.129833	1.0455	-0.0388333	-0.0225	-0.0935	0.0265	6.079	6.14767	6.15433	6.141	5.98867	7.164	6.07967	6.096	6.025	6.145	0.189665	0.188261	0.0901628	0.078886	0.0842931	1.94087	0.11443	0.0595735	0.0305123	0.057376	0.109503	0.108693	0.0520555	0.0455448	0.0486667	1.12056
A_33_P3291772|A_33_P3291772	A_33_P3291772	A_33_P3291772		57.2588	4.51e-09	2.26472	dynamic	8.4997	0.336945	3.96427	25.2724	0.361376	0.20864	-0.472667	0.706667	0.152	0.360667	0.0503333	-0.0503333	0.055	-0.181333	-0.231333	-0.232	8.01133	9.19067	8.636	8.84467	8.53433	8.43367	8.539	8.30267	8.25267	8.252	0.496016	0.461095	0.229275	0.0669726	0.292167	0.44028	0.500752	0.307002	0.471574	0.348622	0.286375	0.266213	0.132372	0.0386667	0.168682	0.254196
A_33_P3292218|A_33_P3292218	A_33_P3292218	A_33_P3292218		67.7886	4.13e-11	2.05338	dynamic	10.4061	0.366744	3.52428	23.0514	0.259616	0.149889	-0.732	-0.665667	-0.158333	0.0683333	0.233667	0.306	0.290333	0.076	-0.0683333	-0.152333	9.75433	9.82067	10.328	10.5547	10.72	10.7923	10.7767	10.5623	10.418	10.334	0.132455	0.127163	0.227822	0.176001	0.295912	0.348115	0.311399	0.287168	0.319543	0.370582	0.0764729	0.0734174	0.131533	0.101614	0.170845	0.200985
A_33_P3293734|A_33_P3293734	A_33_P3293734	A_33_P3293734		104.733	0	2.50765	dynamic	10.6894	0.455818	4.26438	36.2316	0.357104	0.206174	1.04333	0.905	0.288667	-0.195667	-0.283	-0.167667	-0.026	0.026	-0.0283333	0.217333	11.5547	11.4163	10.8	10.3157	10.2283	10.3437	10.4853	10.5373	10.483	10.7287	0.284841	0.108891	0.252933	0.524078	0.645787	0.442104	0.344937	0.397172	0.323149	0.247146	0.164453	0.0628685	0.146031	0.302576	0.372846	0.255249
A_33_P3298267|A_33_P3298267	A_33_P3298267	A_33_P3298267		52.1781	4.18e-08	2.03261	dynamic	8.0991	0.321824	3.97171	26.9069	0.644015	0.371822	0.0085	0.0358333	0.4025	0.922167	-0.0768333	-0.0085	-0.0838333	0.1525	-0.0845	-0.101167	7.991	8.01833	8.385	8.90467	7.90567	7.974	7.89867	8.135	7.898	7.88133	0.706945	0.351477	0.528813	2.14389	0.231215	0.246939	0.343081	0.851115	0.518046	0.518629	0.408155	0.202926	0.30531	1.23777	0.133492	0.14257
A_33_P3301095|A_33_P3301095	A_33_P3301095	A_33_P3301095		200.978	0	3.61334	dynamic	11.6028	0.63148	5.44401	45.1778	0.369905	0.213565	-0.758667	-0.782667	-0.118333	1.021	1.07067	0.518667	0.0483333	0.171	-0.0776667	-0.0483333	10.7397	10.7157	11.38	12.5193	12.569	12.017	11.5467	11.6693	11.4207	11.45	0.441851	0.249809	0.53587	0.570483	0.346501	0.339704	0.183288	0.0644386	0.284493	0.682613	0.255103	0.144227	0.309385	0.329368	0.200052	0.196128
A_33_P3301097|A_33_P3301097	A_33_P3301097	A_33_P3301097		238.996	0	4.36405	dynamic	8.2859	0.688666	8.31005	48.1584	1.03525	0.597703	-0.4735	0.0831667	0.960833	1.06783	0.2885	0.295167	-0.0831667	-0.1315	-0.812833	-1.05783	7.79867	8.35533	9.233	9.34	8.56067	8.56733	8.189	8.14067	7.45933	7.21433	1.19422	0.917325	0.223984	1.99183	1.10964	0.847209	0.803851	2.00601	0.752131	0.50632	0.689482	0.529618	0.129317	1.14998	0.640653	0.489136
A_33_P3304081|A_33_P3304081	A_33_P3304081	A_33_P3304081		133.845	0	2.68887	dynamic	10.0293	0.515402	5.13919	38.4523	0.840362	0.485183	0.925833	0.7055	1.12483	0.501833	-0.0275	-0.1715	-0.0785	0.0275	-0.302167	-0.1755	10.702	10.4817	10.901	10.278	9.74867	9.60467	9.69767	9.80367	9.474	9.60067	0.636666	1.16403	0.373019	1.02679	0.661073	0.69161	1.03244	0.575105	1.07737	1.16552	0.367579	0.672053	0.215362	0.592816	0.381671	0.399301
A_33_P3305438|A_33_P3305438	A_33_P3305438	A_33_P3305438		143.675	0	2.89588	dynamic	9.0757	0.534204	5.885	36.1206	1.6908	0.976186	0.366167	0.394167	0.765167	0.607167	-0.158167	0.158167	-0.6345	-0.246167	-0.768833	-0.4685	9.44033	9.46833	9.83933	9.68133	8.916	9.23233	8.43967	8.828	8.30533	8.60567	2.18243	1.21	0.967449	2.99291	1.31786	1.55401	1.10703	2.45222	1.37378	1.75036	1.26003	0.698595	0.558557	1.72796	0.760866	0.897206
A_33_P3306327|A_33_P3306327	A_33_P3306327	A_33_P3306327		265.132	0	4.31293	dynamic	12.4287	0.725297	5.83522	50.8702	0.758861	0.438129	-0.314333	0.766	1.224	0.935667	0.382333	0.0503333	-0.0503333	-0.369333	-0.829	-0.884667	12.0233	13.1037	13.5617	13.2733	12.72	12.388	12.2873	11.9683	11.5087	11.453	1.03185	0.300726	0.243927	0.957424	0.890838	0.654965	0.966381	1.32345	0.719529	0.499529	0.595738	0.173624	0.140831	0.552769	0.514326	0.378144
A_33_P3309849|A_33_P3309849	A_33_P3309849	A_33_P3309849		128.566	0	2.69883	dynamic	9.2733	0.505066	5.447	36.9635	0.421929	0.243601	-0.501333	-0.089	0.489667	0.931	0.826333	0.266	-0.000666667	0.000666666	-0.402667	-0.380333	8.658	9.07033	9.649	10.0903	9.98567	9.42533	9.15867	9.16	8.75667	8.779	0.460879	0.250704	0.265908	0.813636	0.560759	0.195602	0.269726	0.490343	0.336188	0.575549	0.266088	0.144744	0.153522	0.469753	0.323754	0.112931
A_33_P3312754|A_33_P3312754	A_33_P3312754	A_33_P3312754		47.7408	2.86e-07	2.05528	dynamic	9.1983	0.308022	3.34745	24.0452	0.689235	0.39793	-0.0645	0.1745	0.4255	0.8125	0.0401667	-0.0401667	-0.0578333	0.241833	-0.226833	-0.0911667	9.01233	9.25133	9.50233	9.88933	9.117	9.03667	9.019	9.31867	8.85	8.98567	0.409782	0.423067	0.74019	1.97399	0.416712	0.144531	0.520501	0.930121	0.70112	0.632344	0.236588	0.244258	0.427349	1.13968	0.240589	0.0834453
A_33_P3315074|A_33_P3315074	A_33_P3315074	A_33_P3315074		455.685	0	6.49952	dynamic	10.6605	0.950861	8.91924	59.5533	0.950599	0.548829	-1.21267	-0.05	1.107	1.18233	0.774	0.471667	0.05	-0.293333	-0.918	-1.518	9.48867	10.6513	11.8083	11.8837	11.4753	11.173	10.7513	10.408	9.78333	9.18333	0.782584	0.697152	0.613234	1.43804	0.687274	0.32872	1.38713	1.66927	1.28771	0.614869	0.451825	0.402501	0.354051	0.830251	0.396798	0.189787
A_33_P3316261|A_33_P3316261	A_33_P3316261	A_33_P3316261		84.7405	1.84e-14	2.59788	dynamic	6.2001	0.410037	6.61104	39.8594	0.304159	0.175607	0.024	-0.0916667	0.00566667	1.28567	0.036	-0.032	-0.0246667	0.104667	-0.00566667	-0.0206667	6.096	5.98033	6.07767	7.35767	6.108	6.04	6.04733	6.17667	6.06633	6.05133	0.0513907	0.107058	0.0735957	2.3123	0.159145	0.119176	0.00896289	0.114919	0.0113725	0.0836799	0.0296704	0.0618097	0.0424905	1.335	0.0918822	0.0688065
A_33_P3316671|A_33_P3316671	A_33_P3316671	A_33_P3316671		86.3923	8.55e-15	2.25376	dynamic	8.1533	0.414021	5.07942	30.7512	0.385755	0.222716	-0.3625	0.132833	0.720833	0.727167	0.1905	0.000166667	-0.000166667	-0.0641667	-0.3685	-0.445167	7.73767	8.233	8.821	8.82733	8.29067	8.10033	8.1	8.036	7.73167	7.655	0.109258	0.176898	0.548397	0.968377	0.37727	0.147222	0.456507	0.637463	0.260081	0.176077	0.0630802	0.102132	0.316617	0.559093	0.217817	0.0849987
A_33_P3317473|A_33_P3317473	A_33_P3317473	A_33_P3317473		122.078	0	2.49666	dynamic	8.8657	0.492242	5.55189	36.3436	0.783685	0.45246	0.785	0.692	1.09933	0.620333	-0.00233333	-0.206	-0.051	0.00233333	-0.220667	-0.192	9.398	9.305	9.71233	9.23333	8.61067	8.407	8.562	8.61533	8.39233	8.421	0.817413	1.24291	0.607975	0.790747	0.379844	0.596958	0.883137	0.551165	0.996359	0.970342	0.471934	0.717593	0.351014	0.456538	0.219303	0.344654
A_33_P3322504|A_33_P3322504	A_33_P3322504	A_33_P3322504		52.3372	3.9e-08	2.10672	dynamic	7.5926	0.322386	4.24392	28.1062	0.346191	0.199874	0.1315	0.271833	0.992167	0.0828333	0.0248333	-0.0828333	-0.0295	-0.0248333	-0.0298333	-0.0638333	7.597	7.73733	8.45767	7.54833	7.49033	7.38267	7.436	7.44067	7.43567	7.40167	0.306256	0.26629	1.51461	0.293111	0.245411	0.0672111	0.24068	0.029023	0.241753	0.257566	0.176817	0.153743	0.874462	0.169228	0.141688	0.0388044
A_33_P3323678|A_33_P3323678	A_33_P3323678	A_33_P3323678		70.8826	1.02e-11	2.06718	dynamic	11.9275	0.375004	3.14354	22.6604	0.0777896	0.0449118	-0.8305	-0.740833	-0.1335	-0.1755	-0.0738333	0.0945	0.0738333	0.196167	0.217167	0.149167	11.2193	11.309	11.9163	11.8743	11.976	12.1443	12.1237	12.246	12.267	12.199	0.0211266	0.0326956	0.122557	0.0353883	0.0481352	0.0913583	0.133508	0.0901166	0.10566	0.0973499	0.0121975	0.0188768	0.0707586	0.0204315	0.0277909	0.0527457
A_33_P3323914|A_33_P3323914	A_33_P3323914	A_33_P3323914		68.8047	2.61e-11	2.0195	dynamic	9.9322	0.36961	3.7195	23.7637	0.164086	0.0947349	-0.158833	-0.4005	-0.7275	-0.5335	-0.1325	0.258833	0.2535	0.2865	0.2135	0.1325	9.854	9.61233	9.28533	9.47933	9.88033	10.2717	10.2663	10.2993	10.2263	10.1453	0.0675056	0.161636	0.126433	0.211358	0.285218	0.145878	0.0887543	0.185904	0.172923	0.195247	0.0389744	0.0933208	0.0729962	0.122028	0.164671	0.0842226
A_33_P3324552|A_33_P3324552	A_33_P3324552	A_33_P3324552		195.588	0	3.50399	dynamic	9.0716	0.622954	6.86752	39.4689	0.397121	0.229278	0.712167	0.160833	-0.2435	-0.930167	-1.09683	-0.5345	-0.160833	0.3495	0.315833	0.6055	9.866	9.31467	8.91033	8.22367	8.057	8.61933	8.993	9.50333	9.46967	9.75933	0.248514	0.401524	0.145018	0.430485	0.0739797	0.239076	0.512852	0.177551	0.750761	0.991448	0.143479	0.23182	0.0837264	0.248541	0.0427122	0.138031
A_33_P3327140|A_33_P3327140	A_33_P3327140	A_33_P3327140		537.763	0	6.50854	dynamic	12.8021	1.03289	8.06914	63.92	0.89249	0.515279	-0.621	1.08867	1.22167	1.168	0.653667	0.152	-0.152	-0.795	-1.37133	-1.48067	12.1947	13.9043	14.0373	13.9837	13.4693	12.9677	12.6637	12.0207	11.4443	11.335	1.1821	0.464018	0.407885	0.826997	0.834682	0.887599	1.18082	1.60422	1.03927	0.497296	0.682487	0.267901	0.235493	0.477467	0.481904	0.512456
A_33_P3328958|A_33_P3328958	A_33_P3328958	A_33_P3328958		72.1648	5.72e-12	2.37677	dynamic	6.4145	0.37811	5.89789	35.952	0.287774	0.166146	-0.025	0.0756667	0.0253333	-0.00333333	1.18233	-0.0666667	-0.0593333	0.0193333	-0.0293333	0.00333333	6.27733	6.378	6.32767	6.299	7.48467	6.23567	6.243	6.32167	6.273	6.30567	0.0876603	0.147797	0.0844413	0.130219	2.14815	0.0323471	0.0682862	0.0626844	0.073	0.0431548	0.0506107	0.0853307	0.0487522	0.075182	1.24023	0.0186756
A_33_P3332627|A_33_P3332627	A_33_P3332627	A_33_P3332627		53.5284	2.32e-08	2.1077	dynamic	14.7465	0.32579	2.20917	23.2846	0.883016	0.50981	-0.1095	0.147167	0.607167	0.465167	0.0538333	0.190833	-0.0538333	-0.117833	-0.4685	-0.282167	14.594	14.8507	15.3107	15.1687	14.7573	14.8943	14.6497	14.5857	14.235	14.4213	1.21318	0.483844	0.451705	1.23297	0.6191	0.440293	0.77017	1.34661	1.30655	0.965734	0.700432	0.279348	0.260792	0.711856	0.357437	0.254204
A_33_P3333187|A_33_P3333187	A_33_P3333187	A_33_P3333187		68.2781	3.31e-11	2.40827	dynamic	6.9632	0.367897	5.28672	31.149	0.363243	0.209718	0.976167	0.143167	0.0405	-0.291833	-0.287833	-0.154833	-0.1575	-0.0405	0.165167	0.176833	7.88233	7.04933	6.94667	6.61433	6.61833	6.75133	6.74867	6.86567	7.07133	7.083	0.109865	0.607237	0.386231	0.314379	0.349429	0.348058	0.389524	0.225746	0.401539	0.500419	0.0634306	0.350588	0.222991	0.181507	0.201743	0.200951
A_33_P3340424|A_33_P3340424	A_33_P3340424	A_33_P3340424		113.159	0	2.4909	dynamic	14.0105	0.473838	3.38162	31.6281	0.313187	0.180819	-0.722667	-0.257	0.358667	0.573333	0.594	0.429667	0.147	-0.147	-0.319667	-0.541333	13.2763	13.742	14.3577	14.5723	14.593	14.4287	14.146	13.852	13.6793	13.4577	0.0667857	0.15742	0.187362	0.236392	0.292718	0.464928	0.356922	0.508067	0.476311	0.384964	0.0385588	0.0908864	0.108173	0.136481	0.169001	0.268426
A_33_P3342430|A_33_P3342430	A_33_P3342430	A_33_P3342430		268.39	0	4.85678	dynamic	15.1237	0.729641	4.82493	72.3714	0.110136	0.0635871	1.0385	2.11817	0.653167	-0.0748333	-0.161833	-0.0878333	-0.0445	-0.0525	0.0445	0.1155	15.8073	16.887	15.422	14.694	14.607	14.681	14.7243	14.7163	14.8133	14.8843	0.177159	0.122479	0.0867122	0.12326	0.0875842	0.100732	0.0328684	0.117407	0.18936	0.0637992	0.102283	0.070713	0.0500633	0.0711641	0.0505668	0.0581578
A_33_P3343605|A_33_P3343605	A_33_P3343605	A_33_P3343605		178.717	0	3.11378	dynamic	8.327	0.595582	7.15014	42.7214	1.37092	0.791498	0.844833	0.678833	1.13783	0.696833	-0.436167	-0.500833	0.0311667	-0.0311667	-0.298833	-0.240167	8.98367	8.81767	9.27667	8.83567	7.70267	7.638	8.17	8.10767	7.84	7.89867	1.46499	1.81534	1.26189	1.86124	0.667689	0.664431	1.53194	1.42609	1.49409	1.52145	0.845811	1.04809	0.728551	1.07459	0.38549	0.38361
A_33_P3344765|A_33_P3344765	A_33_P3344765	A_33_P3344765		116.131	0	2.33108	dynamic	8.2108	0.479846	5.84597	36.5634	0.257605	0.148728	1.1055	0.923833	0.718167	0.355833	0.0868333	-0.113167	-0.1065	-0.106833	-0.1155	-0.0868333	9.05033	8.86867	8.663	8.30067	8.03167	7.83167	7.83833	7.838	7.82933	7.858	0.150978	0.373931	0.273845	0.113368	0.296353	0.24746	0.330246	0.0966902	0.303989	0.389189	0.0871671	0.215889	0.158104	0.0654531	0.1711	0.142871
A_33_P3346533|A_33_P3346533	A_33_P3346533	A_33_P3346533		60.8731	9.1e-10	2.11501	dynamic	10.6775	0.347534	3.25566	28.8927	0.24767	0.142992	0.968167	0.587833	0.0715	-0.1125	-0.0421667	-0.00716667	-0.0301667	0.00716667	-0.0208333	0.0618333	11.4973	11.117	10.6007	10.4167	10.487	10.522	10.499	10.5363	10.5083	10.591	0.295002	0.0606712	0.209643	0.476274	0.324658	0.182614	0.232103	0.279185	0.209562	0.206988	0.17032	0.0350286	0.121038	0.274977	0.187442	0.105432
A_33_P3349597|A_33_P3349597	A_33_P3349597	A_33_P3349597		264.749	0	4.04928	dynamic	14.126	0.72479	5.13067	43.3148	0.642128	0.370733	-1.31333	-0.181333	0.535667	0.704333	0.574	0.442	0.181333	-0.216667	-0.653667	-1.125	12.918	14.05	14.767	14.9357	14.8053	14.6733	14.4127	14.0147	13.5777	13.1063	0.565951	0.119025	0.297867	0.609718	0.386836	0.567131	0.87396	1.04496	0.96183	0.994004	0.326752	0.0687192	0.171974	0.352021	0.22334	0.327433
A_33_P3350549|A_33_P3350549	A_33_P3350549	A_33_P3350549		63.0778	3.41e-10	2.17397	dynamic	9.4134	0.353329	3.75571	23.5002	0.404828	0.233728	-0.702	-0.0526667	0.350333	0.418333	0.156333	0.057	0.0526667	-0.132667	-0.423	-0.385	8.77733	9.42667	9.82967	9.89767	9.63567	9.53633	9.532	9.34667	9.05633	9.09433	0.350093	0.139414	0.087306	0.414442	0.357989	0.317541	0.584968	0.901874	0.555008	0.339644	0.202126	0.0804909	0.0504061	0.239278	0.206685	0.183332
A_33_P3354296|A_33_P3354296	A_33_P3354296	A_33_P3354296		46.0185	5.97e-07	2.00555	dynamic	11.4162	0.30217	2.64783	24.9717	0.372003	0.214776	0.865167	0.2855	-0.0328333	-0.1205	-0.138833	-0.1345	0.0155	-0.0155	0.144833	0.141167	12.1803	11.6007	11.2823	11.1947	11.1763	11.1807	11.3307	11.2997	11.46	11.4563	0.254806	0.386614	0.292739	0.425479	0.47478	0.459331	0.417136	0.319359	0.415383	0.274398	0.147113	0.223212	0.169013	0.24565	0.274115	0.265195
A_33_P3356517|A_33_P3356517	A_33_P3356517	A_33_P3356517		43.0777	2.09e-06	2.01577	dynamic	8.68	0.292355	3.36965	16.2854	0.204336	0.117973	-0.869	0.142333	0.112333	0.0236667	-0.049	-0.0886667	-0.0236667	0.0716667	0.0743333	-0.0403333	7.87567	8.887	8.857	8.76833	8.69567	8.656	8.721	8.81633	8.819	8.70433	0.352275	0.305595	0.115378	0.168096	0.0584494	0.207155	0.312783	0.210396	0.108669	0.204564	0.203386	0.176435	0.0666133	0.0970504	0.0337458	0.119601
A_33_P3358851|A_33_P3358851	A_33_P3358851	A_33_P3358851		89.4304	2.11e-15	2.11208	dynamic	7.8077	0.421396	5.39557	30.4214	0.642597	0.371004	0.7035	0.734167	0.858167	0.494167	0.0271667	-0.2205	-0.0271667	-0.0388333	-0.178833	-0.0941667	8.28567	8.31633	8.44033	8.07633	7.60933	7.36167	7.555	7.54333	7.40333	7.488	0.494456	1.07678	0.408422	0.820983	0.493803	0.311617	0.631349	0.507801	0.807602	0.873162	0.285474	0.621678	0.235802	0.473994	0.285097	0.179912
A_33_P3359869|A_33_P3359869	A_33_P3359869	A_33_P3359869		65.053	1.41e-10	2.03496	dynamic	7.3889	0.359411	4.86208	25.8051	0.440137	0.254113	0.204	0.649667	0.598	0.370333	0.0166667	-0.0523333	-0.0166667	-0.213	-0.375333	-0.301667	7.505	7.95067	7.899	7.67133	7.31767	7.24867	7.28433	7.088	6.92567	6.99933	0.114843	0.39041	0.64597	0.793459	0.411201	0.43547	0.468335	0.44793	0.394575	0.299176	0.0663049	0.225404	0.372951	0.458104	0.237407	0.251419
A_33_P3362239|A_33_P3362239	A_33_P3362239	A_33_P3362239		383.439	0	5.28291	dynamic	14.2781	0.872233	6.10885	50.4003	0.741671	0.428204	-1.50567	-0.195	0.581	0.806667	0.612	0.339667	0.195	-0.375	-0.860667	-1.59467	12.972	14.2827	15.0587	15.2843	15.0897	14.8173	14.6727	14.1027	13.617	12.883	0.789286	0.150673	0.212665	0.575702	0.499134	0.679236	0.874511	1.40254	0.97114	1.26182	0.455694	0.0869911	0.122782	0.332381	0.288175	0.392157
A_33_P3366266|A_33_P3366266	A_33_P3366266	A_33_P3366266		66.5659	7.15e-11	2.33162	dynamic	6.3414	0.363469	5.73176	34.1525	0.253293	0.146239	-0.0798333	-0.0428333	0.0495	-0.00283333	1.1415	0.0471667	-0.00216667	0.00216667	-0.00516667	0.0211667	6.14867	6.18567	6.278	6.22567	7.37	6.27567	6.22633	6.23067	6.22333	6.24967	0.0297041	0.0192959	0.0701498	0.029023	1.88626	0.136387	0.0480867	0.110726	0.149681	0.0536128	0.0171497	0.0111405	0.040501	0.0167564	1.08903	0.0787429
A_33_P3371142|A_33_P3371142	A_33_P3371142	A_33_P3371142		141.872	0	2.85865	dynamic	8.116	0.530485	6.53758	41.7876	0.436059	0.251759	-0.224833	1.05383	1.00483	0.372833	0.0688333	0.0588333	-0.0588333	-0.1725	-0.364167	-0.4615	7.76333	9.042	8.993	8.361	8.057	8.047	7.92933	7.81567	7.624	7.52667	0.248003	0.290914	0.270252	0.700571	0.620385	0.319648	0.625623	0.671757	0.446098	0.167336	0.143184	0.167959	0.15603	0.404475	0.358179	0.184549
A_33_P3373805|A_33_P3373805	A_33_P3373805	A_33_P3373805		413.062	0	6.79277	dynamic	8.5609	0.905112	10.5749	56.4766	0.681588	0.393515	-1.17217	-1.48483	-0.122833	0.571833	1.06617	1.27917	0.725833	0.122833	-0.1405	-0.377833	7.342	7.02933	8.39133	9.086	9.58033	9.79333	9.24	8.637	8.37367	8.13633	0.0871091	0.372768	0.523865	0.449474	0.663254	0.787042	1.09295	0.884143	0.95044	1.00484	0.0502925	0.215218	0.302453	0.259504	0.38293	0.454399
A_33_P3375496|A_33_P3375496	A_33_P3375496	A_33_P3375496		49.7002	1.23e-07	2.00509	dynamic	7.5173	0.314025	4.17709	23.5431	0.219364	0.12665	0.702	0.466	-0.091	-0.301667	-0.294	-0.0163333	-0.011	0.011	0.077	0.201333	8.145	7.909	7.352	7.14133	7.149	7.42667	7.432	7.454	7.52	7.64433	0.125455	0.0733689	0.150123	0.320416	0.469646	0.121129	0.319479	0.324389	0.233332	0.0562968	0.0724316	0.0423596	0.0866737	0.184992	0.27115	0.0699341
A_33_P3376836|A_33_P3376836	A_33_P3376836	A_33_P3376836		233.131	0	3.56854	dynamic	13.0078	0.680138	5.22876	45.943	0.744851	0.43004	-0.480167	0.607833	0.905167	0.901167	0.340167	0.117167	-0.117167	-0.4195	-0.930167	-0.864833	12.5217	13.6097	13.907	13.903	13.342	13.119	12.8847	12.5823	12.0717	12.137	1.05813	0.392481	0.210031	0.950532	0.750602	0.606644	0.795779	1.2943	0.830521	0.559485	0.610913	0.226599	0.121261	0.54879	0.43336	0.350246
A_33_P3383371|A_33_P3383371	A_33_P3383371	A_33_P3383371		67.2284	5.31e-11	2.39662	dynamic	8.9462	0.365174	4.08264	32.5251	0.520671	0.30061	1.05417	0.00783333	0.248833	0.0795	0.0291667	-0.126833	-0.104833	-0.00783333	-0.206833	-0.140167	9.917	8.87067	9.11167	8.94233	8.892	8.736	8.758	8.855	8.656	8.72267	0.295858	1.00507	0.57591	0.310922	0.693602	0.616273	0.478643	0.0503885	0.659796	0.520254	0.170814	0.580275	0.332502	0.179511	0.400451	0.355805
A_33_P3386723|A_33_P3386723	A_33_P3386723	A_33_P3386723		231.803	0	3.85216	dynamic	15.4263	0.678353	4.39638	36.5961	0.5061	0.292197	-1.60367	-1.358	-0.549667	0.087	0.342	0.286333	0.110333	0.0216667	-0.0216667	-0.237333	14.115	14.3607	15.169	15.8057	16.0607	16.005	15.829	15.7403	15.697	15.4813	1.20367	0.889715	0.613462	0.473832	0.546354	0.387625	0.231385	0.294962	0.343645	0.0763501	0.694942	0.513677	0.354183	0.273567	0.315437	0.223795
A_33_P3389558|A_33_P3389558	A_33_P3389558	A_33_P3389558		386.54	0	5.2537	dynamic	10.1574	0.875785	8.62089	40.5791	0.351059	0.202684	-1.825	-2.11	-0.346667	0.283333	0.113	0.269	0.209667	0.118	-0.147667	-0.113	8.68733	8.40233	10.1657	10.7957	10.6253	10.7813	10.722	10.6303	10.3647	10.3993	0.470972	0.507439	0.418553	0.313154	0.251446	0.184137	0.342632	0.174992	0.389489	0.457779	0.271916	0.29297	0.241651	0.180799	0.145173	0.106311
A_33_P3389578|A_33_P3389578	A_33_P3389578	A_33_P3389578		94.5926	2.22e-16	2.49551	dynamic	8.914	0.433173	4.86059	30.6918	0.702791	0.405757	0.443667	0.270667	0.797667	0.636	0.00566667	-0.102	-0.00566667	-0.0973333	-0.521667	-0.431	9.258	9.085	9.612	9.45033	8.82	8.71233	8.80867	8.717	8.29267	8.38333	0.560738	0.6608	0.339651	1.45526	0.693943	0.0506392	0.805393	1.07682	0.640572	0.744097	0.323742	0.381513	0.196098	0.840193	0.400648	0.0292366
A_33_P3390086|A_33_P3390086	A_33_P3390086	A_33_P3390086		201.376	0	3.37137	dynamic	11.1857	0.632006	5.65024	45.6345	0.710645	0.410291	-0.484167	0.0918333	0.909167	1.12417	0.777833	0.245833	-0.0918333	-0.0938333	-0.585833	-0.629167	10.5753	11.1513	11.9687	12.1837	11.8373	11.3053	10.9677	10.9657	10.4737	10.4303	0.948979	0.560538	0.293053	1.14416	0.824094	0.415849	0.527089	0.997497	0.649789	0.745397	0.547893	0.323626	0.169194	0.660583	0.475791	0.24009
A_33_P3390823|A_33_P3390823	A_33_P3390823	A_33_P3390823		119.171	0	3.17921	dynamic	9.7171	0.486261	5.00599	31.4231	0.540952	0.312319	0.6725	-0.209167	-0.996167	-0.553167	-0.0608333	0.0608333	-0.1495	0.149833	0.2615	0.476167	10.4243	9.54267	8.75567	9.19867	9.691	9.81267	9.60233	9.90167	10.0133	10.228	1.12245	0.284368	0.63785	0.821536	0.667056	0.486418	0.4921	0.513919	0.283285	0.100539	0.648047	0.16418	0.368263	0.474314	0.385125	0.280833
A_33_P3391536|A_33_P3391536	A_33_P3391536	A_33_P3391536		113.634	0	2.5853	dynamic	10.0173	0.474897	4.74053	38.319	1.68537	0.973049	0.015	-0.015	0.829	1.06967	-0.157	0.16	-0.300667	0.180333	-0.297667	-0.283	9.91233	9.88233	10.7263	10.967	9.74033	10.0573	9.59667	10.0777	9.59967	9.61433	1.93173	1.48891	1.38603	2.75669	1.1314	0.786729	1.28607	2.70218	1.65166	1.73231	1.11528	0.859625	0.800228	1.59157	0.653214	0.454218
A_33_P3391803|A_33_P3391803	A_33_P3391803	A_33_P3391803		204.188	0	3.29132	dynamic	11.276	0.636502	5.6455	46.7273	1.1446	0.660836	1.192	0.930667	1.324	0.728333	-0.0683333	-0.169333	-0.022	0.022	-0.394667	-0.165333	12.1303	11.869	12.2623	11.6667	10.87	10.769	10.9163	10.9603	10.5437	10.773	0.973711	1.53289	0.780445	1.24851	0.761032	0.844197	1.17872	0.919985	1.61649	1.59003	0.562172	0.885012	0.45059	0.720828	0.439382	0.487398
A_33_P3392350|A_33_P3392350	A_33_P3392350	A_33_P3392350		116.084	0	2.54089	dynamic	8.9338	0.47971	5.37038	33.771	0.319793	0.184633	0.770167	0.266833	-0.363833	-0.575167	-0.5555	-0.453167	-0.176167	0.176167	0.342167	0.5015	9.71067	9.20733	8.57667	8.36533	8.385	8.48733	8.76433	9.11667	9.28267	9.442	0.337527	0.143786	0.341996	0.538983	0.65012	0.540941	0.217054	0.223151	0.0777196	0.126653	0.194871	0.0830147	0.197452	0.311182	0.375347	0.312313
A_33_P3398196|A_33_P3398196	A_33_P3398196	A_33_P3398196		126.806	0	2.44246	dynamic	7.3518	0.501619	6.82232	37.9964	0.748674	0.432247	0.622	1.014	1.13233	0.553	-0.156	-0.139667	0.00266667	-0.107	-0.087	-0.00266667	7.69067	8.08267	8.201	7.62167	6.91267	6.929	7.07133	6.96167	6.98167	7.066	0.662613	1.35235	0.976395	0.922419	0.132666	0.337018	0.793228	0.56035	0.840412	0.909289	0.38256	0.780781	0.563722	0.532559	0.0765949	0.194577
A_33_P3399380|A_33_P3399380	A_33_P3399380	A_33_P3399380		75.2988	1.38e-12	2.29051	dynamic	7.2232	0.386526	5.3503	29.0343	0.762552	0.44026	0.434333	0.247667	0.871333	0.472	-0.324333	-0.316667	0.0163333	-0.0163333	-0.147	-0.109	7.54467	7.358	7.98167	7.58233	6.786	6.79367	7.12667	7.094	6.96333	7.00133	0.761379	1.17854	1.08081	0.963033	0.169921	0.394092	0.799401	0.593229	0.865647	0.819471	0.439582	0.680432	0.624003	0.556008	0.0981037	0.227529
A_33_P3399755|A_33_P3399755	A_33_P3399755	A_33_P3399755		82.3136	5.61e-14	2.25064	dynamic	10.8553	0.404246	3.7234	29.9833	0.365916	0.211262	0.540333	0.914667	0.712667	0.392	0.0386667	-0.255667	-0.0833333	-0.0386667	-0.123667	-0.0616667	11.192	11.5663	11.3643	11.0437	10.6903	10.396	10.5683	10.613	10.528	10.59	0.209674	0.636294	0.417537	0.202752	0.418781	0.344077	0.475749	0.0160935	0.366992	0.571213	0.121055	0.367365	0.241065	0.117059	0.241783	0.198653
A_33_P3404739|A_33_P3404739	A_33_P3404739	A_33_P3404739		110.877	0	2.51984	dynamic	7.8904	0.469035	5.94505	38.4895	0.18879	0.108998	0.953333	1.198	0.351667	0.24	-0.0876667	-0.0103333	0.0103333	-0.0633333	-0.0526667	-0.135333	8.60333	8.848	8.00167	7.89	7.56233	7.63967	7.66033	7.58667	7.59733	7.51467	0.348147	0.22678	0.369365	0.202901	0.211911	0.212062	0.0902903	0.0593408	0.0840317	0.0830682	0.201003	0.130931	0.213253	0.117145	0.122347	0.122434
A_33_P3407230|A_33_P3407230	A_33_P3407230	A_33_P3407230		231.953	0	3.7261	dynamic	8.4168	0.678398	8.06042	50.2603	1.39816	0.80723	0.892167	0.909833	1.4265	0.765833	-0.422833	-0.471167	-0.0178333	0.0178333	-0.315833	-0.2255	9.053	9.07067	9.58733	8.92667	7.738	7.68967	8.143	8.17867	7.845	7.93533	1.47554	1.8281	1.08102	1.95582	0.844735	0.853333	1.50746	1.30928	1.51424	1.6121	0.851905	1.05546	0.624125	1.12919	0.487708	0.492672
A_33_P3408877|A_33_P3408877	A_33_P3408877	A_33_P3408877		138.808	0	2.6629	dynamic	10.5942	0.524724	4.95235	40.3872	0.57991	0.334811	1.21217	0.992167	0.750167	0.372833	0.0701667	-0.0701667	-0.0951667	-0.134833	-0.200833	-0.121167	11.5287	11.3087	11.0667	10.6893	10.3867	10.2463	10.2213	10.1817	10.1157	10.1953	0.600958	0.819616	0.681661	0.824119	0.337749	0.136592	0.681942	0.602907	0.552328	0.561228	0.346963	0.473205	0.393557	0.475805	0.194999	0.0788613
A_33_P3409294|A_33_P3409294	A_33_P3409294	A_33_P3409294		48.7001	1.89e-07	2.11599	dynamic	7.049	0.310849	4.40851	27.1533	0.211683	0.122215	0.182667	0.945	-0.024	0.0886667	0.06	-0.0656667	-0.067	-0.136333	-0.000333334	0.000333333	7.13333	7.89567	6.92667	7.03933	7.01067	6.885	6.88367	6.81433	6.95033	6.951	0.157595	1.18425	0.0533135	0.110826	0.057657	0.0940638	0.195398	0.107742	0.0935004	0.062482	0.0909878	0.683729	0.0307806	0.0639852	0.0332883	0.0543078
A_33_P3411384|A_33_P3411384	A_33_P3411384	A_33_P3411384		446.358	0	6.02377	dynamic	12.9103	0.941079	7.28914	63.6292	1.13948	0.657882	-0.620167	1.04917	1.3665	1.1865	0.3745	0.0485	-0.0485	-0.6145	-1.09817	-1.22417	12.248	13.9173	14.2347	14.0547	13.2427	12.9167	12.8197	12.2537	11.77	11.644	1.70348	0.902668	0.290242	1.19514	1.26586	1.22209	1.12728	1.97229	0.902379	0.813427	0.983505	0.521156	0.167571	0.690016	0.730845	0.705571
A_33_P3413353|A_33_P3413353	A_33_P3413353	A_33_P3413353		110.707	0	2.45037	dynamic	7.8823	0.468665	5.94625	36.8387	0.342026	0.197469	-0.317167	0.949833	0.9165	0.296167	0.0285	0.0791667	-0.0285	-0.0815	-0.2605	-0.343167	7.441	8.708	8.67467	8.05433	7.78667	7.83733	7.72967	7.67667	7.49767	7.415	0.102898	0.196181	0.325506	0.605192	0.54112	0.267698	0.484933	0.503939	0.325359	0.0674389	0.0594082	0.113265	0.187931	0.349408	0.312416	0.154556
A_33_P3415221|A_33_P3415221	A_33_P3415221	A_33_P3415221		105.243	0	2.47084	dynamic	13.1518	0.457073	3.47409	35.127	1.13102	0.652997	0.812	0.381	1.03067	0.355333	-0.144667	-0.257667	-0.096	0.096	-0.274333	-0.133333	13.787	13.356	14.0057	13.3303	12.8303	12.7173	12.879	13.071	12.7007	12.8417	1.0292	1.55177	0.482495	1.29642	0.924754	0.804765	1.35049	0.898594	1.48966	1.48211	0.594206	0.895912	0.278569	0.748489	0.533907	0.464631
A_33_P3416414|A_33_P3416414	A_33_P3416414	A_33_P3416414		608.06	0	7.79203	dynamic	8.501	1.09839	12.9216	88.4219	0.609676	0.351997	0.980333	2.23267	2.19167	0.789	-0.572	-0.729333	-0.485333	-0.293	-0.00566667	0.00566667	9.07	10.3223	10.2813	8.87867	7.51767	7.36033	7.60433	7.79667	8.084	8.09533	0.172044	0.481167	0.640438	0.851017	0.725703	0.678008	0.793664	0.523405	0.634617	0.596703	0.0993294	0.277802	0.369757	0.491335	0.418985	0.391448
A_33_P3419481|A_33_P3419481	A_33_P3419481	A_33_P3419481		71.5483	7.56e-12	2.0359	dynamic	10.7653	0.377079	3.50003	26.1926	1.16801	0.674352	-0.2855	0.0585	0.545833	0.5395	0.283167	0.438167	-0.255167	-0.0585	-0.2485	-0.479833	10.426	10.77	11.2573	11.251	10.9947	11.1497	10.4563	10.653	10.463	10.2317	1.36166	0.61739	0.983182	1.91564	0.339238	0.289595	1.1394	1.64009	1.57883	1.8151	0.786153	0.356451	0.56764	1.10599	0.195859	0.167198
A_33_P3421515|A_33_P3421515	A_33_P3421515	A_33_P3421515		58.9582	2.13e-09	2.00694	dynamic	15.9941	0.341863	2.13802	25.6798	0.134108	0.0774274	-0.0928333	0.6395	0.755167	0.425833	0.0228333	-0.0228333	0.0978333	-0.0238333	-0.1205	-0.249833	15.7583	16.4907	16.6063	16.277	15.874	15.8283	15.949	15.8273	15.7307	15.6013	0.202214	0.11115	0.103181	0.0917878	0.139539	0.107361	0.0968143	0.149564	0.196042	0.143431	0.116748	0.0641725	0.0595716	0.0529937	0.0805626	0.0619848
A_33_P3422712|A_33_P3422712	A_33_P3422712	A_33_P3422712		102.795	0	2.19213	dynamic	9.9017	0.45168	4.56074	33.3353	0.548952	0.316937	0.616333	0.933667	0.896333	0.459	0.025	-0.198667	-0.193	-0.025	-0.169667	-0.0253333	10.2863	10.6037	10.5663	10.129	9.695	9.47133	9.477	9.645	9.50033	9.64467	0.16007	0.809048	0.700304	0.600091	0.355585	0.477805	0.692294	0.21811	0.628616	0.847595	0.0924163	0.467104	0.404321	0.346463	0.205297	0.275861
A_33_P3519223|A_33_P3519223	A_33_P3519223	A_33_P3519223		163.063	0	2.622	dynamic	7.9916	0.568803	7.11991	40.9868	0.870971	0.502856	0.9335	0.908167	1.1605	0.817833	-0.169833	-0.175167	-0.0621667	0.0621667	-0.230167	-0.168167	8.61733	8.592	8.84433	8.50167	7.514	7.50867	7.62167	7.746	7.45367	7.51567	0.927344	1.15366	0.706949	1.29433	0.53624	0.606651	0.643055	0.77577	1.07986	0.985857	0.535402	0.666065	0.408157	0.74728	0.309598	0.35025
A_33_P3590279|A_33_P3590279	A_33_P3590279	A_33_P3590279		191.583	0	3.24151	dynamic	11.5796	0.616599	5.32468	46.4115	1.45413	0.839544	1.12983	0.7095	1.32383	0.664833	-0.2595	-0.2145	-0.0245	0.0245	-0.372833	-0.117167	12.423	12.0027	12.617	11.958	11.0337	11.0787	11.2687	11.3177	10.9203	11.176	1.42267	1.87212	1.00901	1.7611	1.08715	0.826685	1.56841	1.44056	1.82503	1.72859	0.821378	1.08087	0.582554	1.01677	0.627669	0.477287
A1BG|A_33_P3685216	A1BG	A_33_P3685216	P4217	77.1972	5.81e-13	2.05765	dynamic	9.4109	0.391247	4.15786	24.7653	0.169922	0.0981046	-0.556	-0.649667	-0.914667	-0.51	-0.0176667	0.101	0.092	0.0176667	0.126333	0.09	9.077	8.98333	8.71833	9.123	9.61533	9.734	9.725	9.65067	9.75933	9.723	0.27722	0.141737	0.0223681	0.181678	0.174992	0.183959	0.0727461	0.26171	0.267381	0.11543	0.160053	0.0818318	0.0129142	0.104892	0.101032	0.106209
A2ML1|A_33_P3525263	A2ML1	A_33_P3525263	A8K2U	996.823	0	13.9514	dynamic	12.0456	1.40638	11.6742	58.0789	0.706338	0.407804	-3.3375	-2.8525	-1.28017	-0.5025	-0.2365	0.274833	0.2365	0.464833	0.4455	0.374833	9.34933	9.83433	11.4067	12.1843	12.4503	12.9617	12.9233	13.1517	13.1323	13.0617	1.22075	1.04813	0.863801	1.01248	0.660889	0.712188	0.593936	0.398889	0.344432	0.207888	0.704801	0.605137	0.498716	0.584553	0.381564	0.411182
AAAS|A_23_P64799	AAAS	A_23_P64799	Q9NRG9	161.638	0	3.33264	dynamic	11.5325	0.566233	4.90974	38.4185	0.572142	0.330326	-0.395333	0.0463333	0.710667	0.805667	0.393333	0.18	-0.0463333	-0.212	-0.688333	-0.931	11.151	11.5927	12.257	12.352	11.9397	11.7263	11.5	11.3343	10.858	10.6153	0.144855	0.403367	0.484748	1.15913	0.577384	0.243336	0.793979	1.23189	0.498976	0.183743	0.0836321	0.232884	0.27987	0.669225	0.333353	0.14049
AADAT|A_23_P253484	AADAT	A_23_P253484	Q8N5Z	70.427	1.26e-11	2.42167	dynamic	8.4369	0.373813	4.43009	31.4895	0.543594	0.313844	0.992667	0.477667	-0.004	-0.127	-0.283333	-0.139333	0.0216667	-0.0813333	0.004	0.036	9.34	8.825	8.34333	8.22033	8.064	8.208	8.369	8.266	8.35133	8.38333	0.584264	0.626577	0.632424	0.696193	0.842347	0.531839	0.534823	0.328516	0.377	0.281958	0.337325	0.361755	0.36513	0.401947	0.486329	0.307058
AARS|A_24_P172990	AARS	A_24_P172990	P49588	70.2998	1.33e-11	2.29634	dynamic	11.0528	0.373472	3.37942	29.3285	0.160309	0.0925542	0.856167	0.5875	0.1065	-0.343167	-0.2385	-0.146833	-0.1405	0.00616666	-0.00616666	0.118833	11.829	11.5603	11.0793	10.6297	10.7343	10.826	10.8323	10.979	10.9667	11.0917	0.150901	0.0752684	0.125385	0.0658964	0.283574	0.160449	0.207965	0.251197	0.223889	0.0585605	0.0871225	0.0434562	0.0723909	0.0380453	0.163722	0.0926355
AARS2|A_23_P383688	AARS2	A_23_P383688	Q5JTZ9	65.5757	1.11e-10	2.49724	dynamic	10.9884	0.3607	3.2808	30.0413	0.160449	0.0926353	0.9295	-0.0671667	0.114167	0.0111667	-0.252833	-0.390833	-0.215833	-0.0111667	0.104833	0.1705	11.8787	10.882	11.0633	10.9603	10.6963	10.5583	10.7333	10.938	11.054	11.1197	0.123715	0.137153	0.0599194	0.0742316	0.101908	0.153083	0.190896	0.306051	0.17114	0.286394	0.0714267	0.0791854	0.0345945	0.0428576	0.0588369	0.0883824
AARSD1|A_23_P118607	AARSD1	A_23_P118607	Q9BTE6	64.7723	1.6e-10	2.15945	dynamic	10.9463	0.351737	3.27031	28.8318	0.22228	0.128334	0.868667	0.659667	0.0156667	-0.242	-0.155667	-0.0213333	0.013	-0.013	-0.0583333	0.038	11.719	11.51	10.866	10.6083	10.6947	10.829	10.8633	10.8373	10.792	10.8883	0.133147	0.0530283	0.205424	0.402214	0.343849	0.308239	0.243192	0.29547	0.174519	0.0637207	0.0768722	0.0306159	0.118602	0.232219	0.198521	0.177962
AASDHPPT|A_23_P202988	AASDHPPT	A_23_P202988	Q9NRN7	83.5141	3.23e-14	2.26106	dynamic	11.2806	0.407174	3.60948	26.8186	0.312609	0.180485	0.510833	-0.666167	-0.549167	-0.149167	-0.2415	-0.133833	0.133833	0.267167	0.380167	0.392167	11.797	10.62	10.737	11.137	11.0447	11.1523	11.42	11.5533	11.6663	11.6783	0.126083	0.362793	0.486476	0.451399	0.131386	0.258407	0.461303	0.194333	0.320865	0.333041	0.0727942	0.209459	0.280867	0.260615	0.0758559	0.149192
AASS|A_23_P8754	AASS	A_23_P8754	Q9UDR5	61.2137	7.82e-10	2.0037	dynamic	8.1964	0.348779	4.25348	26.5792	0.227543	0.131372	0.350167	0.811833	0.668833	0.1885	0.0508333	-0.0508333	-0.0581667	-0.190833	-0.111833	-0.109167	8.39167	8.85333	8.71033	8.23	8.09233	7.99067	7.98333	7.85067	7.92967	7.93233	0.260784	0.172946	0.156724	0.373281	0.340689	0.220568	0.255508	0.242488	0.226941	0.0255016	0.150564	0.0998504	0.0904845	0.215514	0.196697	0.127345
AATK|A_23_P10559	AATK	A_23_P10559	Q6ZMQ8	106.134	0	2.94037	dynamic	6.8744	0.459506	6.68043	41.2445	0.111518	0.0643848	1.26117	0.442167	-0.276833	-0.294833	-0.172833	-0.0741667	-0.0148333	0.0148333	0.0431667	0.1635	8.02067	7.20167	6.48267	6.46467	6.58667	6.68533	6.74467	6.77433	6.80267	6.923	0.13824	0.111509	0.099143	0.0405257	0.183151	0.123294	0.10777	0.147175	0.113606	0.0507642	0.079813	0.0643799	0.0572402	0.0233975	0.105742	0.0711836
AB305820|A_33_P3290853	AB305820	A_33_P3290853		145.239	0	3.48784	dynamic	6.2211	0.536447	8.62692	57.1685	0.36908	0.213088	0.0355	0.00583333	-0.00583333	0.101833	0.145833	-0.0368333	-0.0301667	-0.119167	1.68317	-0.0645	6.085	6.05533	6.04367	6.15133	6.19533	6.01267	6.01933	5.93033	7.73267	5.985	0.052915	0.0862226	0.139271	0.0485009	0.132787	0.0490136	0.0811316	0.201272	2.84562	0.0540648	0.0305505	0.0497806	0.080408	0.028002	0.0766645	0.028298
AB385476|A_23_P359457	AB385476	A_23_P359457		194.743	0	4.00833	dynamic	8.4598	0.621735	7.34786	49.017	2.10327	1.21432	-0.104833	-0.0841667	0.954167	1.43583	-0.567167	0.760833	-0.283167	0.275167	0.0188333	-0.0188333	8.11633	8.137	9.17533	9.657	7.654	8.982	7.938	8.49633	8.24	8.20233	1.53362	1.92868	1.81383	3.06887	1.71389	1.87427	1.23932	3.09926	2.19103	2.56992	0.885436	1.11352	1.04721	1.77181	0.989512	1.08211
ABAT|A_33_P3268487	ABAT	A_33_P3268487	P844	175.569	0	3.20724	dynamic	10.9209	0.590143	5.40468	33.7577	0.291521	0.16831	-1.40633	-1.05933	-0.474333	-0.378333	-0.126667	0.126667	0.233	0.265667	0.275	0.131333	9.756	10.103	10.688	10.784	11.0357	11.289	11.3953	11.428	11.4373	11.2937	0.117184	0.18447	0.652678	0.633315	0.474211	0.292923	0.181252	0.205409	0.141054	0.0327159	0.067656	0.106504	0.376824	0.365645	0.273786	0.169119
ABCA1|A_24_P235429	ABCA1	A_24_P235429	O95477	148.005	0	3.10444	dynamic	9.6794	0.541816	5.59867	35.1185	0.461846	0.266647	-0.2305	-0.941833	0.3835	0.6925	0.389833	0.4075	0.208833	-0.208833	-0.4355	-0.707833	9.49333	8.782	10.1073	10.4163	10.1137	10.1313	9.93267	9.515	9.28833	9.016	0.37286	0.161595	0.468753	0.547731	0.42608	0.576472	0.670369	0.466816	0.488686	0.439098	0.215271	0.093297	0.270635	0.316233	0.245998	0.332826
ABCA12|A_33_P3367984	ABCA12	A_33_P3367984	Q86UK	408.344	0	5.25734	dynamic	12.2748	0.900155	7.33119	40.5221	0.817661	0.472077	-2.06117	-2.01217	-0.221167	0.231167	-0.0281667	0.0281667	0.183167	0.333167	0.0901667	-0.121833	10.5713	10.6203	12.4113	12.8637	12.6043	12.6607	12.8157	12.9657	12.7227	12.5107	1.78733	1.63864	1.21426	1.06253	0.977121	0.720717	0.283112	0.140272	0.129539	0.22309	1.03192	0.946068	0.701055	0.613454	0.564141	0.416106
ABCA3|A_23_P140876	ABCA3	A_23_P140876	Q99758	284.131	0	3.47818	dynamic	7.1775	0.751056	10.4624	49.8544	0.0978528	0.0564953	-0.828667	-0.839	-0.765	-0.593333	-0.329333	0.329333	0.506	0.729	0.907333	0.959333	6.34133	6.331	6.405	6.57667	6.84067	7.49933	7.676	7.899	8.07733	8.12933	0.0275015	0.12076	0.030348	0.0742316	0.0474271	0.173621	0.189507	0.021	0.16347	0.130661	0.015878	0.0697209	0.0175214	0.0428576	0.0273821	0.10024
ABCA7|A_33_P3374623	ABCA7	A_33_P3374623	Q8IZY2	390.299	0	5.69094	dynamic	9.9817	0.879979	8.81544	61.5513	0.190878	0.110203	-0.576833	-0.9245	-1.13583	-0.928833	-0.167833	0.167833	0.3155	0.7295	1.02817	1.37283	9.417	9.06933	8.858	9.065	9.826	10.1617	10.3093	10.7233	11.022	11.3667	0.0996544	0.189141	0.0761774	0.0338674	0.253923	0.238011	0.0938847	0.367005	0.333173	0.223943	0.0575355	0.109201	0.0439811	0.0195533	0.146603	0.137416
ABCB6|A_23_P5441	ABCB6	A_23_P5441	Q9NP58	148.116	0	3.42001	dynamic	9.4979	0.54213	5.70732	35.3789	0.29979	0.173084	0.727167	-0.375833	-1.04683	-0.811167	-0.299167	-0.0131667	0.0131667	0.210833	0.221167	0.3715	10.3253	9.22233	8.55133	8.787	9.299	9.585	9.61133	9.809	9.81933	9.96967	0.618236	0.305549	0.0676042	0.152039	0.0623859	0.232961	0.39696	0.390246	0.361251	0.410665	0.356939	0.176409	0.0390313	0.08778	0.0360185	0.1345
ABCC1|A_24_P227831	ABCC1	A_24_P227831	P33527	68.531	2.95e-11	2.12089	dynamic	9.3166	0.368683	3.95705	25.7766	0.158984	0.0917892	0.063	0.317333	0.589333	0.434333	0.207	-0.063	-0.206	-0.351667	-0.355333	-0.495333	9.36567	9.62	9.892	9.737	9.50967	9.23967	9.09667	8.951	8.94733	8.80733	0.051316	0.19991	0.269496	0.276219	0.0320832	0.112784	0.2235	0.111611	0.170556	0.14236	0.0296273	0.115418	0.155593	0.159475	0.0185233	0.0651161
ABCC6|A_23_P15272	ABCC6	A_23_P15272	O95255	58.1694	3.02e-09	2.29051	dynamic	7.4528	0.339758	4.55691	29.653	0.503999	0.290984	-0.0421667	-0.0298333	0.1105	1.00717	0.149833	-0.1885	-0.149167	0.194833	0.0265	-0.0265	7.30533	7.31767	7.458	8.35467	7.49733	7.159	7.19833	7.54233	7.374	7.321	0.274267	0.226483	0.280487	2.15939	0.657696	0.105076	0.160279	0.599318	0.260847	0.316147	0.158348	0.13076	0.161939	1.24673	0.379721	0.0606658
ABCD1|A_23_P148556	ABCD1	A_23_P148556	P33897	289.675	0	4.3329	dynamic	7.9532	0.758054	9.53405	38.2979	0.17374	0.100309	-1.79233	-1.56633	-0.393667	0.00533333	0.0836667	0.187333	0.323	0.314	-0.00533333	-0.224333	6.46767	6.69367	7.86633	8.26533	8.34367	8.44733	8.583	8.574	8.25467	8.03567	0.124709	0.113178	0.0300888	0.0731186	0.34879	0.0855823	0.262909	0.125905	0.270156	0.302963	0.0720008	0.0653435	0.0173718	0.0422151	0.201374	0.049411
ABCD3|A_33_P3307955	ABCD3	A_33_P3307955	P28288	74.2035	2.27e-12	2.10672	dynamic	9.6237	0.383704	3.98614	23.3649	0.251744	0.145344	-0.0911667	0.170167	0.0841667	0.2155	0.2045	0.117167	-0.0841667	-0.3015	-0.7055	-0.8595	9.65767	9.919	9.833	9.96433	9.95333	9.866	9.66467	9.44733	9.04333	8.88933	0.0898462	0.446286	0.470051	0.195275	0.227192	0.288168	0.303329	0.128539	0.226213	0.142535	0.0518727	0.257663	0.271384	0.112742	0.13117	0.166374
ABCG2|A_33_P3361067	ABCG2	A_33_P3361067	Q9UNQ	62.0688	5.34e-10	2.23354	dynamic	6.814	0.351262	5.15263	28.4213	0.327516	0.189092	0.208667	0.35	0.108333	0.939333	0.257333	-0.125	-0.22	-0.108333	-0.152333	-0.118333	6.90867	7.05	6.80833	7.63933	6.95733	6.575	6.48	6.59167	6.54767	6.58167	0.104309	0.204824	0.171594	1.61347	0.636132	0.0759408	0.135011	0.204412	0.0668905	0.0625806	0.0602227	0.118255	0.0990696	0.931537	0.367271	0.0438444
ABHD11|A_23_P315933	ABHD11	A_23_P315933	Q8NFV4	113.252	0	2.71384	dynamic	11.9314	0.473982	3.97352	30.128	0.285959	0.165098	0.463833	-0.594833	-0.9765	-0.716833	-0.229167	-0.0221667	0.0221667	0.0651667	0.2255	0.302167	12.5413	11.4827	11.101	11.3607	11.8483	12.0553	12.0997	12.1427	12.303	12.3797	0.292885	0.113161	0.156771	0.476304	0.353786	0.379574	0.284011	0.409372	0.314325	0.0793998	0.169097	0.0653333	0.0905115	0.274994	0.204258	0.219147
ABHD14A|A_33_P3283713	ABHD14A	A_33_P3283713	Q9BUJ	60.2669	1.19e-09	2.17699	dynamic	10.7087	0.345466	3.22765	28.821	0.125641	0.0725387	0.957667	0.482667	0.067	-0.0213333	-0.140333	-0.164667	-0.0786667	0.0213333	-0.0236667	0.0966667	11.5467	11.0717	10.656	10.5677	10.4487	10.4243	10.5103	10.6103	10.5653	10.6857	0.0357258	0.184451	0.0435546	0.204903	0.107449	0.198858	0.20044	0.121253	0.10427	0.0555008	0.0206263	0.106493	0.0251462	0.118301	0.0620358	0.11481
ABHD14B|A_23_P155417	ABHD14B	A_23_P155417	Q96IU4	69.6069	1.82e-11	2.25584	dynamic	9.0703	0.371414	4.09616	27.7995	0.166434	0.0960909	0.782833	0.465167	0.0208333	-0.144167	-0.390833	-0.2995	-0.2685	-0.0208333	0.136167	0.3045	9.79467	9.477	9.03267	8.86767	8.621	8.71233	8.74333	8.991	9.148	9.31633	0.0981699	0.04993	0.098845	0.229522	0.126012	0.0155671	0.228369	0.286878	0.281235	0.249817	0.0566784	0.0288271	0.0570682	0.132515	0.072753	0.00898765
ABHD15|A_33_P3216913	ABHD15	A_33_P3216913	Q6UXT9	187.933	0	3.57514	dynamic	9.5123	0.610567	6.42042	35.0663	0.321321	0.185515	-0.7705	-1.46017	-0.359167	0.377833	0.3395	0.3665	0.336167	0.187167	-0.187167	-0.425833	8.90133	8.21167	9.31267	10.0497	10.0113	10.0383	10.008	9.859	9.48467	9.246	0.249963	0.0321921	0.139274	0.313784	0.479718	0.301152	0.409923	0.41566	0.461684	0.409863	0.144316	0.0185861	0.0804101	0.181163	0.276965	0.17387
ABHD3|A_23_P305759	ABHD3	A_23_P305759	Q8WU67	137.483	0	3.10086	dynamic	10.6542	0.52231	4.90126	33.4571	0.319084	0.184223	-1.03117	-0.496833	-0.1655	0.209167	0.6015	0.558833	0.336833	0.0738333	-0.0738333	-0.550833	9.677	10.2113	10.5427	10.9173	11.3097	11.267	11.045	10.782	10.6343	10.1573	0.214888	0.20776	0.164172	0.173581	0.249717	0.401004	0.401303	0.326688	0.507056	0.544676	0.124066	0.11995	0.0947846	0.100217	0.144174	0.23152
ABHD4|A_23_P205519	ABHD4	A_23_P205519	Q8TB4	236.276	0	4.15544	dynamic	10.5183	0.684573	6.50875	35.0456	0.203057	0.117235	-1.07783	-1.84017	-0.6465	-0.0475	0.128167	0.1615	0.214833	0.1795	0.0475	-0.0868333	9.73733	8.975	10.1687	10.7677	10.9433	10.9767	11.03	10.9947	10.8627	10.7283	0.0281129	0.113168	0.309518	0.218482	0.198455	0.312898	0.0900666	0.251351	0.272673	0.235848	0.016231	0.0653376	0.1787	0.126141	0.114578	0.180652
ABHD5|A_23_P250294	ABHD5	A_23_P250294	Q8WTS1	60.4835	1.08e-09	2.26577	dynamic	12.0021	0.34642	2.88712	19.1235	0.268621	0.155088	-1.03933	0.063	-0.238333	-0.109	0.0213333	0.0763333	0.140667	0.102667	-0.0213333	-0.166333	11.0797	12.182	11.8807	12.01	12.1403	12.1953	12.2597	12.2217	12.0977	11.9527	0.335245	0.0768635	0.0787993	0.148607	0.411954	0.495944	0.448487	0.168304	0.262148	0.259854	0.193554	0.0443772	0.0454948	0.0857982	0.237842	0.286333
ABHD8|A_33_P3302165	ABHD8	A_33_P3302165	Q96I13	559.832	0	9.124	dynamic	13.3047	1.054	7.92161	50.3362	0.305068	0.176131	-1.3625	-2.75483	-1.5355	-0.5395	-0.00316666	0.3245	0.434833	0.284833	0.152167	0.00316666	12.4417	11.0493	12.2687	13.2647	13.801	14.1287	14.239	14.089	13.9563	13.8073	0.0822334	0.150898	0.270873	0.227617	0.446387	0.459285	0.324857	0.373378	0.393353	0.321799	0.0474775	0.0871212	0.156389	0.131415	0.257721	0.265168
ABI2|A_24_P933418	ABI2	A_24_P933418	Q9NYB9	68.7203	2.71e-11	2.49263	dynamic	8.2216	0.369256	4.49102	31.5685	0.235609	0.136029	1.031	-0.002	-0.286667	-0.0446667	-0.085	-0.229	0.002	0.169	0.205333	0.207333	9.15567	8.12267	7.838	8.08	8.03967	7.89567	8.12667	8.29367	8.33	8.332	0.226209	0.0782134	0.112907	0.273896	0.302434	0.207001	0.239237	0.398178	0.250138	0.267882	0.130602	0.0451565	0.0651869	0.158134	0.17461	0.119512
ABL2|A_32_P139894	ABL2	A_32_P139894	P42684	215.314	0	4.50127	dynamic	11.9097	0.65354	5.48849	35.4063	0.435957	0.2517	-1.66583	-0.179167	0.395833	0.5045	0.311167	0.282167	0.148167	-0.148167	-0.4365	-0.6505	10.3877	11.8743	12.4493	12.558	12.3647	12.3357	12.2017	11.9053	11.617	11.403	0.424458	0.212801	0.136552	0.148395	0.210089	0.476049	0.697101	0.609969	0.746119	0.698034	0.245061	0.122861	0.0788381	0.0856757	0.121295	0.274847
ABLIM2|A_33_P3381666	ABLIM2	A_33_P3381666	Q6H8Q1	741.676	0	11.332	dynamic	9.9336	1.21315	12.2134	61.7025	0.374421	0.216172	-1.83083	-2.19117	-2.54217	-0.3065	0.960167	0.344167	0.2235	0.209167	0.139167	-0.139167	8.616	8.25567	7.90467	10.1403	11.407	10.791	10.6703	10.656	10.586	10.3077	0.490835	0.254066	0.2006	0.1194	0.262703	0.365813	0.343558	0.526757	0.687487	0.492993	0.283384	0.146685	0.115816	0.0689356	0.151672	0.211202
ABLIM3|A_23_P256205	ABLIM3	A_23_P256205	O94929	618.266	0	7.54576	dynamic	12.0253	1.10757	9.21083	52.2325	0.793977	0.458403	-2.31383	-2.4555	-1.0755	0.0805	0.460167	0.440167	0.3405	0.257167	-0.0805	-0.4625	10.1923	10.0507	11.4307	12.5867	12.9663	12.9463	12.8467	12.7633	12.4257	12.0437	0.532708	0.713207	1.08576	0.842932	0.762933	0.748584	0.879115	0.60691	0.874245	0.893379	0.307559	0.41177	0.626861	0.486667	0.440479	0.432195
ABRA|A_33_P3368208	ABRA	A_33_P3368208	Q8NZ2	47.2763	3.49e-07	2.01019	dynamic	6.2179	0.306244	4.92564	27.5491	0.198608	0.114666	0.027	-0.045	0.018	0.00166667	-0.0126667	-0.0283333	0.0243333	-0.0143333	0.962333	-0.00166667	6.15167	6.07967	6.14267	6.12633	6.112	6.09633	6.149	6.11033	7.087	6.123	0.0588586	0.0466083	0.0634455	0.0102144	0.0338083	0.070316	0.035	0.0455448	1.57286	0.0494267	0.033982	0.0269093	0.0366303	0.00589727	0.0195192	0.0405969
ABTB1|A_33_P3297444	ABTB1	A_33_P3297444	Q969K4	136.953	0	2.77278	dynamic	11.7616	0.520966	4.43133	35.7005	0.401971	0.232078	-0.594333	0.239333	0.734667	0.467333	0.430667	0.107	-0.107	-0.433	-0.601667	-0.736667	11.2167	12.0503	12.5457	12.2783	12.2417	11.918	11.704	11.378	11.2093	11.0743	0.330662	0.206679	0.263269	0.370398	0.262729	0.459566	0.575097	0.499709	0.450049	0.601552	0.190908	0.119326	0.151998	0.213849	0.151686	0.265331
ABTB2|A_23_P356616	ABTB2	A_23_P356616	Q8N961	126.065	0	4.06146	dynamic	10.0627	0.500128	4.96993	30.5525	0.349106	0.201556	-1.2585	0.7635	0.0948333	0.0845	0.216167	-0.0975	-0.160167	0.00116667	-0.00116667	-0.0605	8.846	10.868	10.1993	10.189	10.3207	10.007	9.94433	10.1057	10.1033	10.044	0.177076	0.539536	0.456791	0.351177	0.364179	0.493473	0.353237	0.018037	0.340383	0.39717	0.102235	0.311501	0.263729	0.202752	0.210259	0.284907
ACAA2|A_23_P89799	ACAA2	A_23_P89799	P42765	142.705	0	2.95468	dynamic	9.4602	0.532406	5.62603	36.8339	0.27802	0.160515	0.795167	0.593167	0.249167	-0.3255	-0.767833	-0.659167	-0.501167	-0.108167	0.108167	0.327167	10.2843	10.0823	9.73833	9.16367	8.72133	8.83	8.988	9.381	9.59733	9.81633	0.503544	0.236115	0.0900907	0.3704	0.369834	0.2664	0.103286	0.0870689	0.285521	0.467936	0.290721	0.136321	0.0520139	0.213851	0.213524	0.153806
ACACA|A_33_P3334225	ACACA	A_33_P3334225	Q1385	166.526	0	3.04477	dynamic	13.6926	0.574869	4.19821	36.2767	0.258193	0.149068	0.580333	-0.296667	-1.026	-0.871	-0.508	-0.0726667	0.0726667	0.287667	0.451	0.509333	14.3603	13.4833	12.754	12.909	13.272	13.7073	13.8527	14.0677	14.231	14.2893	0.117959	0.142606	0.0998048	0.245269	0.279887	0.227139	0.422346	0.301678	0.290248	0.454992	0.0681037	0.0823333	0.0576223	0.141606	0.161593	0.131139
ACACB|A_33_P3334220	ACACB	A_33_P3334220	O763	169.65	0	3.1181	dynamic	8.2469	0.580178	7.03353	35.0106	0.139207	0.080371	0.372	-0.395	-1.198	-0.896667	-0.383333	-0.00966667	0.00966667	0.348667	0.437667	0.442667	8.746	7.979	7.176	7.47733	7.99067	8.36433	8.38367	8.72267	8.81167	8.81667	0.0935307	0.0932899	0.202837	0.140058	0.0993797	0.0908424	0.339146	0.13543	0.110229	0.0873232	0.054	0.0538609	0.117108	0.0808627	0.0573769	0.0524479
ACAD11|A_23_P212497	ACAD11	A_23_P212497	Q79F	42.6873	2.46e-06	2.02605	dynamic	7.8786	0.291027	3.69286	23.3568	0.0965277	0.0557303	0.753667	0.181	-0.227	-0.265	-0.194333	-0.0346667	0.0736667	-0.00966667	0.00966667	0.0976667	8.59367	8.021	7.613	7.575	7.64567	7.80533	7.91367	7.83033	7.84967	7.93767	0.09847	0.065643	0.193528	0.129012	0.115049	0.151678	0.0248462	0.0665307	0.0884835	0.0320364	0.0568517	0.037899	0.111733	0.0744849	0.0664237	0.0875716
ACADS|A_23_P65022	ACADS	A_23_P65022	P16219	118.741	0	2.29899	dynamic	8.4717	0.485257	5.72927	31.5972	0.14918	0.0861289	-0.4845	-0.680167	-0.827167	-0.593833	-0.224833	0.224833	0.373833	0.3085	0.3395	0.305167	8.113	7.91733	7.77033	8.00367	8.37267	8.82233	8.97133	8.906	8.937	8.90267	0.101015	0.180683	0.260243	0.147517	0.0447363	0.119918	0.0610027	0.10843	0.191115	0.277136	0.058321	0.104317	0.150251	0.0851691	0.0258285	0.0692347
ACADSB|A_33_P3248992	ACADSB	A_33_P3248992	P45954	208.206	0	3.21689	dynamic	8.8863	0.642575	7.23299	40.4301	0.484933	0.279976	0.317167	-0.0361667	-0.752833	-1.03417	-1.05683	-0.402167	0.0361667	0.422167	0.550167	0.628833	9.33633	8.983	8.26633	7.985	7.96233	8.617	9.05533	9.44133	9.56933	9.648	0.363926	0.0973858	0.281525	0.554433	0.889778	0.738517	0.66205	0.522092	0.387144	0.352481	0.210113	0.0562257	0.162539	0.320102	0.513713	0.426383
ACADVL|A_23_P207650	ACADVL	A_23_P207650	P49748	57.2017	4.62e-09	2.01577	dynamic	15.3121	0.336891	2.20093	23.4414	0.290506	0.167724	-0.5095	-0.410833	-0.3115	-0.249833	-0.0958333	0.0958333	0.1025	0.230167	0.3325	0.501833	14.834	14.9327	15.032	15.0937	15.2477	15.4393	15.446	15.5737	15.676	15.8453	0.206807	0.195403	0.284986	0.124617	0.307287	0.349653	0.526259	0.180001	0.413628	0.316418	0.1194	0.112816	0.164537	0.0719475	0.177412	0.201872
ACAP3|A_33_P3398564	ACAP3	A_33_P3398564	Q96P5	105.445	0	2.55443	dynamic	12.4263	0.457402	3.68177	25.4715	0.269584	0.155644	-0.00266667	-0.737333	-1.28733	-0.476	0.0106667	0.0656667	-0.00233333	0.0336667	0.0453333	0.00233333	12.6583	11.9237	11.3737	12.185	12.6717	12.7267	12.6587	12.6947	12.7063	12.6633	0.318875	0.249945	0.232689	0.212775	0.250644	0.308806	0.303902	0.151348	0.338367	0.328485	0.184103	0.144306	0.134343	0.122845	0.144709	0.178289
ACAT2|A_23_P31135	ACAT2	A_23_P31135	Q9BWD1	457.056	0	7.95576	dynamic	14.454	0.952499	6.58792	53.9575	0.211754	0.122256	0.8565	0.1455	-1.3595	-2.1355	-1.3695	-0.557833	-0.1455	0.1805	0.304167	0.302833	15.6883	14.9773	13.4723	12.6963	13.4623	14.274	14.6863	15.0123	15.136	15.1347	0.164482	0.258016	0.53973	0.220636	0.0809032	0.0506853	0.231366	0.161779	0.186346	0.223599	0.0949637	0.148966	0.311613	0.127384	0.0467095	0.0292632
ACBD5|A_23_P97795	ACBD5	A_23_P97795	Q5T8D3	76.4356	8.22e-13	2.04722	dynamic	11.3882	0.389433	3.42142	23.6697	0.163391	0.0943339	-0.9285	-0.7765	-0.5135	-0.168833	-0.000166665	0.0678333	0.000166665	0.0825	0.105167	0.0821667	10.6647	10.8167	11.0797	11.4243	11.593	11.661	11.5933	11.6757	11.6983	11.6753	0.109637	0.153383	0.120683	0.0878427	0.0866256	0.175553	0.309972	0.0952383	0.184717	0.31026	0.0632991	0.0885557	0.0696762	0.050716	0.0500133	0.101356
ACCN2|A_23_P204751	ACCN2	A_23_P204751		356.92	0	6.39672	dynamic	9.2035	0.841531	9.14449	76.7592	0.433971	0.250553	1.979	1.282	0.262333	-0.436	-0.698333	-0.477333	-0.321	-0.0943333	0.0943333	0.204	11.003	10.306	9.28633	8.588	8.32567	8.54667	8.703	8.92967	9.11833	9.228	0.267994	0.257424	0.163638	0.285963	0.406597	0.602293	0.890822	0.616901	0.415049	0.433028	0.154727	0.148624	0.0944763	0.165101	0.234749	0.347734
ACCS|A_23_P24586	ACCS	A_23_P24586	Q96QU6	129.739	0	2.72956	dynamic	8.2117	0.507309	6.17826	35.3989	0.201162	0.116141	-0.036	-0.282667	-0.601	-0.641333	-0.400667	0.036	0.257	0.509333	0.573333	0.807333	8.15367	7.907	7.58867	7.54833	7.789	8.22567	8.44667	8.699	8.763	8.997	0.128811	0.288979	0.170227	0.04769	0.228061	0.294123	0.214302	0.293576	0.297098	0.0487545	0.0743692	0.166842	0.0982808	0.0275338	0.131671	0.169812
ACD|A_33_P3359071	ACD	A_33_P3359071	Q96AP	94.5469	2.22e-16	2.62564	dynamic	12.8284	0.433132	3.37674	36.7217	0.363058	0.209612	1.15833	0.601667	-0.101	-0.234333	-0.136667	-0.166	-0.118667	0.101	0.162667	0.179	13.842	13.2853	12.5827	12.4493	12.547	12.5177	12.565	12.7847	12.8463	12.8627	0.242134	0.344567	0.296841	0.451498	0.320556	0.405839	0.524952	0.495139	0.278299	0.270755	0.139796	0.198936	0.171381	0.260672	0.185073	0.234311
ACE2|A_23_P252981	ACE2	A_23_P252981	Q9BYF1	205.385	0	3.30198	dynamic	7.2579	0.638218	8.79538	43.8196	0.16533	0.0954535	-0.8005	-0.692833	-0.627833	-0.3895	-0.194833	0.194833	0.322833	0.597833	0.782833	0.922833	6.44567	6.55333	6.61833	6.85667	7.05133	7.441	7.569	7.844	8.029	8.169	0.234351	0.300264	0.0461988	0.122533	0.178696	0.16432	0.196008	0.102196	0.161279	0.147458	0.135303	0.173357	0.0266729	0.0707445	0.10317	0.0948701
ACLY|A_33_P3415042	ACLY	A_33_P3415042	P53396	113.749	0	2.43401	dynamic	12.3051	0.475184	3.85998	30.1447	0.254866	0.147147	0.280167	-0.0771667	-0.841833	-0.859167	-0.558833	-0.278167	0.0771667	0.1685	0.424167	0.290167	12.7227	12.3653	11.6007	11.5833	11.8837	12.1643	12.5197	12.611	12.8667	12.7327	0.0145717	0.288453	0.176517	0.311776	0.142606	0.203126	0.235477	0.474079	0.527546	0.174506	0.00841295	0.166539	0.101912	0.180004	0.0823333	0.117275
ACN9|A_23_P59528	ACN9	A_23_P59528	Q9NRP4	78.4894	3.22e-13	2.20738	dynamic	11.0614	0.394813	3.56824	27.4088	0.377101	0.217719	0.595	-0.0183333	-0.478333	-0.491	-0.547333	-0.291667	0.0183333	0.201	0.246667	0.332333	11.7	11.0867	10.6267	10.614	10.5577	10.8133	11.1233	11.306	11.3517	11.4373	0.0900167	0.0925707	0.398	0.526296	0.574669	0.540709	0.527888	0.343913	0.308158	0.368789	0.0519711	0.0534457	0.229786	0.303857	0.331785	0.312179
ACOT1|A_24_P161036	ACOT1	A_24_P161036	Q86TX2	129.373	0	2.48285	dynamic	11.2258	0.506648	4.51357	33.3971	0.13573	0.0783637	-0.0865	-0.496833	-0.758167	-0.713833	-0.4255	0.0865	0.472167	0.553833	0.3585	0.4025	11.2	10.7897	10.5283	10.5727	10.861	11.373	11.7587	11.8403	11.645	11.689	0.398512	0.203574	0.0790084	0.0755932	0.0266271	0.135011	0.162891	0.185732	0.0291376	0.0612127	0.230081	0.117533	0.0456155	0.0436438	0.0153731	0.0779487
ACOT11|A_23_P417415	ACOT11	A_23_P417415	Q8WXI4	153.814	0	2.94786	dynamic	11.8473	0.552378	4.66421	32.5485	0.287248	0.165843	-0.8955	-1.39483	-0.8785	-0.520833	-0.0348333	0.164833	0.0348333	0.0605	0.100833	0.0625	11.282	10.7827	11.299	11.6567	12.1427	12.3423	12.2123	12.238	12.2783	12.24	0.448619	0.0714516	0.413797	0.308889	0.301255	0.351012	0.412338	0.0347707	0.228596	0.301755	0.25901	0.0412526	0.238906	0.178337	0.173929	0.202657
ACOT9|A_23_P125624	ACOT9	A_23_P125624	Q9Y35	81.8364	6.97e-14	2.11013	dynamic	13.9117	0.403074	2.89621	25.5825	0.162165	0.0936258	-0.0481667	0.238833	0.3075	0.1095	0.1535	0.0481667	-0.178833	-0.5705	-0.7245	-0.769833	14.007	14.294	14.3627	14.1647	14.2087	14.1033	13.8763	13.4847	13.3307	13.2853	0.214133	0.155605	0.0733303	0.1068	0.0970429	0.0563235	0.129152	0.318173	0.241868	0.229217	0.12363	0.0898387	0.0423373	0.0616613	0.0560278	0.0325184
ACOX1|A_33_P3244803	ACOX1	A_33_P3244803	Q1567	98.5343	0	2.21863	dynamic	11.7695	0.441835	3.7556	29.1629	0.224692	0.129726	-0.538667	-0.736667	-0.668333	-0.376667	-0.121667	0.121667	0.144667	0.299667	0.413	0.379	11.3393	11.1413	11.2097	11.5013	11.7563	11.9997	12.0227	12.1777	12.291	12.257	0.28862	0.314281	0.512988	0.138515	0.280539	0.166584	0.319234	0.0292632	0.0827768	0.114118	0.166635	0.18145	0.296174	0.0799715	0.161969	0.0961775
ACOX3|A_23_P316381	ACOX3	A_23_P316381	O15254	83.0742	3.95e-14	2.26054	dynamic	9.5937	0.405976	4.23144	27.0911	0.121397	0.0700885	-0.176333	-0.557333	-0.68	-0.431667	-0.111667	0.111667	0.161	0.254	0.496667	0.399	9.47067	9.08967	8.967	9.21533	9.53533	9.75867	9.808	9.901	10.1437	10.046	0.202574	0.116809	0.226991	0.180913	0.0175024	0.103317	0.129012	0.100881	0.105458	0.0305123	0.116956	0.0674397	0.131053	0.10445	0.010105	0.0596499
ACOXL|A_33_P3395008	ACOXL	A_33_P3395008	Q9NUZ1	78.7984	2.8e-13	2.23096	dynamic	6.7664	0.395495	5.84311	28.72	0.230018	0.132801	-0.400333	-0.327333	-0.217667	0.161667	0.601667	0.757333	0.470667	0.0206667	-0.0206667	-0.065	6.268	6.341	6.45067	6.83	7.27	7.42567	7.139	6.689	6.64767	6.60333	0.0550727	0.0940638	0.320194	0.26157	0.624	0.188142	0.281587	0.0787147	0.207715	0.18912	0.0317962	0.0543078	0.184864	0.151018	0.360267	0.108624
ACP5|A_23_P142075	ACP5	A_23_P142075	P13686	316.338	0	5.54812	dynamic	12.4506	0.792247	6.36251	47.8315	0.275009	0.158776	-0.157833	-0.889167	-1.5655	-0.874167	-0.144167	0.144167	0.3105	0.505167	0.715833	0.9065	12.3977	11.6663	10.99	11.6813	12.4113	12.6997	12.866	13.0607	13.2713	13.462	0.103196	0.366909	0.316128	0.185436	0.194248	0.305241	0.301856	0.484966	0.307489	0.184619	0.05958	0.211835	0.182517	0.107061	0.112149	0.176231
ACPL2|A_23_P57760	ACPL2	A_23_P57760	Q8TE99	83.2976	3.56e-14	2.179	dynamic	8.299	0.406733	4.90062	26.1108	0.156885	0.0905774	0.00833333	-0.795	-0.660667	-0.484333	-0.283	-0.00833333	0.180667	0.190333	0.285667	0.328667	8.431	7.62767	7.762	7.93833	8.13967	8.41433	8.60333	8.613	8.70833	8.75133	0.284364	0.188442	0.167821	0.281255	0.0827909	0.130726	0.0928781	0.0482804	0.1115	0.180788	0.164178	0.108797	0.0968917	0.162383	0.0477993	0.0754748
ACPP|A_24_P46130	ACPP	A_24_P46130	P1539	193.58	0	4.17468	dynamic	7.3303	0.619654	8.45547	39.458	0.205506	0.118649	-1.04217	-1.1885	-0.217833	0.873167	0.4315	0.1865	0.0938333	0.0248333	-0.0641667	-0.0248333	6.381	6.23467	7.20533	8.29633	7.85467	7.60967	7.517	7.448	7.359	7.39833	0.164548	0.194577	0.237186	0.208857	0.403859	0.240411	0.165412	0.073	0.236432	0.130776	0.0950018	0.112339	0.13694	0.120584	0.233168	0.138801
ACRC|A_23_P171237	ACRC	A_23_P171237	Q96QF7	104.989	0	3.17847	dynamic	8.0847	0.456706	5.64551	38.8429	0.241834	0.139623	-0.508833	1.1595	0.1365	-0.164167	0.293833	0.194167	0.181833	-0.1365	-0.2485	-0.1975	7.505	9.17333	8.15033	7.84967	8.30767	8.208	8.19567	7.87733	7.76533	7.81633	0.164885	0.214584	0.29546	0.0837397	0.187351	0.251752	0.357381	0.107058	0.322624	0.433502	0.0951963	0.12389	0.170584	0.0483471	0.108167	0.145349
ACSF2|A_23_P4190	ACSF2	A_23_P4190	Q96CM8	365.565	0	5.2162	dynamic	9.6555	0.851691	8.82046	54.7576	0.331464	0.191371	0.4405	-0.0945	-0.959167	-1.2995	-1.15117	-0.5175	0.0945	0.5775	0.839167	1.0835	10.1947	9.65967	8.795	8.45467	8.603	9.23667	9.84867	10.3317	10.5933	10.8377	0.158245	0.12546	0.179209	0.361576	0.515664	0.39061	0.399815	0.468696	0.371647	0.343715	0.0913625	0.0724346	0.103467	0.208756	0.297719	0.225519
ACSL1|A_23_P110212	ACSL1	A_23_P110212	P33121	389.506	0	5.05017	dynamic	11.7108	0.878346	7.50757	62.3561	0.176959	0.102167	-0.756	-0.880667	-0.873667	-0.352667	-0.160333	0.160333	0.519	0.851333	1.31167	1.45567	10.8277	10.703	10.71	11.231	11.4233	11.744	12.1027	12.435	12.8953	13.0393	0.253949	0.345	0.0992925	0.0597327	0.0248261	0.115235	0.0280951	0.219848	0.275111	0.348497	0.146618	0.199186	0.0573265	0.0344867	0.0143333	0.0665307
ACSL3|A_24_P248606	ACSL3	A_24_P248606	O95573	87.7884	4.55e-15	2.94309	dynamic	10.2365	0.417321	4.07753	31.1279	0.225435	0.130155	0.903167	-0.1805	-0.654167	-0.173833	-0.0785	-0.1525	0.1695	0.2835	0.0785	0.3885	11.0813	9.99767	9.524	10.0043	10.0997	10.0257	10.3477	10.4617	10.2567	10.5667	0.204104	0.161661	0.185599	0.141737	0.202688	0.045742	0.211228	0.285819	0.572622	0.243155	0.117839	0.0933351	0.107156	0.0818318	0.117022	0.0264092
ACSL4|A_23_P217564	ACSL4	A_23_P217564	O6488	79.3402	2.18e-13	2.23664	dynamic	10.1821	0.396763	3.89694	32.0885	0.171863	0.0992249	0.735	1.042	0.36	0.104	-0.053	-0.119333	-0.0483333	-0.0796667	0.027	-0.027	10.723	11.03	10.348	10.092	9.935	9.86867	9.93967	9.90833	10.015	9.961	0.180552	0.273512	0.213474	0.19345	0.0425323	0.128165	0.163934	0.0317857	0.203005	0.288215	0.104242	0.157912	0.123249	0.111689	0.0245561	0.0739962
ACSL6|A_33_P3390656	ACSL6	A_33_P3390656	Q9UKU	67.0865	5.66e-11	2.29899	dynamic	6.4013	0.365179	5.70103	33.4771	0.304194	0.175627	-0.0516667	-0.00466667	-0.01	1.14933	0.143333	0.00466667	-0.0393333	0.0376667	0.248667	-0.025	6.20433	6.25133	6.246	7.40533	6.39933	6.26067	6.21667	6.29367	6.50467	6.231	0.0722311	0.0368284	0.0160935	1.91624	0.258274	0.0789451	0.0901462	0.0463069	0.477495	0.0493862	0.0417027	0.0212629	0.00929157	1.10634	0.149114	0.045579
ACSS1|A_23_P120594	ACSS1	A_23_P120594	Q9NUB1	87.3	5.66e-15	2.21402	dynamic	7.9187	0.416663	5.26017	30.3759	0.119699	0.0691085	0.867167	-0.2795	0.5065	0.809167	0.512167	0.0541667	-0.0558333	-0.0838333	-0.104833	-0.0541667	8.56333	7.41667	8.20267	8.50533	8.20833	7.75033	7.64033	7.61233	7.59133	7.642	0.100669	0.136258	0.0946379	0.14936	0.0605337	0.0567656	0.158595	0.115647	0.143472	0.181055	0.0581215	0.0786688	0.0546392	0.0862329	0.0349492	0.0327736
ACSS2|A_23_P210900	ACSS2	A_23_P210900	Q9NR19	323.49	0	5.22585	dynamic	11.3217	0.80128	7.07788	48.8243	0.27413	0.158269	0.963667	-0.295	-1.422	-1.17233	-0.583	-0.0983333	0.0983333	0.475667	0.644667	0.648667	12.3593	11.1007	9.97367	10.2233	10.8127	11.2973	11.494	11.8713	12.0403	12.0443	0.26585	0.125309	0.422594	0.182155	0.0318957	0.137602	0.327565	0.445523	0.314848	0.487963	0.153489	0.0723472	0.243985	0.105167	0.018415	0.0794446
ACTA2|A_23_P150053	ACTA2	A_23_P150053	P62736	68.1695	3.48e-11	2.37238	dynamic	8.3977	0.367564	4.37791	24.2473	0.156683	0.0904609	0.269167	0.1275	-0.4465	-0.7125	-0.253167	-0.0165	0.00383333	-0.00383333	0.276167	0.533833	8.689	8.54733	7.97333	7.70733	8.16667	8.40333	8.42367	8.416	8.696	8.95367	0.141566	0.0316596	0.0524436	0.108302	0.171349	0.118627	0.169438	0.281459	0.404392	0.0875919	0.0817333	0.0182787	0.0302783	0.0625282	0.0989281	0.0684893
ACTG2|A_23_P39955	ACTG2	A_23_P39955	P63267	173.363	0	3.2221	dynamic	7.6239	0.586493	7.69245	44.0302	0.294479	0.170017	-0.416833	1.27117	1.06383	0.745167	0.542167	0.103833	-0.113833	-0.161167	-0.167167	-0.103833	6.93067	8.61867	8.41133	8.09267	7.88967	7.45133	7.23367	7.18633	7.18033	7.24367	0.329215	0.125005	0.142205	0.49248	0.535804	0.288611	0.342176	0.159654	0.160295	0.369343	0.190072	0.0721719	0.0821022	0.284333	0.309347	0.16663
ACTL6B|A_23_P145681	ACTL6B	A_23_P145681	O9485	133.937	0	2.68639	dynamic	10.8694	0.515529	4.74208	36.7168	1.30393	0.752823	-0.541667	-0.0326667	0.847	0.884	0.338667	0.576	0.0326667	-0.048	-0.338	-0.443	10.2003	10.7093	11.589	11.626	11.0807	11.318	10.7747	10.694	10.404	10.299	2.11389	1.0748	0.455015	1.60672	0.785041	0.674638	0.70287	2.2472	1.79313	1.58597	1.22046	0.620533	0.262703	0.927642	0.453244	0.389503
ACTN3|A_23_P138881	ACTN3	A_23_P138881	Q843	102.142	0	2.76319	dynamic	10.5867	0.45018	4.25251	29.5056	0.392501	0.22661	0.0925	0.490167	0.586833	0.3165	0.0961667	-0.1275	-0.0925	-0.274833	-0.8795	-0.5065	10.709	11.1067	11.2033	10.933	10.7127	10.489	10.524	10.3417	9.737	10.11	0.134209	0.510612	0.297766	0.412975	0.104088	0.228685	0.418974	0.387139	1.05616	0.374401	0.0774855	0.294802	0.171915	0.238431	0.0600953	0.132032
ACTR1B|A_23_P28279	ACTR1B	A_23_P28279	P4225	128.915	0	2.83235	dynamic	11.5231	0.505751	4.38888	31.6075	0.227214	0.131182	0.0976667	-0.176667	-0.892333	-0.992333	-0.465	0.00366666	-0.00366666	0.217	0.367667	0.509667	11.7543	11.48	10.7643	10.6643	11.1917	11.6603	11.653	11.8737	12.0243	12.1663	0.205938	0.0819024	0.0855823	0.296557	0.365098	0.240151	0.323291	0.341154	0.256874	0.0755932	0.118898	0.0472864	0.049411	0.171218	0.210789	0.138651
ACTR3|A_23_P108785	ACTR3	A_23_P108785	P61158	41.8699	3.47e-06	2.03684	dynamic	14.5455	0.291779	1.98156	20.6916	0.0969047	0.0559479	-0.458167	0.383167	0.568167	0.1735	0.00783333	-0.00783333	0.0321667	-0.1485	-0.0638333	-0.146833	14.0463	14.8877	15.0727	14.678	14.5123	14.4967	14.5367	14.356	14.4407	14.3577	0.212933	0.0807857	0.0327465	0.10806	0.0701166	0.139873	0.044859	0.047571	0.103848	0.128255	0.122937	0.0466417	0.0189062	0.0623886	0.0404818	0.0807555
ACVR1|A_23_P79221	ACVR1	A_23_P79221	Q4771	168.783	0	3.00146	dynamic	10.0938	0.578695	5.73248	40.0507	0.178721	0.103184	-0.1275	0.817833	0.939167	0.688167	0.4855	0.101833	-0.101833	-0.4685	-0.475167	-0.6465	9.845	10.7903	10.9117	10.6607	10.458	10.0743	9.87067	9.504	9.49733	9.326	0.157045	0.0853249	0.113562	0.0883648	0.0266646	0.274748	0.223961	0.38	0.27376	0.163777	0.0906697	0.0492623	0.0655651	0.0510174	0.0153948	0.158626
ACVR1C|A_23_P397455	ACVR1C	A_23_P397455	Q8NER5	246.301	0	4.23492	dynamic	7.5303	0.699109	9.2831	41.6606	0.351184	0.202756	-1.387	-1.00967	-0.322333	0.643	0.695333	0.494667	0.374667	0.0893333	-0.0893333	-0.358667	6.23033	6.60767	7.295	8.26033	8.31267	8.112	7.992	7.70667	7.528	7.25867	0.1125	0.239588	0.0727461	0.0222785	0.388801	0.485225	0.484053	0.602123	0.648709	0.455821	0.0649521	0.138326	0.042	0.0128625	0.224474	0.280145
ACY1|A_23_P57868	ACY1	A_23_P57868	Q3154	123.272	0	2.97729	dynamic	11.7301	0.494557	4.21643	38.8289	0.306119	0.176738	1.11917	0.730833	-0.0461667	-0.454833	-0.3595	-0.191833	-0.1155	0.0461667	0.1695	0.4075	12.7187	12.3303	11.5533	11.1447	11.24	11.4077	11.484	11.6457	11.769	12.007	0.214742	0.264708	0.0991077	0.446155	0.454507	0.255549	0.270013	0.490157	0.373621	0.192632	0.123982	0.152829	0.0572198	0.257588	0.26241	0.147541
ADA|A_23_P210482	ADA	A_23_P210482	P813	300.131	0	4.67511	dynamic	12.1597	0.771685	6.34543	52.7816	0.318454	0.183859	1.10817	0.199833	-1.11683	-1.0985	-0.820167	-0.517833	-0.186833	0.186833	0.451833	0.730833	13.374	12.4657	11.149	11.1673	11.4457	11.748	12.079	12.4527	12.7177	12.9967	0.0460326	0.244461	0.128561	0.345115	0.293682	0.263642	0.341846	0.473479	0.502162	0.545557	0.0265769	0.14114	0.0742249	0.199252	0.169558	0.152214
ADAM10|A_33_P3243857	ADAM10	A_33_P3243857	O14672	177.059	0	3.43347	dynamic	11.787	0.592487	5.02865	33.6909	0.169386	0.0977949	-1.43017	-1.01883	-0.5345	-0.2595	0.0418333	0.290833	0.3495	0.1855	0.1115	-0.0418333	10.5873	10.9987	11.483	11.758	12.0593	12.3083	12.367	12.203	12.129	11.9757	0.410066	0.107723	0.202897	0.170062	0.153027	0.164537	0.163328	0.0173494	0.134101	0.170767	0.236752	0.0621941	0.117142	0.0981852	0.0883503	0.0949953
ADAM19|A_23_P374082	ADAM19	A_23_P374082	Q9H13	407.208	0	7.6972	dynamic	14.3175	0.898766	6.2774	40.9307	0.402147	0.23218	-2.4605	-1.18017	-0.421167	-0.0231667	-0.137167	0.0231667	0.322167	0.483833	0.320167	0.169167	12.1473	13.4277	14.1867	14.5847	14.4707	14.631	14.93	15.0917	14.928	14.777	1.84663	0.863965	0.327237	0.228596	0.140258	0.0305123	0.249183	0.143786	0.17052	0.0207846	1.06615	0.498811	0.188931	0.13198	0.080978	0.0176163
ADAM8|A_24_P300777	ADAM8	A_24_P300777	P78325	315.23	0	5.08765	dynamic	17.2974	0.790903	4.57215	45.4393	0.280123	0.161729	-1.75683	0.0391667	0.546833	0.590167	0.547833	0.270167	-0.0391667	-0.5375	-0.757167	-1.05917	15.7563	17.5523	18.06	18.1033	18.061	17.7833	17.474	16.9757	16.756	16.454	0.736118	0.0259294	0.0754453	0.0756924	0.121897	0.0784496	0.216174	0.242331	0.542429	0.686763	0.424998	0.0149703	0.0435584	0.043701	0.0703776	0.0452929
ADAMTS1|A_23_P211039	ADAMTS1	A_23_P211039	Q9UHI8	256.769	0	4.08688	dynamic	11.5602	0.713831	6.17391	44.8279	0.533806	0.308193	-1.263	0.768	-0.0263333	0.543	0.74	0.331333	0.0263333	-0.396	-0.595667	-1.00567	10.385	12.416	11.6217	12.191	12.388	11.9793	11.6743	11.252	11.0523	10.6423	0.553699	0.221027	0.271577	0.272527	0.184356	0.568733	0.497154	0.748476	1.01052	1.00999	0.319678	0.12761	0.156795	0.157344	0.106438	0.328358
ADAMTS14|A_24_P275073	ADAMTS14	A_24_P275073	Q8WXS8	976.313	0	13.0502	dynamic	8.453	1.3921	16.4659	69.3708	1.23122	0.710843	-2.52733	-2.585	-1.91733	0.111667	0.836	1.121	0.731	0.229667	-0.111667	-0.432	6.38	6.32233	6.99	9.019	9.74333	10.0283	9.63833	9.137	8.79567	8.47533	0.278408	0.039425	0.393462	1.04021	1.18313	1.27495	1.92704	2.1959	2.08673	1.8929	0.160739	0.0227621	0.227165	0.600563	0.683082	0.736095
ADAMTS4|A_23_P360754	ADAMTS4	A_23_P360754	O75173	410.545	0	7.32079	dynamic	7.9663	0.902537	11.3302	82.7288	0.308493	0.178109	0.361833	2.1965	1.3945	0.526167	0.0178333	-0.0178333	-0.340167	-0.4955	-0.2625	-0.6755	8.05767	9.89233	9.09033	8.222	7.71367	7.678	7.35567	7.20033	7.43333	7.02033	0.304482	0.478156	0.439973	0.353962	0.407442	0.24095	0.178942	0.0514231	0.543285	0.0863153	0.175793	0.276064	0.254019	0.20436	0.235237	0.139113
ADAMTS6|A_23_P213319	ADAMTS6	A_23_P213319	Q9UKP5	801.777	0	11.04	dynamic	8.9223	1.26119	14.1376	82.8876	0.417004	0.240757	-0.437167	1.87417	1.9715	1.3565	0.929833	0.225833	-0.225833	-0.8525	-1.19583	-1.49317	8.26967	10.581	10.6783	10.0633	9.63667	8.93267	8.481	7.85433	7.511	7.21367	0.43694	0.590192	0.25552	0.12721	0.0558689	0.417135	0.459279	0.603384	0.698887	0.525626	0.252267	0.340748	0.147524	0.0734446	0.0322559	0.240833
ADAMTSL1|A_23_P342138	ADAMTSL1	A_23_P342138	Q8N6G6	62.3339	4.75e-10	2.02511	dynamic	7.1073	0.351679	4.95035	28.3762	0.27129	0.156629	0.9125	0.6525	0.0458333	0.182167	0.0715	-0.101167	-0.1055	-0.0458333	-0.0661667	-0.0708333	7.87233	7.61233	7.00567	7.142	7.03133	6.85867	6.85433	6.914	6.89367	6.889	0.678653	0.373853	0.125779	0.58601	0.281589	0.108616	0.209872	0.0737496	0.159663	0.115113	0.39182	0.215844	0.0726185	0.338333	0.162575	0.0627092
ADAMTSL4|A_33_P3299220	ADAMTSL4	A_33_P3299220	Q6UY14	636.286	0	7.25345	dynamic	10.1859	1.1236	11.0301	66.4845	0.538615	0.31097	-1.74183	-1.5725	-1.48083	-1.10183	-0.3305	0.3305	0.518167	0.666167	0.977167	1.11683	8.706	8.87533	8.967	9.346	10.1173	10.7783	10.966	11.114	11.425	11.5647	0.787175	0.893748	0.879928	0.505763	0.576821	0.502005	0.350749	0.132288	0.29258	0.465098	0.454476	0.516006	0.508027	0.292002	0.333028	0.289833
ADAP1|A_33_P3422133	ADAP1	A_33_P3422133	O75689	282.915	0	3.67141	dynamic	11.093	0.749396	6.75462	41.9051	0.22787	0.131561	-1.56183	-1.5895	-1.1815	-0.530833	0.1995	0.286833	0.1295	0.0731667	0.0631667	-0.0631667	9.94867	9.921	10.329	10.9797	11.71	11.7973	11.64	11.5837	11.5737	11.4473	0.0558957	0.142937	0.349095	0.311776	0.172035	0.219446	0.175308	0.147191	0.286308	0.418708	0.0322714	0.0825247	0.20155	0.180004	0.0993244	0.126697
ADARB1|A_23_P211207	ADARB1	A_23_P211207	P78563	148.864	0	3.39403	dynamic	10.0272	0.543476	5.42054	50.9555	0.193912	0.111955	1.54467	0.757333	-0.192667	-0.218333	-0.0433333	-0.000666666	-0.007	0.057	0.000666667	0.108333	11.3713	10.584	9.634	9.60833	9.78333	9.826	9.81967	9.88367	9.82733	9.935	0.0875005	0.376907	0.0602246	0.392043	0.341159	0.173439	0.119274	0.214153	0.114788	0.0596322	0.0505184	0.217607	0.0347707	0.226346	0.196968	0.100135
ADAT2|A_33_P3602006	ADAT2	A_33_P3602006	Q7Z6V5	114.947	0	2.49724	dynamic	16.7409	0.477699	2.85338	32.7745	0.393401	0.22713	-0.311167	0.4915	0.690167	0.6035	0.333167	0.0888333	-0.0888333	-0.311833	-0.5155	-0.630167	16.3947	17.1973	17.396	17.3093	17.039	16.7947	16.617	16.394	16.1903	16.0757	0.569844	0.321083	0.0825045	0.139486	0.419489	0.519169	0.529026	0.692371	0.465592	0.195449	0.329	0.185377	0.047634	0.0805323	0.242192	0.299742
ADC|A_24_P11462	ADC	A_24_P11462	Q96A7	137.746	0	3.57845	dynamic	7.5045	0.522873	6.9653	47.6871	0.205568	0.118685	1.4345	0.360167	-0.2585	-0.404833	-0.2685	0.00416667	-0.00416667	-0.00883333	0.1905	0.360167	8.79867	7.72433	7.10567	6.95933	7.09567	7.36833	7.36	7.35533	7.55467	7.72433	0.3635	0.117649	0.187948	0.272317	0.418027	0.203348	0.196502	0.130791	0.113588	0.0520128	0.209867	0.0679248	0.108512	0.157222	0.241348	0.117403
ADCY3|A_23_P67864	ADCY3	A_23_P67864	O6266	72.3758	5.2e-12	2.50765	dynamic	12.815	0.378911	2.95569	29.7856	0.482997	0.278858	0.862333	0.207	-0.464	-0.376	-0.212667	-0.211	-0.0216667	0.0216667	0.146333	0.195333	13.6627	13.0073	12.3363	12.4243	12.5877	12.5893	12.7787	12.822	12.9467	12.9957	0.143123	0.211521	0.34931	0.797845	0.876695	0.683692	0.706123	0.470418	0.343558	0.247682	0.0826324	0.122122	0.201674	0.460636	0.50616	0.39473
ADCY6|A_23_P501547	ADCY6	A_23_P501547	O4336	88.8886	2.66e-15	2.26682	dynamic	10.2292	0.420243	4.10581	26.7858	0.139456	0.080515	-0.7535	-0.656833	-0.438167	-0.0388333	0.0108333	-0.0108333	0.1825	0.3405	0.318167	0.427167	9.53767	9.63433	9.853	10.2523	10.302	10.2803	10.4737	10.6317	10.6093	10.7183	0.219748	0.217197	0.0933756	0.0210079	0.0789367	0.140486	0.146118	0.131367	0.207105	0.13922	0.126872	0.125398	0.0539104	0.0121289	0.0455741	0.0811097
ADCY7|A_24_P416177	ADCY7	A_24_P416177	P51828	131.719	0	2.68204	dynamic	10.0815	0.511149	5.07124	29.4351	0.138178	0.079777	-0.709667	-1.31333	-0.965	-0.237333	0.0433333	-0.031	0.11	0.031	0.064	0.0336667	9.66933	9.06567	9.414	10.1417	10.4223	10.348	10.489	10.41	10.443	10.4127	0.227617	0.225753	0.119929	0.255891	0.0721965	0.0866256	0.169231	0.0667308	0.0180831	0.139722	0.131415	0.130338	0.0692411	0.147739	0.0416827	0.0500133
ADCY9|A_24_P935103	ADCY9	A_24_P935103	O653	94.0186	2.22e-16	2.41887	dynamic	10.3944	0.431836	4.15459	26.4921	0.187373	0.10818	-0.371833	-0.877167	-0.908833	0.0121667	0.3655	0.135833	0.0951667	0.119167	-0.0121667	-0.176167	10.1843	9.679	9.64733	10.5683	10.9217	10.692	10.6513	10.6753	10.544	10.38	0.139848	0.0372693	0.149534	0.0390171	0.311925	0.309666	0.297463	0.229352	0.204135	0.155522	0.080741	0.0215174	0.0863333	0.0225265	0.18009	0.178786
ADD3|A_24_P90097	ADD3	A_24_P90097	Q9UEY8	168.122	0	3.3956	dynamic	11.5191	0.577365	5.0126	38.7114	0.139557	0.0805734	0.013	-0.487	-0.956	-0.726	-0.295	-0.013	0.203667	0.477	0.574333	0.807667	11.5723	11.0723	10.6033	10.8333	11.2643	11.5463	11.763	12.0363	12.1337	12.367	0.111791	0.143029	0.08807	0.0921973	0.116006	0.110419	0.0927146	0.204847	0.181266	0.255231	0.0645428	0.0825779	0.0508473	0.0532301	0.0669759	0.0637504
ADH5|A_23_P18692	ADH5	A_23_P18692	P11766	46.4935	4.88e-07	2.16395	dynamic	10.7391	0.303656	2.82708	24.1938	0.275851	0.159263	0.701833	-0.166833	-0.411833	-0.296833	-0.240833	0.0228333	0.0508333	-0.0118333	0.0118333	0.0195	11.473	10.6043	10.3593	10.4743	10.5303	10.794	10.822	10.7593	10.783	10.7907	0.151654	0.43558	0.266271	0.126263	0.022301	0.418555	0.489881	0.101633	0.374421	0.371955	0.0875576	0.251482	0.153732	0.072898	0.0128755	0.241653
ADIPOR1|A_23_P46627	ADIPOR1	A_23_P46627	Q96A54	63.2669	3.13e-10	2.26577	dynamic	13.138	0.354173	2.69654	20.9686	0.196567	0.113488	-0.924167	-0.472833	-0.133833	-0.0778333	-0.0691667	0.0691667	0.138833	0.1565	0.255833	0.0751667	12.312	12.7633	13.1023	13.1583	13.167	13.3053	13.375	13.3927	13.492	13.3113	0.280262	0.276039	0.120956	0.0756329	0.179536	0.230975	0.204186	0.175711	0.158767	0.263608	0.16181	0.159371	0.0698339	0.0436667	0.103655	0.133353
ADM|A_23_P127948	ADM	A_23_P127948	P35318	115.781	0	2.88919	dynamic	14.5942	0.483884	3.27865	31.2069	0.43653	0.252031	-0.928	0.602667	0.032	0.573333	0.250333	-0.0443333	0.0113333	-0.0113333	-0.221	-0.642	13.7223	15.253	14.6823	15.2237	14.9007	14.606	14.6617	14.639	14.4293	14.0083	0.674466	0.459008	0.279087	0.069673	0.245474	0.277842	0.343031	0.496716	0.740628	0.779378	0.389403	0.265008	0.161131	0.0402258	0.141724	0.160412
ADORA2B|A_23_P55477	ADORA2B	A_23_P55477	P29275	486.205	0	10.213	dynamic	10.4891	0.982049	9.36333	111.212	0.962335	0.555605	2.64567	0.431333	-0.093	-0.377333	-0.706667	-0.628333	-0.473	0.093	0.360333	0.679	12.9417	10.7273	10.203	9.91867	9.58933	9.66767	9.823	10.389	10.6563	10.975	0.248705	0.21674	0.970036	1.40827	1.38626	1.16186	1.51769	0.927822	0.845454	0.940517	0.14359	0.125135	0.56005	0.813063	0.80036	0.670802
ADRA1B|A_23_P33326	ADRA1B	A_23_P33326	P35368	431.709	0	6.31012	dynamic	7.666	0.925509	12.072	68.4001	0.766129	0.442325	1.40317	0.177167	-0.866167	-1.04483	-0.686833	-0.177167	-0.275167	0.202833	0.8935	1.61283	8.94533	7.71933	6.676	6.49733	6.85533	7.365	7.267	7.745	8.43567	9.155	1.49786	0.483862	0.283635	0.131306	0.441074	0.888289	0.87214	1.04599	1.13114	0.885995	0.864787	0.279358	0.163757	0.0758097	0.254654	0.512854
ADRB2|A_23_P145024	ADRB2	A_23_P145024	P755	681.213	0	9.14299	dynamic	13.6025	1.17112	8.54527	78.437	0.433051	0.250022	0.0245	1.87583	1.5575	1.23617	0.780833	-0.0245	-0.545833	-0.9905	-1.13217	-1.31683	13.4827	15.334	15.0157	14.6943	14.239	13.4337	12.9123	12.4677	12.326	12.1413	0.750928	0.208741	0.221173	0.181373	0.337341	0.481843	0.600983	0.610061	0.429926	0.508143	0.433548	0.120517	0.127694	0.104716	0.194764	0.278192
ADRBK2|A_33_P3220919	ADRBK2	A_33_P3220919	P35626	117.245	0	2.39717	dynamic	9.6252	0.482388	5.01185	33.487	0.13354	0.0770993	0.495667	0.213333	0.733667	0.505667	0.318	-0.213333	-0.434667	-0.409	-0.481667	-0.527667	10.101	9.81867	10.339	10.111	9.92333	9.392	9.17067	9.19633	9.12367	9.07767	0.0357631	0.231805	0.327248	0.157363	0.0507182	0.0314802	0.0973465	0.158689	0.150879	0.0941081	0.0206478	0.133832	0.188936	0.0908534	0.0292822	0.0181751
ADSL|A_23_P155103	ADSL	A_23_P155103	P3566	101.646	0	2.3091	dynamic	11.4937	0.449087	3.90794	37.144	0.261144	0.150771	1.1525	0.939833	0.350167	0.00283333	-0.0171667	-0.0478333	-0.0338333	-0.0548333	-0.00283333	0.00283333	12.417	12.2043	11.6147	11.2673	11.2473	11.2167	11.2307	11.2097	11.2617	11.2673	0.32172	0.103016	0.25472	0.435346	0.273008	0.23837	0.310194	0.312105	0.195229	0.167727	0.185745	0.0594764	0.147063	0.251347	0.157621	0.137623
ADSSL1|A_23_P76823	ADSSL1	A_23_P76823	Q8N142	95.6235	1.11e-16	2.22684	dynamic	8.2875	0.435579	5.25449	33.6573	0.3969	0.22915	0.0025	0.1925	0.935833	0.861167	0.431833	-0.183833	-0.168833	-0.219167	-0.1825	-0.0025	8.12333	8.31333	9.05667	8.982	8.55267	7.937	7.952	7.90167	7.93833	8.11833	0.1885	0.45371	0.533099	0.456205	0.814682	0.606224	0.584896	0.169323	0.11133	0.0510327	0.108831	0.261949	0.307785	0.26339	0.470357	0.350003
AF072164|A_33_P3831566	AF072164	A_33_P3831566		45.5573	7.28e-07	2.01484	dynamic	6.2965	0.300652	4.77633	26.8832	0.203714	0.117614	-0.000833334	-0.0035	0.000833334	0.0111667	0.9405	-0.0015	-0.0701667	0.0095	-0.0385	0.0398333	6.207	6.20433	6.20867	6.219	7.14833	6.20633	6.13767	6.21733	6.16933	6.24767	0.0381576	0.0172143	0.0657368	0.0340441	1.64348	0.0421584	0.0640807	0.0522909	0.0454459	0.0345302	0.0220303	0.0099387	0.0379532	0.0196554	0.948865	0.0243402
AF075027|A_32_P206839	AF075027	A_32_P206839		93.3094	3.33e-16	2.33216	dynamic	10.0532	0.43031	4.27918	27.1276	0.0827705	0.0477876	-0.041	-0.678	-0.926333	-0.604	-0.319333	0.041	0.214	0.295333	0.103333	0.183667	10.1853	9.54833	9.3	9.62233	9.907	10.2673	10.4403	10.5217	10.3297	10.41	0.0722865	0.108154	0.0676166	0.0427824	0.0210713	0.113147	0.138349	0.100062	0.0878427	0.0763937	0.0417346	0.0624429	0.0390384	0.0247004	0.0121655	0.0653257
AF151083|A_33_P3272673	AF151083	A_33_P3272673		46.3284	5.23e-07	2.0195	dynamic	6.852	0.303185	4.42577	22.8928	0.19939	0.115118	0.652	0.354333	0.0723333	-0.259	-0.362	-0.249	-0.0953333	0.0333333	-0.0333333	0.057	7.487	7.18933	6.90733	6.576	6.473	6.586	6.73967	6.86833	6.80167	6.892	0.129938	0.180015	0.112758	0.32546	0.223759	0.277755	0.223406	0.188736	0.192838	0.139237	0.07502	0.103932	0.0651008	0.187904	0.129187	0.160362
AF289562|A_33_P3343390	AF289562	A_33_P3343390		75.367	1.34e-12	2.32463	dynamic	6.3905	0.386489	6.04984	33.3791	0.452483	0.261241	-0.0901667	-0.0491667	-0.0855	0.0491667	0.508833	0.1335	-0.101167	-0.0898333	0.1555	1.11583	6.14567	6.18667	6.15033	6.285	6.74467	6.36933	6.13467	6.146	6.39133	7.35167	0.1155	0.181396	0.0408207	0.368045	1.09076	0.209061	0.0530126	0.0157162	0.39649	2.05402	0.0666842	0.104729	0.0235679	0.212491	0.629752	0.120701
AF339771|A_32_P231493	AF339771	A_32_P231493		67.6538	4.38e-11	2.10283	dynamic	9.3898	0.366379	3.90279	23.7694	0.238236	0.137545	-0.591667	-0.681	-0.152667	-0.209667	-0.217667	0.152667	0.391333	0.215667	0.205	0.239333	8.863	8.77367	9.302	9.245	9.237	9.60733	9.846	9.67033	9.65967	9.694	0.106888	0.505286	0.545739	0.276566	0.378683	0.0366379	0.132148	0.181473	0.203062	0.0158745	0.0617117	0.291727	0.315083	0.159676	0.218633	0.0211529
AFAP1|A_23_P72387	AFAP1	A_23_P72387	Q8N556	88.6286	3.11e-15	2.23767	dynamic	9.3068	0.419372	4.5055	31.0588	0.213888	0.123488	-0.197167	0.925833	0.5045	0.5165	0.5035	0.0565	-0.0565	-0.2255	-0.236167	-0.216167	8.952	10.075	9.65367	9.66567	9.65267	9.20567	9.09267	8.92367	8.913	8.933	0.432563	0.152148	0.225797	0.259519	0.316743	0.261768	0.24216	0.113165	0.0709295	0.0640859	0.249741	0.0878427	0.130364	0.149834	0.182872	0.151132
AFAP1L1|A_32_P167239	AFAP1L1	A_32_P167239	Q8TED9	307.14	0	4.6001	dynamic	11.4758	0.780404	6.80185	53.6894	0.571294	0.329837	-0.573833	-0.465833	0.431833	0.997167	1.21483	0.7665	0.3015	-0.3015	-0.759167	-0.986833	10.8393	10.9473	11.845	12.4103	12.628	12.1797	11.7147	11.1117	10.654	10.4263	0.419924	0.489817	0.263034	0.356006	0.482565	0.679399	0.718702	0.617923	0.825704	0.859864	0.242443	0.282796	0.151863	0.20554	0.278609	0.392251
AFF1|A_24_P414332	AFF1	A_24_P414332	P51825	51.3827	5.91e-08	2.11648	dynamic	9.3198	0.319433	3.42492	19.1042	0.42777	0.246973	-0.851167	-0.0125	-0.262167	-0.259833	0.0345	-0.0125	0.2305	0.0125	0.208167	0.135833	8.54633	9.385	9.13533	9.13767	9.432	9.385	9.628	9.41	9.60567	9.53333	0.264396	0.542011	0.278576	0.20494	0.36749	0.70171	0.611532	0.442715	0.482964	0.381368	0.152649	0.31293	0.160836	0.118322	0.212171	0.405132
AG2|A_32_P74409	AG2	A_32_P74409		439.163	0	8.21921	dynamic	7.159	0.933465	13.039	113.209	0.683034	0.39435	-0.139333	2.86267	0.919333	0.552667	0.113333	0.00166667	-0.048	-0.108333	-0.176333	-0.00166667	6.622	9.624	7.68067	7.314	6.87467	6.763	6.71333	6.653	6.585	6.75967	0.388884	0.428636	0.960239	1.09334	0.902462	0.679671	0.731665	0.459178	0.608549	0.577716	0.224522	0.247473	0.554394	0.631238	0.521037	0.392408
AGAP3|A_33_P3240543	AGAP3	A_33_P3240543	Q96P47	106.73	0	2.4005	dynamic	14.2664	0.460272	3.22619	30.1796	0.118783	0.0685792	-0.1855	0.316167	0.5285	0.454167	0.341167	0.162833	-0.162833	-0.4365	-0.6315	-0.734833	14.1157	14.6173	14.8297	14.7553	14.6423	14.464	14.1383	13.8647	13.6697	13.5663	0.0752684	0.108487	0.0414045	0.0539475	0.0272274	0.0371618	0.1245	0.230509	0.235861	0.253461	0.0434562	0.0626347	0.0239049	0.0311466	0.0157198	0.0214554
AGBL5|A_24_P196372	AGBL5	A_24_P196372	Q8NDL9	84.9251	1.69e-14	2.26472	dynamic	8.7767	0.41049	4.67858	31.8388	0.14682	0.0847666	0.939667	0.732667	0.254	-0.110333	-0.202	-0.207	-0.239667	-0.0603333	0.0603333	0.293333	9.57033	9.36333	8.88467	8.52033	8.42867	8.42367	8.391	8.57033	8.691	8.924	0.181566	0.0909084	0.0704651	0.0748888	0.17808	0.0419563	0.245935	0.269713	0.203472	0.111216	0.104827	0.052486	0.0406831	0.0432371	0.102814	0.0242235
AGFG2|A_23_P311640	AGFG2	A_23_P311640	O9581	80.2056	1.47e-13	2.18303	dynamic	8.9868	0.39913	4.43921	27.5628	0.182462	0.105345	0.08	-0.381333	-0.580667	-0.268333	-0.232333	-0.08	0.162667	0.473	0.518333	0.545667	9.043	8.58167	8.38233	8.69467	8.73067	8.883	9.12567	9.436	9.48133	9.50867	0.174794	0.359606	0.174775	0.26078	0.267526	0.120503	0.15913	0.148091	0.0112398	0.148177	0.100917	0.207619	0.100906	0.150562	0.154456	0.0695725
AGPAT3|A_24_P344711	AGPAT3	A_24_P344711	Q9NRZ7	101.636	0	2.4005	dynamic	11.7182	0.449064	3.83203	27.8882	0.10168	0.0587049	-0.617	-0.958667	-0.675333	-0.219	-0.051	0.051	0.181667	0.225	0.243	0.304667	11.2527	10.911	11.1943	11.6507	11.8187	11.9207	12.0513	12.0947	12.1127	12.1743	0.140657	0.0856096	0.175192	0.0990067	0.0630899	0.0740968	0.0900907	0.0425245	0.137442	0.109089	0.0812082	0.0494267	0.101147	0.0571616	0.036425	0.0427798
AGPAT5|A_33_P3217218	AGPAT5	A_33_P3217218	Q9NUQ2	193.332	0	4.24766	dynamic	8.8601	0.619421	6.99025	51.8402	0.428745	0.247536	1.418	-0.462	-0.668667	-0.444	-0.321	-0.125667	0.125667	0.328333	0.391	0.492333	10.2047	8.32467	8.118	8.34267	8.46567	8.661	8.91233	9.115	9.17767	9.279	0.0423596	0.0715285	0.433605	0.716889	0.681511	0.596392	0.465276	0.673608	0.352388	0.253888	0.0244563	0.041297	0.250342	0.413896	0.393471	0.344327
AGPAT9|A_23_P69810	AGPAT9	A_23_P69810	Q53EU6	667.055	0	10.4155	dynamic	11.9674	1.15044	9.61298	59.0699	0.547452	0.316071	-2.6055	-1.7385	0.247833	0.775167	0.6355	0.630833	0.2775	-0.247833	-0.6715	-1.27417	9.759	10.626	12.6123	13.1397	13	12.9953	12.642	12.1167	11.693	11.0903	1.10115	0.630799	0.0217332	0.136592	0.38987	0.374819	0.528915	0.7871	0.834574	0.668967	0.635747	0.364192	0.0125477	0.0788613	0.225092	0.216402
AGPHD1|A_24_P602507	AGPHD1	A_24_P602507		172.349	0	3.02933	dynamic	7.5179	0.584597	7.77777	41.862	0.240396	0.138793	-0.149667	-0.135667	-0.454333	-0.560333	-0.475	0.135667	0.376	0.687333	0.87	1.03867	7.235	7.249	6.93033	6.82433	6.90967	7.52033	7.76067	8.072	8.25467	8.42333	0.264664	0.0628649	0.0884892	0.163861	0.293077	0.383451	0.443446	0.370879	0.236766	0.096459	0.152804	0.0362951	0.0510892	0.094605	0.169208	0.221385
AGR2|A_23_P31407	AGR2	A_23_P31407	O95994	464.396	0	7.40244	dynamic	8.551	0.959902	11.2261	58.4273	0.22685	0.130972	-1.47433	-1.36233	-0.111	0.921	1.41367	1.05967	0.610667	0.0253333	-0.0253333	-0.0706667	6.978	7.09	8.34133	9.37333	9.866	9.512	9.063	8.47767	8.427	8.38167	0.219105	0.0966902	0.254577	0.16214	0.171852	0.371065	0.399354	0.112718	0.238218	0.242776	0.1265	0.0558241	0.14698	0.0936115	0.0992186	0.214234
AGTPBP1|A_23_P169278	AGTPBP1	A_23_P169278	Q9UPW5	86.7602	7.22e-15	2.51751	dynamic	8.521	0.414928	4.86955	27.3064	0.098856	0.0570745	0.501833	0.243833	-0.6365	-0.830167	-0.472833	-0.201167	-0.0185	0.0185	0.118167	0.0851667	9.142	8.884	8.00367	7.81	8.16733	8.439	8.62167	8.65867	8.75833	8.72533	0.120785	0.245404	0.0641275	0.125861	0.0558957	0.0546717	0.0715565	0.141083	0.0466512	0.0625247	0.0697352	0.141684	0.037024	0.0726659	0.0322714	0.0315647
AGXT2L2|A_23_P41888	AGXT2L2	A_23_P41888		51.9633	4.59e-08	2.06384	dynamic	9.4433	0.321095	3.39945	20.7543	0.256041	0.147826	-0.713167	-0.475833	-0.235833	-0.188833	0.0148333	0.332167	0.2245	0.111833	0.0675	-0.0148333	8.818	9.05533	9.29533	9.34233	9.546	9.86333	9.75567	9.643	9.59867	9.51633	0.081265	0.257644	0.466429	0.221554	0.238025	0.284046	0.308665	0.106127	0.259134	0.337522	0.0469184	0.148751	0.269293	0.127914	0.137424	0.163994
AHDC1|A_23_P115331	AHDC1	A_23_P115331	Q5TGY3	72.6844	4.52e-12	2.19872	dynamic	10.4599	0.379756	3.63268	22.8733	0.17836	0.102976	-0.630833	-0.945167	-0.404833	0.1515	0.1915	0.0585	0.1105	0.0185	-0.0185	-0.0685	9.983	9.66867	10.209	10.7653	10.8053	10.6723	10.7243	10.6323	10.5953	10.5453	0.168651	0.252215	0.176077	0.317242	0.125005	0.168138	0.126508	0.129265	0.121014	0.19949	0.0973704	0.145616	0.101658	0.18316	0.0721719	0.0970744
AHR|A_23_P215566	AHR	A_23_P215566	P35869	62.4973	4.41e-10	2.23509	dynamic	10.107	0.35214	3.48421	29.2894	0.143362	0.0827704	0.0946667	0.959333	0.395667	0.184	0.0133333	-0.182667	-0.117	-0.201	-0.112667	-0.0133333	10.0997	10.9643	10.4007	10.189	10.0183	9.82233	9.888	9.804	9.89233	9.99167	0.170571	0.112811	0.108914	0.084	0.180888	0.227704	0.0897051	0.207791	0.110278	0.140962	0.098479	0.0651315	0.0628817	0.0484974	0.104436	0.131465
AIDA|A_32_P182662	AIDA	A_32_P182662	Q96BJ3	86.0236	1.02e-14	2.05956	dynamic	9.4789	0.413174	4.35855	28.7005	0.131528	0.0759376	0.521833	0.559167	0.5185	0.209833	0.0678333	-0.0678333	-0.266167	-0.483167	-0.331833	-0.4705	9.975	10.0123	9.97167	9.663	9.521	9.38533	9.187	8.97	9.12133	8.98267	0.204331	0.219621	0.20288	0.159912	0.111014	0.156864	0.0340441	0.0435086	0.0750089	0.108094	0.11797	0.126798	0.117133	0.0923255	0.0640937	0.0905655
AIFM2|A_32_P75094	AIFM2	A_32_P75094	Q9BRQ8	203.649	0	3.80879	dynamic	10.4648	0.636029	6.07612	50.2572	0.198693	0.114716	-0.626833	-0.383167	1.3025	1.0665	0.394833	0.254167	0.0871667	-0.0871667	-0.298167	-0.352833	9.702	9.94567	11.6313	11.3953	10.7237	10.583	10.416	10.2417	10.0307	9.976	0.618867	0.232754	0.0759627	0.0371124	0.201073	0.246374	0.120449	0.112607	0.16518	0.176553	0.357303	0.13438	0.0438571	0.0214269	0.11609	0.142244
AIG1|A_23_P93431	AIG1	A_23_P93431	Q9NVV5	64.5097	1.8e-10	2.02558	dynamic	11.8232	0.357765	3.02571	23.1728	0.189691	0.109518	0.307	-0.126667	-0.512667	-0.711333	-0.447667	-0.0826667	0.0926667	0.0826667	0.201333	0.3	12.22	11.7863	11.4003	11.2017	11.4653	11.8303	12.0057	11.9957	12.1143	12.213	0.048816	0.178051	0.263561	0.313052	0.333227	0.177399	0.251468	0.0393107	0.0642365	0.227792	0.0281839	0.102798	0.152167	0.18074	0.192389	0.102421
AIM1|A_23_P70785	AIM1	A_23_P70785	Q9Y4K1	64.3354	1.94e-10	2.14602	dynamic	11.7321	0.357587	3.04699	21.0991	0.151071	0.0872207	0.0743333	-0.926	-0.631	0.0333333	0.175667	0.122667	0.0296667	-0.079	-0.0296667	-0.184333	11.948	10.9477	11.2427	11.907	12.0493	11.9963	11.9033	11.7947	11.844	11.6893	0.114	0.119123	0.108583	0.0882213	0.282146	0.285016	0.155182	0.0730571	0.082	0.203377	0.0658179	0.0687758	0.0626906	0.0509346	0.162897	0.164554
AIM1L|A_33_P3327642	AIM1L	A_33_P3327642	Q8N1P7	636.367	0	7.53009	dynamic	13.0477	1.1236	8.6117	49.8759	0.563091	0.325101	-2.53417	-2.4535	-0.877833	-0.305167	-0.107167	0.107167	0.255167	0.3785	0.359833	0.290833	11.0023	11.083	12.6587	13.2313	13.4293	13.6437	13.7917	13.915	13.8963	13.8273	0.888001	0.888002	0.870681	0.483202	0.485082	0.68448	0.512514	0.152434	0.336009	0.330503	0.512687	0.512688	0.502688	0.278977	0.280062	0.395184
AJAP1|A_23_P23155	AJAP1	A_23_P23155	Q9UKB5	254.779	0	5.21741	dynamic	10.5628	0.710994	6.72982	55.6048	0.249421	0.144003	0.0373333	1.442	0.602667	0.468	0.365333	-0.0373333	-0.27	-0.526333	-0.728667	-0.941333	10.559	11.9637	11.1243	10.9897	10.887	10.4843	10.2517	9.99533	9.793	9.58033	0.10413	0.0382797	0.203805	0.519134	0.294603	0.0470567	0.173506	0.154014	0.347797	0.611886	0.0601193	0.0221008	0.117667	0.299722	0.170089	0.0271682
AK027667|A_24_P178631	AK027667	A_24_P178631		46.5115	4.84e-07	2.13712	dynamic	8.0153	0.303784	3.79245	20.3729	0.289077	0.166898	0.0613333	0.382667	-0.277	-0.295	-0.713	-0.384667	-0.0176667	0.0233333	0.0183333	0.0176667	8.195	8.51633	7.85667	7.83867	7.42067	7.749	8.116	8.157	8.152	8.15133	0.156167	0.334936	0.158752	0.4343	0.55832	0.225581	0.199652	0.441564	0.244467	0.137027	0.0901628	0.193376	0.0916558	0.250743	0.322346	0.13024
AK090649|A_33_P3800664	AK090649	A_33_P3800664		57.1917	4.64e-09	2.16245	dynamic	10.1181	0.336924	3.32836	21.4454	0.345377	0.199403	-0.784333	-0.256	-0.076	0.128	0.148333	0.328333	0.310667	0.076	-0.27	-0.227	9.396	9.92433	10.1043	10.3083	10.3287	10.5087	10.491	10.2563	9.91033	9.95333	0.129572	0.172631	0.294137	0.567297	0.392378	0.169311	0.40218	0.512049	0.515598	0.298614	0.0748086	0.0996683	0.16982	0.327529	0.226539	0.097752
AK094447|A_32_P214284	AK094447	A_32_P214284		71.4699	7.84e-12	2.36745	dynamic	7.9428	0.37657	4.74142	21.7495	0.211076	0.121865	-0.311333	-1.04433	-0.473333	0.00666667	0.00166667	0.115	0.109333	0.199	-0.00166667	-0.016	7.773	7.04	7.611	8.091	8.086	8.19933	8.19367	8.28333	8.08267	8.06833	0.134547	0.0948736	0.27186	0.32365	0.0807279	0.123265	0.297022	0.384898	0.308147	0.0917678	0.077681	0.0547753	0.156959	0.186859	0.0466083	0.0711673
AK094832|A_33_P3279620	AK094832	A_33_P3279620		61.8918	5.78e-10	2.13514	dynamic	12.9219	0.350182	2.71059	28.3481	0.811534	0.468539	0.0396667	0.015	0.868	0.557	-0.015	0.0336667	-0.226333	-0.082	-0.177333	-0.149667	12.8753	12.8507	13.7037	13.3927	12.8207	12.8693	12.6093	12.7537	12.6583	12.686	1.1366	0.557603	0.367691	1.40235	0.477322	0.328266	0.856061	1.02858	1.09471	0.866154	0.656214	0.321932	0.212286	0.809648	0.275582	0.189524
AK096220|A_33_P3345643	AK096220	A_33_P3345643		400.005	0	8.38804	dynamic	11.5832	0.890876	7.69203	35.819	0.516556	0.298234	-2.6325	-0.654833	-0.1445	-0.0131667	0.0131667	0.435833	0.358167	0.1625	-0.0151667	0.0711667	9.19267	11.1703	11.6807	11.812	11.8383	12.261	12.1833	11.9877	11.81	11.8963	0.465026	1.06251	0.564298	0.236666	0.343244	0.441891	0.667677	0.510804	0.546395	0.327051	0.268483	0.613438	0.325798	0.136639	0.198172	0.255126
AK096286|A_33_P3294372	AK096286	A_33_P3294372		159.525	0	4.29701	dynamic	9.267	0.562579	6.07214	43.3923	0.586812	0.338796	1.0895	-0.1775	-1.01383	-0.641167	-0.424833	-0.0348333	0.0348333	0.178167	0.104167	0.146167	10.4303	9.16333	8.327	8.69967	8.916	9.306	9.37567	9.519	9.445	9.487	0.0831284	0.124821	0.499408	0.89521	1.0177	0.850119	0.756424	0.597874	0.625787	0.417652	0.0479942	0.0720656	0.288333	0.51685	0.587568	0.490817
AK096443|A_33_P3510837	AK096443	A_33_P3510837		156.821	0	3.43109	dynamic	7.5017	0.55784	7.43505	40.328	1.17158	0.676412	0.295667	0.207667	0.537	1.036	-0.207667	-0.301333	-0.742667	0.568333	-0.435	-0.378667	7.73933	7.65133	7.98067	8.47967	7.236	7.14233	6.701	8.012	7.00867	7.065	0.940202	1.37004	1.35587	3.04693	1.03095	0.482113	0.137706	2.14279	0.512875	0.69633	0.542826	0.790994	0.782811	1.75914	0.595222	0.278348
AK098314|A_24_P289636	AK098314	A_24_P289636		139.355	0	3.04829	dynamic	13.2574	0.525607	3.9663	30.5404	0.556228	0.321138	-1.177	-0.884667	-0.198667	0.00433333	0.107333	0.256	0.431	0.384333	-0.00433333	-0.0993333	12.1983	12.4907	13.1767	13.3797	13.4827	13.6313	13.8063	13.7597	13.371	13.276	0.834924	0.071143	0.3275	0.860428	0.699996	0.304265	0.669774	0.696145	0.766675	0.331426	0.482043	0.0410745	0.189082	0.496768	0.404143	0.175668
AK1|A_23_P217088	AK1	A_23_P217088	P568	74.0074	2.48e-12	2.13712	dynamic	11.9007	0.383397	3.22114	25.4358	0.224728	0.129747	-0.106	-0.251667	-0.630333	-0.555333	-0.185	0.106	0.195	0.304667	0.395333	0.465333	11.821	11.6753	11.2967	11.3717	11.742	12.033	12.122	12.2317	12.3223	12.3923	0.0620725	0.279781	0.17122	0.314166	0.186301	0.127996	0.317681	0.232027	0.200789	0.355248	0.0358376	0.161532	0.098854	0.181384	0.107561	0.0738986
AK123797|A_33_P3353190	AK123797	A_33_P3353190		68.7809	2.64e-11	2.02044	dynamic	6.7702	0.369651	5.45773	25.1261	0.145647	0.0840894	-0.249167	-0.526167	-0.4785	-0.3585	-0.1605	0.4885	0.1605	0.2305	0.3165	0.309833	6.54767	6.27067	6.31833	6.43833	6.63633	7.28533	6.95733	7.02733	7.11333	7.10667	0.0786914	0.0784878	0.0455009	0.156468	0.121928	0.508569	0.262481	0.0895116	0.0956155	0.019218	0.0454325	0.0453149	0.02627	0.090337	0.0703949	0.293622
AK124325|A_33_P3240637	AK124325	A_33_P3240637		139.142	0	2.88586	dynamic	7.2486	0.525424	7.24933	39.0071	0.507344	0.292915	-0.555333	0.026	0.820667	0.853333	0.138667	0.054	-0.026	-0.100667	-0.533667	-0.675667	6.693	7.27433	8.069	8.10167	7.387	7.30233	7.22233	7.14767	6.71467	6.57267	0.19219	0.370975	0.76419	1.28669	0.405819	0.186605	0.470808	0.862628	0.36953	0.164001	0.110961	0.214182	0.441206	0.742872	0.2343	0.107736
AK124949|A_33_P3619819	AK124949	A_33_P3619819		67.8756	3.97e-11	2.28839	dynamic	15.242	0.367315	2.40807	27.0323	0.476928	0.275355	0.733167	0.2485	-0.0781667	-0.415833	-0.461167	-0.3745	-0.0455	0.0455	0.1305	0.245167	15.9723	15.4877	15.161	14.8233	14.778	14.8647	15.1937	15.2847	15.3697	15.4843	0.0960278	0.325971	0.500329	0.668875	0.582516	0.646656	0.717257	0.334748	0.386081	0.510819	0.0554417	0.1882	0.288865	0.386175	0.336316	0.373347
AK127151|A_33_P3225562	AK127151	A_33_P3225562		55.386	1.03e-08	2.12628	dynamic	6.562	0.331501	5.05197	30.1353	0.28174	0.162663	0.0318333	0.119833	0.1015	1.0475	-0.0408333	0.00183333	-0.0338333	-0.0151667	-0.00183333	-0.0355	6.47633	6.56433	6.546	7.492	6.40367	6.44633	6.41067	6.42933	6.44267	6.409	0.131158	0.233447	0.116503	1.72937	0.136207	0.0966661	0.0431895	0.216389	0.0407226	0.0737496	0.0757239	0.13478	0.0672632	0.998451	0.0786391	0.0558102
AK130532|A_33_P3324894	AK130532	A_33_P3324894		58.6812	2.4e-09	2.24908	dynamic	7.4417	0.34125	4.58592	29.3183	0.40899	0.23613	0.00666667	0.0603333	0.174667	0.924333	-0.00666667	-0.185667	-0.145333	0.0363333	-0.239	-0.245	7.41033	7.464	7.57833	8.328	7.397	7.218	7.25833	7.44	7.16467	7.15867	0.230567	0.137044	0.23094	1.86612	0.440133	0.110014	0.227838	0.524812	0.141143	0.181291	0.133118	0.0791223	0.133333	1.0774	0.254111	0.0635164
AK3|A_33_P3263061	AK3	A_33_P3263061	Q9UIJ7	97.1774	1.11e-16	2.28998	dynamic	12.977	0.43907	3.38363	30.7246	0.107548	0.0620929	-0.049	-0.307	-0.499	-0.519	-0.324333	0.049	0.244	0.431	0.563	0.676333	12.9017	12.6437	12.4517	12.4317	12.6263	12.9997	13.1947	13.3817	13.5137	13.627	0.0655006	0.0683398	0.136122	0.154546	0.173811	0.111791	0.144611	0.128072	0.0649025	0.0277849	0.0378168	0.039456	0.0785904	0.0892269	0.10035	0.0645428
AK3L1|A_32_P108655	AK3L1	A_32_P108655		250.362	0	4.74585	dynamic	11.9307	0.70471	5.90712	60.0292	0.314531	0.181595	1.64	0.544	-0.35	-0.606667	-0.554333	-0.476667	-0.069	0.069	0.440667	0.649	13.442	12.346	11.452	11.1953	11.2477	11.3253	11.733	11.871	12.2427	12.451	0.258455	0.164836	0.31553	0.527368	0.284089	0.224502	0.275485	0.343236	0.44515	0.306661	0.149219	0.0951683	0.182171	0.304476	0.164019	0.129617
AKAP1|A_32_P132438	AKAP1	A_32_P132438	Q92667	85.8542	1.1e-14	2.44867	dynamic	12.7519	0.412854	3.23617	28.0302	0.389099	0.224646	0.587333	-0.285333	-0.704667	-0.509667	-0.361	-0.0813333	0.0813333	0.204667	0.257333	0.346333	13.3857	12.513	12.0937	12.2887	12.4373	12.717	12.8797	13.003	13.0557	13.1447	0.246043	0.113583	0.649723	0.816324	0.535804	0.526624	0.329779	0.396471	0.208505	0.0681347	0.142053	0.0655769	0.375118	0.471305	0.309347	0.304047
AKAP11|A_23_P204929	AKAP11	A_23_P204929	Q9UKA4	71.0826	9.34e-12	2.05813	dynamic	10.5653	0.37571	3.55548	24.5228	0.154844	0.0893989	0.0448333	-0.667167	-0.6195	-0.323833	-0.2535	-0.0448333	0.1795	0.266167	0.286833	0.374167	10.686	9.974	10.0217	10.3173	10.3877	10.5963	10.8207	10.9073	10.928	11.0153	0.205808	0.202413	0.0967592	0.200011	0.167034	0.171786	0.01861	0.206969	0.229504	0.0495412	0.118823	0.116863	0.0558639	0.115476	0.0964371	0.0991805
AKAP12|A_23_P214897	AKAP12	A_23_P214897	Q2952	502.892	0	7.54751	dynamic	7.7874	0.998807	12.827	88.0315	0.312142	0.180215	1.03283	2.4825	1.63817	0.764167	-0.0211667	-0.4335	-0.3115	-0.326167	0.0211667	-0.343833	8.37	9.81967	8.97533	8.10133	7.316	6.90367	7.02567	7.011	7.35833	6.99333	0.723546	0.289561	0.504347	0.315151	0.0925041	0.0980833	0.17808	0.147	0.550963	0.222185	0.41774	0.167178	0.291185	0.181953	0.0534072	0.0566284
AKAP13|A_24_P142095	AKAP13	A_24_P142095	Q1282	121.975	0	3.0702	dynamic	11.3635	0.491921	4.32968	26.4556	0.221648	0.127969	-1.33583	-0.650167	-0.105833	0.124167	0.0248333	0.1875	0.2825	0.157833	-0.0248333	-0.0891667	10.1707	10.8563	11.4007	11.6307	11.5313	11.694	11.789	11.6643	11.4817	11.4173	0.127986	0.166458	0.170896	0.214048	0.259172	0.26905	0.259353	0.358734	0.245988	0.144794	0.0738926	0.0961047	0.0986667	0.12358	0.149633	0.155336
AKAP2|A_23_P359043	AKAP2	A_23_P359043	Q9Y2D5	149.146	0	2.87521	dynamic	8.303	0.543955	6.55109	45.6523	0.254653	0.147024	1.04967	1.23133	-0.164667	-0.01	0.220667	-0.260667	-0.292333	-0.239	0.0103333	0.01	9.197	9.37867	7.98267	8.13733	8.368	7.88667	7.855	7.90833	8.15767	8.15733	0.250665	0.101658	0.418959	0.683714	0.247927	0.143654	0.259613	0.149908	0.159061	0.131367	0.144722	0.0586922	0.241886	0.394743	0.143141	0.0829384
AKAP7|A_23_P259594	AKAP7	A_23_P259594	O43687	66.8251	6.36e-11	2.12727	dynamic	8.0776	0.364123	4.5078	24.3741	0.327269	0.188949	0.469833	-0.0025	-0.555833	-0.619167	-0.4635	-0.0908333	0.0025	0.0431667	0.2165	0.253167	8.622	8.14967	7.59633	7.533	7.68867	8.06133	8.15467	8.19533	8.36867	8.40533	0.282661	0.0860949	0.228955	0.537646	0.612021	0.433712	0.406653	0.298658	0.283115	0.103176	0.163194	0.0497069	0.132187	0.31041	0.35335	0.250404
AKR1B10|A_23_P93641	AKR1B10	A_23_P93641	O6218	105.734	0	2.87986	dynamic	7.4496	0.458109	6.14916	35.236	0.618984	0.35737	1.02583	0.6035	0.0168333	-0.283167	-0.500167	-0.219167	-0.0668333	-0.0168333	0.128167	0.448833	8.36167	7.93933	7.35267	7.05267	6.83567	7.11667	7.269	7.319	7.464	7.78467	1.49796	1.42761	0.746876	0.233821	0.121517	0.307391	0.3689	0.457527	0.469536	0.558692	0.864849	0.824234	0.431209	0.134997	0.0701578	0.177472
AKR1B15|A_33_P3380992	AKR1B15	A_33_P3380992	C9JRZ8	48.6396	1.94e-07	2.00555	dynamic	6.8486	0.310945	4.53725	23.4246	0.422159	0.243733	0.691167	0.495833	0.00683333	-0.143833	-0.312833	-0.123833	-0.101167	-0.00683333	0.0431667	0.251833	7.45967	7.26433	6.77533	6.62467	6.45567	6.64467	6.66733	6.76167	6.81167	7.02033	1.1366	1.13829	0.400761	0.092143	0.073146	0.189358	0.20156	0.348668	0.277039	0.364022	0.656219	0.65719	0.231379	0.0531988	0.0422308	0.109326
AKR1C1|A_23_P257971	AKR1C1	A_23_P257971	Q4828	257.443	0	3.32418	dynamic	9.8491	0.714703	7.25607	49.8906	0.79217	0.457359	1.13317	1.15983	1.08917	0.713833	0.193167	-0.243167	-0.4235	-0.573167	-0.4545	-0.193167	10.742	10.7687	10.698	10.3227	9.802	9.36567	9.18533	9.03567	9.15433	9.41567	1.46417	1.24001	0.952538	0.994755	0.847797	0.858802	0.681719	0.4605	0.312222	0.109185	0.845338	0.71592	0.549948	0.574322	0.489476	0.495829
AKR1C4|A_33_P3272291	AKR1C4	A_33_P3272291	P17516	59.3541	1.79e-09	2.43344	dynamic	7.028	0.342954	4.8829	28.3416	0.444644	0.256716	0.930833	0.192167	0.154833	-0.0541667	-0.352167	-0.172167	-0.0438333	0.0438333	-0.0608333	0.1945	7.87567	7.137	7.09967	6.89067	6.59267	6.77267	6.901	6.98867	6.884	7.13933	1.17793	0.297368	0.451613	0.64789	0.289581	0.153266	0.18847	0.470421	0.376574	0.393327	0.68008	0.171686	0.260739	0.374059	0.16719	0.0884879
AKR7A2|A_23_P115356	AKR7A2	A_23_P115356	O43488	66.842	6.31e-11	2.00787	dynamic	13.0477	0.364463	2.79267	23.8917	0.185464	0.107077	0.3165	-0.0341667	-0.531167	-0.641167	-0.420833	-0.161167	0.0341667	0.199833	0.249167	0.3645	13.4253	13.0747	12.5777	12.4677	12.688	12.9477	13.143	13.3087	13.358	13.4733	0.135545	0.141952	0.190794	0.267395	0.254643	0.242315	0.188128	0.21973	0.139474	0.0746615	0.0782567	0.0819559	0.110155	0.154381	0.147018	0.1399
AKTIP|A_33_P3390731	AKTIP	A_33_P3390731	Q9H8T	152.605	0	3.7399	dynamic	10.92	0.550197	5.03881	26.7887	0.201063	0.116084	-1.62867	-0.396333	-0.061	0.069	-0.087	0.0816667	0.223667	0.274333	0.061	-0.121667	9.45	10.6823	11.0177	11.1477	10.9917	11.1603	11.3023	11.353	11.1397	10.957	0.0435086	0.235001	0.0825974	0.24023	0.334533	0.201451	0.175027	0.319733	0.28319	0.0953572	0.0251197	0.135678	0.0476876	0.138697	0.193143	0.116308
ALAD|A_23_P217114	ALAD	A_23_P217114	P13716	240.383	0	3.33341	dynamic	9.5105	0.690638	7.262	45.803	0.190953	0.110247	-0.108167	-0.8915	-0.869167	-0.8405	-0.299833	0.108167	0.2675	0.7065	0.803167	0.8455	9.43	8.64667	8.669	8.69767	9.23833	9.64633	9.80567	10.2447	10.3413	10.3837	0.0285832	0.172547	0.118621	0.493512	0.147961	0.295002	0.216149	0.198598	0.112291	0.126263	0.0165025	0.0996198	0.068486	0.284929	0.0854251	0.17032
ALAS1|A_24_P191588	ALAS1	A_24_P191588	P13196	73.3479	3.35e-12	2.42223	dynamic	11.8998	0.38137	3.20555	23.0812	0.266288	0.153741	-0.956667	-0.508333	0.118333	0.122	0.196	0.319667	0.0563333	-0.0563333	-0.146333	-0.244	11.053	11.5013	12.128	12.1317	12.2057	12.3293	12.066	11.9533	11.8633	11.7657	0.127448	0.315508	0.360771	0.189993	0.164943	0.295943	0.263279	0.328891	0.340924	0.275175	0.0735822	0.182159	0.208291	0.109692	0.0952301	0.170863
ALDH1A3|A_23_P205959	ALDH1A3	A_23_P205959	P47895	265.444	0	5.07474	dynamic	17.0028	0.725724	4.26749	36.096	0.268329	0.15492	-2.02533	-0.739333	-0.427	-0.406667	-0.0983333	0.0983333	0.318	0.264333	0.296	0.261667	15.2233	16.5093	16.8217	16.842	17.1503	17.347	17.5667	17.513	17.5447	17.5103	1.58584	0.31875	0.0678258	0.0353836	0.135869	0.161975	0.237018	0.0536936	0.0271355	0.0598025	0.915584	0.18403	0.0391592	0.0204287	0.0784439	0.0935165
ALDH1B1|A_24_P64233	ALDH1B1	A_24_P64233	P3837	73.6039	2.98e-12	2.33972	dynamic	9.2355	0.382257	4.13763	30.5429	0.373229	0.215484	0.918667	0.544333	0.143667	-0.188	-0.307667	-0.280667	-0.0793333	-0.022	0.0823333	0.022	10.071	9.69667	9.296	8.96433	8.84467	8.87167	9.073	9.13033	9.23467	9.17433	0.338154	0.127265	0.269902	0.665535	0.678584	0.396708	0.362993	0.426742	0.416866	0.0495412	0.195233	0.0734764	0.155828	0.384247	0.391781	0.22904
ALDH1L1|A_23_P258887	ALDH1L1	A_23_P258887	O75891	114.293	0	2.92006	dynamic	7.5513	0.476	6.30488	34.8902	0.228713	0.132047	0.244333	0.236667	-0.257333	-0.493333	-0.647667	-0.297	-0.155333	0.155333	0.505333	0.898333	7.77667	7.769	7.275	7.039	6.88467	7.23533	7.377	7.68767	8.03767	8.43067	0.122973	0.335304	0.221014	0.0845044	0.0751022	0.107058	0.160586	0.327378	0.391004	0.462202	0.0709984	0.193588	0.127602	0.0487887	0.0433602	0.0618097
ALDH2|A_23_P36753	ALDH2	A_23_P36753	P591	128.576	0	2.57041	dynamic	10.1185	0.504925	4.99059	35.1181	0.283971	0.163951	0.653167	0.808167	0.6145	0.376167	0.0885	-0.0885	-0.1775	-0.4065	-0.553833	-0.494167	10.6897	10.8447	10.651	10.4127	10.125	9.948	9.859	9.63	9.48267	9.54233	0.0804632	0.00907377	0.133551	0.236564	0.286658	0.289765	0.439389	0.453983	0.404803	0.505457	0.0464555	0.00523875	0.077106	0.13658	0.165502	0.167296
ALDH3A2|A_33_P3336617	ALDH3A2	A_33_P3336617	P51648	117.706	0	2.75172	dynamic	12.3563	0.483365	3.91213	28.2591	0.155176	0.0895909	-0.0168333	-0.8245	-1.15617	-0.443833	-0.0501667	0.0168333	0.0921667	0.0908333	0.304167	0.269167	12.5113	11.7037	11.372	12.0843	12.478	12.545	12.6203	12.619	12.8323	12.7973	0.301304	0.346226	0.0242487	0.116749	0.207029	0.187214	0.153142	0.107764	0.0225019	0.0855823	0.173958	0.199894	0.014	0.0674051	0.119528	0.108088
ALDH4A1|A_23_P170337	ALDH4A1	A_23_P170337	P338	154.859	0	3.01537	dynamic	12.1071	0.55431	4.5794	41.4895	0.205141	0.118438	1.04533	0.888	0.483	0.0386667	-0.333	-0.473333	-0.547	-0.256333	-0.0386667	0.244	13.0473	12.89	12.485	12.0407	11.669	11.5287	11.455	11.7457	11.9633	12.246	0.0918168	0.122168	0.0552178	0.103176	0.159772	0.212326	0.248236	0.341682	0.342818	0.374196	0.0530105	0.0705337	0.03188	0.0595688	0.0922442	0.122586
ALDH7A1|A_23_P70231	ALDH7A1	A_23_P70231	P49419	178.493	0	3.23179	dynamic	13.3153	0.594927	4.46887	43.166	0.60675	0.350307	1.05383	0.8095	0.298167	-0.265833	-0.611167	-0.6385	-0.483833	-0.169167	0.169167	0.4795	14.305	14.0607	13.5493	12.9853	12.64	12.6127	12.7673	13.082	13.4203	13.7307	0.163502	0.150865	0.217611	0.465292	0.762144	0.820704	1.02172	0.863695	0.784495	0.817472	0.0943981	0.0871021	0.125637	0.268636	0.440024	0.473833
ALDOC|A_23_P78108	ALDOC	A_23_P78108	P9972	95.8184	1.11e-16	2.30431	dynamic	8.6529	0.436056	5.03736	29.1635	0.176258	0.101763	0.367667	0.254333	-0.293	-0.559333	-0.673667	-0.358	-0.187667	0.187667	0.431667	0.530667	9.05067	8.93733	8.39	8.12367	8.00933	8.325	8.49533	8.87067	9.11467	9.21367	0.0825611	0.267418	0.23254	0.0402782	0.10351	0.0606548	0.252953	0.309285	0.27562	0.137758	0.0476667	0.154394	0.134257	0.0232546	0.0597616	0.035019
ALG10B|A_32_P89679	ALG10B	A_32_P89679	Q5I7T1	47.1	3.76e-07	2.04155	dynamic	7.9433	0.305698	3.84717	23.8382	0.335379	0.193631	0.74	0.307667	0.0396667	-0.161667	-0.289667	-0.271333	-0.0953333	-0.0396667	0.102	0.104667	8.63967	8.20733	7.93933	7.738	7.61	7.62833	7.80433	7.86	8.00167	8.00433	0.31242	0.185236	0.0547844	0.316849	0.528887	0.37985	0.431432	0.470329	0.401762	0.272245	0.180376	0.106946	0.0316298	0.182933	0.305353	0.219307
ALG13|A_23_P11279	ALG13	A_23_P11279	Q9NP73	165.537	0	3.286	dynamic	11.2282	0.573852	5.1057	34.7769	0.157456	0.0909072	-1.24367	-0.066	0.342	0.471667	0.472667	0.286667	0.066	-0.307	-0.536333	-0.726667	10.106	11.2837	11.6917	11.8213	11.8223	11.6363	11.4157	11.0427	10.8133	10.623	0.292896	0.0807548	0.0744133	0.0273008	0.0851254	0.109089	0.2007	0.14677	0.26501	0.292501	0.169104	0.0466238	0.0429625	0.0157621	0.0491472	0.0629824
ALG2|A_23_P146728	ALG2	A_23_P146728	Q9H553	125.535	0	3.10588	dynamic	10.7962	0.499076	4.6235	39.6499	0.125926	0.0727034	-0.0728333	0.5845	1.18283	0.5455	0.208833	0.00883333	-0.00883333	-0.2595	-0.299833	-0.452167	10.5797	11.237	11.8353	11.198	10.8613	10.6613	10.6437	10.393	10.3527	10.2003	0.130067	0.217028	0.143001	0.157572	0.0924139	0.0504017	0.092143	0.110775	0.231431	0.0344287	0.075094	0.125301	0.0825618	0.0909744	0.0533552	0.0290994
ALKBH2|A_32_P28939	ALKBH2	A_32_P28939	Q6NS38	126.248	0	3.40818	dynamic	11.6296	0.500528	4.30374	40.3917	0.459436	0.265255	1.19217	0.00383333	-0.161833	-0.3435	-0.576833	-0.180167	-0.00383333	0.2665	0.374833	0.469833	12.7177	11.5293	11.3637	11.182	10.9487	11.3453	11.5217	11.792	11.9003	11.9953	0.0790274	0.201498	0.661291	0.695419	0.577891	0.537615	0.592091	0.608796	0.366407	0.274322	0.0456265	0.116335	0.381797	0.4015	0.333646	0.310392
ALMS1|A_23_P312174	ALMS1	A_23_P312174	Q8TCU4	92.5268	5.55e-16	2.62746	dynamic	9.0078	0.428177	4.75559	37.7646	0.149686	0.0864213	1.22467	0.481	-0.047	-0.162333	-0.0636667	-0.169	-0.148	0.047	0.179333	0.207667	10.0777	9.334	8.806	8.69067	8.78933	8.684	8.705	8.9	9.03233	9.06067	0.0130512	0.296855	0.210863	0.0782581	0.0333217	0.032078	0.147713	0.100504	0.214276	0.369941	0.0075351	0.171389	0.121742	0.0451823	0.0192383	0.0185203
ALOX15B|A_23_P60627	ALOX15B	A_23_P60627	O15296	249.021	0	4.49608	dynamic	9.0159	0.70286	7.79605	65.9528	0.418873	0.241836	1.89133	1.15967	0.388667	-0.155667	-0.069	0.115	0.0686667	-0.218667	-0.277333	-0.0686667	10.6237	9.892	9.121	8.57667	8.66333	8.84733	8.801	8.51367	8.455	8.66367	1.13051	1.03667	0.945911	0.488727	0.143977	0.111132	0.0435086	0.0879337	0.103552	0.0968108	0.6527	0.59852	0.546122	0.282167	0.0831251	0.0641621
ALPK3|A_33_P3210099	ALPK3	A_33_P3210099	Q96L96	238.106	0	3.49914	dynamic	7.6095	0.687354	9.03314	35.8879	0.2955	0.170607	-1.51433	-1.514	-0.371667	-0.00666667	-0.171333	0.00666667	0.078	0.292667	0.216	0.292667	6.36433	6.36467	7.507	7.872	7.70733	7.88533	7.95667	8.17133	8.09467	8.17133	0.113377	0.223326	0.737538	0.453831	0.070812	0.081525	0.172306	0.514428	0.304265	0.283588	0.0654582	0.128937	0.425818	0.26202	0.0408833	0.0470685
ALS2CR4|A_23_P370097	ALS2CR4	A_23_P370097		70.1162	1.44e-11	2.36909	dynamic	10.8768	0.373064	3.43001	29.8028	0.245891	0.141965	0.905333	0.461667	0.00366666	-0.339	-0.314667	-0.19	-0.00366666	-0.00833334	0.120667	0.0576667	11.713	11.2693	10.8113	10.4687	10.493	10.6177	10.804	10.7993	10.9283	10.8653	0.14979	0.0440606	0.341151	0.548548	0.306599	0.198535	0.236628	0.305615	0.25117	0.0768136	0.0864812	0.0254384	0.196964	0.316705	0.177015	0.114625
AMDHD2|A_33_P3491294	AMDHD2	A_33_P3491294	Q9Y33	221.266	0	3.89242	dynamic	10.8113	0.662615	6.1302	37.1557	0.16047	0.0926473	-0.036	-0.229333	-1.30167	-1.42667	-0.342333	0.036	0.142333	0.171	0.381333	0.534	10.9823	10.789	9.71667	9.59167	10.676	11.0543	11.1607	11.1893	11.3997	11.5523	0.314715	0.159678	0.150736	0.0251661	0.158559	0.16181	0.0500633	0.147137	0.244324	0.192511	0.181701	0.09219	0.0870275	0.0145297	0.0915442	0.0934208
AMIGO1|A_33_P3369461	AMIGO1	A_33_P3369461	Q86WK6	76.3394	8.59e-13	2.09992	dynamic	7.3285	0.389332	5.31191	24.7007	0.185506	0.107102	-0.5225	-0.806167	-0.5675	-0.1695	-0.0925	0.0925	0.264167	0.2465	0.232167	0.156833	6.92267	6.639	6.87767	7.27567	7.35267	7.53767	7.70933	7.69167	7.67733	7.602	0.130216	0.043715	0.037072	0.343544	0.229692	0.148759	0.239379	0.174626	0.172529	0.335523	0.0751805	0.0252389	0.0214035	0.198345	0.132613	0.0858862
AMIGO2|A_23_P14083	AMIGO2	A_23_P14083	Q86SJ2	389.604	0	6.40116	dynamic	11.9555	0.879218	7.35565	82.2272	0.13542	0.078185	1.407	2.181	0.542	0.004	-0.004	0.0626667	-0.0606667	-0.451667	-0.497333	-0.460667	13.0903	13.8643	12.2253	11.6873	11.6793	11.746	11.6227	11.2317	11.186	11.2227	0.0372872	0.154312	0.0326241	0.130776	0.155069	0.183027	0.113032	0.194926	0.149369	0.20378	0.0215278	0.0890923	0.0188355	0.0755035	0.089529	0.105671
AMMECR1|A_33_P3234347	AMMECR1	A_33_P3234347	Q9Y4X	196.635	0	3.43506	dynamic	12.5382	0.624488	4.98078	44.7802	0.570014	0.329098	-0.437	0.628667	1.09367	0.850333	0.344333	-0.00233333	0.00233333	-0.26	-0.651667	-0.686667	12.013	13.0787	13.5437	13.3003	12.7943	12.4477	12.4523	12.19	11.7983	11.7633	0.833725	0.21511	0.162066	0.75938	0.809623	0.507135	0.750947	0.957014	0.4281	0.277039	0.481351	0.124194	0.0935688	0.438428	0.467436	0.292795
AMOTL2|A_23_P166686	AMOTL2	A_23_P166686	Q9Y2J4	79.2799	2.25e-13	2.81149	dynamic	15.5981	0.396612	2.54283	21.4983	0.110231	0.0636417	-1.1445	0.346833	-0.0645	-0.1445	-0.0955	-0.0131667	0.0745	0.0911667	0.0925	0.0131667	14.538	16.0293	15.618	15.538	15.587	15.6693	15.757	15.7737	15.775	15.6957	0.170819	0.0959288	0.0510294	0.230469	0.0582838	0.0914185	0.0542494	0.137122	0.0711407	0.141846	0.0986222	0.0553845	0.0294618	0.133061	0.0336502	0.0527805
AMPD3|A_24_P304154	AMPD3	A_24_P304154	Q1432	411.507	0	6.72251	dynamic	11.1223	0.903621	8.12474	50.8682	0.61613	0.355723	-2.01233	0.115333	0.685667	0.736667	0.510667	0.170667	-0.115333	-0.472667	-0.904667	-1.25467	9.364	11.4917	12.062	12.113	11.887	11.547	11.261	10.9037	10.4717	10.1217	0.452368	0.136738	0.472238	0.552391	0.735933	0.750339	0.788135	0.846863	0.743873	0.682418	0.261175	0.0789458	0.272647	0.318923	0.424891	0.433208
AMT|A_23_P257164	AMT	A_23_P257164	P48728	49.5751	1.29e-07	2.0567	dynamic	8.4962	0.313616	3.69283	21.8173	0.306531	0.176976	0.5545	-0.467833	-0.485833	-0.175167	-0.0281667	0.227833	0.1685	0.0281667	-0.0295	0.105833	9.061	8.03867	8.02067	8.33133	8.47833	8.73433	8.675	8.53467	8.477	8.61233	0.146216	0.297861	0.363803	0.105453	0.386684	0.356267	0.240898	0.419002	0.45184	0.297288	0.0844176	0.17197	0.210042	0.0608833	0.223252	0.205691
AMY1C|A_23_P23611	AMY1C	A_23_P23611	P4745	62.07	5.34e-10	2.26158	dynamic	7.6545	0.350934	4.5848	25.0559	0.25615	0.147888	0.621	0.372667	-0.271	-0.329	-0.556333	-0.178667	0.0466667	0.003	-0.003	0.242667	8.28067	8.03233	7.38867	7.33067	7.10333	7.481	7.70633	7.66267	7.65667	7.90233	0.183743	0.289766	0.0494402	0.555587	0.274347	0.242223	0.189769	0.331115	0.26801	0.177497	0.106084	0.167296	0.0285443	0.320769	0.158394	0.139848
AMZ2|A_33_P3223472	AMZ2	A_33_P3223472	Q86W34	101.618	0	2.68763	dynamic	12.8671	0.449033	3.49044	36.0442	0.238822	0.137884	1.06333	0.342667	-0.292333	-0.328667	-0.363	-0.255333	-0.117333	0.117333	0.236333	0.396667	13.8503	13.1297	12.4947	12.4583	12.424	12.5317	12.6697	12.9043	13.0233	13.1837	0.205264	0.0441173	0.149018	0.228124	0.341425	0.276894	0.322308	0.390002	0.26116	0.169913	0.118509	0.0254711	0.0860355	0.131707	0.197122	0.159865
ANGPT4|A_23_P68511	ANGPT4	A_23_P68511	Q9Y264	112.076	0	2.61837	dynamic	8.0947	0.471598	5.82511	38.7273	1.6299	0.941022	0.027	-0.027	0.918	1.112	0.244333	0.0556667	-0.276667	-0.185	-0.114	-0.095	7.95567	7.90167	8.84667	9.04067	8.173	7.98433	7.652	7.74367	7.81467	7.83367	2.05133	1.40756	1.77024	2.48538	1.0957	0.545656	1.18616	1.84834	1.93904	1.96956	1.18434	0.812655	1.02205	1.43494	0.632603	0.315035
ANGPTL4|A_33_P3295358	ANGPTL4	A_33_P3295358	Q9BY76	186.218	0	3.63259	dynamic	12.115	0.607666	5.01724	40.0059	0.602441	0.347819	-0.632667	0.230333	0.791333	0.434333	0.0483333	0.366667	-0.0483333	-0.394	-0.865	-1.06967	11.5963	12.4593	13.0203	12.6633	12.2773	12.5957	12.1807	11.835	11.364	11.1593	1.33361	0.456134	0.339256	0.379844	0.538295	0.539453	0.614705	0.561986	0.659785	0.60134	0.769959	0.263349	0.195869	0.219303	0.310785	0.311453
ANK1|A_23_P216108	ANK1	A_23_P216108	P16157	200.719	0	3.31958	dynamic	7.1166	0.630974	8.86539	45.4488	0.261956	0.15124	-0.518167	-0.652167	-0.6765	-0.4975	-0.163167	0.163167	0.258833	0.550167	0.812167	1.0545	6.56533	6.43133	6.407	6.586	6.92033	7.24667	7.34233	7.63367	7.89567	8.138	0.158784	0.0808538	0.0242693	0.164557	0.333713	0.177015	0.399862	0.523165	0.463392	0.293946	0.0916739	0.0466809	0.0140119	0.095007	0.192669	0.1022
ANK3|A_23_P202269	ANK3	A_23_P202269	Q12955	298.644	0	4.56727	dynamic	10.9829	0.769617	7.00663	48.363	0.525051	0.303139	-0.926333	-1.25333	-1.32533	-0.425	-0.124667	0.124667	0.226	0.337	0.612	0.866	10.2453	9.91833	9.84633	10.7467	11.047	11.2963	11.3977	11.5087	11.7837	12.0377	0.670882	0.354336	0.864008	0.726901	0.889459	0.538389	0.327399	0.371727	0.16298	0.344432	0.387334	0.204576	0.498835	0.419677	0.513529	0.310839
ANKLE2|A_23_P10858	ANKLE2	A_23_P10858	Q86XL3	224.617	0	3.57927	dynamic	10.8254	0.670498	6.1681	50.3987	0.26892	0.155261	-0.257333	1.373	1.182	0.802	0.533667	0.0896667	-0.0896667	-0.287333	-0.293667	-0.466667	10.3067	11.937	11.746	11.366	11.0977	10.6537	10.4743	10.2767	10.2703	10.0973	0.0376475	0.0595735	0.22117	0.263067	0.358826	0.398698	0.414928	0.331874	0.36869	0.234728	0.0217358	0.0343948	0.127692	0.151882	0.207168	0.230189
ANKMY1|A_33_P3629247	ANKMY1	A_33_P3629247	Q9P2S6	650.744	0	9.80601	dynamic	10.8406	1.13626	10.481	75.8243	1.13547	0.655561	-0.4165	1.28983	1.8275	1.4855	0.652833	0.176167	-0.176167	-0.611167	-1.21017	-1.46617	10.269	11.9753	12.513	12.171	11.3383	10.8617	10.5093	10.0743	9.47533	9.21933	1.45012	0.625604	0.261605	1.45905	1.56411	1.09646	1.4584	1.99617	0.931807	0.511332	0.837225	0.361193	0.151038	0.84238	0.903037	0.633041
ANKRA2|A_24_P337397	ANKRA2	A_24_P337397	Q9H9E1	54.7458	1.36e-08	2.06384	dynamic	8.8594	0.329681	3.71964	20.8346	0.124012	0.0715982	-0.0683333	-0.755333	-0.258333	-0.179	-0.274	0.0683333	0.251333	0.190667	0.251667	0.29	8.83933	8.15233	8.64933	8.72867	8.63367	8.976	9.159	9.09833	9.15933	9.19767	0.0650564	0.0909414	0.0639479	0.198117	0.208399	0.105219	0.128748	0.0506392	0.115093	0.213956	0.0375603	0.052505	0.0369203	0.114383	0.120319	0.0607481
ANKRD11|A_33_P3280044	ANKRD11	A_33_P3280044	Q6UB99	106.516	0	2.89521	dynamic	13.5648	0.459633	3.38835	41.0618	0.241329	0.139331	0.222167	1.27617	0.333833	0.0895	0.268167	-0.0895	-0.2315	-0.2575	-0.154833	-0.196833	13.661	14.715	13.7727	13.5283	13.707	13.3493	13.2073	13.1813	13.284	13.242	0.0927955	0.317155	0.24536	0.325921	0.051	0.267904	0.40252	0.280208	0.0878408	0.342584	0.0535755	0.183109	0.141658	0.18817	0.0294449	0.154674
ANKRD13D|A_33_P3228285	ANKRD13D	A_33_P3228285	Q6ZTN6	98.1341	0	2.52101	dynamic	12.3301	0.441178	3.57831	27.6262	0.186142	0.107469	-0.481333	-1.01767	-0.564667	-0.417667	-0.0336667	0.0336667	0.129667	0.173	0.316333	0.296	12.0053	11.469	11.922	12.069	12.453	12.5203	12.6163	12.6597	12.803	12.7827	0.153419	0.223515	0.139366	0.191486	0.146058	0.267713	0.0513939	0.0725695	0.259763	0.356135	0.0885764	0.129047	0.0804632	0.110555	0.0843267	0.154564
ANKRD16|A_33_P3267502	ANKRD16	A_33_P3267502	Q6P6B7	118.302	0	2.35599	dynamic	11.4246	0.484354	4.23938	32.2203	0.440328	0.254224	0.5335	-0.444167	-0.702833	-0.635833	-0.4145	-0.0251667	0.0251667	0.368833	0.429833	0.5005	11.9947	11.017	10.7583	10.8253	11.0467	11.436	11.4863	11.83	11.891	11.9617	0.0652099	0.182	0.586517	0.783933	0.725734	0.764807	0.520963	0.414957	0.23194	0.127226	0.037649	0.105078	0.338626	0.452604	0.419003	0.441561
ANKRD2|A_33_P3278362	ANKRD2	A_33_P3278362	Q9GZV1	189.86	0	3.54389	dynamic	9.0638	0.614061	6.77305	40.8873	0.590593	0.340979	0.247	-0.181	-0.955	-0.804667	-0.462	-0.116	0.116	0.515333	0.689667	0.870333	9.31867	8.89067	8.11667	8.267	8.60967	8.95567	9.18767	9.587	9.76133	9.942	0.885044	0.65345	0.521423	0.471914	0.719685	0.585044	0.498162	0.636545	0.534015	0.400644	0.51098	0.377269	0.301044	0.27246	0.41551	0.337775
ANKRD22|A_33_P3407880	ANKRD22	A_33_P3407880	Q5VYY1	810.027	0	9.81281	dynamic	9.524	1.26774	13.3112	50.5895	0.322193	0.186018	-2.91617	-2.84283	-0.588167	0.287167	0.307167	0.3785	0.263833	0.0958333	-0.0958333	-0.396167	7.15833	7.23167	9.48633	10.3617	10.3817	10.453	10.3383	10.1703	9.97867	9.67833	1.14331	0.944789	0.487284	0.104644	0.0379781	0.159211	0.126785	0.0265393	0.1285	0.0628835	0.660092	0.545474	0.281333	0.0604161	0.0219266	0.0919203
ANKRD32|A_23_P144684	ANKRD32	A_23_P144684	Q9BQI6	61.2845	7.58e-10	2.15397	dynamic	9.3468	0.348706	3.73064	26.1449	0.437626	0.252663	0.704833	0.127167	-0.339167	-0.402167	-0.3055	-0.310167	-0.115833	0.115833	0.2285	0.1925	10.062	9.48433	9.018	8.955	9.05167	9.047	9.24133	9.473	9.58567	9.54967	0.125048	0.211748	0.398057	0.818154	0.774852	0.532079	0.590106	0.391866	0.258622	0.275725	0.0721965	0.122253	0.229818	0.472361	0.447361	0.307196
ANKRD35|A_23_P325690	ANKRD35	A_23_P325690	Q8N283	283.991	0	4.46605	dynamic	9.9737	0.750676	7.52594	50.5654	0.675798	0.390172	-0.187667	-0.911333	-1.06733	-0.645	-0.294667	0.187667	0.299333	0.688	0.879333	1.09167	9.782	9.05833	8.90233	9.32467	9.675	10.1573	10.269	10.6577	10.849	11.0613	1.53729	1.20003	1.29452	0.807339	0.607671	0.0462313	0.305077	0.352025	0.295081	0.312714	0.887558	0.692838	0.747391	0.466117	0.350839	0.0266917
ANKRD36|A_33_P3335030	ANKRD36	A_33_P3335030	A6QL64	82.7391	4.61e-14	2.27626	dynamic	9.1415	0.405148	4.432	29.2373	0.432606	0.249765	0.833667	0.524667	0.5	0.497333	0.0563333	-0.140333	-0.18	-0.0563333	-0.353	-0.209	9.82767	9.51867	9.494	9.49133	9.05033	8.85367	8.814	8.93767	8.641	8.785	0.366789	0.0861936	0.251394	0.688477	0.534444	0.291222	0.625187	0.723781	0.563961	0.19461	0.211766	0.0497639	0.145142	0.397492	0.308561	0.168137
ANKRD37|A_24_P237586	ANKRD37	A_24_P237586	Q7Z713	265.783	0	5.88483	dynamic	11.0139	0.726112	6.59282	36.5024	0.370428	0.213867	-1.98967	0.290667	0.567333	0.285	0.0353333	-0.018	0.018	-0.120333	-0.330333	-0.764333	9.227	11.5073	11.784	11.5017	11.252	11.1987	11.2347	11.0963	10.8863	10.4523	0.199557	0.292668	0.33372	0.112647	0.315596	0.341298	0.408779	0.537667	0.43946	0.722887	0.115214	0.168972	0.192673	0.0650367	0.18221	0.197048
ANKRD39|A_33_P3294053	ANKRD39	A_33_P3294053	Q53RE8	98.0194	0	2.46457	dynamic	12.4645	0.440922	3.53799	25.8033	0.132647	0.0765839	-0.785667	-1.10033	-0.421667	-0.101333	-0.041	0.041	0.160667	0.201	0.112	0.0603333	11.8663	11.5517	12.2303	12.5507	12.611	12.693	12.8127	12.853	12.764	12.7123	0.117407	0.166272	0.0524436	0.083865	0.0978928	0.327623	0.169134	0.0655515	0.123596	0.122688	0.0677848	0.0959971	0.0302783	0.0484195	0.0565184	0.189153
ANKRD56|A_33_P3291279	ANKRD56	A_33_P3291279		214.048	0	3.6816	dynamic	7.4026	0.651811	8.80399	39.6975	0.269832	0.155788	-1.3325	-0.9945	-0.676167	-0.4165	0.308167	-0.0578333	0.0578333	0.2355	0.538833	0.547833	6.249	6.587	6.90533	7.165	7.88967	7.52367	7.63933	7.817	8.12033	8.12933	0.298176	0.551644	0.325709	0.179034	0.765463	0.0259679	0.248085	0.147797	0.0657292	0.0907157	0.172152	0.318492	0.188048	0.103365	0.441941	0.0149926
ANKRD9|A_33_P3263666	ANKRD9	A_33_P3263666	Q96BM1	218.509	0	3.55784	dynamic	12.8371	0.65847	5.1296	36.6243	0.110682	0.0639025	-0.0626667	-1.184	-1.561	-0.897	-0.22	0.0626667	0.088	0.211333	0.194333	0.27	13.0843	11.963	11.586	12.25	12.927	13.2097	13.235	13.3583	13.3413	13.417	0.0823731	0.239577	0.0443058	0.0595063	0.113715	0.100132	0.0871263	0.156244	0.149219	0.0746257	0.0475582	0.13832	0.0255799	0.034356	0.0656531	0.057811
ANKS6|A_23_P362183	ANKS6	A_23_P362183	Q68DC2	261.906	0	4.9451	dynamic	11.3493	0.720915	6.35197	56.5254	0.355794	0.205418	1.389	0.431667	-0.553667	-0.886	-0.917	-0.527333	-0.163	0.163	0.246333	0.497333	12.77	11.8127	10.8273	10.495	10.464	10.8537	11.218	11.544	11.6273	11.8783	0.0464866	0.173246	0.228553	0.579143	0.670749	0.635066	0.404238	0.369318	0.199716	0.251429	0.026839	0.100024	0.131955	0.334369	0.387257	0.366655
ANLN|A_23_P356684	ANLN	A_23_P356684	Q9NQW6	126.662	0	3.10229	dynamic	10.6908	0.501546	4.69078	40.5209	0.789362	0.455738	1.2185	0.7395	-0.0158333	-0.414833	-0.316833	-0.168167	-0.0548333	0.0158333	0.313167	0.3025	11.7473	11.2683	10.513	10.114	10.212	10.3607	10.474	10.5447	10.842	10.8313	0.37538	0.572453	0.922501	1.11774	0.923422	0.862161	1.17322	0.528967	0.650553	0.767232	0.216726	0.330506	0.532606	0.645325	0.533138	0.497769
ANO10|A_33_P3328426	ANO10	A_33_P3328426	Q9NW15	69.097	2.29e-11	2.03402	dynamic	13.5347	0.370098	2.73515	24.5075	0.115452	0.0666562	-0.0405	-0.578833	-0.621167	-0.3895	-0.152167	0.0405	0.100167	0.2915	0.3375	0.403167	13.555	13.0167	12.9743	13.206	13.4433	13.636	13.6957	13.887	13.933	13.9987	0.109576	0.120583	0.0718424	0.176128	0.151672	0.17468	0.0436845	0.138091	0.116529	0.0517333	0.063264	0.0696188	0.0414782	0.101687	0.0875678	0.100851
ANO4|A_23_P409093	ANO4	A_23_P409093	Q32M45	69.1935	2.19e-11	2.14851	dynamic	7.1659	0.370506	5.16852	24.6449	0.265146	0.153082	0.247	0.0716667	-0.0716667	0.443667	0.362	0.0936667	-0.135333	-0.359333	-0.521667	-0.659667	7.466	7.29067	7.14733	7.66267	7.581	7.31267	7.08367	6.85967	6.69733	6.55933	0.355286	0.257849	0.168622	0.0942355	0.279952	0.335297	0.287954	0.310447	0.338748	0.223066	0.205124	0.148869	0.0973539	0.0544069	0.16163	0.193584
ANO8|A_32_P73452	ANO8	A_32_P73452	Q9HCE9	300.044	0	4.58525	dynamic	9.1854	0.771573	8.39918	46.1559	0.692404	0.39976	-1.067	-1.415	-0.898667	-0.0623333	0.253	0.682667	0.782	0.619	-0.034	0.034	8.229	7.881	8.39733	9.23367	9.549	9.97867	10.078	9.915	9.262	9.33	0.533011	0.123843	0.87027	1.25429	0.94548	0.416003	0.646093	0.826808	0.92606	0.382192	0.307734	0.0715006	0.50245	0.724162	0.545873	0.240179
ANP32A|A_32_P186027	ANP32A	A_32_P186027	P39687	52.4931	3.65e-08	2.31766	dynamic	10.2495	0.322929	3.15057	21.4982	0.386313	0.223038	0.501167	-0.2895	-0.7115	-0.260167	-0.0185	0.000166665	0.0848333	0.0811667	-0.000166665	0.183833	10.7933	10.0027	9.58067	10.032	10.2737	10.2923	10.377	10.3733	10.292	10.476	0.215556	0.105671	0.481643	0.576804	0.493129	0.420077	0.451113	0.402828	0.382153	0.334151	0.124451	0.0610091	0.278077	0.333018	0.284708	0.242531
ANP32B|A_23_P20615	ANP32B	A_23_P20615	Q92688	66.0246	9.11e-11	2.30112	dynamic	12.6275	0.361941	2.86547	28.8617	0.261657	0.151068	0.894333	0.371	-0.205667	-0.308	-0.261	-0.0783333	-0.120333	0.0783333	0.146	0.195333	13.4507	12.9273	12.3507	12.2483	12.2953	12.478	12.436	12.6347	12.7023	12.7517	0.175078	0.0570643	0.402704	0.467397	0.225349	0.194059	0.205832	0.356048	0.301686	0.231355	0.101081	0.0329461	0.232501	0.269852	0.130106	0.11204
ANP32E|A_24_P225468	ANP32E	A_24_P225468	Q9BTT	51.5021	5.61e-08	2.15547	dynamic	10.1331	0.319677	3.1547	24.6762	0.447207	0.258195	0.7445	0.164833	-0.3635	-0.2745	-0.182833	-0.154167	-0.0305	0.0305	0.124833	0.257167	10.846	10.2663	9.738	9.827	9.91867	9.94733	10.071	10.132	10.2263	10.3587	0.23989	0.370559	0.451541	0.262513	0.380192	0.541565	0.701179	0.350206	0.499585	0.674841	0.1385	0.213943	0.260697	0.151562	0.219504	0.312673
ANTXR2|A_23_P170733	ANTXR2	A_23_P170733	P58335	315.719	0	4.31093	dynamic	14.1772	0.791557	5.58243	51.4303	0.436756	0.252161	-0.622167	0.0185	0.828833	0.9375	0.9145	0.5005	-0.0185	-0.6635	-0.8885	-1.1705	13.5717	14.2123	15.0227	15.1313	15.1083	14.6943	14.1753	13.5303	13.3053	13.0233	0.784366	0.281624	0.178668	0.236722	0.155828	0.433154	0.452337	0.492283	0.648926	0.703648	0.452854	0.162596	0.103154	0.136672	0.0899673	0.250082
ANXA1|A_23_P94501	ANXA1	A_23_P94501	P483	93.5653	3.33e-16	2.50996	dynamic	17.6823	0.430813	2.43711	23.7188	0.262903	0.151787	-1.20233	-0.681667	-0.170333	0.0113333	0.100667	0.110333	0.125333	0.0136667	-0.0113333	-0.0546667	16.6557	17.1763	17.6877	17.8693	17.9587	17.9683	17.9833	17.8717	17.8467	17.8033	0.095212	0.369265	0.435615	0.267343	0.410836	0.338742	0.199003	0.175671	0.179879	0.157462	0.0549707	0.213195	0.251502	0.154351	0.237196	0.195573
ANXA11|A_23_P35399	ANXA11	A_23_P35399	P5995	264.475	0	4.06898	dynamic	15.7744	0.724464	4.5917	39.6659	0.162986	0.0940999	-1.65467	-1.379	-0.642333	-0.363333	-0.094	0.094	0.164	0.26	0.37	0.353333	14.409	14.6847	15.4213	15.7003	15.9697	16.1577	16.2277	16.3237	16.4337	16.417	0.509077	0.0776938	0.1461	0.0435469	0.0699738	0.1473	0.194415	0.144611	0.208078	0.0890618	0.293916	0.0448566	0.0843511	0.0251418	0.0403994	0.0850438
ANXA2P3|A_24_P323114	ANXA2P3	A_24_P323114		70.0824	1.47e-11	2.05813	dynamic	14.4813	0.372897	2.57393	23.0198	0.621115	0.358601	-0.686	-0.899	-0.0803333	0.106667	0.0836667	0.142333	0.0803333	0.132667	-0.280333	-0.370667	13.9723	13.7593	14.578	14.765	14.742	14.8007	14.7387	14.791	14.378	14.2877	0.247179	1.04547	0.395509	0.760095	0.548577	0.29744	0.710009	0.761585	0.939805	0.505482	0.142709	0.603602	0.228347	0.438841	0.316721	0.171727
ANXA3|A_23_P121716	ANXA3	A_23_P121716	P12429	109.181	0	2.6087	dynamic	15.5577	0.463587	2.99281	26.0263	0.148075	0.0854914	-1.228	-0.825333	-0.276667	-0.025	0.11	0.155333	0.154	0.025	0.0426667	-0.107	14.523	14.9257	15.4743	15.726	15.861	15.9063	15.905	15.776	15.7937	15.644	0.144821	0.101692	0.010504	0.009	0.0946361	0.148224	0.220154	0.250825	0.245451	0.255447	0.0836122	0.0587121	0.00606447	0.00519615	0.0546382	0.0855771
ANXA5|A_23_P69720	ANXA5	A_23_P69720	P8758	79.2593	2.27e-13	2.02651	dynamic	14.73	0.396456	2.69118	25.8128	0.174001	0.10046	0.146333	0.279333	0.315667	0.272333	0.187333	-0.146333	-0.236667	-0.563	-0.565333	-0.703333	14.9777	15.1107	15.147	15.1037	15.0187	14.685	14.5947	14.2683	14.266	14.128	0.14938	0.146875	0.197593	0.203323	0.0293655	0.297864	0.187276	0.1415	0.142853	0.243982	0.0862445	0.0847985	0.11408	0.117389	0.0169542	0.171972
ANXA6|A_23_P357104	ANXA6	A_23_P357104	P8133	153.232	0	3.10086	dynamic	9.7232	0.551391	5.66991	32.2548	0.353605	0.204154	0.311333	0.08	-0.0123333	0.0123333	0.412	0.375667	-0.0416667	-0.448667	-0.915	-1.22067	10.1793	9.948	9.85567	9.88033	10.28	10.2437	9.82633	9.41933	8.953	8.64733	0.925199	0.644887	0.434769	0.675196	0.217998	0.0721272	0.193236	0.10289	0.136715	0.133031	0.534164	0.372326	0.251014	0.389824	0.125861	0.0416427
ANXA9|A_23_P103617	ANXA9	A_23_P103617	O7627	1952.13	0	31.197	dynamic	9.2045	1.96584	21.3607	101.505	0.252497	0.145779	-2.526	-2.686	-2.41133	-1.551	-0.525333	0.525333	1.11367	1.649	1.95533	2.27733	6.90567	6.74567	7.02033	7.88067	8.90633	9.957	10.5453	11.0807	11.387	11.709	0.278757	0.328287	0.401888	0.38523	0.321233	0.328416	0.237239	0.0861936	0.0654828	0.0922442	0.16094	0.189537	0.23203	0.222413	0.185464	0.189611
AOX1|A_23_P154037	AOX1	A_23_P154037	Q6278	226.863	0	3.72782	dynamic	8.7938	0.670914	7.62935	43.8351	0.202583	0.116961	0.771667	0.592667	0.164333	0.0873333	0.224667	-0.0873333	-0.442667	-0.916333	-1.004	-1.12667	9.739	9.56	9.13167	9.05467	9.192	8.88	8.52467	8.051	7.96333	7.84067	0.261329	0.125583	0.401612	0.353967	0.0415812	0.244565	0.209729	0.158101	0.0792233	0.150141	0.150879	0.0725052	0.231871	0.204363	0.0240069	0.1412
AOX2P|A_33_P3404453	AOX2P	A_33_P3404453		107.723	0	2.90392	dynamic	6.4025	0.462316	7.21892	46.8131	0.237768	0.137276	0.000333334	-0.0133333	-0.0213333	-0.000333333	1.452	0.127	-0.0406667	0.033	0.00766667	-0.086	6.257	6.24333	6.23533	6.25633	7.70867	6.38367	6.216	6.28967	6.26433	6.17067	0.098656	0.0326548	0.0987185	0.0145029	1.59958	0.119358	0.0401497	0.177528	0.0725075	0.124026	0.056959	0.0188532	0.0569951	0.00837324	0.923519	0.0689114
AP1AR|A_23_P69791	AP1AR	A_23_P69791	Q63HQ	90.748	1.11e-15	2.8932	dynamic	8.3687	0.424192	5.06979	35.2639	0.281864	0.162734	0.0963333	1.02267	-0.0583333	-0.51	-0.451333	-0.239333	-0.00666667	0.00666667	0.145667	0.146333	8.44967	9.376	8.295	7.84333	7.902	8.114	8.34667	8.36	8.499	8.49967	0.121022	0.175502	0.468597	0.584864	0.572364	0.135126	0.205254	0.241696	0.212177	0.102041	0.0698721	0.101326	0.270545	0.337671	0.330454	0.078015
AP1M2|A_23_P78543	AP1M2	A_23_P78543	Q9Y6Q5	89.2699	2.33e-15	2.179	dynamic	12.4059	0.420859	3.39321	24.9601	0.165989	0.0958336	-1.04267	-0.878333	-0.451667	-0.228667	0.0103333	0.069	-0.0103333	0.0463333	0.0806667	0.081	11.5957	11.76	12.1867	12.4097	12.6487	12.7073	12.628	12.6847	12.719	12.7193	0.106726	0.140627	0.287392	0.105044	0.0615819	0.161358	0.237704	0.096111	0.235618	0.227724	0.061618	0.0811911	0.165926	0.0606474	0.0355543	0.09316
AP1S2|A_23_P217384	AP1S2	A_23_P217384	P56377	164.034	0	3.06737	dynamic	8.8037	0.570346	6.48012	37.7201	0.205187	0.118465	0.133	0.522	0.701333	0.520333	0.246	-0.133	-0.356	-0.597667	-0.715	-0.915667	8.99633	9.38533	9.56467	9.38367	9.10933	8.73033	8.50733	8.26567	8.14833	7.94767	0.350951	0.301042	0.146678	0.0270247	0.180722	0.186264	0.137012	0.24926	0.284342	0.188574	0.202621	0.173807	0.0846844	0.0156027	0.10434	0.10754
AP1S3|A_33_P3275707	AP1S3	A_33_P3275707	Q96PC3	140.756	0	2.41664	dynamic	11.8239	0.528433	4.4696	32.6048	0.129293	0.0746476	-0.943167	-1.01517	-0.838833	-0.3955	-0.115833	0.115833	0.211167	0.220167	0.241833	0.257833	11.1067	11.0347	11.211	11.6543	11.934	12.1657	12.261	12.27	12.2917	12.3077	0.167249	0.098231	0.119013	0.275663	0.10387	0.0541233	0.134715	0.0731232	0.0829237	0.184023	0.0965614	0.0567137	0.068712	0.159154	0.0599694	0.0312481
AP2A2|A_24_P932418	AP2A2	A_24_P932418	O94973	45.2883	8.16e-07	2.21248	dynamic	11.7762	0.299763	2.5449	23.6079	0.149368	0.0862376	0.735833	0.104167	-0.0251667	-0.0958333	-0.126167	-0.409833	-0.210833	0.0251667	0.115167	0.0898333	12.4917	11.86	11.7307	11.66	11.6297	11.346	11.545	11.781	11.871	11.8457	0.116423	0.107224	0.113808	0.26232	0.0638148	0.20692	0.123305	0.244055	0.175283	0.0805254	0.0672169	0.0619058	0.0657073	0.151451	0.0368435	0.119465
AP2B1|A_24_P253827	AP2B1	A_24_P253827	P631	82.1267	6.11e-14	2.07484	dynamic	11.2072	0.403492	3.60194	31.5323	0.122286	0.0706016	0.858333	0.938667	0.514	0.0283333	-0.0293333	-0.0666667	0.00966666	-0.04	-0.114333	-0.00966666	11.8567	11.937	11.5123	11.0267	10.969	10.9317	11.008	10.9583	10.884	10.9887	0.169025	0.107196	0.0950018	0.341996	0.235873	0.038553	0.0365923	0.0205994	0.0837198	0.0942992	0.0975864	0.0618897	0.0548493	0.197452	0.136181	0.0222586
AP3M2|A_24_P64039	AP3M2	A_24_P64039	P53677	80.6108	1.22e-13	2.30804	dynamic	8.9063	0.399928	4.49067	29.5757	0.266273	0.153733	0.848333	-0.305	-0.358333	-0.214333	-0.18	-0.125	0.125	0.327333	0.361	0.496667	9.657	8.50367	8.45033	8.59433	8.62867	8.68367	8.93367	9.136	9.16967	9.30533	0.0544426	0.0349476	0.393998	0.446293	0.243931	0.273654	0.280466	0.463495	0.254052	0.217454	0.0314325	0.020177	0.227475	0.257667	0.140834	0.157994
APBB3|A_23_P110445	APBB3	A_23_P110445	O9574	62.1235	5.22e-10	2.10283	dynamic	8.848	0.351039	3.96821	22.1708	0.218279	0.126023	0.008	-0.503333	-0.864667	-0.573	-0.291333	-0.008	0.027	0.0406667	0.0716667	0.207667	9.04467	8.53333	8.172	8.46367	8.74533	9.02867	9.06367	9.07733	9.10833	9.24433	0.171957	0.214817	0.344257	0.142469	0.21305	0.190421	0.0973516	0.23691	0.303009	0.268545	0.0992796	0.124025	0.198757	0.0822543	0.123005	0.10994
APCDD1|A_23_P337262	APCDD1	A_23_P337262	Q8J25	1206.71	0	20.0056	dynamic	11.0772	1.54734	13.9679	64.3291	0.741865	0.428316	-2.43333	-3.716	-2.60967	-0.646667	0.181667	0.606333	0.504667	0.260333	0.123333	-0.123333	9.429	8.14633	9.25267	11.2157	12.044	12.4687	12.367	12.1227	11.9857	11.739	1.9387	1.40208	0.245968	0.0688501	0.0459021	0.193521	0.80915	0.898424	0.970196	0.845858	1.11931	0.809491	0.14201	0.0397506	0.0265016	0.111729
APCDD1L|A_32_P300427	APCDD1L	A_32_P300427	Q8NCL9	107.067	0	2.64268	dynamic	8.4779	0.460907	5.43629	29.9483	0.27894	0.161046	-0.4515	-0.8165	-0.204167	0.463167	0.533833	0.5855	0.360167	0.0905	-0.0905	-0.146833	7.994	7.629	8.24133	8.90867	8.97933	9.031	8.80567	8.536	8.355	8.29867	0.433542	0.170493	0.160637	0.072473	0.280152	0.297839	0.38152	0.374424	0.306687	0.311632	0.250306	0.0984344	0.092744	0.0418423	0.161746	0.171957
APEX1|A_23_P151653	APEX1	A_23_P151653	P27695	49.3521	1.43e-07	2.14652	dynamic	10.8289	0.312923	2.88994	25.8276	0.374175	0.21603	0.914667	0.353	-0.0586667	-0.187333	0.00133333	-0.0206667	-0.011	-0.00133333	0.175333	0.167	11.6103	11.0487	10.637	10.5083	10.697	10.675	10.6847	10.6943	10.871	10.8627	0.225906	0.17706	0.40829	0.781637	0.462808	0.361685	0.321407	0.383157	0.482005	0.137791	0.130427	0.102226	0.235727	0.451278	0.267202	0.208819
APH1B|A_23_P205997	APH1B	A_23_P205997	Q8WW43	331.669	0	4.35196	dynamic	10.2791	0.811218	7.89226	43.7346	0.258491	0.14924	-1.78867	-1.736	-1.179	-0.496	0.03	0.333	0.168667	0.0623333	0.078	-0.03	8.946	8.99867	9.55567	10.2387	10.7647	11.0677	10.9033	10.797	10.8127	10.7047	0.27886	0.0942992	0.213711	0.377916	0.34637	0.344428	0.17859	0.245257	0.281947	0.223532	0.161	0.0544437	0.123386	0.21819	0.199977	0.198855
APIP|A_23_P2066	APIP	A_23_P2066	Q96GX9	85.2981	1.42e-14	2.09459	dynamic	8.3641	0.411343	4.91824	31.0085	0.231086	0.133418	0.8255	0.816833	0.589167	-0.00216667	-0.241167	-0.2395	-0.0411667	-0.0535	0.00216667	0.0691667	9.017	9.00833	8.78067	8.18933	7.95033	7.952	8.15033	8.138	8.19367	8.26067	0.301143	0.202082	0.200231	0.23485	0.171004	0.257286	0.230947	0.213291	0.222534	0.277493	0.173865	0.116672	0.115603	0.13559	0.0987291	0.148544
APITD1|A_33_P3300395	APITD1	A_33_P3300395	Q8N2Z9	84.0399	2.53e-14	2.43401	dynamic	11.1586	0.408167	3.65877	32.1502	0.480304	0.277304	0.906667	0.492	0.0613333	-0.307	-0.370333	-0.376667	-0.201667	-0.0613333	0.111333	0.13	12.0267	11.612	11.1813	10.813	10.7497	10.7433	10.9183	11.0587	11.2313	11.25	0.460576	0.401314	0.335572	0.707653	0.618227	0.517857	0.521504	0.59209	0.468116	0.180136	0.265914	0.231699	0.193742	0.408564	0.356933	0.298985
APLN|A_23_P113393	APLN	A_23_P113393	Q9ULZ1	380.482	0	5.82665	dynamic	8.1067	0.864333	10.72	65.2719	0.675185	0.389819	1.703	-0.464333	-0.839667	-0.601333	-0.731333	-0.265333	0.265333	0.637667	0.811667	1.05633	9.64967	7.48233	7.107	7.34533	7.21533	7.68133	8.212	8.58433	8.75833	9.003	1.28061	0.467949	0.359479	0.386416	0.607694	0.729762	0.865972	0.696587	0.638918	0.718468	0.739361	0.270171	0.207545	0.223097	0.350852	0.421328
APOBEC3A|A_32_P9543	APOBEC3A	A_32_P9543	P31941	594.119	0	10.5952	dynamic	8.1251	1.08553	13.3612	68.3818	1.54494	0.891972	-2.04883	0.1025	1.3565	1.20883	0.684833	0.2285	-0.1025	-0.568167	-0.9665	-1.21783	6.20833	8.35967	9.61367	9.466	8.942	8.48567	8.15467	7.689	7.29067	7.03933	0.214749	1.45023	1.60358	2.32458	2.57302	2.02634	1.76621	1.46448	1.06539	0.960846	0.123986	0.83729	0.925828	1.3421	1.48553	1.16991
APOBEC3B|A_24_P66027	APOBEC3B	A_24_P66027	Q9UH17	152.593	0	3.33495	dynamic	11.3762	0.550283	4.83769	26.9557	0.391478	0.22602	-1.62417	-0.7255	-0.0341667	0.00616667	0.0705	0.1135	0.0571667	0.0035	-0.0101667	-0.0035	9.96667	10.8653	11.5567	11.597	11.6613	11.7043	11.648	11.5943	11.5807	11.5873	1.00711	0.0533135	0.507363	0.59933	0.451953	0.102997	0.144357	0.370427	0.382089	0.295832	0.581457	0.0307806	0.292926	0.346024	0.260935	0.0594652
APOBEC3G|A_23_P143713	APOBEC3G	A_23_P143713	Q9HC16	119.158	0	2.55148	dynamic	8.2728	0.486187	5.87849	31.2608	0.960417	0.554497	0.410333	-0.409333	-0.894667	-0.941	-0.597667	0.016	0.0253333	-0.016	0.0966667	0.350667	8.879	8.05933	7.574	7.52767	7.871	8.48467	8.494	8.45267	8.56533	8.81933	1.56318	0.930777	0.465361	0.609902	0.799002	1.16203	1.21207	1.03469	0.915946	0.911216	0.9025	0.537385	0.268676	0.352127	0.461304	0.670897
APOL2|A_24_P48898	APOL2	A_24_P48898	Q9BQE5	237.734	0	4.38527	dynamic	10.6646	0.6868	6.44196	40.4078	0.170229	0.0982815	-0.330667	-1.491	-1.214	-0.416	0.0653333	0.0273333	-0.0273333	0.174	0.499667	0.641667	10.541	9.38067	9.65767	10.4557	10.937	10.899	10.8443	11.0457	11.3713	11.5133	0.14321	0.184511	0.107825	0.141086	0.118697	0.217428	0.194073	0.187471	0.310494	0.0974902	0.0826821	0.106528	0.0622531	0.0814562	0.0685298	0.125532
APOLD1|A_23_P48217	APOLD1	A_23_P48217	Q96LR9	104.973	0	2.37183	dynamic	8.053	0.456377	5.66618	25.7925	0.126893	0.0732615	-0.987	-1.02567	0.0613333	0.0813333	0.220333	0.134667	0.132333	-0.126667	-0.0613333	-0.084	7.23133	7.19267	8.27967	8.29967	8.43867	8.353	8.35067	8.09167	8.157	8.13433	0.0941612	0.118888	0.0542433	0.121858	0.166776	0.0452106	0.193846	0.181671	0.095142	0.19713	0.054364	0.06864	0.0313174	0.0703547	0.0962883	0.0261024
APOO|A_23_P61127	APOO	A_23_P61127	Q9BUR5	227.647	0	3.85483	dynamic	11.5478	0.672069	5.8197	48.2234	0.408431	0.235808	1.24817	0.8155	-0.174833	-0.6985	-0.5785	-0.475833	-0.158833	0.158833	0.469167	0.8365	12.652	12.2193	11.229	10.7053	10.8253	10.928	11.245	11.5627	11.873	12.2403	0.190953	0.058046	0.255537	0.484896	0.501972	0.487363	0.514645	0.514238	0.50623	0.570433	0.110247	0.0335128	0.147534	0.279955	0.289814	0.281379
APOOL|A_23_P136986	APOOL	A_23_P136986	Q6UXV4	97.1429	1.11e-16	2.56863	dynamic	9.8969	0.438992	4.43578	29.8463	0.142595	0.082327	-0.687333	-0.224333	0.403667	0.673667	0.598333	0.371667	0.0526667	-0.0526667	-0.186	-0.314667	9.146	9.609	10.237	10.507	10.4317	10.205	9.886	9.78067	9.64733	9.51867	0.0345109	0.172314	0.0876071	0.093	0.164336	0.284839	0.226872	0.173615	0.173708	0.0151438	0.0199249	0.0994853	0.05058	0.0536936	0.0948795	0.164452
AQP3|A_23_P112482	AQP3	A_23_P112482	Q92482	323.868	0	5.77171	dynamic	14.2301	0.802488	5.63766	42.234	0.459842	0.26549	-1.19917	-2.0865	-1.1065	0.107833	0.4425	0.0935	-0.353833	-0.0298333	0.0298333	0.117167	13.42	12.5327	13.5127	14.727	15.0617	14.7127	14.2653	14.5893	14.649	14.7363	0.13268	0.408356	0.331696	0.224408	0.173679	0.60986	0.800238	0.828215	0.500824	0.588468	0.0766029	0.235764	0.191505	0.129562	0.100274	0.352103
AQP9|A_23_P106362	AQP9	A_23_P106362	O43315	114.136	0	2.4515	dynamic	7.5032	0.474796	6.34153	32.3714	1.11398	0.643158	-0.658667	-0.555667	-0.248	0.283667	0.595	0.635	0.419	0.121667	-0.121667	-0.435667	6.83933	6.94233	7.25	7.78167	8.093	8.133	7.917	7.61967	7.37633	7.06233	0.670299	0.901244	0.953598	1.21455	1.40562	1.51385	1.28757	1.05401	1.12963	1.00946	0.386997	0.520334	0.55056	0.701219	0.811537	0.874019
ARAP3|A_23_P167389	ARAP3	A_23_P167389	Q8WWN8	129.724	0	3.25728	dynamic	10.7176	0.507335	4.73476	24.9898	0.170782	0.0986009	-0.329667	-1.563	-0.362333	-0.00333334	0.026	0.0943333	0.140667	0.0483333	-0.0543333	0.00333334	10.588	9.35467	10.5553	10.9143	10.9437	11.012	11.0583	10.966	10.8633	10.921	0.544485	0.208869	0.0658357	0.0978996	0.070088	0.02498	0.119517	0.260847	0.114369	0.200928	0.314359	0.120591	0.0380102	0.0565224	0.0404653	0.0144222
AREG|A_23_P259071	AREG	A_23_P259071	P15514	334.489	0	4.75683	dynamic	16.5018	0.814744	4.93639	49.7775	0.417476	0.24103	0.159	0.808	0.370667	0.435667	0.370333	-0.159	-0.666	-1.10567	-1.304	-1.442	16.914	17.563	17.1257	17.1907	17.1253	16.596	16.089	15.6493	15.451	15.313	0.237594	0.222987	0.412355	0.378696	0.0830321	0.365337	0.709613	0.678608	0.588354	0.498188	0.137175	0.128741	0.238073	0.21864	0.0479386	0.210927
ARF6|A_24_P472455	ARF6	A_24_P472455	P6233	108.222	0	2.37622	dynamic	11.4735	0.463509	4.03962	31.1848	0.216958	0.125261	0.246833	-0.663167	-0.6145	-0.3585	-0.285167	-0.142833	0.142833	0.457167	0.504167	0.5855	11.733	10.823	10.8717	11.1277	11.201	11.3433	11.629	11.9433	11.9903	12.0717	0.0494267	0.0773499	0.110097	0.148662	0.245709	0.300177	0.307881	0.347599	0.245891	0.336787	0.0285365	0.044658	0.0635645	0.0858299	0.14186	0.173307
ARFGEF1|A_23_P82941	ARFGEF1	A_23_P82941	Q9Y6D6	46.8688	4.15e-07	2.02933	dynamic	11.1638	0.304963	2.7321	18.221	0.195385	0.112806	-0.811833	-0.4185	-0.0188333	0.1615	0.209167	-0.0215	0.0505	-0.0758333	0.0285	0.0188333	10.4397	10.833	11.2327	11.413	11.4607	11.23	11.302	11.1757	11.28	11.2703	0.025658	0.113583	0.267911	0.192424	0.306862	0.359929	0.227394	0.254912	0.0464866	0.158689	0.0148137	0.0655769	0.154679	0.111096	0.177167	0.207805
ARG2|A_23_P128728	ARG2	A_23_P128728	P7854	103.13	0	2.61353	dynamic	10.1508	0.452444	4.4564	38.1722	0.394105	0.227536	-0.216167	1.16983	0.743167	-0.140167	-0.211833	-0.0835	0.0218333	0.151167	0.131833	-0.0218333	9.78033	11.1663	10.7397	9.85633	9.78467	9.913	10.0183	10.1477	10.1283	9.97467	0.316143	0.0529371	0.526157	0.781179	0.685091	0.358674	0.398861	0.343733	0.303194	0.175078	0.182525	0.0305632	0.303777	0.451014	0.395537	0.207081
ARGLU1|A_23_P162782	ARGLU1	A_23_P162782	Q9NWB6	64.4793	1.82e-10	2.3198	dynamic	10.8017	0.357716	3.31204	29.8851	0.217664	0.125668	0.433667	0.999	0.176667	0.00433333	-0.00966666	-0.00433333	0.129667	-0.113667	-0.215	-0.136	11.109	11.6743	10.852	10.6797	10.6657	10.671	10.805	10.5617	10.4603	10.5393	0.193876	0.226941	0.226524	0.227584	0.171885	0.191439	0.0820731	0.27728	0.37294	0.206098	0.111935	0.131025	0.130784	0.131396	0.0992376	0.110528
ARHGAP11A|A_33_P3339361	ARHGAP11A	A_33_P3339361	Q6P4F7	149.997	0	2.91871	dynamic	7.3793	0.545699	7.39324	46.5705	0.391485	0.226024	1.37833	1.063	0.293333	-0.167	-0.155	-0.157	-0.0223333	-0.081	0.0223333	0.172	8.523	8.20767	7.438	6.97767	6.98967	6.98767	7.12233	7.06367	7.167	7.31667	0.148091	0.33573	0.530294	0.426887	0.169601	0.533083	0.536181	0.39925	0.340604	0.495135	0.0855005	0.193834	0.306166	0.246463	0.0979189	0.307776
ARHGAP11B|A_33_P3339375	ARHGAP11B	A_33_P3339375	Q3KRB8	120.638	0	2.54853	dynamic	7.4074	0.489173	6.60535	40.1188	0.383162	0.221218	1.1515	1.05683	0.3365	-0.1145	-0.198167	-0.100167	-0.0648333	-0.0235	0.0235	0.151167	8.337	8.24233	7.522	7.071	6.98733	7.08533	7.12067	7.162	7.209	7.33667	0.137815	0.235564	0.349352	0.509772	0.590769	0.453978	0.465465	0.462838	0.312588	0.313475	0.0795676	0.136003	0.201699	0.294317	0.341081	0.262105
ARHGAP18|A_32_P162250	ARHGAP18	A_32_P162250	Q8N392	89.4936	2.11e-15	2.57517	dynamic	10.9997	0.42133	3.8306	29.6026	0.320669	0.185138	-0.198333	-0.665667	0.135	0.699	0.552	0.293333	0.145667	-0.135	-0.258333	-0.341667	10.7787	10.3113	11.112	11.676	11.529	11.2703	11.1227	10.842	10.7187	10.6353	0.694556	0.872764	0.479954	0.372859	0.0919946	0.120351	0.153507	0.154522	0.1465	0.119684	0.401002	0.50389	0.277102	0.21527	0.0531131	0.0694846
ARHGAP19|A_23_P1387	ARHGAP19	A_23_P1387	Q14CB8	97.4452	0	2.59009	dynamic	8.5067	0.439567	5.16799	37.9526	0.365462	0.211	1.21667	0.617667	0.286	-0.153	-0.0563333	-0.107333	-0.156333	-0.0866667	0.0563333	0.059	9.55567	8.95667	8.625	8.186	8.28267	8.23167	8.18267	8.25233	8.39533	8.398	0.173716	0.208924	0.326593	0.516334	0.579633	0.299223	0.350487	0.445859	0.529966	0.223884	0.100295	0.120622	0.188559	0.298106	0.334651	0.172756
ARHGAP21|A_23_P115608	ARHGAP21	A_23_P115608	Q5T5U3	54.6794	1.4e-08	2.35871	dynamic	9.8815	0.329438	3.33313	27.6641	0.211971	0.122382	-0.165833	0.861167	0.0648333	-0.0025	0.0641667	0.0025	0.0721667	-0.155167	-0.1765	-0.376833	9.697	10.724	9.92767	9.86033	9.927	9.86533	9.935	9.70767	9.68633	9.486	0.169608	0.174794	0.0788057	0.181803	0.27592	0.256752	0.287026	0.325738	0.262687	0.106579	0.0979234	0.100917	0.0454985	0.104964	0.159303	0.148236
ARHGAP22|A_23_P75310	ARHGAP22	A_23_P75310	Q7Z5H3	196.464	0	4.18144	dynamic	10.3492	0.624286	6.03325	44.6813	0.371691	0.214596	1.178	-0.886	-0.364333	0.439667	0.933333	0.524	0.092	-0.152	-0.201667	-0.092	11.38	9.316	9.83767	10.6417	11.1353	10.726	10.294	10.05	10.0003	10.11	0.130641	0.0977804	0.0722865	0.121928	0.33293	0.738375	0.935068	0.448589	0.463174	0.376142	0.0754255	0.0564535	0.0417346	0.0703949	0.192217	0.426301
ARHGAP23|A_33_P3331188	ARHGAP23	A_33_P3331188	Q9P227	175.642	0	4.05116	dynamic	10.1818	0.590335	5.79875	30.0689	0.189644	0.109491	-1.67183	-0.699167	0.1895	0.3465	0.0335	-0.168167	-0.1725	-0.0335	0.0365	0.162833	8.70767	9.68033	10.569	10.726	10.413	10.2113	10.207	10.346	10.416	10.5423	0.496001	0.0877572	0.16432	0.181353	0.0866545	0.0583124	0.179669	0.320354	0.23791	0.0841091	0.286367	0.0506667	0.0948701	0.104704	0.05003	0.0336667
ARHGAP25|A_23_P142974	ARHGAP25	A_23_P142974	P42331	494.788	0	8.05937	dynamic	10.4969	0.990975	9.43975	68.7942	0.254354	0.146852	0.246167	0.919833	1.43683	0.3645	0.1785	-0.1785	-0.776167	-1.16317	-1.2485	-1.57383	10.9227	11.5963	12.1133	11.041	10.855	10.498	9.90033	9.51333	9.428	9.10267	0.391503	0.246703	0.0744401	0.0801311	0.013	0.230059	0.364316	0.333227	0.313702	0.496464	0.226034	0.142434	0.042978	0.0462637	0.00750555	0.132824
ARHGAP26|A_33_P3228305	ARHGAP26	A_33_P3228305	Q9UNA1	119.239	0	3.05322	dynamic	8.0486	0.4864	6.04421	39.3263	0.190367	0.109909	0.847667	1.08667	0.00266667	-0.523667	-0.193333	-0.0993333	-0.148667	-0.00266667	0.051	0.112	8.783	9.022	7.938	7.41167	7.742	7.836	7.78667	7.93267	7.98633	8.04733	0.215404	0.221276	0.256618	0.330722	0.371243	0.031241	0.251756	0.0780534	0.0955004	0.0518588	0.124364	0.127754	0.148159	0.190943	0.214337	0.018037
ARHGAP27|A_33_P3228558	ARHGAP27	A_33_P3228558	Q6ZUM4	138.607	0	2.62989	dynamic	14.2503	0.524488	3.68087	28.1623	0.221203	0.127712	-1.2715	-1.11883	-0.1255	0.1235	0.116833	-0.0745	-0.0971667	0.0745	0.1135	0.0768333	13.197	13.3497	14.343	14.592	14.5853	14.394	14.3713	14.543	14.582	14.5453	0.174072	0.136361	0.227357	0.301378	0.256921	0.153971	0.280554	0.169679	0.256392	0.255346	0.1005	0.0787281	0.131264	0.174001	0.148333	0.0888951
ARHGAP28|A_24_P579356	ARHGAP28	A_24_P579356	Q9P2N2	143.178	0	3.38151	dynamic	6.32	0.533377	8.43547	54.0559	0.278045	0.16053	-0.062	-0.0116667	0.0116667	-0.127	0.467	1.63067	-0.0256667	0.0676667	-0.107	0.05	6.06867	6.119	6.14233	6.00367	6.59767	7.76133	6.105	6.19833	6.02367	6.18067	0.0464363	0.0817251	0.0816844	0.0796074	0.720723	1.41453	0.032078	0.104987	0.063705	0.154975	0.02681	0.047184	0.0471605	0.0459613	0.41611	0.81668
ARHGAP31|A_24_P349039	ARHGAP31	A_24_P349039	Q2M1Z3	60.5683	1.04e-09	2.29421	dynamic	6.9633	0.346663	4.97793	27.5548	0.129973	0.0750398	-0.307667	0.381667	0.890333	0.303333	0.0616667	-0.0763333	0.0843333	-0.161333	-0.106333	-0.0616667	6.55467	7.244	7.75267	7.16567	6.924	6.786	6.94667	6.701	6.756	6.80067	0.168049	0.0543415	0.223786	0.0220303	0.0537029	0.129742	0.475446	0.0311929	0.0726292	0.0688065	0.0970229	0.0313741	0.129203	0.0127192	0.0310054	0.0749066
ARHGAP32|A_23_P161686	ARHGAP32	A_23_P161686	A7KAX9	161.462	0	3.27766	dynamic	9.2817	0.566004	6.09771	30.7347	0.279842	0.161567	-1.08533	-1.457	-0.405333	0.045	-0.139333	0.0903333	0.255667	0.081	0.01	-0.01	8.458	8.08633	9.138	9.58833	9.404	9.63367	9.799	9.62433	9.55333	9.53333	0.250216	0.558692	0.403969	0.404715	0.277955	0.316413	0.209163	0.0395137	0.145583	0.192204	0.144462	0.322561	0.233232	0.233662	0.160477	0.182681
ARHGAP6|A_23_P217428	ARHGAP6	A_23_P217428	O43182	106.129	0	2.24492	dynamic	6.293	0.458815	7.29346	38.6376	0.454946	0.262663	-0.0476667	-0.103	-0.0966667	0.00333333	1.06367	-0.00333333	0.006	0.00766667	1.032	-0.0563333	6.06467	6.00933	6.01567	6.11567	7.176	6.109	6.11833	6.12	7.14433	6.056	0.040501	0.147974	0.0682373	0.0500033	2.147	0.0661211	0.0213854	0.0865043	1.82272	0.0990151	0.0233833	0.0854329	0.0393968	0.0288694	1.23957	0.038175
ARHGAP9|A_23_P64661	ARHGAP9	A_23_P64661	Q9BRR9	70.1401	1.43e-11	2.34459	dynamic	6.6768	0.373135	5.58752	32.2711	0.407309	0.23516	-0.115667	0.101	0.074	1.062	0.143667	-0.074	-0.152667	0.375333	-0.0973333	-0.167333	6.44633	6.663	6.636	7.624	6.70567	6.488	6.40933	6.93733	6.46467	6.39467	0.12695	0.121503	0.0260576	2.19538	0.504044	0.037027	0.0176163	0.931558	0.0779508	0.0350048	0.0732947	0.0701498	0.0150444	1.2675	0.29101	0.0213776
ARHGEF1|A_24_P202581	ARHGEF1	A_24_P202581	Q92888	138.566	0	2.54324	dynamic	9.295	0.524195	5.6402	36.2023	0.255694	0.147625	-0.342833	-0.280833	0.483167	0.779833	0.783167	0.5305	0.280833	-0.295833	-0.391833	-0.5635	8.854	8.916	9.68	9.97667	9.98	9.72733	9.47767	8.901	8.805	8.63333	0.257657	0.133518	0.295511	0.0943416	0.109234	0.465655	0.303655	0.193466	0.277346	0.426556	0.148758	0.0770865	0.170614	0.0544681	0.0630661	0.268846
ARHGEF10L|A_33_P3799936	ARHGEF10L	A_33_P3799936	Q9HCE6	613.641	0	10.8955	dynamic	12.3799	1.10351	8.91181	53.5134	0.423542	0.244532	-1.7065	-2.6965	-1.0215	-0.353833	-0.120833	0.120833	0.251833	0.444167	0.4835	0.749167	11.0583	10.0683	11.7433	12.411	12.644	12.8857	13.0167	13.209	13.2483	13.514	0.458371	0.755006	0.940588	0.720933	0.505214	0.305706	0.181753	0.05866	0.146848	0.162336	0.264641	0.435903	0.543049	0.416231	0.291685	0.1765
ARHGEF15|A_23_P49674	ARHGEF15	A_23_P49674	O94989	375.104	0	4.90527	dynamic	12.8022	0.862701	6.73876	59.479	0.904839	0.522409	-0.621333	1.04367	1.322	1.15067	0.434667	0.065	-0.065	-0.448667	-0.972333	-0.948333	12.0847	13.7497	14.028	13.8567	13.1407	12.771	12.641	12.2573	11.7337	11.7577	1.1657	0.64829	0.188183	1.0115	1.06861	0.988077	1.1096	1.53127	0.819945	0.517204	0.673017	0.374291	0.108648	0.583989	0.616965	0.570467
ARHGEF16|A_23_P114670	ARHGEF16	A_23_P114670	Q5VV41	124.103	0	3.35505	dynamic	11.509	0.496193	4.30971	25.4885	0.145585	0.0840536	-0.267833	-1.42783	-0.197167	0.3185	0.2875	0.0105	-0.0105	0.0765	0.0825	-0.0241667	11.3563	10.1963	11.427	11.9427	11.9117	11.6347	11.6137	11.7007	11.7067	11.6	0.248613	0.178747	0.202215	0.1915	0.0456107	0.0905005	0.0251462	0.195352	0.182006	0.0961613	0.143537	0.103199	0.116749	0.110563	0.0263333	0.0522505
ARHGEF17|A_23_P76015	ARHGEF17	A_23_P76015	Q96PE2	290.202	0	3.83794	dynamic	11.768	0.758974	6.4481	44.7304	0.147662	0.0852525	-1.063	-1.55967	-1.23133	-0.757	-0.252	0.312667	0.33	0.333333	0.252	0.380667	11.0307	10.534	10.8623	11.3367	11.8417	12.4063	12.4237	12.427	12.3457	12.4743	0.230153	0.396004	0.0472899	0.025658	0.150248	0.21858	0.0410163	0.0841606	0.166212	0.117296	0.132879	0.228633	0.0273028	0.0148137	0.0867455	0.126197
ARHGEF19|A_23_P332326	ARHGEF19	A_23_P332326	Q8IW93	256.299	0	3.78423	dynamic	10.4259	0.713239	6.84052	45.8344	0.584309	0.337351	0.856167	-1.06383	-1.01783	-0.594167	-0.445167	-0.0198333	0.0198333	0.515833	0.546167	0.7615	11.326	9.406	9.452	9.87567	10.0247	10.45	10.4897	10.9857	11.016	11.2313	0.23783	0.0547449	0.191679	0.826571	0.797933	0.914871	0.949893	0.450628	0.717584	0.701354	0.137311	0.031607	0.110666	0.477221	0.460687	0.528201
ARHGEF2|A_23_P51699	ARHGEF2	A_23_P51699	Q92974	181.124	0	4.05771	dynamic	11.3782	0.599556	5.27048	37.6449	0.21678	0.125158	-1.1745	0.846167	0.589167	0.515833	0.464167	0.178833	-0.178833	-0.1795	-0.2815	-0.390167	10.1647	12.1853	11.9283	11.855	11.8033	11.518	11.1603	11.1597	11.0577	10.949	0.321648	0.170834	0.270271	0.113618	0.0556447	0.334112	0.615064	0.0159478	0.17806	0.0926013	0.185703	0.0986312	0.156041	0.0655973	0.0321265	0.1929
ARHGEF4|A_23_P253221	ARHGEF4	A_23_P253221	Q9NR8	223.723	0	5.12067	dynamic	13.1202	0.666074	5.07742	38.4736	0.361561	0.208748	-0.1805	-1.52383	-0.4815	0.440167	0.8325	0.6515	0.295833	0.0521667	-0.0521667	-0.0565	12.9417	11.5983	12.6407	13.5623	13.9547	13.7737	13.418	13.1743	13.07	13.0657	0.855692	0.841395	0.250009	0.129137	0.266162	0.311425	0.356234	0.068486	0.27985	0.257224	0.494034	0.48578	0.144343	0.0745572	0.153669	0.179801
ARHGEF9|A_23_P251705	ARHGEF9	A_23_P251705	O4337	244.619	0	3.78598	dynamic	9.218	0.696535	7.55586	41.9125	0.198934	0.114855	-0.993333	-1.38967	-1.08867	-0.527667	-0.103	0.531	0.407667	0.311667	0.103	0.229667	8.47667	8.08033	8.38133	8.94233	9.367	10.001	9.87767	9.78167	9.573	9.69967	0.187378	0.295097	0.169187	0.228281	0.359405	0.151318	0.210605	0.134366	0.206116	0.047585	0.108182	0.170374	0.0976803	0.131798	0.207503	0.0873632
ARID3B|A_23_P88580	ARID3B	A_23_P88580	Q8IVW6	348.229	0	5.5251	dynamic	11.975	0.831197	6.94156	59.8564	0.264549	0.152737	-0.208667	1.08767	1.52733	0.943	0.496667	0.088	-0.088	-0.565	-0.749333	-0.938667	11.607	12.9033	13.343	12.7587	12.3123	11.9037	11.7277	11.2507	11.0663	10.877	0.400783	0.364316	0.276881	0.189141	0.146534	0.374206	0.337309	0.139576	0.162004	0.254737	0.231392	0.210338	0.159857	0.109201	0.0846017	0.216048
ARID5A|A_23_P143016	ARID5A	A_23_P143016	Q3989	129.78	0	3.24526	dynamic	9.3924	0.507444	5.40332	39.6203	0.243367	0.140508	0.00716667	0.986167	0.275167	0.0141667	0.128833	-0.00716667	-0.254833	-0.554833	-0.658167	-0.712167	9.47733	10.4563	9.74533	9.48433	9.599	9.463	9.21533	8.91533	8.812	8.758	0.0986222	0.101278	0.181781	0.554924	0.107056	0.130782	0.313503	0.0875462	0.349344	0.508838	0.0569395	0.0584732	0.104951	0.320385	0.0618088	0.0755072
ARL13B|A_23_P10081	ARL13B	A_23_P10081	Q3SXY8	80.5203	1.27e-13	2.18808	dynamic	7.4531	0.400463	5.36623	31.7646	0.140385	0.0810512	0.797667	0.977333	0.392	-0.0226667	-0.152333	-0.120333	-0.034	-0.00833333	0.0253333	0.00833333	8.06067	8.24033	7.655	7.24033	7.11067	7.14267	7.229	7.25467	7.28833	7.27133	0.0635164	0.172631	0.114092	0.226542	0.277219	0.150194	0.0927146	0.112385	0.0869329	0.107621	0.0366712	0.0996683	0.0658711	0.130794	0.160052	0.0867147
ARL3|A_24_P286935	ARL3	A_24_P286935	P3645	54.4272	1.57e-08	2.1253	dynamic	6.8431	0.328612	4.80114	26.0538	0.162156	0.0936208	0.821667	0.428	-0.0326667	-0.15	-0.266	-0.218	0.152	-0.0553333	0.0326667	0.0573333	7.58767	7.194	6.73333	6.616	6.5	6.548	6.918	6.71067	6.79867	6.82333	0.0801332	0.069347	0.109162	0.144572	0.136963	0.187289	0.493292	0.189616	0.137264	0.0739211	0.0462649	0.0400375	0.0630247	0.0834686	0.0790759	0.108131
ARL4A|A_23_P145761	ARL4A	A_23_P145761	P4617	107.818	0	2.7651	dynamic	8.1924	0.462555	5.64667	37.5062	0.156092	0.0901195	1.09383	0.910167	0.256167	-0.0478333	-0.3735	-0.0388333	0.0075	0.0301667	-0.0618333	-0.0075	9.10933	8.92567	8.27167	7.96767	7.642	7.97667	8.023	8.04567	7.95367	8.008	0.113161	0.344999	0.19198	0.0527763	0.147163	0.0794754	0.0746257	0.0197315	0.228231	0.308773	0.0653333	0.199185	0.11084	0.0304704	0.0849647	0.0458851
ARL4C|A_33_P3323722	ARL4C	A_33_P3323722	P56559	246.574	0	7.06815	dynamic	12.9205	0.699452	5.41381	50.0343	0.315526	0.182169	1.2415	-1.57983	-0.625167	-0.0858333	0.159167	-0.128167	-0.00883333	0.0545	0.00883333	0.0648333	14.252	11.4307	12.3853	12.9247	13.1697	12.8823	13.0017	13.065	13.0193	13.0753	0.683792	0.248367	0.507914	0.530063	0.176415	0.1145	0.252892	0.232405	0.131508	0.277406	0.394788	0.143395	0.293244	0.306032	0.101853	0.0661068
ARL4D|A_33_P3392525	ARL4D	A_33_P3392525	P4973	135.035	0	3.58507	dynamic	9.4319	0.51764	5.48784	50.7969	0.187406	0.108199	1.45533	0.190667	-0.386667	0.056	-0.04	-0.343333	-0.189333	-0.065	0.04	0.063	10.809	9.54433	8.967	9.40967	9.31367	9.01033	9.16433	9.28867	9.39367	9.41667	0.212205	0.331521	0.214753	0.230574	0.211897	0.0547844	0.111689	0.165908	0.25033	0.090401	0.122517	0.191404	0.123988	0.133122	0.122339	0.0316298
ARL5B|A_24_P943997	ARL5B	A_24_P943997	Q96KC2	117.675	0	2.82255	dynamic	8.4115	0.483199	5.74501	35.49	0.115452	0.0666564	-0.627833	0.806833	0.869167	0.397833	0.1715	-0.0418333	0.0418333	-0.220167	-0.2475	-0.2765	7.69633	9.131	9.19333	8.722	8.49567	8.28233	8.366	8.104	8.07667	8.04767	0.221938	0.284232	0.0907212	0.104676	0.0665307	0.111289	0.0531131	0.0667757	0.0635715	0.0916752	0.128136	0.164102	0.0523779	0.0604345	0.0384115	0.064253
ARL6IP5|A_24_P257348	ARL6IP5	A_24_P257348	O75915	156.302	0	2.74854	dynamic	13.2702	0.557076	4.19668	33.5077	0.127788	0.0737783	-0.948	-1.20533	-0.888	-0.394667	-0.031	0.031	0.117	0.253333	0.212667	0.235667	12.584	12.3267	12.644	13.1373	13.501	13.563	13.649	13.7853	13.7447	13.7677	0.25509	0.0566068	0.0790506	0.043062	0.105958	0.121132	0.234757	0.134857	0.136508	0.110857	0.147276	0.032682	0.0456399	0.0248618	0.0611746	0.0699357
ARL6IP6|A_23_P28169	ARL6IP6	A_23_P28169	Q8N6S5	68.8409	2.57e-11	2.29899	dynamic	10.6984	0.36958	3.45426	30.3449	0.299346	0.172827	0.567	1.01133	0.299333	-0.189667	0.0173333	-0.07	0.00633333	-0.051	-0.00733333	-0.00633333	11.1077	11.552	10.84	10.351	10.558	10.4707	10.547	10.4897	10.5333	10.5343	0.368525	0.350518	0.427508	0.410727	0.334229	0.308027	0.405215	0.163274	0.0892263	0.136207	0.212768	0.202372	0.246822	0.237134	0.192967	0.177839
ARL8A|A_23_P138271	ARL8A	A_23_P138271	Q96BM9	50.6712	8.05e-08	2.31605	dynamic	13.7834	0.317099	2.29971	18.5596	0.142448	0.0822426	-0.8655	0.346167	0.0861667	-0.0965	-0.0075	-0.107167	0.0075	-0.0281667	0.0798333	0.140167	12.9623	14.174	13.914	13.7313	13.8203	13.7207	13.8353	13.7997	13.9077	13.968	0.0338428	0.239869	0.171616	0.0961267	0.113905	0.0837038	0.0893999	0.095212	0.247429	0.253379	0.0195391	0.138488	0.0990825	0.0554987	0.065763	0.0483264
ARL9|A_33_P3416882	ARL9	A_33_P3416882	Q6T311	54.8276	1.31e-08	2.16996	dynamic	7.2408	0.329767	4.55446	25.6121	0.224986	0.129896	0.7185	0.177833	-0.244167	-0.3315	-0.399167	-0.3005	-0.0481667	0.0541667	0.0968333	0.0481667	7.982	7.44133	7.01933	6.932	6.86433	6.963	7.21533	7.31767	7.36033	7.31167	0.100534	0.0932166	0.116672	0.197411	0.308374	0.392075	0.351968	0.293626	0.236115	0.15987	0.0580431	0.0538186	0.0673606	0.113975	0.17804	0.226365
ARMC5|A_33_P3221563	ARMC5	A_33_P3221563	Q96C12	64.6129	1.72e-10	2.25636	dynamic	12.3818	0.358051	2.89151	29.7369	0.128505	0.0741926	-0.1915	0.9825	0.563167	0.108833	0.0571667	0.0251667	-0.0435	-0.0308333	-0.0251667	-0.0691667	12.0527	13.2267	12.8073	12.353	12.3013	12.2693	12.2007	12.2133	12.219	12.175	0.0453468	0.118635	0.043501	0.169231	0.120259	0.18536	0.0340196	0.20449	0.120112	0.244098	0.026181	0.0684941	0.0251153	0.0977053	0.0694318	0.107018
ARMC9|A_23_P209731	ARMC9	A_23_P209731	Q7Z3E5	123.716	0	3.46215	dynamic	11.1874	0.495234	4.42803	33.4702	0.195023	0.112597	0.792	-0.425	-0.999667	-0.452	0.0153333	-0.0153333	-0.094	0.109667	0.237667	0.374333	12.025	10.808	10.2333	10.781	11.2483	11.2177	11.139	11.3427	11.4707	11.6073	0.201077	0.133551	0.273652	0.311254	0.170342	0.152533	0.192323	0.198319	0.088636	0.228546	0.116092	0.077106	0.157993	0.179703	0.0983469	0.088065
ARMCX2|A_23_P73747	ARMCX2	A_23_P73747	Q7L311	134.123	0	3.13326	dynamic	10.5661	0.51583	4.88318	28.3531	0.18135	0.104702	0.343833	-1.30383	-0.874167	-0.138167	0.227833	0.0455	-0.0141667	0.00183333	0.0815	-0.00183333	11.0733	9.42567	9.85533	10.5913	10.9573	10.775	10.7153	10.7313	10.811	10.7277	0.132711	0.20851	0.1612	0.223196	0.0446132	0.343184	0.284718	0.114474	0.172635	0.128255	0.076621	0.120383	0.0930687	0.128862	0.0257574	0.198137
ARMCX3|A_24_P23411	ARMCX3	A_24_P23411	Q9UH62	108.665	0	2.56567	dynamic	9.7679	0.464261	4.7526	31.1797	0.336983	0.194558	-0.741333	-0.737	0.618	0.475333	0.240333	0.057	0.153667	-0.057	-0.295	-0.317	9.087	9.09133	10.4463	10.3037	10.0687	9.88533	9.982	9.77133	9.53333	9.51133	0.127424	0.353687	0.261775	0.415096	0.426363	0.355069	0.421004	0.472138	0.336032	0.201247	0.0735686	0.204201	0.151136	0.239656	0.246161	0.204999
ARMCX5|A_23_P85188	ARMCX5	A_23_P85188	Q6P1M9	60.9357	8.85e-10	2.22736	dynamic	10.3163	0.347552	3.36977	26.0832	0.139359	0.080459	0.034	-0.424667	0.730667	0.581333	0.187667	0.0523333	-0.034	-0.0536667	-0.0933333	-0.208	10.273	9.81433	10.9697	10.8203	10.4267	10.2913	10.205	10.1853	10.1457	10.031	0.0567186	0.126623	0.188691	0.127021	0.305289	0.115604	0.0875043	0.109564	0.168239	0.108337	0.0327465	0.0731057	0.108941	0.0733356	0.176259	0.0667441
ARMCX6|A_23_P62351	ARMCX6	A_23_P62351	Q7L4S7	72.9573	4e-12	2.19872	dynamic	11.6598	0.380258	3.26307	22.1502	0.119041	0.0687283	-0.717833	-1.00117	-0.255833	-0.00383333	-0.0731667	0.0115	0.0621667	0.1355	0.0698333	0.00383333	11.1187	10.8353	11.5807	11.8327	11.7633	11.848	11.8987	11.972	11.9063	11.8403	0.167512	0.186795	0.0721757	0.058731	0.0827788	0.0165227	0.11133	0.18448	0.150407	0.159676	0.0967132	0.107846	0.0416707	0.0339084	0.0477924	0.00953939
ARNTL|A_23_P162037	ARNTL	A_23_P162037	O327	763.177	0	13.7307	dynamic	9.6187	1.23054	12.7937	70.1793	0.148403	0.0856805	0.2915	1.07817	1.0405	-0.00616666	-2.70117	-1.32017	0.116167	0.00616666	-1.15217	-1.6675	10.3417	11.1283	11.0907	10.044	7.349	8.73	10.1663	10.0563	8.898	8.38267	0.0835783	0.147629	0.137428	0.0277849	0.195847	0.125367	0.0560119	0.162912	0.233771	0.313701	0.048254	0.0852337	0.0793438	0.0160416	0.113072	0.0723809
ARNTL2|A_23_P53345	ARNTL2	A_23_P53345	Q8WYA1	347.515	0	6.50854	dynamic	11.6634	0.830598	7.12056	43.7265	0.418665	0.241717	-2.101	-0.670667	0.144667	0.493333	0.601333	0.465667	0.265	-0.144667	-0.398333	-0.858	9.78267	11.213	12.0283	12.377	12.485	12.3493	12.1487	11.739	11.4853	11.0257	0.226595	0.107847	0.2935	0.193915	0.494557	0.583987	0.565385	0.517203	0.526308	0.677355	0.130825	0.0622656	0.169452	0.111957	0.285533	0.337165
ARRB1|A_24_P386622	ARRB1	A_24_P386622	P4947	78.9502	2.61e-13	2.07964	dynamic	6.6571	0.395787	5.94524	27.6688	0.103429	0.0597148	-0.137333	-0.388	-0.465333	-0.372333	-0.151	0.137333	0.177667	0.417333	0.549	0.591	6.484	6.23333	6.156	6.249	6.47033	6.75867	6.799	7.03867	7.17033	7.21233	0.0672235	0.0387599	0.0311929	0.08937	0.0789958	0.190647	0.188279	0.0551845	0.183255	0.111384	0.0388115	0.0223781	0.0180093	0.0515978	0.0456082	0.11007
ARRDC1|A_23_P391607	ARRDC1	A_23_P391607	Q8N5I2	95.3249	1.11e-16	2.46172	dynamic	12.326	0.434898	3.52974	26.335	0.238015	0.137418	-0.732333	-0.938667	-0.188333	0.238	0.361	0.334	0.124	0.0643333	-0.0643333	-0.100333	11.684	11.4777	12.228	12.6543	12.7773	12.7503	12.5403	12.4807	12.352	12.316	0.182885	0.268902	0.252097	0.0426654	0.192147	0.181464	0.268172	0.132613	0.374769	0.484437	0.105589	0.155251	0.145548	0.0246329	0.110936	0.104769
ARRDC3|A_24_P274615	ARRDC3	A_24_P274615	Q96B67	407.042	0	5.90389	dynamic	7.7159	0.898585	11.6482	62.5896	0.423304	0.244395	1.523	-0.220667	-1.03867	-0.859667	-0.719333	-0.235	0.220667	0.654667	0.806667	1.25533	9.10033	7.35667	6.53867	6.71767	6.858	7.34233	7.798	8.232	8.384	8.83267	0.486274	0.0800333	0.134001	0.0070946	0.339192	0.489625	0.65572	0.618459	0.642529	0.780113	0.28075	0.0462073	0.0773657	0.00409607	0.195832	0.282685
ARRDC4|A_23_P339818	ARRDC4	A_23_P339818	Q8NCT1	74.3904	2.08e-12	2.50186	dynamic	11.0795	0.384188	3.46844	21.057	0.566358	0.326987	-1.12833	0.00166667	-0.0783333	0.194667	0.024	-0.358333	-0.130333	0.0586667	-0.00166667	0.151333	10.0777	11.2077	11.1277	11.4007	11.23	10.8477	11.0757	11.2647	11.2043	11.3573	0.260133	0.30873	0.5794	1.03627	1.1402	0.749978	0.735647	0.41235	0.189635	0.251238	0.150188	0.178245	0.334517	0.598293	0.658293	0.433
ARSI|A_23_P19030	ARSI	A_23_P19030	Q5FYB1	82.9888	4.11e-14	2.59428	dynamic	9.3631	0.405808	4.33218	34.7856	0.378483	0.218517	1.09533	0.0213333	0.027	-0.0233333	-0.0213333	-0.134	-0.28	-0.177667	0.0843333	0.516333	10.3477	9.27367	9.27933	9.229	9.231	9.11833	8.97233	9.07467	9.33667	9.76867	0.367372	0.211588	0.0976542	0.349239	0.447125	0.49496	0.576852	0.541385	0.35532	0.343331	0.212102	0.12216	0.0563807	0.201633	0.258148	0.285765
ART4|A_23_P116902	ART4	A_23_P116902	Q937	641.247	0	8.12481	dynamic	7.6	1.12736	14.8397	76.7778	0.440685	0.254429	-1.12867	-1.05033	-0.842333	-0.535333	-0.330667	0.330667	0.813333	1.28967	1.528	1.89367	6.27533	6.35367	6.56167	6.86867	7.07333	7.73467	8.21733	8.69367	8.932	9.29767	0.0954585	0.0811316	0.0722795	0.491245	0.0990269	0.370387	0.833591	0.174116	0.974956	1.21465	0.055113	0.0468413	0.0417306	0.28362	0.0571732	0.213843
ARX|A_23_P306223	ARX	A_23_P306223	Q96QS3	54.4236	1.57e-08	2.17146	dynamic	7.0631	0.328559	4.65211	28.3925	0.445352	0.257124	0.0453333	0.067	0.140333	0.966333	0.244	-0.098	-0.152333	-0.0453333	-0.105	-0.0693333	7.009	7.03067	7.104	7.93	7.20767	6.86567	6.81133	6.91833	6.85867	6.89433	0.210473	0.272296	0.30108	1.78132	0.704252	0.127962	0.191349	0.343682	0.202804	0.318304	0.121517	0.15721	0.173828	1.02844	0.4066	0.073879
ASAH1|A_33_P3284463	ASAH1	A_33_P3284463	Q1351	173.136	0	2.88919	dynamic	13.3507	0.585733	4.38867	41.631	0.0875535	0.050549	-0.143833	-0.384833	-0.511167	-0.532167	-0.270833	0.143833	0.4215	0.7325	0.862833	0.9985	13.0753	12.8343	12.708	12.687	12.9483	13.363	13.6407	13.9517	14.082	14.2177	0.148709	0.111132	0.114595	0.031225	0.100371	0.162521	0.0715844	0.0680906	0.0462277	0.0210792	0.0858571	0.0641621	0.0661614	0.0180278	0.0579492	0.0938314
ASAM|A_23_P35995	ASAM	A_23_P35995		298.992	0	5.31597	dynamic	8.797	0.77022	8.75627	76.1121	0.234203	0.135217	2.2515	0.972833	0.685167	0.673833	-0.0698333	-0.0751667	-0.144833	0.0698333	-0.1135	-0.158833	10.6393	9.36067	9.073	9.06167	8.318	8.31267	8.243	8.45767	8.27433	8.229	0.31342	0.64167	0.534126	0.108445	0.111503	0.199453	0.156885	0.133665	0.0297377	0.113119	0.180953	0.370468	0.308378	0.0626108	0.0643765	0.115154
ASAP2|A_24_P362540	ASAP2	A_24_P362540	O4315	123.887	0	2.82581	dynamic	11.9546	0.49553	4.14685	32.6974	0.32364	0.186854	-0.843	-0.505667	0.0503333	0.391667	0.655667	0.577333	0.395333	-0.0503333	-0.191333	-0.363667	11.1	11.4373	11.9933	12.3347	12.5987	12.5203	12.3383	11.8927	11.7517	11.5793	0.232075	0.0880814	0.275667	0.241558	0.29209	0.366716	0.453458	0.417462	0.435068	0.434228	0.133989	0.0508538	0.159156	0.139464	0.168638	0.211723
ASAP3|A_23_P114689	ASAP3	A_23_P114689	Q8TDY4	309.276	0	4.66755	dynamic	8.0379	0.768035	9.72744	50.8376	0.289698	0.167257	0.530333	-0.585	-1.19667	-1.14367	-0.668667	-0.101	0.101	0.438	0.723	1.026	8.67	7.55467	6.943	6.996	7.471	8.03867	8.24067	8.57767	8.86267	9.16567	0.0283549	0.257778	0.144212	0.150443	0.366148	0.288587	0.336565	0.5275	0.485046	0.312346	0.0163707	0.148828	0.0832606	0.0868581	0.211395	0.166616
ASB1|A_23_P165360	ASB1	A_23_P165360	Q9Y576	103.852	0	2.25116	dynamic	10.5784	0.453702	4.28931	31.2859	0.177169	0.102289	0.0791667	0.484833	0.632833	0.438833	0.255167	-0.0791667	-0.3975	-0.5075	-0.537833	-0.493833	10.67	11.0757	11.2237	11.0297	10.846	10.5117	10.1933	10.0833	10.053	10.097	0.450654	0.0538176	0.020108	0.158683	0.173312	0.110546	0.206195	0.210155	0.198371	0.18985	0.260185	0.0310716	0.0116094	0.0916157	0.100062	0.0638235
ASB10|A_33_P3290124	ASB10	A_33_P3290124	Q8WXI3	105.324	0	2.74918	dynamic	11.0389	0.457058	4.14043	32.453	0.529209	0.305539	-0.0605	0.0465	0.486833	0.875167	0.643167	0.2915	-0.0465	-0.108167	-0.389167	-0.583833	10.863	10.97	11.4103	11.7987	11.5667	11.215	10.877	10.8153	10.5343	10.3397	0.521852	1.3102	0.888812	0.30618	0.339189	0.416032	0.362421	0.356943	0.396881	0.39358	0.301291	0.756446	0.513156	0.176773	0.195831	0.240196
ASB13|A_24_P278299	ASB13	A_24_P278299	Q8WXK3	243.363	0	4.07839	dynamic	10.6999	0.694884	6.49472	44.9046	0.349387	0.201719	0.824667	-0.943333	-1.20333	-0.844667	-0.643	-0.0453333	0.0453333	0.394667	0.374333	0.409333	11.6877	9.91967	9.65967	10.0183	10.22	10.8177	10.9083	11.2577	11.2373	11.2723	0.154261	0.0282902	0.352429	0.617649	0.575933	0.638126	0.34229	0.384157	0.22633	0.174406	0.0890624	0.0163333	0.203475	0.3566	0.332515	0.368422
ASB16|A_24_P56837	ASB16	A_24_P56837	Q96NS5	77.7427	4.53e-13	2.23923	dynamic	9.5707	0.392629	4.10316	28.6556	1.08405	0.625876	-0.0325	-0.2985	0.0408333	0.696167	-0.466833	-0.271833	-0.4135	0.502167	0.0325	0.3105	9.52833	9.26233	9.60167	10.257	9.094	9.289	9.14733	10.063	9.59333	9.87133	1.17259	0.715202	0.935799	2.58232	0.675919	0.29285	0.476708	1.6538	1.10442	1.23088	0.676993	0.412922	0.540284	1.4909	0.390242	0.169077
ASB9|A_23_P125643	ASB9	A_23_P125643	Q96DX5	500.359	0	6.31595	dynamic	8.6987	0.996446	11.4541	51.781	0.360029	0.207863	-1.94183	-1.9695	-0.983833	0.1885	0.581833	0.6895	0.523167	0.242167	-0.227167	-0.1885	7.06533	7.03767	8.02333	9.19567	9.589	9.69667	9.53033	9.24933	8.78	8.81867	0.540163	0.452925	0.622272	0.419815	0.170326	0.170101	0.0886134	0.226266	0.636342	0.273467	0.311863	0.261497	0.359269	0.24238	0.0983379	0.0982078
ASCL2|A_32_P171061	ASCL2	A_32_P171061	Q99929	156.855	0	2.92547	dynamic	7.5425	0.557871	7.39606	40.1765	0.419887	0.242422	0.516167	0.378833	0.134167	0.968833	0.836833	-0.436833	-0.579833	-0.4175	-0.134167	-0.322167	7.96433	7.827	7.58233	8.417	8.285	7.01133	6.86833	7.03067	7.314	7.126	1.12641	0.804433	0.0895116	0.296865	0.20565	0.174024	0.149179	0.203971	0.79931	0.349515	0.650334	0.46444	0.0516796	0.171395	0.118732	0.100473
ASCL5|A_32_P122240	ASCL5	A_32_P122240	Q7RTU5	70.5568	1.18e-11	2.06718	dynamic	10.5475	0.374112	3.54582	28.6235	0.960859	0.554752	0.2815	0.1825	0.8085	0.7225	-0.0771667	0.0128333	-0.201833	-0.0128333	-0.239167	-0.1835	10.6997	10.6007	11.2267	11.1407	10.341	10.431	10.2163	10.4053	10.179	10.2347	0.869553	0.953412	0.884857	1.79429	0.414978	0.172035	1.06666	1.08161	1.13788	1.23331	0.502037	0.550453	0.510873	1.03593	0.239588	0.0993244
ASF1B|A_23_P119254	ASF1B	A_23_P119254	Q9NVP2	125.146	0	3.24076	dynamic	10.0002	0.503665	4.98782	36.9019	0.74576	0.430565	0.997167	0.134833	-0.699167	-0.471833	-0.2485	-0.1855	-0.134833	0.226167	0.3605	0.486833	10.941	10.0787	9.24467	9.472	9.69533	9.75833	9.809	10.17	10.3043	10.4307	0.379601	0.27246	0.54641	0.865083	1.18588	1.10071	1.15722	0.82694	0.635228	0.488072	0.219163	0.157305	0.31547	0.499456	0.684667	0.635497
ASMTL|A_23_P159539	ASMTL	A_23_P159539	O95671	141.297	0	3.03704	dynamic	11.4239	0.529483	4.6348	41.5777	0.222485	0.128452	1.07067	0.839	0.0463333	-0.532	-0.513	-0.270333	-0.190667	-0.0463333	0.0493333	0.242667	12.425	12.1933	11.4007	10.8223	10.8413	11.084	11.1637	11.308	11.4037	11.597	0.181667	0.366626	0.0867544	0.145809	0.311925	0.244178	0.218957	0.301801	0.22926	0.137873	0.104886	0.211671	0.0500877	0.084183	0.18009	0.140976
ASNS|A_23_P145694	ASNS	A_23_P145694	P8243	1091.18	0	12.0364	dynamic	14.1092	1.47141	10.4283	94.6753	0.374638	0.216297	0.526333	2.09933	2.21	1.76733	0.769	-0.526333	-1.211	-1.37933	-1.31633	-1.08033	14.4497	16.0227	16.1333	15.6907	14.6923	13.397	12.7123	12.544	12.607	12.843	0.0871569	0.188373	0.316255	0.60328	0.446083	0.421755	0.544127	0.499564	0.379854	0.259931	0.0503201	0.108757	0.18259	0.348304	0.257546	0.2435
ASPH|A_24_P18105	ASPH	A_24_P18105	Q12797	64.4199	1.87e-10	2.18556	dynamic	12.1699	0.357515	2.93766	22.5556	0.191342	0.110471	-0.799833	-0.5455	-0.271833	0.0045	0.188167	0.240167	0.328167	0.0715	-0.0045	-0.138833	11.4627	11.717	11.9907	12.267	12.4507	12.5027	12.5907	12.334	12.258	12.1237	0.364183	0.298531	0.199018	0.143447	0.116329	0.198117	0.227276	0.118114	0.0961301	0.152271	0.210261	0.172357	0.114903	0.0828191	0.0671623	0.114383
ASPM|A_23_P52017	ASPM	A_23_P52017	Q8IZT6	103.669	0	3.03634	dynamic	11.562	0.453533	3.92414	32.8628	0.331002	0.191104	0.809833	-0.331167	-0.7925	-0.4965	-0.2815	-0.0521667	0.0521667	0.0618333	0.228167	0.310167	12.421	11.28	10.8187	11.1147	11.3297	11.559	11.6633	11.673	11.8393	11.9213	0.249658	0.510888	0.441019	0.326229	0.31321	0.34949	0.32788	0.289591	0.220899	0.281159	0.14414	0.294962	0.254622	0.188348	0.180832	0.201778
ASPRV1|A_23_P417383	ASPRV1	A_23_P417383	Q53RT3	593.113	0	8.6139	dynamic	10.8961	1.08481	9.95543	65.7184	2.46548	1.42345	-1.29467	-1.838	-0.659	0.691333	1.26867	1.23233	0.796	0.259333	-0.259333	-0.879667	9.66967	9.12633	10.3053	11.6557	12.233	12.1967	11.7603	11.2237	10.705	10.0847	2.75397	2.28426	2.78199	2.37246	2.43262	2.38793	2.44488	2.24521	2.24904	2.70248	1.59001	1.31882	1.60618	1.36974	1.40447	1.37867
ASS1|A_33_P3234580	ASS1	A_33_P3234580	P966	121.717	0	2.58889	dynamic	12.1459	0.491254	4.04459	35.3101	0.324564	0.187387	-0.528333	0.254	0.844	0.709	0.479	0.0316667	-0.234	-0.429	-0.432333	-0.0316667	11.5513	12.3337	12.9237	12.7887	12.5587	12.1113	11.8457	11.6507	11.6473	12.048	1.05956	0.444892	0.275674	0.31346	0.164758	0.102578	0.0600444	0.131607	0.228233	0.46484	0.611735	0.256859	0.159161	0.180976	0.0951233	0.0592237
ASTN2|A_24_P83738	ASTN2	A_24_P83738	O75129	72.0233	6.1e-12	2.42335	dynamic	12.6899	0.37789	2.97879	27.6309	0.649915	0.375229	-0.126833	0.266167	0.7635	0.514833	0.100833	-0.0521667	0.0328333	-0.0328333	-0.332833	-0.5135	12.501	12.894	13.3913	13.1427	12.7287	12.5757	12.6607	12.595	12.295	12.1143	0.472334	0.894892	0.536239	0.911299	0.455074	0.308844	0.794061	0.737886	0.796111	0.592414	0.272702	0.516666	0.309598	0.526139	0.262737	0.178311
ASXL1|A_33_P3436316	ASXL1	A_33_P3436316	Q8IXJ9	64.1493	2.11e-10	2.04391	dynamic	9.8158	0.356925	3.63565	24.6686	0.0856172	0.0494311	-0.2525	0.0528333	0.335167	0.526833	0.4365	0.200833	-0.0528333	-0.225167	-0.3905	-0.5045	9.55067	9.856	10.1383	10.33	10.2397	10.004	9.75033	9.578	9.41267	9.29867	0.0456326	0.0675574	0.124781	0.0576628	0.0775973	0.0181934	0.0950807	0.0927955	0.119718	0.157154	0.026346	0.0390043	0.0720424	0.0332916	0.0448008	0.010504
ATAD2|A_33_P3217238	ATAD2	A_33_P3217238	Q6PL18	110.796	0	2.96768	dynamic	11.4638	0.468782	4.08885	39.6764	0.60424	0.348858	0.571667	1.219	-0.205667	-0.119667	-0.0996667	-0.350333	-0.213333	0.0996667	0.252	0.197333	11.9003	12.5477	11.123	11.209	11.229	10.9783	11.1153	11.4283	11.5807	11.526	0.124925	0.244656	0.897594	0.907754	0.709594	0.746599	0.885865	0.524658	0.476765	0.523986	0.0721257	0.141252	0.518226	0.524092	0.409684	0.431049
ATAD5|A_24_P113144	ATAD5	A_24_P113144	Q96QE3	82.7509	4.59e-14	2.30271	dynamic	7.5269	0.405102	5.38145	32.6232	0.437245	0.252444	0.950167	0.778167	-0.103833	-0.1475	-0.253167	-0.1335	-0.0301667	0.0301667	0.111167	0.1315	8.34367	8.17167	7.28967	7.246	7.14033	7.26	7.36333	7.42367	7.50467	7.525	0.18047	0.0238607	0.378315	0.695736	0.719474	0.561641	0.623058	0.476939	0.465573	0.247388	0.104194	0.013776	0.21842	0.401683	0.415388	0.324264
ATF1|A_33_P3294252	ATF1	A_33_P3294252	P18846	93.2691	3.33e-16	2.15547	dynamic	11.2501	0.430293	3.82468	31.6994	0.0831449	0.0480037	0.868167	0.813167	0.621167	0.342167	0.0631667	-0.1085	-0.0631667	-0.107167	-0.239833	-0.218833	11.9213	11.8663	11.6743	11.3953	11.1163	10.9447	10.99	10.946	10.8133	10.8343	0.0967178	0.136067	0.0325628	0.0675746	0.0170098	0.118281	0.107685	0.0406325	0.0408575	0.174061	0.05584	0.0785585	0.0188001	0.0390142	0.00982061	0.0682894
ATF2|A_24_P246467	ATF2	A_24_P246467	P15336	85.0108	1.62e-14	2.4105	dynamic	7.7893	0.410784	5.27288	31.122	0.176643	0.101985	0.0411667	0.847167	0.5025	0.0995	0.244833	-0.0411667	-0.1535	-0.4065	-0.347833	-0.422167	7.794	8.6	8.25533	7.85233	7.99767	7.71167	7.59933	7.34633	7.405	7.33067	0.258258	0.142211	0.375276	0.167441	0.0250067	0.282992	0.227359	0.104644	0.0537308	0.129516	0.149105	0.0821056	0.216666	0.0966718	0.0144376	0.163385
ATF3|A_23_P34915	ATF3	A_23_P34915	P18847	380.854	0	11.063	dynamic	10.7322	0.86932	8.09909	89.6982	0.571404	0.3299	-1.34017	2.1275	-0.311167	-0.501167	0.143167	0.1405	0.193167	-0.0661667	0.0661667	-0.2205	9.369	12.8367	10.398	10.208	10.8523	10.8497	10.9023	10.643	10.7753	10.4887	0.76819	0.140008	1.01904	0.253403	0.765124	0.698045	0.823893	0.589682	0.308918	0.347739	0.443515	0.0808338	0.588341	0.146302	0.441744	0.403016
ATF4|A_23_P120933	ATF4	A_23_P120933	P18848	209.832	0	3.96778	dynamic	16.3641	0.645267	3.94309	60.0652	0.116843	0.0674592	0.971833	1.8415	0.6415	-0.0345	-0.146833	-0.0961667	-0.0645	-0.0455	0.0345	0.162833	17.0097	17.8793	16.6793	16.0033	15.891	15.9417	15.9733	15.9923	16.0723	16.2007	0.117509	0.0614356	0.12436	0.107472	0.0947787	0.11238	0.133227	0.155346	0.18536	0.0765593	0.0678438	0.0354699	0.0717991	0.0620493	0.0547205	0.0648828
ATF6|A_23_P62907	ATF6	A_23_P62907	P1885	62.2528	4.92e-10	2.1038	dynamic	12.4951	0.35131	2.81247	21.6504	0.125687	0.0725655	-0.798333	-0.506667	0.0296667	0.196333	0.262667	0.274667	0.199	-0.0296667	-0.102667	-0.144667	11.7587	12.0503	12.5867	12.7533	12.8197	12.8317	12.756	12.5273	12.4543	12.4123	0.175169	0.0391195	0.156129	0.147585	0.0978485	0.0840853	0.226742	0.0696946	0.105377	0.15512	0.101134	0.0225856	0.0901412	0.0852082	0.0564929	0.0485467
ATF6B|A_33_P3305458	ATF6B	A_33_P3305458	Q99941	62.0054	5.5e-10	2.47312	dynamic	8.7361	0.350703	4.0157	28.9926	0.372206	0.214893	-0.0976667	0.092	0.125333	-0.187667	0.212667	0.123	0.924667	-0.092	-0.381667	-0.092	8.57567	8.76533	8.79867	8.48567	8.886	8.79633	9.598	8.58133	8.29167	8.58133	0.473278	0.439365	0.162973	0.252518	0.311313	0.0889119	1.24634	0.288271	0.369606	0.0894893	0.273247	0.253667	0.0940927	0.145791	0.179737	0.0513333
ATF7IP|A_23_P112950	ATF7IP	A_23_P112950	Q6VMQ6	242.698	0	3.71578	dynamic	10.6277	0.683023	6.51871	37.6509	0.135477	0.0782176	-1.17867	-1.75233	-1.12867	-0.310333	-0.0503333	0.0503333	0.083	0.0986667	0.141333	0.110333	9.86067	9.287	9.91067	10.729	10.989	11.0897	11.1223	11.138	11.1807	11.1497	0.0831164	0.121149	0.0581578	0.102328	0.235421	0.294116	0.186039	0.0242487	0.164214	0.0859787	0.0479873	0.0699452	0.0335774	0.059079	0.13592	0.169808
ATG16L2|A_23_P36305	ATG16L2	A_23_P36305	Q8NAA4	129.599	0	2.77663	dynamic	11.1087	0.507029	4.56502	29.7037	0.414913	0.23955	-0.00916667	-0.8705	-1.2655	-0.783833	-0.229167	0.0625	0.0741667	0.00916667	0.0371667	0.207833	11.3763	10.515	10.12	10.6017	11.1563	11.448	11.4597	11.3947	11.4227	11.5933	0.736507	0.52373	0.53707	0.480652	0.394885	0.343501	0.277237	0.240928	0.367201	0.247421	0.425222	0.302376	0.310077	0.277505	0.227987	0.19832
ATG4A|A_23_P217367	ATG4A	A_23_P217367	Q8WYN	122.893	0	2.52275	dynamic	11.198	0.49358	4.40873	27.4853	0.214819	0.124026	-1.14683	-1.02783	-0.214833	0.154167	0.188167	0.132833	0.1655	-0.00783334	0.00783334	-0.0825	10.2343	10.3533	11.1663	11.5353	11.5693	11.514	11.5467	11.3733	11.389	11.2987	0.0427707	0.132323	0.289797	0.293296	0.22797	0.260732	0.230622	0.307298	0.210492	0.152893	0.0246937	0.0763966	0.167314	0.169334	0.131619	0.150533
ATG4C|A_33_P3396807	ATG4C	A_33_P3396807	Q96DT6	42.8896	2.26e-06	2.07101	dynamic	8.0853	0.291809	3.60921	23.2709	0.179958	0.103899	0.74	-0.310333	-0.0103333	-0.0966667	-0.210333	-0.151333	0.018	0.0103333	0.173333	0.161	8.793	7.74267	8.04267	7.95633	7.84267	7.90167	8.071	8.06333	8.22633	8.214	0.242922	0.0767941	0.0668905	0.352206	0.177303	0.12122	0.230176	0.287664	0.205831	0.0385746	0.140251	0.0443371	0.0386192	0.203346	0.102366	0.0699865
ATG4D|A_23_P101342	ATG4D	A_23_P101342	Q86TL	59.5872	1.61e-09	2.38392	dynamic	8.8552	0.343645	3.87136	23.3223	0.138986	0.0802439	-0.653667	-0.061	0.599667	0.446667	0.230667	0.110333	0.0173333	-0.0173333	-0.103	-0.125667	8.17833	8.771	9.43167	9.27867	9.06267	8.94233	8.84933	8.81467	8.729	8.70633	0.165264	0.356249	0.0411987	0.189985	0.0774683	0.175147	0.0150444	0.176092	0.0970773	0.0963397	0.0954155	0.20568	0.0237861	0.109688	0.0447263	0.101121
ATG5|A_23_P111381	ATG5	A_23_P111381	Q9H1Y	72.0324	6.07e-12	2.04202	dynamic	11.5668	0.378166	3.26901	27.7279	0.149699	0.0864286	0.273667	0.722	0.668	0.320333	0.102667	-0.102667	-0.142333	-0.195667	-0.281667	-0.308	11.737	12.1853	12.1313	11.7837	11.566	11.3607	11.321	11.2677	11.1817	11.1553	0.139632	0.100709	0.050362	0.11909	0.227568	0.207849	0.220361	0.157599	0.215045	0.0587736	0.0806164	0.0581445	0.0290765	0.0687564	0.131386	0.120002
ATIC|A_23_P68087	ATIC	A_23_P68087	P31939	59.0169	2.07e-09	2.09749	dynamic	12.7091	0.342173	2.69148	25.0511	0.36075	0.208279	0.685333	0.0773333	-0.383333	-0.311667	-0.279333	-0.198667	-0.0773333	0.195667	0.262	0.335	13.364	12.756	12.2953	12.367	12.3993	12.48	12.6013	12.8743	12.9407	13.0137	0.0720208	0.076	0.355419	0.648528	0.564939	0.521535	0.439074	0.372514	0.253259	0.304214	0.0415812	0.0438786	0.205201	0.374428	0.326168	0.301109
ATL1|A_23_P88351	ATL1	A_23_P88351	Q8WXF7	173.678	0	3.5603	dynamic	9.1425	0.587026	6.4204	35.6707	0.173866	0.100382	-1.26117	-0.0878333	-0.611833	-0.605167	-0.1355	0.0878333	0.219833	0.375167	0.570833	0.5495	7.97133	9.14467	8.62067	8.62733	9.097	9.32033	9.45233	9.60767	9.80333	9.782	0.208955	0.0981699	0.201847	0.246693	0.043	0.14814	0.222833	0.1135	0.167435	0.28809	0.12064	0.0566784	0.116537	0.142428	0.0248261	0.0855284
ATL2|A_23_P209619	ATL2	A_23_P209619	Q8NHH9	194.94	0	3.65702	dynamic	12.9062	0.621809	4.81837	35.9365	0.180127	0.103996	-0.729333	-1.37667	-0.362667	-0.137333	-0.134333	0.134333	0.461	0.494	0.489667	0.467667	12.2463	11.599	12.613	12.8383	12.8413	13.11	13.4367	13.4697	13.4653	13.4433	0.1615	0.106588	0.271288	0.254066	0.191662	0.204267	0.21305	0.155757	0.129063	0.114028	0.0932422	0.0615386	0.156628	0.146685	0.110656	0.117934
ATP12A|A_23_P87982	ATP12A	A_23_P87982	P5477	1566.78	0	20.1029	dynamic	10.1311	1.7633	17.4049	73.711	1.01369	0.585255	-3.60883	-3.27583	-2.76783	-1.19083	-0.3675	0.3675	0.590167	0.7035	0.7205	0.574833	7.34767	7.68067	8.18867	9.76567	10.589	11.324	11.5467	11.66	11.677	11.5313	0.743587	1.49665	1.6358	1.25211	1.13212	1.1015	0.988445	0.54305	0.666736	0.576911	0.42931	0.864093	0.944428	0.722909	0.653629	0.635952
ATP13A2|A_33_P3393806	ATP13A2	A_33_P3393806	Q9NQ11	67.7784	4.14e-11	2.12825	dynamic	11.5039	0.36663	3.18766	26.4965	1.00458	0.579997	-0.2705	0.148833	0.634833	0.5075	0.175833	0.143167	-0.143167	-0.227833	-0.355167	-0.454833	11.2173	11.6367	12.1227	11.9953	11.6637	11.631	11.3447	11.26	11.1327	11.033	1.36515	0.574526	0.838189	1.55589	0.380198	0.203787	0.882091	1.43766	1.33081	1.47753	0.78817	0.331703	0.483929	0.898292	0.219507	0.117656
ATP1A1|A_23_P1072	ATP1A1	A_23_P1072	P523	50.6116	8.26e-08	2.04817	dynamic	14.5113	0.316975	2.18415	23.8154	0.258182	0.149062	0.690333	0.316	-0.0146667	-0.344	-0.269667	-0.204333	-0.177667	0.0146667	0.0816667	0.262333	15.1663	14.792	14.4613	14.132	14.2063	14.2717	14.2983	14.4907	14.5577	14.7383	0.117938	0.313367	0.0805254	0.62143	0.312174	0.12721	0.256676	0.328485	0.25064	0.173379	0.0680914	0.180923	0.0464913	0.358783	0.180233	0.0734446
ATP2B1|A_33_P3267186	ATP2B1	A_33_P3267186	P22	173.831	0	3.31958	dynamic	8.4243	0.587383	6.97057	48.0001	0.111472	0.0643584	0.892833	1.35883	0.477167	0.1685	0.131833	-0.131833	-0.174167	-0.3625	-0.364167	-0.372167	9.15467	9.62067	8.739	8.43033	8.39367	8.13	8.08767	7.89933	7.89767	7.88967	0.069981	0.201153	0.125622	0.227645	0.0315331	0.0676683	0.0843169	0.138623	0.0594334	0.108744	0.0404035	0.116135	0.0725282	0.131431	0.0182056	0.0390683
ATP2C2|A_23_P117992	ATP2C2	A_23_P117992	O75185	419.078	0	10.1144	dynamic	9.3631	0.911976	9.73994	48.0919	0.204703	0.118185	-2.176	-0.185	1.16233	0.933333	0.604	0.366	0.058	-0.058	-0.11	-0.0643333	7.134	9.125	10.4723	10.2433	9.914	9.676	9.368	9.252	9.2	9.24567	0.0319531	0.395008	0.215094	0.23024	0.204888	0.118503	0.145836	0.328197	0.275741	0.101569	0.0184481	0.228058	0.124184	0.132929	0.118292	0.0684178
ATP5G1|A_23_P164228	ATP5G1	A_23_P164228	P5496	58.8537	2.23e-09	2.0312	dynamic	12.7886	0.341721	2.67204	25.7591	0.30395	0.175485	0.727833	0.5165	0.130833	-0.0811667	-0.236167	-0.2945	-0.263167	-0.1285	0.0811667	0.194167	13.4517	13.2403	12.8547	12.6427	12.4877	12.4293	12.4607	12.5953	12.805	12.918	0.081347	0.110821	0.0975773	0.387892	0.445693	0.292842	0.389071	0.447176	0.358121	0.428956	0.0469657	0.0639826	0.0563363	0.22395	0.257321	0.169072
ATP6AP1|A_23_P250462	ATP6AP1	A_23_P250462	Q1594	113.826	0	2.31071	dynamic	13.5364	0.475233	3.5098	32.0269	0.186436	0.107639	-0.456833	-0.6595	-0.6115	-0.332167	-0.1325	0.1325	0.2465	0.474833	0.536167	0.548833	13.105	12.9023	12.9503	13.2297	13.4293	13.6943	13.8083	14.0367	14.098	14.1107	0.230671	0.224745	0.228704	0.118023	0.262605	0.220532	0.138717	0.20307	0.182	0.0552932	0.133178	0.129757	0.132042	0.0681404	0.151615	0.127324
ATP6AP1L|A_24_P807031	ATP6AP1L	A_24_P807031	Q52LC2	82.3714	5.45e-14	2.15348	dynamic	7.0377	0.404269	5.74509	27.3697	0.233278	0.134683	0.5495	-0.205833	-0.547833	-0.557167	-0.527833	0.263167	-0.0941667	0.0941667	0.2425	0.334833	7.632	6.87667	6.53467	6.52533	6.55467	7.34567	6.98833	7.17667	7.325	7.41733	0.0632218	0.112545	0.037899	0.100381	0.13102	0.872961	0.29303	0.382639	0.234374	0.104711	0.0365011	0.0649778	0.021881	0.057955	0.0756446	0.504004
ATP6V0A1|A_24_P333733	ATP6V0A1	A_24_P333733	Q935	74.872	1.67e-12	2.10526	dynamic	14.0894	0.385429	2.73624	22.9562	0.274189	0.158303	-0.800833	-0.909833	-0.3115	0.0411667	0.0871667	0.1115	0.164167	0.0488333	-0.0411667	-0.0915	13.4587	13.3497	13.948	14.3007	14.3467	14.371	14.4237	14.3083	14.2183	14.168	0.215503	0.538983	0.356122	0.208654	0.204062	0.273359	0.24459	0.172952	0.281095	0.246568	0.12442	0.311182	0.205607	0.120466	0.117815	0.157824
ATP6V0C|A_23_P54816	ATP6V0C	A_23_P54816	P27449	83.9605	2.63e-14	2.10867	dynamic	17.2629	0.408152	2.36459	26.4894	0.125849	0.0726592	-0.661	-0.718333	-0.496	-0.241667	-0.0426667	0.0426667	0.173667	0.266333	0.328	0.358	16.701	16.6437	16.866	17.1203	17.3193	17.4047	17.5357	17.6283	17.69	17.72	0.158152	0.173117	0.071861	0.13004	0.0460579	0.0923544	0.114893	0.146661	0.113331	0.212028	0.091309	0.0999489	0.041489	0.0750785	0.0265916	0.0533208
ATP6V0D1|A_23_P54636	ATP6V0D1	A_23_P54636	P61421	64.6688	1.67e-10	2.0425	dynamic	12.4236	0.35838	2.88442	21.3983	0.14458	0.0834735	-0.8785	-0.720833	-0.2735	-0.0611667	0.151833	0.0988333	0.0375	0.00316667	0.0588333	-0.00316667	11.704	11.8617	12.309	12.5213	12.7343	12.6813	12.62	12.5857	12.6413	12.5793	0.0833727	0.074272	0.0795047	0.164895	0.117602	0.227188	0.109494	0.272221	0.180212	0.137041	0.0481352	0.042881	0.0459021	0.0952021	0.0678978	0.131167
ATP6V0E1|A_23_P213840	ATP6V0E1	A_23_P213840	O15342	187.824	0	3.0091	dynamic	14.3514	0.610465	4.25435	35.879	0.139649	0.0806264	-1.18583	-1.2555	-0.7405	-0.329833	-0.118833	0.118833	0.205167	0.303167	0.333833	0.212833	13.4113	13.3417	13.8567	14.2673	14.4783	14.716	14.8023	14.9003	14.931	14.81	0.022301	0.237887	0.0146401	0.10961	0.0758573	0.213502	0.0960954	0.130523	0.248572	0.247502	0.0128755	0.137344	0.00845248	0.0632833	0.0437962	0.123265
ATP6V0E2|A_23_P61960	ATP6V0E2	A_23_P61960	Q8NHE4	313.585	0	4.12292	dynamic	8.7483	0.788673	9.01549	55.7788	0.361552	0.208742	-0.729667	-0.732	-0.673	-0.487333	-0.187	0.187	0.466667	0.906667	1.06633	1.31167	7.90567	7.90333	7.96233	8.148	8.44833	8.82233	9.102	9.542	9.70167	9.947	0.190385	0.106039	0.132198	0.383863	0.447239	0.619536	0.545838	0.623194	0.39796	0.169266	0.109919	0.0612218	0.0763246	0.221624	0.258213	0.357689
ATP6V1A|A_24_P396994	ATP6V1A	A_24_P396994	P3866	180.88	0	2.99938	dynamic	13.5564	0.599074	4.41867	35.6636	0.107937	0.0623177	-0.998833	-1.2365	-0.885833	-0.287167	-0.0591667	0.0591667	0.187833	0.2915	0.316167	0.348167	12.784	12.5463	12.897	13.4957	13.7237	13.842	13.9707	14.0743	14.099	14.131	0.0948736	0.204082	0.127859	0.0902903	0.1065	0.0268514	0.0470886	0.163781	0.134837	0.0832106	0.0547753	0.117827	0.0738196	0.0521291	0.061488	0.0155027
ATP6V1D|A_33_P3387463	ATP6V1D	A_33_P3387463	Q9Y5K8	54.9692	1.23e-08	2.05385	dynamic	12.745	0.330383	2.59112	22.8439	0.246101	0.142086	-0.5165	-0.0255	0.521833	0.4315	0.3785	0.140167	0.0255	-0.148167	-0.1585	-0.247167	12.1883	12.6793	13.2267	13.1363	13.0833	12.845	12.7303	12.5567	12.5463	12.4577	0.169736	0.106369	0.201485	0.154222	0.318073	0.295488	0.237963	0.387874	0.3065	0.283297	0.0979972	0.0614121	0.116328	0.0890399	0.183639	0.1706
ATP6V1E1|A_23_P143551	ATP6V1E1	A_23_P143551	P36543	79.9953	1.62e-13	2.19923	dynamic	12.7578	0.398469	3.12356	24.198	0.174991	0.101031	-0.96	-0.768667	-0.390333	-0.245333	-0.063	0.086	0.063	0.076	0.177	0.120667	11.9883	12.1797	12.558	12.703	12.8853	13.0343	13.0113	13.0243	13.1253	13.069	0.0682373	0.202021	0.0562406	0.169891	0.153887	0.221771	0.23299	0.0457202	0.215319	0.383828	0.0393968	0.116637	0.0324705	0.0980867	0.0888469	0.128039
ATP6V1E2|A_23_P143047	ATP6V1E2	A_23_P143047	Q96A5	69.113	2.27e-11	2.31445	dynamic	9.0501	0.370275	4.09017	28.9635	0.16399	0.0946796	0.919167	0.0298333	-0.0881667	-0.170167	-0.2915	-0.239833	-0.0298333	0.2395	0.374167	0.364167	9.85867	8.96933	8.85133	8.76933	8.648	8.69967	8.90967	9.179	9.31367	9.30367	0.162795	0.117411	0.18921	0.200715	0.140915	0.23347	0.18758	0.179419	0.122676	0.105709	0.09399	0.0677872	0.10924	0.115883	0.0813572	0.134794
ATP6V1F|A_23_P93623	ATP6V1F	A_23_P93623	Q16864	97.2108	1.11e-16	2.26472	dynamic	14.5999	0.439035	3.0069	29.0574	0.123427	0.0712607	-0.523667	-0.718667	-0.630667	-0.332667	-0.0666667	0.0666667	0.198	0.298	0.398333	0.460667	14.1613	13.9663	14.0543	14.3523	14.6183	14.7517	14.883	14.983	15.0833	15.1457	0.134515	0.16759	0.0245425	0.107816	0.0950386	0.0601193	0.10655	0.133929	0.178158	0.226012	0.0776624	0.096758	0.0141696	0.0622477	0.0548706	0.0347099
ATP6V1G1|A_23_P20882	ATP6V1G1	A_23_P20882	O75348	76.3347	8.61e-13	2.02839	dynamic	14.2943	0.389176	2.72167	25.1381	0.180768	0.104366	-0.6705	-0.654833	-0.344833	-0.178833	-0.0668333	0.0668333	0.210833	0.304833	0.349833	0.3275	13.6893	13.705	14.015	14.181	14.293	14.4267	14.5707	14.6647	14.7097	14.6873	0.275355	0.21228	0.149643	0.019975	0.253758	0.230003	0.175514	0.203559	0.222158	0.0654319	0.158976	0.12256	0.0863964	0.0115326	0.146507	0.132792
ATP6V1H|A_24_P363679	ATP6V1H	A_24_P363679	Q9UI12	74.2868	2.19e-12	2.0312	dynamic	10.7099	0.38392	3.58542	23.1845	0.142721	0.0824003	-0.801	-0.821	-0.313667	-0.032	0.141333	0.201333	0.180333	0.085	0.032	-0.0616667	10.048	10.028	10.5353	10.817	10.9903	11.0503	11.0293	10.934	10.881	10.7873	0.169885	0.195724	0.0283078	0.0593549	0.159425	0.135434	0.1515	0.231579	0.196122	0.0998816	0.0980833	0.113001	0.0163435	0.0342685	0.0920441	0.0781928
ATP7B|A_23_P205228	ATP7B	A_23_P205228	P3567	57.0324	4.98e-09	2.13268	dynamic	9.6708	0.336163	3.47829	20.6023	0.249893	0.144276	0.0406667	-0.826333	-0.619	0.0693333	0.266333	0.042	-0.00566667	-0.0986667	0.00566667	-0.193333	9.84333	8.97633	9.18367	9.872	10.069	9.84467	9.797	9.704	9.80833	9.60933	0.184446	0.36093	0.502347	0.253178	0.347173	0.41614	0.153366	0.120611	0.102295	0.0584494	0.10649	0.208383	0.29003	0.146172	0.20044	0.240258
ATP8A2|A_23_P258612	ATP8A2	A_23_P258612	Q9NTI2	62.3548	4.7e-10	2.04438	dynamic	8.3931	0.351614	4.18924	21.753	0.421377	0.243282	-0.357667	0.069	-0.012	0.012	0.1	0.184333	0.126	-0.203	-0.637	-0.847333	8.192	8.61867	8.53767	8.56167	8.64967	8.734	8.67567	8.34667	7.91267	7.70233	0.669158	0.437329	0.493954	0.558462	0.732542	0.406439	0.300014	0.161249	0.182741	0.271887	0.386338	0.252492	0.285184	0.322428	0.422933	0.234658
ATP8B1|A_33_P3415191	ATP8B1	A_33_P3415191	O4352	40.3824	6.48e-06	2.0181	dynamic	11.887	0.283165	2.38057	16.3811	0.101801	0.058775	-0.833333	-0.163667	0.015	-0.003	-0.0446667	-0.157	0.003	0.0856667	0.07	0.179667	11.1383	11.808	11.9867	11.9687	11.927	11.8147	11.9747	12.0573	12.0417	12.1513	0.0961475	0.0927308	0.349243	0.0652482	0.0606218	0.0665833	0.00763763	0.117236	0.0419563	0.120608	0.0555108	0.0535381	0.201635	0.0376711	0.035	0.0384419
ATP9A|A_23_P380614	ATP9A	A_23_P380614	O7511	708.781	0	7.51966	dynamic	11.7896	1.18588	10.0599	60.0434	0.272942	0.157583	-1.7495	-2.34117	-2.4945	-1.2855	-0.224833	0.237833	0.224833	0.2475	0.416167	0.402833	10.6967	10.105	9.95167	11.1607	12.2213	12.684	12.671	12.6937	12.8623	12.849	0.110029	0.0617333	0.105529	0.600477	0.632445	0.346658	0.274512	0.297203	0.24526	0.0555698	0.0635251	0.0356417	0.0609271	0.346685	0.365142	0.200143
ATPIF1|A_23_P126716	ATPIF1	A_23_P126716	Q9UII2	56.5587	6.14e-09	2.01066	dynamic	15.8015	0.334992	2.11941	23.1827	0.19669	0.113559	-0.104333	-0.321667	-0.492333	-0.476667	-0.160667	0.104333	0.205333	0.278	0.121333	0.515333	15.7303	15.513	15.3423	15.358	15.674	15.939	16.04	16.1127	15.956	16.35	0.0508953	0.122168	0.223786	0.31248	0.173217	0.159339	0.163478	0.282661	0.371237	0.107643	0.0293844	0.0705337	0.129203	0.180411	0.100007	0.0919946
ATR|A_23_P136058	ATR	A_23_P136058	Q13535	100.163	0	2.11452	dynamic	10.9761	0.445799	4.06239	29.9557	0.266251	0.15372	0.45	-0.519667	-0.601333	-0.515333	-0.411333	-0.120333	0.120333	0.328333	0.410667	0.479	11.464	10.4943	10.4127	10.4987	10.6027	10.8937	11.1343	11.3423	11.4247	11.493	0.141382	0.139765	0.202934	0.36541	0.366816	0.319929	0.344362	0.313441	0.214505	0.253963	0.0816272	0.0806935	0.117164	0.210969	0.211782	0.184711
ATRIP|A_24_P371425	ATRIP	A_24_P371425	Q8WXE1	67.9905	3.77e-11	2.44189	dynamic	8.9449	0.367163	4.10655	29.9035	0.322981	0.186473	0.900833	-0.1945	-0.387167	-0.2835	-0.236167	0.0341667	-0.0341667	0.146833	0.188833	0.1695	9.81533	8.72	8.52733	8.631	8.67833	8.94867	8.88033	9.06133	9.10333	9.084	0.174701	0.16368	0.205456	0.503467	0.587754	0.476497	0.345302	0.390285	0.30246	0.080206	0.100863	0.0945004	0.11862	0.290677	0.33934	0.275106
ATXN1|A_33_P3409099	ATXN1	A_33_P3409099	P54253	69.5494	1.87e-11	2.18455	dynamic	8.2159	0.371476	4.51965	23.5604	0.249084	0.143808	-0.5185	-0.5585	-0.861167	-0.288833	0.266167	0.0805	0.0278333	-0.0278333	0.129167	0.104167	7.862	7.822	7.51933	8.09167	8.64667	8.461	8.40833	8.35267	8.50967	8.48467	0.208804	0.444274	0.184177	0.312212	0.210657	0.255947	0.298781	0.0965522	0.250221	0.22921	0.120553	0.256501	0.106335	0.180256	0.121623	0.147771
ATXN10|A_24_P391368	ATXN10	A_24_P391368	Q9UBB4	58.1953	2.98e-09	2.09362	dynamic	11.4014	0.339804	2.97994	22.0623	0.204565	0.118105	0.336333	0.0743333	-0.503333	-0.729667	-0.470667	-0.162667	0.0316667	-0.0316667	0.091	0.152333	11.859	11.597	11.0193	10.793	11.052	11.36	11.5543	11.491	11.6137	11.675	0.212205	0.250394	0.0865814	0.0721734	0.0877895	0.196296	0.315985	0.162502	0.304336	0.357384	0.122517	0.144565	0.0499878	0.0416693	0.0506853	0.113331
ATXN3|A_33_P3320762	ATXN3	A_33_P3320762	P54252	111.376	0	2.8389	dynamic	10.1711	0.47009	4.62271	33.3838	0.149696	0.086427	0.827833	0.125167	-0.5655	-0.6775	-0.328833	-0.196167	-0.125167	0.207833	0.3275	0.444167	10.995	10.2923	9.60167	9.48967	9.83833	9.971	10.042	10.375	10.4947	10.6113	0.105057	0.230585	0.259662	0.0277549	0.0380044	0.100851	0.278049	0.27563	0.125221	0.0561456	0.0606548	0.133128	0.149916	0.0160243	0.0219418	0.0582266
AUH|A_23_P20852	AUH	A_23_P20852	Q13825	135.636	0	2.52275	dynamic	9.8833	0.518611	5.2483	33.1608	0.212411	0.122635	-0.3025	-0.578833	-0.7315	-0.902833	-0.2215	0.2215	0.3725	0.3505	0.432167	0.429833	9.67367	9.39733	9.24467	9.07333	9.75467	10.1977	10.3487	10.3267	10.4083	10.406	0.041501	0.275489	0.308508	0.318814	0.101165	0.278705	0.243428	0.180045	0.216773	0.159678	0.0239606	0.159054	0.178117	0.184067	0.0584076	0.16091
AURKA|A_23_P131866	AURKA	A_23_P131866	O14965	145.15	0	3.50399	dynamic	11.6563	0.536716	4.60294	47.6807	0.81728	0.471857	1.37533	0.234	0.037	-0.362	-0.433667	-0.215	-0.355	-0.037	0.282667	0.394	12.9397	11.7983	11.6013	11.2023	11.1307	11.3493	11.2093	11.5273	11.847	11.9583	0.301678	0.727915	0.847122	1.10092	1.04162	0.944267	1.08588	0.799653	0.801036	0.522714	0.174174	0.420262	0.489086	0.635614	0.60138	0.545173
AURKAPS1|A_33_P3230017	AURKAPS1	A_33_P3230017		118.311	0	3.05605	dynamic	9.3141	0.484383	5.2014	39.89	0.658427	0.380143	1.20867	0.46	0.406	-0.106667	-0.403	-0.236	-0.332	-0.110333	0.106667	0.264667	10.397	9.64833	9.59433	9.08167	8.78533	8.95233	8.85633	9.078	9.295	9.453	0.14426	0.733732	0.850107	0.64867	0.709818	0.804679	0.882584	0.498346	0.655954	0.656117	0.0832887	0.42362	0.49081	0.37451	0.409814	0.464582
AURKB|A_23_P130182	AURKB	A_23_P130182	Q96GD4	198.516	0	4.37414	dynamic	9.0655	0.627491	6.92322	59.2223	0.764311	0.441275	1.73883	0.6545	-0.131833	-0.390167	-0.0888333	-0.120167	-0.313167	0.0888333	0.3345	0.387167	10.5883	9.504	8.71767	8.45933	8.76067	8.72933	8.53633	8.93833	9.184	9.23667	0.262348	0.711142	0.807106	0.982394	0.893641	0.98358	1.04624	0.79094	0.604489	0.561228	0.151467	0.410578	0.465983	0.567185	0.515944	0.56787
AUTS2|A_23_P122906	AUTS2	A_23_P122906	Q8WXX7	203.992	0	4.14202	dynamic	9.9274	0.639304	6.41398	51.2883	0.295891	0.170833	1.3895	0.4925	-0.3355	-0.312167	-0.6435	-0.660833	-0.2095	0.2095	0.279833	0.546833	11.2317	10.3347	9.50667	9.53	9.19867	9.18133	9.63267	10.0517	10.122	10.389	0.266123	0.0615819	0.27728	0.500149	0.28083	0.245875	0.257799	0.404357	0.29829	0.366628	0.153646	0.0355543	0.160088	0.288761	0.162137	0.141956
AVPI1|A_23_P1492	AVPI1	A_23_P1492	Q5T686	120.195	0	2.93494	dynamic	13.0672	0.488128	3.73567	26.1465	0.277215	0.16005	-1.35383	0.1895	-0.647833	0.0745	0.1715	-0.0711667	-0.143833	0.0711667	0.1995	-0.101167	11.8743	13.4177	12.5803	13.3027	13.3997	13.157	13.0843	13.2993	13.4277	13.127	0.111267	0.0505008	0.201148	0.254268	0.144798	0.217771	0.375028	0.429307	0.442267	0.545792	0.06424	0.0291567	0.116133	0.146802	0.0835989	0.12573
AX746481|A_33_P3469673	AX746481	A_33_P3469673		53.2344	2.64e-08	2.1795	dynamic	6.2806	0.325026	5.17424	29.2334	0.2815	0.162524	0.008	0.989	-0.0586667	-0.135	-0.0823333	0.0413333	0.098	-0.0326667	0.00266667	-0.00266667	6.206	7.187	6.13933	6.063	6.11567	6.23933	6.296	6.16533	6.20067	6.19533	0.0554346	1.69303	0.0325935	0.117512	0.0375411	0.14848	0.237072	0.142058	0.236272	0.115001	0.0320052	0.977472	0.0188178	0.0678454	0.0216744	0.085725
AX746507|A_33_P3413821	AX746507	A_33_P3413821		143.077	0	2.52859	dynamic	7.8129	0.532806	6.82095	38.7376	0.147721	0.0852866	0.904333	1.03767	0.749	0.523	0.110667	-0.110667	-0.199333	-0.268333	-0.300667	-0.270667	8.49967	8.633	8.34433	8.11833	7.706	7.48467	7.396	7.327	7.29467	7.32467	0.112545	0.256501	0.146787	0.220473	0.311694	0.0448144	0.115776	0.0519711	0.0612073	0.155439	0.0649778	0.148091	0.0847473	0.12729	0.179956	0.0258736
AX746752|A_33_P3474250	AX746752	A_33_P3474250		171.048	0	3.06099	dynamic	11.1952	0.582564	5.20463	42.1178	0.78789	0.454889	-0.437167	0.434833	0.9625	0.9305	0.306167	0.0705	-0.0705	-0.188833	-0.6515	-0.612167	10.6837	11.5557	12.0833	12.0513	11.427	11.1913	11.0503	10.932	10.4693	10.5087	1.02356	0.503472	0.208433	1.33535	0.885668	0.504791	0.739228	1.3315	0.754899	0.592001	0.59095	0.29068	0.120339	0.770965	0.51134	0.291441
AX746911|A_33_P3408962	AX746911	A_33_P3408962		146.112	0	2.72137	dynamic	8.6824	0.538342	6.19967	39.2571	0.62526	0.360994	0.654167	0.8585	1.13917	0.7665	0.114167	-0.130833	-0.148167	-0.114167	-0.305167	-0.2545	9.07867	9.283	9.56367	9.191	8.53867	8.29367	8.27633	8.31033	8.11933	8.17	0.697006	0.81994	0.5251	1.03509	0.468233	0.172146	0.492855	0.757579	0.673499	0.61115	0.402417	0.473392	0.303167	0.597611	0.270335	0.0993887
AX747347|A_33_P3380647	AX747347	A_33_P3380647		81.3146	8.86e-14	2.61897	dynamic	6.6671	0.40167	6.02571	38.6258	0.27514	0.158852	-0.001	-0.0396667	-0.158667	-0.056	1.23033	0.0313333	0.003	0.001	-0.0713333	0.073	6.565	6.52633	6.40733	6.51	7.79633	6.59733	6.569	6.567	6.49467	6.639	0.043	0.0402782	0.0522526	0.0962705	2.17518	0.0539846	0.0524214	0.0710422	0.0274287	0.139539	0.0248261	0.0232546	0.030168	0.0555818	1.25584	0.031168
AX747383|A_33_P3868357	AX747383	A_33_P3868357		68.0394	3.69e-11	2.09992	dynamic	10.5528	0.367485	3.48273	23.6132	0.201249	0.116191	-0.538167	-0.702167	-0.196833	0.261167	0.352167	0.368167	0.218167	0.0848333	-0.0848333	-0.135833	10.052	9.888	10.3933	10.8513	10.9423	10.9583	10.8083	10.675	10.5053	10.4543	0.351888	0.271669	0.0499032	0.0972951	0.243332	0.197145	0.173702	0.059808	0.277075	0.290676	0.203162	0.156848	0.0288116	0.0561733	0.140488	0.113822
AX747413|A_33_P3379046	AX747413	A_33_P3379046		593.37	0	9.78112	dynamic	10.9178	1.08499	9.93808	80.3325	1.2001	0.692876	-0.314167	1.1795	2.06917	1.50283	0.516833	0.0871667	-0.0871667	-0.4415	-1.04917	-1.22083	10.3793	11.873	12.7627	12.1963	11.2103	10.7807	10.6063	10.252	9.64433	9.47267	1.56003	0.581794	0.365811	1.68843	1.6262	0.973099	1.34538	2.08109	0.994831	0.7843	0.900681	0.335899	0.211201	0.974816	0.938886	0.561819
AX747582|A_24_P152649	AX747582	A_24_P152649		56.2419	7.06e-09	2.15746	dynamic	8.3671	0.33429	3.99342	19.4743	0.12014	0.069363	0.151333	-0.958	-0.399667	0.101333	0.054	-0.00433333	0.00433333	0.0683333	-0.148333	-0.212	8.653	7.54367	8.102	8.603	8.55567	8.49733	8.506	8.57	8.35333	8.28967	0.261689	0.173131	0.0339559	0.124435	0.0786215	0.105292	0.0814125	0.0820183	0.12228	0.138569	0.151086	0.0999572	0.0196044	0.0718424	0.0453921	0.0607902
AX747590|A_32_P34	AX747590	A_32_P34		185.633	0	2.97867	dynamic	9.8261	0.606766	6.17584	44.7609	1.0469	0.604431	1.074	0.89	1.305	0.732667	-0.106667	-0.236667	-0.03	0.03	-0.269667	-0.164	10.5777	10.3937	10.8087	10.2363	9.397	9.267	9.47367	9.53367	9.234	9.33967	1.11787	1.41157	0.688711	1.22213	0.648778	0.731747	1.18575	0.796167	1.29283	1.37348	0.645403	0.814973	0.397627	0.705597	0.374572	0.422474
AX747640|A_33_P3254380	AX747640	A_33_P3254380		175.753	0	2.90459	dynamic	9.3813	0.590635	6.29465	34.9899	0.340565	0.196625	-1.13317	-1.1605	-0.818833	-0.236833	0.242167	0.377833	0.2725	0.166833	0.0321667	-0.0321667	8.47733	8.45	8.79167	9.37367	9.85267	9.98833	9.883	9.77733	9.64267	9.57833	0.360148	0.266141	0.115396	0.237188	0.400105	0.490145	0.486161	0.42358	0.407264	0.219523	0.207931	0.153657	0.0666242	0.136941	0.231001	0.282985
AX747684|A_33_P3306202	AX747684	A_33_P3306202		293.187	0	4.51064	dynamic	8.1446	0.762672	9.36409	45.2039	0.109948	0.0634787	-0.976333	-1.47867	-0.581	-0.328	-0.212667	0.212667	0.648	0.572	0.630333	0.694667	7.25033	6.748	7.64567	7.89867	8.014	8.43933	8.87467	8.79867	8.857	8.92133	0.0864947	0.0419047	0.0531633	0.111231	0.14897	0.127379	0.129863	0.171957	0.114713	0.113808	0.0499377	0.0241937	0.0306938	0.0642192	0.0860078	0.0735421
AX747702|A_33_P3365720	AX747702	A_33_P3365720		54.0857	1.82e-08	2.04438	dynamic	6.4714	0.327688	5.0626	27.766	0.265014	0.153006	-0.0426667	-0.00666667	0.041	0.162667	0.456333	0	0.989	-0.0143333	0	-0.00233333	6.27033	6.30633	6.354	6.47567	6.76933	6.313	7.302	6.29867	6.313	6.31067	0.0302379	0.0835843	0.0520481	0.072037	0.356573	0.0997397	1.66035	0.0984344	0.070406	0.126729	0.0174579	0.0482574	0.03005	0.0415906	0.205868	0.0575847
AX748015|A_23_P107432	AX748015	A_23_P107432		90.5052	1.33e-15	2.62503	dynamic	6.8563	0.423683	6.18039	34.1122	0.209457	0.12093	1.0905	0.517833	-0.0161667	-0.1785	-0.301833	-0.164833	-0.0555	0.0161667	0.211167	0.456833	7.78933	7.21667	6.68267	6.52033	6.397	6.534	6.64333	6.715	6.91	7.15567	0.251774	0.146957	0.0737044	0.0929749	0.118444	0.212318	0.328185	0.28208	0.29896	0.289174	0.145362	0.0848456	0.0425532	0.0536791	0.0683837	0.122582
AX748020|A_33_P3390924	AX748020	A_33_P3390924		103.75	0	2.37128	dynamic	6.4496	0.453634	7.0347	38.1881	0.330227	0.190657	-0.0808333	1.10583	0.0238333	-0.0638333	0.000833334	0.0428333	0.955167	-0.000833334	-0.0585	-0.139833	6.19033	7.377	6.295	6.20733	6.272	6.314	7.22633	6.27033	6.21267	6.13133	0.0461988	1.89839	0.0565066	0.132342	0.0490306	0.031	0.944175	0.0590452	0.0246644	0.0609125	0.0266729	1.09604	0.0326241	0.0764075	0.0283078	0.0178979
AX794781|A_33_P3366258	AX794781	A_33_P3366258		89.5655	2e-15	2.46798	dynamic	7.0132	0.421622	6.0125	33.9814	0.164665	0.0950693	0.702833	0.998167	-0.0645	-0.1595	-0.305167	-0.273167	-0.0731667	0.153167	0.0895	0.0645	7.603	7.89833	6.83567	6.74067	6.595	6.627	6.827	7.05333	6.98967	6.96467	0.142158	0.36843	0.160051	0.204158	0.154165	0.0482804	0.135133	0.226639	0.0860717	0.121562	0.0820752	0.212713	0.0924055	0.11787	0.0890075	0.0278747
AXL|A_23_P208389	AXL	A_23_P208389	P353	113.06	0	2.70132	dynamic	12.6951	0.473753	3.73022	33.2235	0.576816	0.333025	-0.200667	-0.183333	0.243333	0.618333	0.814667	0.532667	0.176	-0.176	-0.415667	-0.619	12.4153	12.4327	12.8593	13.2343	13.4307	13.1487	12.792	12.44	12.2003	11.997	1.2002	1.21718	0.908831	0.803582	0.597674	0.372591	0.205107	0.128339	0.210191	0.124467	0.692934	0.702741	0.524714	0.463948	0.345067	0.215116
AY326463|A_33_P3276297	AY326463	A_33_P3276297		67.2409	5.28e-11	2.3257	dynamic	8.6076	0.365243	4.24306	28.6117	0.986855	0.569761	-0.148167	-0.116833	0.236833	0.918833	-0.298833	-0.120167	-0.0885	0.4595	0.0885	0.287167	8.33767	8.369	8.72267	9.40467	8.187	8.36567	8.39733	8.94533	8.57433	8.773	0.790901	0.815697	0.779138	2.22344	0.481759	0.27403	0.804527	1.56468	0.898884	1.23549	0.456627	0.470943	0.449836	1.2837	0.278144	0.158211
AY533203|A_33_P3335461	AY533203	A_33_P3335461		110.776	0	2.51577	dynamic	10.8853	0.468822	4.30643	35.5783	1.53426	0.885803	-0.0406667	0.194667	0.833333	0.877333	0.038	0.171333	-0.453667	-0.038	-0.397333	-0.378333	10.764	10.9993	11.638	11.682	10.8427	10.976	10.351	10.7667	10.4073	10.4263	2.10266	1.15448	0.973606	2.32158	1.11157	0.723643	1.33999	2.0692	1.82769	1.71815	1.21397	0.666537	0.562111	1.34036	0.641763	0.417795
AZGP1|A_23_P71270	AZGP1	A_23_P71270	P25311	271.072	0	3.70892	dynamic	7.6459	0.733376	9.59052	46.9474	0.719856	0.415609	-1.00333	-1.07867	-0.913667	-0.593333	-0.245667	0.245667	0.411333	0.518333	0.64	0.812333	6.76333	6.688	6.853	7.17333	7.521	8.01233	8.178	8.285	8.40667	8.579	0.168358	0.172375	0.390816	0.547588	0.986906	1.28545	1.17556	0.79173	0.89909	0.780677	0.0972014	0.0995205	0.225638	0.31615	0.56979	0.742156
AZI1|A_23_P319270	AZI1	A_23_P319270	Q9UPN4	113.72	0	2.61293	dynamic	12.5309	0.474917	3.78993	28.0922	0.327766	0.189236	0.205	-0.734	-1.18067	-0.805667	-0.178	-0.009	0.009	0.017	0.094	0.0563333	12.9887	12.0497	11.603	11.978	12.6057	12.7747	12.7927	12.8007	12.8777	12.84	0.13706	0.242137	0.16284	0.542368	0.620689	0.416203	0.300375	0.35918	0.337376	0.159427	0.0791314	0.139798	0.094016	0.313136	0.358355	0.240295
B3GALT4|A_23_P422071	B3GALT4	A_23_P422071	O9624	741.978	0	9.22575	dynamic	10.592	1.21333	11.4572	52.8206	0.557828	0.322062	-2.84483	-2.63283	-1.14783	-0.5025	-0.0478333	0.1905	0.0478333	0.237833	0.360833	0.2935	8.35167	8.56367	10.0487	10.694	11.1487	11.387	11.2443	11.4343	11.5573	11.49	0.22491	0.246792	0.94198	0.910199	0.700746	0.515549	0.605743	0.414358	0.463455	0.554548	0.129852	0.142485	0.543852	0.525504	0.404576	0.297652
B3GALTL|A_24_P832426	B3GALTL	A_24_P832426	Q6Y288	107.265	0	2.61051	dynamic	8.0349	0.461174	5.73987	34.8295	0.222692	0.128571	0.473833	0.784833	0.916833	0.0645	0.0341667	-0.0341667	-0.123167	-0.220833	-0.277167	-0.4675	8.39367	8.70467	8.83667	7.98433	7.954	7.88567	7.79667	7.699	7.64267	7.45233	0.152027	0.267002	0.286689	0.154461	0.103552	0.297081	0.161398	0.335322	0.29023	0.179154	0.0877731	0.154154	0.16552	0.0891783	0.0597857	0.17152
B3GNT1|A_23_P86900	B3GNT1	A_23_P86900	O4355	254.262	0	3.76157	dynamic	9.0838	0.710135	7.81807	41.0895	0.278903	0.161025	0.235667	-1.41467	-1.33433	-0.699667	-0.392667	-0.083	0.083	0.435333	0.371667	0.496667	9.54967	7.89933	7.97967	8.61433	8.92133	9.231	9.397	9.74933	9.68567	9.81067	0.0687047	0.095469	0.331484	0.404846	0.33488	0.49007	0.382454	0.370392	0.16815	0.142581	0.0396667	0.0551191	0.191382	0.233738	0.193343	0.282942
B3GNT3|A_23_P78980	B3GNT3	A_23_P78980	Q9Y2A9	823.891	0	10.7853	dynamic	13.4043	1.27872	9.53804	47.0678	0.211841	0.122306	-2.75617	-3.34683	-0.605833	0.0751667	0.0288333	0.0045	0.0231667	0.0841667	-0.0045	-0.223833	11.3203	10.7297	13.4707	14.1517	14.1053	14.081	14.0997	14.1607	14.072	13.8527	0.320924	0.442838	0.293655	0.222221	0.0531539	0.135192	0.171797	0.10659	0.179017	0.193019	0.185286	0.255673	0.169542	0.1283	0.0306884	0.0780534
B3GNT5|A_23_P18372	B3GNT5	A_23_P18372	Q9BYG	75.9192	1.04e-12	2.30537	dynamic	12.5324	0.388115	3.09724	29.3609	0.226926	0.131016	0.846	0.245333	0.527333	0.199667	0.0856667	-0.0856667	-0.116	-0.200667	-0.359	-0.356	13.2997	12.699	12.981	12.6533	12.5393	12.368	12.3377	12.253	12.0947	12.0977	0.0927434	0.461516	0.196181	0.318073	0.3385	0.298013	0.275155	0.0903549	0.130849	0.06787	0.0535454	0.266456	0.113265	0.183639	0.195433	0.172058
B3GNT7|A_24_P913716	B3GNT7	A_24_P913716	Q8NFL	75.7904	1.1e-12	2.03167	dynamic	11.6613	0.388057	3.32587	28.0239	1.36301	0.786932	-0.367333	0.00633333	0.655333	0.623	-0.00633333	0.477667	-0.169667	0.138333	-0.343333	-0.254667	11.218	11.5917	12.2407	12.2083	11.579	12.063	11.4157	11.7237	11.242	11.3307	1.76706	0.96332	0.902139	2.25306	0.702548	0.683013	1.11757	1.96924	1.59217	1.67994	1.02021	0.556173	0.52085	1.30081	0.405616	0.394338
B3GNT8|A_23_P101380	B3GNT8	A_23_P101380	Q7Z7M8	204.677	0	3.40818	dynamic	10.382	0.636735	6.14063	36.5029	0.426191	0.246062	-1.2855	-1.32217	-0.715167	0.0298333	0.446833	0.341167	0.127833	0.0248333	-0.0248333	-0.0605	9.33767	9.301	9.908	10.653	11.07	10.9643	10.751	10.648	10.5983	10.5627	0.264016	0.54745	0.670152	0.600216	0.495503	0.227403	0.361974	0.236869	0.441962	0.416368	0.15243	0.31607	0.386913	0.346535	0.286079	0.131291
B3GNT9|A_23_P66050	B3GNT9	A_23_P66050	Q6UX72	105.154	0	2.66537	dynamic	8.5106	0.456781	5.36832	25.3649	0.200014	0.115478	-0.190333	-1.237	-0.781667	-0.145667	0.146667	0.177333	-0.001	0.001	0.0396667	0.0493333	8.51433	7.46767	7.923	8.559	8.85133	8.882	8.70367	8.70567	8.74433	8.754	0.163219	0.298651	0.222816	0.105133	0.0546839	0.16284	0.364544	0.040501	0.2662	0.321552	0.0942343	0.172426	0.128643	0.0606987	0.0315718	0.094016
B4GALNT4|A_33_P3317603	B4GALNT4	A_33_P3317603	Q76KP1	106.582	0	3.03424	dynamic	8.9236	0.459807	5.1538	33.9842	0.427601	0.246876	0.905	0.264	-0.696333	-0.546333	-0.191333	-0.236	-0.0893333	0.0893333	0.227333	0.267667	9.82933	9.18833	8.228	8.378	8.733	8.68833	8.835	9.01367	9.15167	9.192	0.159086	0.109153	0.37615	0.88857	0.46592	0.520708	0.536702	0.597222	0.561805	0.060696	0.0918483	0.0630194	0.21717	0.513016	0.268999	0.300631
B4GALT1|A_23_P135271	B4GALT1	A_23_P135271	P15291	128.011	0	2.96425	dynamic	9.7777	0.503974	5.15383	38.277	0.312863	0.180632	-0.550167	1.0175	0.8095	0.350833	0.195833	0.116833	-0.116833	-0.2185	-0.1905	-0.361167	9.12233	10.69	10.482	10.0233	9.86833	9.78933	9.55567	9.454	9.482	9.31133	0.0310698	0.292734	0.380359	0.241165	0.295818	0.466773	0.58515	0.293959	0.178429	0.363175	0.0179382	0.16901	0.2196	0.139236	0.170791	0.269492
B4GALT4|A_32_P103945	B4GALT4	A_32_P103945	O6513	143.17	0	3.25352	dynamic	11.8581	0.532941	4.49504	28.8846	0.1933	0.111602	-1.50483	-0.680833	-0.0371667	0.197167	0.0371667	0.0815	0.1965	0.0991667	-0.240167	-0.454167	10.584	11.408	12.0517	12.286	12.126	12.1703	12.2853	12.188	11.8487	11.6347	0.300207	0.117503	0.131234	0.070739	0.0641561	0.205559	0.094511	0.217378	0.354965	0.376746	0.173324	0.0678405	0.0757679	0.0408412	0.0370405	0.118679
B4GALT5|A_24_P239731	B4GALT5	A_24_P239731	O43286	69.597	1.83e-11	2.05338	dynamic	10.1569	0.371353	3.65795	28.0032	0.212222	0.122527	-0.206333	0.633	0.163667	-0.0763333	-0.113667	-0.171	-0.220333	0.0763333	0.42	0.817667	9.81833	10.6577	10.1883	9.94833	9.911	9.85367	9.80433	10.101	10.4447	10.8423	0.1194	0.127473	0.0914349	0.195065	0.0729589	0.0348473	0.259099	0.267485	0.433602	0.520857	0.0689356	0.0735965	0.0527899	0.112621	0.0421228	0.0201191
B9D1|A_24_P176714	B9D1	A_24_P176714	Q9UPM9	185.389	0	3.90954	dynamic	9.3641	0.606414	6.47672	47.0451	0.279142	0.161163	1.23767	0.976333	-0.0353333	-0.729333	-0.415667	-0.320667	-0.0176667	0.0176667	0.128667	0.388	10.4787	10.2173	9.20567	8.51167	8.82533	8.92033	9.22333	9.25867	9.36967	9.629	0.322963	0.0346747	0.227704	0.286552	0.0865814	0.214989	0.377633	0.494102	0.43556	0.310662	0.186463	0.0200194	0.131465	0.165441	0.0499878	0.124124
BACE1|A_23_P52806	BACE1	A_23_P52806	P56817	62.1184	5.23e-10	2.29899	dynamic	11.2861	0.351072	3.11075	25.6236	0.387772	0.22388	0.721333	0.269	-0.479667	-0.361333	-0.136333	-0.142667	-0.0333333	0.0333333	0.176333	0.310667	11.9717	11.5193	10.7707	10.889	11.114	11.1077	11.217	11.2837	11.4267	11.561	0.219696	0.0465439	0.390226	0.626422	0.566469	0.49864	0.489825	0.493694	0.372191	0.174009	0.126842	0.0268721	0.225297	0.361665	0.327051	0.28789
BAG2|A_23_P356554	BAG2	A_23_P356554	O95816	91.951	6.66e-16	2.66721	dynamic	9.5697	0.427106	4.46452	27.3799	0.495595	0.286132	0.59	-0.802667	-0.825333	-0.084	-0.0473333	-0.0153333	0.120333	0.131	0.0526667	0.0153333	10.2463	8.85367	8.831	9.57233	9.609	9.641	9.77667	9.78733	9.709	9.67167	0.237136	0.380145	0.589041	0.910508	0.562988	0.400385	0.595945	0.363628	0.385148	0.531027	0.13691	0.219477	0.340083	0.525682	0.325042	0.231162
BAGE4|A_24_P126262	BAGE4	A_24_P126262	Q86Y28	53.2368	2.64e-08	2.0359	dynamic	6.7975	0.324951	4.78109	27.6624	0.290234	0.167566	-0.0291667	-0.0208333	0.0511667	0.9655	0.00516667	0.434833	0.0488333	-0.00516667	-0.0401667	-0.0601667	6.63333	6.64167	6.71367	7.628	6.66767	7.09733	6.71133	6.65733	6.62233	6.60233	0.0253837	0.135589	0.147025	1.48023	0.103016	0.649468	0.15461	0.0344432	0.126263	0.0463069	0.0146553	0.0782823	0.0848849	0.854612	0.0594764	0.37497
BAHCC1|A_23_P49539	BAHCC1	A_23_P49539	Q9P281	43.6794	1.62e-06	2.05765	dynamic	7.5126	0.294373	3.91939	17.7605	0.158092	0.0912745	-0.0775	-0.7855	-0.2575	0.218833	0.2555	0.0955	-0.0505	0.0135	-0.0135	0.0141667	7.49367	6.78567	7.31367	7.79	7.82667	7.66667	7.52067	7.58467	7.55767	7.58533	0.108076	0.469319	0.12122	0.183027	0.105168	0.0808229	0.1432	0.165292	0.0637913	0.141005	0.0623975	0.270961	0.0699865	0.105671	0.0607188	0.0466631
BAIAP2|A_23_P61810	BAIAP2	A_23_P61810	Q9UQB8	73.2396	3.51e-12	2.149	dynamic	12.4634	0.381374	3.05924	26.2946	0.21888	0.126371	-0.599833	-0.0348333	0.4765	0.503833	0.4185	0.0678333	0.0348333	-0.190167	-0.302833	-0.397167	11.866	12.431	12.9423	12.9697	12.8843	12.5337	12.5007	12.2757	12.163	12.0687	0.184708	0.062482	0.130209	0.137384	0.14665	0.285598	0.347293	0.291685	0.32476	0.278033	0.106641	0.036074	0.0751761	0.0793186	0.0846686	0.16489
BAIAP2L2|A_23_P379034	BAIAP2L2	A_23_P379034	Q6UXY1	57.533	3.99e-09	2.21863	dynamic	10.6525	0.337865	3.17327	27.389	0.234144	0.135183	0.932	0.318	0.313667	0.209667	-0.0853333	-0.217667	-0.0636667	-0.095	-0.0936667	0.0636667	11.4563	10.8423	10.838	10.734	10.439	10.3067	10.4607	10.4293	10.4307	10.588	0.208771	0.0828573	0.255031	0.433505	0.336399	0.268375	0.281219	0.207464	0.179205	0.0886115	0.120534	0.0478377	0.147242	0.250285	0.19422	0.154947
BAMBI|A_23_P52207	BAMBI	A_23_P52207	Q13145	209.837	0	5.22706	dynamic	13.4069	0.64527	4.81263	37.2159	0.453725	0.261958	-1.64917	0.736833	-0.00483333	0.00483333	0.0775	0.4445	0.119833	-0.2185	-0.3185	-0.5485	11.8933	14.2793	13.5377	13.5473	13.62	13.987	13.6623	13.324	13.224	12.994	0.456206	0.418187	0.516481	0.149697	0.210516	0.231318	0.539552	0.360551	0.687693	0.967047	0.263391	0.24144	0.29819	0.0864279	0.121541	0.133551
BANP|A_23_P22263	BANP	A_23_P22263	Q8N9N5	47.5262	3.13e-07	2.0691	dynamic	13.5591	0.307038	2.26464	21.153	0.158836	0.0917041	-0.496667	0.533	0.159333	-0.0986667	-0.036	-0.516	0.09	-0.0286667	0.0286667	0.109333	13.088	14.1177	13.744	13.486	13.5487	13.0687	13.6747	13.556	13.6133	13.694	0.144841	0.0920453	0.108573	0.131145	0.132039	0.353514	0.150188	0.131924	0.267001	0.0770909	0.0836242	0.0531424	0.0626844	0.0757166	0.0762328	0.204102
BARD1|A_23_P67771	BARD1	A_23_P67771	Q99728	79.5888	1.95e-13	2.56982	dynamic	10.5099	0.397435	3.77939	24.5309	0.474515	0.273961	0.4215	0.0691667	-0.940167	-0.518167	-0.217167	-0.142167	-0.0691667	0.146833	0.228167	0.134167	11.02	10.6677	9.65833	10.0803	10.3813	10.4563	10.5293	10.7453	10.8267	10.7327	0.132921	0.290707	0.760171	0.754872	0.566231	0.574464	0.625861	0.401149	0.288271	0.3505	0.076742	0.16784	0.438885	0.435826	0.326914	0.331667
BARX2|A_23_P13083	BARX2	A_23_P13083	Q9UMQ3	141.612	0	3.38229	dynamic	7.2494	0.530071	7.31321	38.0128	0.336179	0.194093	-0.826167	-0.868833	-0.470833	-0.226167	-0.0825	0.2145	0.889167	0.0825	0.231167	0.0931667	6.51967	6.477	6.875	7.11967	7.26333	7.56033	8.235	7.42833	7.577	7.439	0.0687701	0.0712531	0.066053	0.485986	0.401539	0.130787	1.20844	0.336181	0.415249	0.177536	0.0397045	0.041138	0.0381357	0.280584	0.231828	0.0755101
BATF2|A_23_P370682	BATF2	A_23_P370682	Q8N1L9	199.131	0	3.5801	dynamic	8.0612	0.628648	7.79701	33.7884	0.288833	0.166758	-1.17433	-1.45367	-0.261667	0.258	0.314333	0.386333	0.141667	0.0336667	-0.0336667	-0.0763333	7.07333	6.794	7.986	8.50567	8.562	8.634	8.38933	8.28133	8.214	8.17133	0.147548	0.0441701	0.242025	0.455548	0.739074	0.550664	0.217077	0.17974	0.171875	0.140607	0.0851867	0.0255016	0.139733	0.263011	0.426705	0.317926
BBC3|A_23_P382775	BBC3	A_23_P382775	Q96PG8	487.802	0	8.13044	dynamic	10.3199	0.983799	9.53259	60.0312	0.30354	0.175249	0.298167	1.2175	-1.80583	-1.62417	-0.770833	-0.4865	-0.147167	0.147167	0.510167	0.700167	10.8143	11.7337	8.71033	8.892	9.74533	10.0297	10.369	10.6633	11.0263	11.2163	0.153383	0.0920561	0.0737586	0.309186	0.325709	0.47181	0.442277	0.465422	0.344175	0.357623	0.0885557	0.0531486	0.0425846	0.178509	0.188048	0.272399
BBOX1|A_23_P127495	BBOX1	A_23_P127495	O75936	59.1739	1.93e-09	2.30857	dynamic	8.1542	0.342779	4.20297	24.4643	0.771558	0.445459	-0.537	-0.373667	0.113667	-0.00933333	-0.116	0.00233333	-0.00233333	0.150667	0.372	0.67	7.59033	7.75367	8.241	8.118	8.01133	8.12967	8.125	8.278	8.49933	8.79733	1.92319	2.07541	1.42712	0.893362	0.524552	0.158664	0.158786	0.192873	0.248705	0.112926	1.11035	1.19824	0.823946	0.515783	0.30285	0.0916048
BBS2|A_23_P106835	BBS2	A_23_P106835	Q9BXC9	41.4446	4.15e-06	2.14454	dynamic	11.0592	0.288882	2.59245	19.474	0.0923716	0.0533308	0.501	-0.0136667	-0.599667	-0.303333	-0.0473333	-0.0316667	0.044	0.0136667	0.124333	0.142	11.5853	11.0707	10.4847	10.781	11.037	11.0527	11.1283	11.098	11.2087	11.2263	0.0655464	0.0859438	0.139145	0.13692	0.117222	0.0514328	0.0683691	0.111808	0.0282902	0.119039	0.0378432	0.0496197	0.0803354	0.0790506	0.0676782	0.0296947
BBS4|A_23_P99967	BBS4	A_23_P99967	Q96RK4	99.8681	0	3.177	dynamic	10.1571	0.445135	4.38381	40.4534	0.174373	0.100674	1.24617	-0.120167	-0.4215	-0.1025	0.1225	-0.0968333	-0.110833	0.0968333	0.0971667	0.260167	11.3063	9.94	9.63867	9.95767	10.1827	9.96333	9.94933	10.157	10.1573	10.3203	0.0964227	0.124756	0.249129	0.287667	0.474468	0.0453689	0.201882	0.108503	0.0845064	0.0710235	0.0556697	0.0720278	0.143835	0.166085	0.273935	0.0261937
BBX|A_23_P121356	BBX	A_23_P121356	Q8WY36	92.4214	5.55e-16	2.33755	dynamic	12.2167	0.427772	3.50507	27.6558	0.193921	0.11196	0.0706667	-0.730333	-0.746	-0.237	-0.0343333	-0.137333	0.0343333	0.327	0.415667	0.479	12.3433	11.5423	11.5267	12.0357	12.2383	12.1353	12.307	12.5997	12.6883	12.7517	0.0716194	0.0271539	0.197748	0.1929	0.171902	0.254166	0.238403	0.35204	0.20472	0.228553	0.0413495	0.0156773	0.11417	0.111371	0.0992477	0.146743
BC009626|A_33_P3824237	BC009626	A_33_P3824237		348.32	0	6.18454	dynamic	9.6169	0.83133	8.6433	38.1357	0.139282	0.0804147	-2.22617	-1.28517	0.4025	0.361833	0.116833	0.0625	0.116167	-0.100167	-0.0625	-0.100833	7.66233	8.60333	10.291	10.2503	10.0053	9.951	10.0047	9.78833	9.826	9.78767	0.513128	0.4032	0.0185203	0.0802081	0.0482321	0.119553	0.0137961	0.0601775	0.053507	0.0825005	0.296255	0.232788	0.0106927	0.0463081	0.0278468	0.0690242
BC013798|A_24_P213763	BC013798	A_24_P213763		69.3502	2.04e-11	2.30005	dynamic	8.9944	0.370944	4.12349	26.3446	0.220512	0.127313	-0.317833	-0.601167	0.0538333	0.6005	0.449167	0.1685	0.0161667	-0.0161667	-0.215167	-0.375167	8.70033	8.417	9.072	9.61867	9.46733	9.18667	9.03433	9.002	8.803	8.643	0.294262	0.218259	0.315292	0.208541	0.122871	0.184625	0.351467	0.101843	0.17339	0.234572	0.169892	0.126012	0.182034	0.120401	0.0709397	0.106593
BC017676|A_33_P3347320	BC017676	A_33_P3347320		191.597	0	3.15871	dynamic	8.3161	0.616404	7.41202	43.3724	0.173712	0.100293	-0.019	0.583	0.954667	0.770667	0.306333	0.019	-0.561333	-0.704667	-0.618667	-0.537667	8.278	8.88	9.25167	9.06767	8.60333	8.316	7.73567	7.59233	7.67833	7.75933	0.232929	0.206995	0.102276	0.290547	0.0778867	0.0779679	0.211235	0.0729817	0.222037	0.242269	0.134482	0.119509	0.0590489	0.167747	0.0449679	0.0450148
BC018676|A_33_P3353125	BC018676	A_33_P3353125		77.3993	5.3e-13	2.3511	dynamic	11.4713	0.39188	3.41582	27.9514	0.19198	0.11084	-0.4875	0.0221667	-0.2045	0.389167	0.745833	0.6285	0.287167	-0.0221667	-0.0301667	-0.204167	10.8713	11.381	11.1543	11.748	12.1047	11.9873	11.646	11.3367	11.3287	11.1547	0.36358	0.239575	0.106039	0.0585064	0.0737044	0.172387	0.304718	0.0404516	0.272722	0.288119	0.209913	0.138318	0.0612218	0.0337787	0.0425532	0.0995278
BC019085|A_24_P110983	BC019085	A_24_P110983		80.8067	1.12e-13	2.25168	dynamic	8.1275	0.400413	4.92816	29.6688	0.235743	0.136106	-0.0458333	0.669167	0.728833	0.192167	0.108167	0.0458333	-0.0638333	-0.2715	-0.4065	-0.442167	8.03033	8.74533	8.805	8.26833	8.18433	8.122	8.01233	7.80467	7.66967	7.634	0.434387	0.344518	0.323096	0.411694	0.21733	0.00360555	0.140251	0.138724	0.176922	0.166901	0.250794	0.198907	0.18654	0.237692	0.125476	0.00208167
BC030764|A_33_P3231814	BC030764	A_33_P3231814		93.3975	3.33e-16	2.805	dynamic	7.7164	0.430479	5.5801	28.5742	0.226879	0.130989	0.5935	-0.6235	-0.8945	-0.383167	-0.143167	0.231167	0.0571667	0.114833	0.00483333	-0.00483333	8.41467	7.19767	6.92667	7.438	7.678	8.05233	7.87833	7.936	7.826	7.81633	0.128881	0.132824	0.166794	0.347538	0.345045	0.371489	0.120089	0.294297	0.164593	0.197242	0.0744095	0.0766862	0.0962987	0.200651	0.199212	0.214479
BC031250|A_24_P510377	BC031250	A_24_P510377		185.478	0	3.84771	dynamic	9.7858	0.606539	6.19874	33.2952	0.298874	0.172555	-1.5315	-0.795167	-0.274167	0.151833	0.4125	0.397167	0.282833	0.1245	-0.1245	-0.188833	8.409	9.14533	9.66633	10.0923	10.353	10.3377	10.2233	10.065	9.816	9.75167	0.669057	0.581727	0.473895	0.425467	0.309761	0.153676	0.0645936	0.0585577	0.113649	0.138356	0.38628	0.33586	0.273603	0.245644	0.178841	0.0887249
BC041646|A_33_P3256902	BC041646	A_33_P3256902		116.392	0	2.54206	dynamic	12.0942	0.480602	3.97342	29.4214	0.285442	0.1648	-0.9575	-0.877833	-0.387833	0.0645	0.308833	0.3885	0.3275	0.105167	-0.0645	-0.142833	11.2603	11.34	11.83	12.2823	12.5267	12.6063	12.5453	12.323	12.1533	12.075	0.176211	0.222434	0.2453	0.241231	0.190956	0.305346	0.369895	0.28127	0.433407	0.38837	0.101735	0.128422	0.141624	0.139275	0.110249	0.176292
BC043411|A_33_P3233869	BC043411	A_33_P3233869		87.1238	6.11e-15	2.41887	dynamic	8.027	0.415724	5.18046	24.8676	0.464635	0.268257	-0.712833	-1.0235	-0.318833	0.0131667	-0.1815	-0.0131667	0.1665	0.250833	0.176167	0.0385	7.47467	7.164	7.86867	8.20067	8.006	8.17433	8.354	8.43833	8.36367	8.226	0.314169	0.201547	0.299934	0.751673	0.32247	0.306219	0.68343	0.47312	0.66191	0.631879	0.181386	0.116363	0.173167	0.433979	0.186178	0.176796
BC053662|A_33_P3328637	BC053662	A_33_P3328637		65.6932	1.06e-10	2.18455	dynamic	7.796	0.361007	4.62879	25.9914	0.116638	0.067341	-0.4395	-0.2565	0.421833	0.687833	0.477833	0.150833	0.0511667	-0.0511667	-0.140167	-0.191167	7.28533	7.46833	8.14667	8.41267	8.20267	7.87567	7.776	7.67367	7.58467	7.53367	0.12268	0.148194	0.047648	0.120093	0.0361156	0.176693	0.165309	0.0372335	0.121327	0.191087	0.0708292	0.0855596	0.0275096	0.0693357	0.0208513	0.102014
BC061915|A_24_P182122	BC061915	A_24_P182122		140.36	0	2.54148	dynamic	10.5391	0.527581	5.00628	35.2517	0.13478	0.0778154	0.572333	0.632	0.574333	0.296333	0.011	-0.011	-0.263333	-0.555667	-0.713667	-0.689333	11.126	11.1857	11.128	10.85	10.5647	10.5427	10.2903	9.998	9.84	9.86433	0.145935	0.286112	0.0623859	0.0696348	0.0964227	0.176046	0.0837695	0.183638	0.137292	0.106566	0.0842556	0.165187	0.0360185	0.0402036	0.0556697	0.10164
BC144439|A_23_P339954	BC144439	A_23_P339954		82.5415	5.04e-14	2.42615	dynamic	13.7494	0.404732	2.94229	37.222	0.236708	0.136663	0.4425	1.23917	-0.0281667	-0.0261667	-0.0395	-0.00216667	0.0065	0.00216667	-0.00616667	0.0321667	14.03	14.8267	13.5593	13.5613	13.548	13.5853	13.594	13.5897	13.5813	13.6197	0.257534	0.207972	0.301338	0.198495	0.188199	0.249354	0.187662	0.314276	0.300195	0.162053	0.148688	0.120073	0.173977	0.114601	0.108657	0.143965
BC148240|A_33_P3298382	BC148240	A_33_P3298382		68.502	2.99e-11	2.06146	dynamic	7.1885	0.368669	5.12918	22.9748	0.637016	0.367781	-0.814	-0.644333	-0.393667	0.000333333	0.212	0.104333	0.164333	0.229667	-0.000333333	-0.133333	6.502	6.67167	6.92233	7.31633	7.528	7.42033	7.48033	7.54567	7.31567	7.18267	0.0807279	0.0525769	0.454975	0.985943	0.942279	0.843274	0.958441	1.03887	0.666233	0.346839	0.0466083	0.0303553	0.26268	0.569235	0.544025	0.486864
BCAR3|A_23_P97394	BCAR3	A_23_P97394	O75815	52.8989	3.05e-08	2.31124	dynamic	12.97	0.324171	2.49897	25.934	0.170495	0.0984352	0.305333	0.833333	-0.119	0.0863333	0.113	-0.0246667	0.0246667	-0.078	-0.126667	-0.375333	13.2113	13.7393	12.787	12.9923	13.019	12.8813	12.9307	12.828	12.7793	12.5307	0.220083	0.0808723	0.210905	0.123517	0.086238	0.0244404	0.10252	0.240127	0.349437	0.266808	0.127065	0.0466917	0.121766	0.0713123	0.0497896	0.0141107
BCAS2|A_23_P34930	BCAS2	A_23_P34930	O75934	59.5621	1.63e-09	2.05433	dynamic	11.9239	0.343771	2.88504	24.7553	0.311794	0.180014	0.600333	0.492333	-0.0673333	-0.438333	-0.397333	-0.278333	-0.031	0.031	0.109	0.137667	12.5083	12.4003	11.8407	11.4697	11.5107	11.6297	11.877	11.939	12.017	12.0457	0.188726	0.300814	0.275881	0.535172	0.341008	0.325585	0.373763	0.314911	0.243415	0.218665	0.108961	0.173675	0.15928	0.308982	0.196881	0.187976
BCAS4|A_24_P143492	BCAS4	A_24_P143492	Q8TDM	185.249	0	2.97179	dynamic	9.3404	0.606265	6.49044	36.2589	0.292265	0.168739	-0.989667	-1.011	-1.42333	-0.818333	-0.0426667	0.119667	0.112333	0.0603333	0.148	0.0426667	8.731	8.70967	8.29733	8.90233	9.678	9.84033	9.833	9.781	9.86867	9.76333	0.30008	0.0211266	0.150514	0.0752352	0.357291	0.476888	0.448201	0.282278	0.260826	0.550208	0.173251	0.0121975	0.086899	0.0434371	0.206282	0.275332
BCAT2|A_23_P101551	BCAT2	A_23_P101551	O15382	67.0354	5.79e-11	2.18505	dynamic	11.3247	0.364742	3.22227	28.9044	0.360911	0.208372	0.883667	0.536667	-0.0366667	-0.235667	-0.24	-0.244	-0.05	0.0366667	0.140667	0.128667	12.1163	11.7693	11.196	10.997	10.9927	10.9887	11.1827	11.2693	11.3733	11.3613	0.14596	0.0896344	0.331307	0.417598	0.540802	0.470202	0.709857	0.347175	0.193345	0.36323	0.0842701	0.0517505	0.19128	0.2411	0.312232	0.271472
BCHE|A_23_P212050	BCHE	A_23_P212050	P6276	126.344	0	2.75426	dynamic	7.6333	0.500682	6.56	35.8754	0.684313	0.395088	0.928167	0.536167	0.437833	0.8205	-0.138833	-0.334167	-0.5335	0.106167	-0.192167	-0.106167	8.409	8.017	7.91867	8.30133	7.342	7.14667	6.94733	7.587	7.28867	7.37467	0.594882	0.161192	0.722568	1.78953	0.626472	0.230448	0.129678	1.10616	0.700772	0.781425	0.343455	0.0930645	0.417175	1.03318	0.361694	0.133049
BCKDHA|A_33_P3302305	BCKDHA	A_33_P3302305	P12694	52.7332	3.28e-08	2.02651	dynamic	11.3283	0.323542	2.85497	21.1343	0.200036	0.115491	-0.141667	-0.0686667	-0.438	-0.672667	-0.29	0.0686667	0.135333	0.118667	0.275	0.346333	11.2533	11.3263	10.957	10.7223	11.105	11.4637	11.5303	11.5137	11.67	11.7413	0.095212	0.189413	0.128265	0.196054	0.203204	0.138933	0.242034	0.322962	0.358459	0.125819	0.0549707	0.109358	0.074054	0.113192	0.11732	0.0802129
BCKDK|A_23_P3823	BCKDK	A_23_P3823	O14874	50.8355	7.5e-08	2.00555	dynamic	12.4079	0.317532	2.55965	19.9338	0.119357	0.0689106	0.107167	-0.326167	-0.769833	-0.5025	-0.1205	0.0408333	-0.0298333	0.0298333	0.1315	0.234167	12.6357	12.2023	11.7587	12.026	12.408	12.5693	12.4987	12.5583	12.66	12.7627	0.116453	0.0384751	0.0942355	0.0553444	0.0945727	0.100027	0.103239	0.292946	0.213797	0.0844768	0.0672343	0.0222136	0.0544069	0.0319531	0.0546016	0.0577504
BCL10|A_33_P3392447	BCL10	A_33_P3392447	O95999	139.419	0	2.93494	dynamic	8.2133	0.525983	6.4031	41.2116	0.824342	0.475934	0.715333	0.692333	1.242	0.351	-0.072	-0.233	-0.204333	0.072	-0.311333	-0.212333	8.72467	8.70167	9.25133	8.36033	7.93733	7.77633	7.805	8.08133	7.698	7.797	0.595678	1.25753	0.305433	1.1903	0.783843	0.444615	0.754767	0.898945	0.970519	1.0418	0.343915	0.726036	0.176342	0.687217	0.452552	0.256698
BCL11A|A_24_P402588	BCL11A	A_24_P402588	Q9H165	135.041	0	3.02164	dynamic	8.8046	0.517693	5.87949	37.9211	0.258199	0.149071	1.00883	-0.536167	-0.5865	-0.1045	-0.275833	-0.175167	0.1045	0.295167	0.442167	0.646833	9.73133	8.18633	8.136	8.618	8.44667	8.54733	8.827	9.01767	9.16467	9.36933	0.351759	0.122075	0.113583	0.627926	0.176245	0.135964	0.2339	0.159042	0.502391	0.159105	0.203088	0.0704801	0.0655769	0.362533	0.101755	0.0784991
BCL11B|A_23_P205738	BCL11B	A_23_P205738	Q9CK	81.1101	9.73e-14	2.54324	dynamic	10.1248	0.401175	3.96384	26.7809	0.167413	0.0966557	0.457167	-0.7405	-0.197833	0.536167	0.606167	-0.0095	-0.143833	-0.0368333	0.0961667	0.0095	10.5243	9.32667	9.86933	10.6033	10.6733	10.0577	9.92333	10.0303	10.1633	10.0767	0.129516	0.164865	0.0884553	0.232143	0.117547	0.160553	0.135404	0.167124	0.129477	0.349042	0.074776	0.0951846	0.0510697	0.134028	0.0678659	0.0926954
BCL2L1|A_23_P210886	BCL2L1	A_23_P210886	Q7817	122.758	0	2.9828	dynamic	10.4518	0.496828	4.71772	28.559	0.161137	0.0930328	-1.23917	-0.646167	-0.0365	0.211833	0.1745	0.3375	0.282167	0.0365	-0.1775	-0.3735	9.36233	9.95533	10.565	10.8133	10.776	10.939	10.8837	10.638	10.424	10.228	0.262245	0.10152	0.0626498	0.0365559	0.0401497	0.107782	0.173267	0.174218	0.317013	0.335975	0.151407	0.0586127	0.0361709	0.0211056	0.0231805	0.0622281
BCL2L12|A_33_P3217123	BCL2L12	A_33_P3217123	Q9HB9	77.8092	4.4e-13	2.47426	dynamic	14.5174	0.392975	2.70694	34.0411	0.399896	0.23088	1.09217	0.3205	-0.0185	-0.2145	-0.214833	-0.192833	-0.0901667	0.0185	0.1055	0.227833	15.5063	14.7347	14.3957	14.1997	14.1993	14.2213	14.324	14.4327	14.5197	14.642	0.267713	0.0765136	0.2255	0.462176	0.507835	0.595849	0.559418	0.540023	0.389672	0.374257	0.154564	0.0441752	0.130193	0.266837	0.293199	0.344014
BCL2L15|A_33_P3373775	BCL2L15	A_33_P3373775	Q5TBC7	106.974	0	2.93766	dynamic	8.1779	0.460573	5.63183	37.6611	0.958198	0.553216	0.0831667	0.0438333	0.664833	1.16317	-0.0925	-0.1505	-0.3915	0.394167	-0.0438333	-0.1005	8.104	8.06467	8.68567	9.184	7.92833	7.87033	7.62933	8.415	7.977	7.92033	0.918087	0.535254	0.931733	2.64335	0.494184	0.240849	0.312041	1.52802	1.07807	0.900385	0.530058	0.309029	0.537936	1.52614	0.285317	0.139054
BCL2L2|A_23_P418373	BCL2L2	A_23_P418373	Q92843	93.7246	3.33e-16	2.63293	dynamic	12.6331	0.431232	3.41308	31.0631	0.216244	0.124848	-0.58	0.405	0.816667	0.618	0.227333	-0.03	0.03	-0.230667	-0.178333	-0.237	11.969	12.954	13.3657	13.167	12.7763	12.519	12.579	12.3183	12.3707	12.312	0.210171	0.163254	0.237464	0.112334	0.291709	0.324372	0.253385	0.175574	0.191106	0.203066	0.121342	0.094255	0.1371	0.0648563	0.168418	0.187276
BCL3|A_23_P4662	BCL3	A_23_P4662	P2749	161.964	0	3.79036	dynamic	13.4655	0.566883	4.21057	37.8185	0.21743	0.125533	-1.0405	0.881833	0.677833	0.455833	0.291167	0.0771667	-0.0771667	-0.259167	-0.305833	-0.3475	12.3897	14.312	14.108	13.886	13.7213	13.5073	13.353	13.171	13.1243	13.0827	0.24966	0.347622	0.190376	0.115295	0.202633	0.392204	0.187662	0.1403	0.223554	0.124989	0.144142	0.2007	0.109914	0.0665658	0.116991	0.226439
BCL6|A_23_P57856	BCL6	A_23_P57856	P41182	110.577	0	2.51984	dynamic	8.8248	0.468582	5.30748	30.7737	0.146438	0.0845462	-0.0311667	-0.5545	-0.831167	-0.429167	-0.412833	0.0311667	0.409833	0.258167	0.416833	0.502167	8.85767	8.33433	8.05767	8.45967	8.476	8.92	9.29867	9.147	9.30567	9.391	0.355506	0.094986	0.00602771	0.109929	0.0759013	0.184293	0.237921	0.138694	0.160176	0.10095	0.205251	0.0548402	0.0034801	0.0634674	0.0438216	0.106402
BCL7A|A_24_P203056	BCL7A	A_24_P203056	Q4VC5	67.8165	4.07e-11	2.20585	dynamic	9.9945	0.366819	3.67029	27.3528	0.181793	0.104958	0.250667	0.81	-0.00933333	0.482667	0.371667	0.00933333	-0.114	-0.239	-0.211667	-0.331333	10.1433	10.7027	9.88333	10.3753	10.2643	9.902	9.77867	9.65367	9.681	9.56133	0.194665	0.113694	0.528126	0.22013	0.070529	0.127589	0.129276	0.1394	0.172659	0.121858	0.11239	0.0656413	0.304914	0.127092	0.0407199	0.0736636
BCL7B|A_23_P500364	BCL7B	A_23_P500364	Q9BQE9	118.254	0	2.73334	dynamic	10.3602	0.484386	4.67553	32.5396	0.320999	0.185329	-0.0493333	0.672	0.644	0.443667	0.128333	0.031	-0.031	-0.256	-0.778667	-0.6	10.2903	11.0117	10.9837	10.7833	10.468	10.3707	10.3087	10.0837	9.561	9.73967	0.298245	0.350603	0.0744401	0.230046	0.306176	0.209051	0.218733	0.449302	0.885893	0.1875	0.172192	0.202421	0.042978	0.132817	0.176771	0.120696
BCL9L|A_33_P3405957	BCL9L	A_33_P3405957	Q86UU	60.301	1.17e-09	2.26786	dynamic	11.1144	0.345897	3.11183	24.2982	0.20355	0.117519	-0.344167	-0.5575	-0.103167	0.446167	0.623833	0.2035	-0.0605	0.0368333	0.101167	-0.0368333	10.7393	10.526	10.9803	11.5297	11.7073	11.287	11.023	11.1203	11.1847	11.0467	0.249725	0.11871	0.0493997	0.219459	0.0655769	0.335184	0.493288	0.126895	0.136258	0.241001	0.144179	0.0685371	0.0285209	0.126705	0.0378609	0.193518
BCOR|A_23_P159741	BCOR	A_23_P159741	Q6W2J9	78.6007	3.06e-13	2.85667	dynamic	7.8862	0.39491	5.00551	23.6715	0.127016	0.0733329	0.537833	-0.9765	-0.2325	0.209167	0.113167	-0.0255	0.225167	0.00316667	-0.00316667	-0.00716667	8.43967	6.92533	7.66933	8.111	8.015	7.87633	8.127	7.905	7.89867	7.89467	0.120006	0.0661992	0.172793	0.129085	0.232747	0.104787	0.0772075	0.121897	0.0586202	0.186822	0.0692852	0.0382201	0.0997619	0.0745274	0.134376	0.0604989
BCS1L|A_23_P154086	BCS1L	A_23_P154086	Q9Y276	95.5935	1.11e-16	2.65553	dynamic	12.305	0.435595	3.53939	35.3213	0.256902	0.148323	1.00983	0.521167	0.0415	-0.268833	-0.399167	-0.3445	-0.229167	-0.0415	0.0421667	0.185833	13.2633	12.7747	12.295	11.9847	11.8543	11.909	12.0243	12.212	12.2957	12.4393	0.129137	0.0159478	0.269538	0.384408	0.435002	0.341579	0.300939	0.292962	0.279507	0.120001	0.0745572	0.00920748	0.155618	0.221938	0.251148	0.197211
BDH1|A_33_P3252359	BDH1	A_33_P3252359	Q2338	109.24	0	3.00424	dynamic	11.2868	0.46556	4.12473	24.0799	0.326103	0.188275	-0.0356667	-1.373	-0.344667	-0.184667	-0.095	0.214	0.196	0.102333	0.0356667	0.074	11.3923	10.055	11.0833	11.2433	11.333	11.642	11.624	11.5303	11.4637	11.502	0.227139	0.500383	0.769013	0.198003	0.060696	0.247586	0.276364	0.313283	0.386169	0.282388	0.131139	0.288896	0.44399	0.114317	0.0350428	0.142944
BDKRB1|A_23_P128744	BDKRB1	A_23_P128744	P46663	163.239	0	3.36592	dynamic	9.5985	0.569165	5.92922	42.9541	0.40423	0.233382	1.0595	0.795167	-0.6915	-0.676833	0.117833	0.0195	-0.3055	-0.244833	-0.0195	0.256167	10.627	10.3627	8.876	8.89067	9.68533	9.587	9.262	9.32267	9.548	9.82367	0.162453	0.376171	0.0425323	0.495186	0.472578	0.523036	0.648694	0.498614	0.463952	0.359083	0.0937923	0.217182	0.0245561	0.285896	0.272843	0.301975
BDKRB2|A_23_P304897	BDKRB2	A_23_P304897	P3411	210.29	0	4.46193	dynamic	10.7936	0.646258	5.98562	71.1964	0.331055	0.191135	1.95783	0.219167	-0.199833	-0.141833	0.0625	-0.131167	-0.1955	-0.0625	0.0658333	0.3355	12.5603	10.8217	10.4027	10.4607	10.665	10.4713	10.407	10.54	10.6683	10.938	0.144956	0.250628	0.109098	0.337876	0.302263	0.338026	0.533233	0.517058	0.360849	0.416566	0.0836906	0.1447	0.0629877	0.195073	0.174512	0.195159
BE265920|A_33_P3379081	BE265920	A_33_P3379081		77.1879	5.84e-13	2.40605	dynamic	6.4412	0.391296	6.07483	36.291	0.398044	0.229811	-0.0151667	0.0151667	0.0485	1.2205	0.3255	-0.0441667	-0.0461667	0.111167	-0.0321667	-0.0365	6.27133	6.30167	6.335	7.507	6.612	6.24233	6.24033	6.39767	6.25433	6.25	0.0845596	0.114962	0.11432	2.2959	0.679088	0.0825974	0.042595	0.316427	0.16856	0.081431	0.0488205	0.0663735	0.0660025	1.32554	0.392072	0.0476876
BEGAIN|A_33_P3321205	BEGAIN	A_33_P3321205	Q9BUH8	85.7919	1.13e-14	2.13219	dynamic	7.3757	0.41258	5.59466	32.1235	0.168957	0.0975473	0.879667	0.930667	0.382	0.232333	-0.0193333	0.0193333	-0.157667	-0.161667	-0.128667	-0.0353333	8.06133	8.11233	7.56367	7.414	7.16233	7.201	7.024	7.02	7.053	7.14633	0.103645	0.373792	0.105671	0.0674389	0.271885	0.19909	0.184033	0.101838	0.141954	0.140222	0.0598396	0.215809	0.0610091	0.0389358	0.156973	0.114945
BEND2|A_33_P3322539	BEND2	A_33_P3322539	Q8NDZ	98.7842	0	2.94173	dynamic	7.491	0.442794	5.90874	38.8567	0.638417	0.36859	-0.141667	-0.304	0.181333	1.25267	0.457333	-0.00333333	-0.127	0.270333	-0.00866667	0.00333333	7.19133	7.029	7.51433	8.58567	7.79033	7.32967	7.206	7.60333	7.32433	7.33633	0.27892	0.162382	0.499424	2.70515	0.717398	0.21727	0.133686	0.769809	0.486001	0.414122	0.161035	0.0937514	0.288343	1.56182	0.41419	0.125441
BEND3|A_23_P359854	BEND3	A_23_P359854	Q5T5X7	104.206	0	3.13326	dynamic	9.914	0.454695	4.58623	41.3646	0.369946	0.213588	1.207	-0.440667	-0.321	-0.00833333	-0.281	0.00833333	-0.065	0.179333	0.0623333	0.0406667	11.0827	9.435	9.55467	9.86733	9.59467	9.884	9.81067	10.055	9.938	9.91633	0.296731	0.16825	0.637437	0.680584	0.174397	0.53431	0.252916	0.289062	0.334718	0.33105	0.171318	0.0971391	0.368025	0.392935	0.100688	0.308484
BEND7|A_23_P376188	BEND7	A_23_P376188	Q8N7W2	62.141	5.17e-10	2.09798	dynamic	8.1924	0.351222	4.28518	25.4541	0.170061	0.0981849	0.0821667	0.291167	-0.2925	-0.397167	-0.0821667	-0.211167	-0.1165	0.171167	0.518833	0.671833	8.211	8.42	7.83633	7.73167	8.04667	7.91767	8.01233	8.3	8.64767	8.80067	0.168297	0.127503	0.310899	0.357571	0.0614356	0.182089	0.10152	0.26209	0.0878996	0.0413078	0.0971665	0.0736139	0.179498	0.206444	0.0354699	0.105129
BEST3|A_33_P3249877	BEST3	A_33_P3249877	Q8N1M1	113.151	0	2.75299	dynamic	9.0379	0.473818	5.24241	34.1233	0.437976	0.252865	-0.356667	0.390333	0.913	0.580333	0.397667	0.074	-0.074	-0.0976667	-0.409	-0.548	8.59433	9.34133	9.864	9.53133	9.34867	9.025	8.877	8.85333	8.542	8.403	0.399603	0.426535	0.339575	0.785258	0.393477	0.0298161	0.6087	0.698367	0.425009	0.273417	0.230711	0.24626	0.196054	0.453369	0.227174	0.0172143
BEST4|A_33_P3244808	BEST4	A_33_P3244808	Q8NFU	86.1925	9.44e-15	2.54148	dynamic	8.0768	0.413542	5.12002	34.7851	0.820801	0.47389	-0.1415	-0.132833	0.436833	1.14083	0.0278333	0.271833	-0.1445	0.341167	-0.204833	-0.0278333	7.77867	7.78733	8.357	9.061	7.948	8.192	7.77567	8.26133	7.71533	7.89233	0.960007	0.585226	0.631607	2.4691	0.676009	0.48002	0.249841	1.35339	0.174506	0.6283	0.554261	0.33788	0.364659	1.42554	0.390294	0.27714
BET1|A_24_P269432	BET1	A_24_P269432	O15155	63.1071	3.36e-10	2.20585	dynamic	9.9058	0.353937	3.57389	28.9215	0.115984	0.0669634	-0.068	0.322667	0.960667	0.376333	0.137	0.00666667	-0.00666667	-0.167	-0.158	-0.180667	9.71567	10.1063	10.7443	10.16	9.92067	9.79033	9.777	9.61667	9.62567	9.603	0.0927218	0.0837277	0.213851	0.160122	0.111168	0.175845	0.124904	0.059702	0.0974389	0.0403609	0.053533	0.0483402	0.123467	0.0924464	0.0641829	0.101524
BEX1|A_23_P159952	BEX1	A_23_P159952	Q9HBH7	163.54	0	2.71697	dynamic	6.9711	0.569774	8.17098	42.9219	0.195921	0.113115	1.1095	1.23917	0.9025	0.494167	0.0515	-0.0515	-0.0581667	-0.1285	-0.184833	-0.202833	7.76367	7.89333	7.55667	7.14833	6.70567	6.60267	6.596	6.52567	6.46933	6.45133	0.212665	0.452721	0.342205	0.123977	0.187463	0.101737	0.14238	0.129624	0.0850078	0.181429	0.122782	0.261379	0.197572	0.0715782	0.108232	0.0587376
BEX4|A_24_P40551	BEX4	A_24_P40551	Q9NWD9	75.0029	1.58e-12	2.18606	dynamic	10.2882	0.385766	3.75096	23.929	0.145228	0.0838476	-0.553167	-0.9325	-0.6325	-0.2405	0.134167	0.195833	0.0945	-0.0278333	0.0278333	0.0338333	9.925	9.54567	9.84567	10.2377	10.6123	10.674	10.5727	10.4503	10.506	10.512	0.443217	0.238676	0.0892319	0.184525	0.147967	0.0667757	0.0606658	0.042004	0.0896158	0.0896047	0.255891	0.1378	0.0515181	0.106535	0.085429	0.038553
BEYLA|A_33_P3237859	BEYLA	A_33_P3237859		57.2437	4.54e-09	2.15049	dynamic	6.5287	0.337014	5.15977	30.7536	0.15803	0.0912388	-0.0191667	-0.0335	1.07117	0.0468333	-0.00116667	0.157167	0.0665	0.00116667	-0.00616667	-0.0205	6.38333	6.369	7.47367	6.44933	6.40133	6.55967	6.469	6.40367	6.39633	6.382	0.129508	0.114372	0.703626	0.193177	0.113918	0.190519	0.0395095	0.0620027	0.0283784	0.0052915	0.0747715	0.0660328	0.406239	0.111531	0.0657706	0.109996
BHLHB9|A_23_P308954	BHLHB9	A_23_P308954	Q6PI77	112.748	0	2.5865	dynamic	8.2671	0.472976	5.72129	29.0973	0.203958	0.117755	-0.829333	-0.973667	-0.219667	0.375333	0.397333	0.172	0.185667	0.0956667	-0.0956667	-0.301	7.557	7.41267	8.16667	8.76167	8.78367	8.55833	8.572	8.482	8.29067	8.08533	0.113221	0.0642599	0.0767941	0.115041	0.121763	0.334165	0.270089	0.227493	0.360701	0.356051	0.0653682	0.0371005	0.0443371	0.0664187	0.0703002	0.19293
BHLHE40|A_24_P268676	BHLHE40	A_24_P268676	O1453	80.4724	1.3e-13	2.70132	dynamic	11.3878	0.399584	3.50779	25.5397	0.241242	0.139281	-0.2665	0.0388333	-0.934833	-0.2165	0.0095	-0.274833	-0.0095	0.142167	0.498833	0.372833	11.1853	11.4907	10.517	11.2353	11.4613	11.177	11.4423	11.594	11.9507	11.8247	0.241009	0.634409	0.557153	0.217914	0.141779	0.201007	0.120625	0.0703633	0.0726659	0.1555	0.139147	0.366276	0.321672	0.125812	0.0818562	0.116052
BHLHE41|A_23_P139500	BHLHE41	A_23_P139500	Q9CJ9	476.872	0	8.53466	dynamic	8.0035	0.972715	12.1539	86.4463	0.666149	0.384601	0.427167	-0.711833	-0.865167	-0.6815	0.00983333	-0.0388333	-0.00983333	0.4505	1.38817	2.22817	8.211	7.072	6.91867	7.10233	7.79367	7.745	7.774	8.23433	9.172	10.012	0.622456	0.231758	0.509084	0.41068	0.681461	0.784179	0.814086	0.965046	0.773252	0.86949	0.359375	0.133806	0.29392	0.237106	0.393442	0.452746
BID|A_33_P3227041	BID	A_33_P3227041	P55957	234.638	0	4.00092	dynamic	14.5547	0.682345	4.68798	35.3852	0.187359	0.108172	-1.72033	-1.243	-0.399667	-0.188	-0.0493333	0.0493333	0.115	0.195	0.276667	0.28	13.103	13.5803	14.4237	14.6353	14.774	14.8727	14.9383	15.0183	15.1	15.1033	0.117171	0.160724	0.0134288	0.220169	0.315796	0.236553	0.199505	0.26993	0.192424	0.147886	0.0676486	0.0927943	0.00775314	0.127115	0.182325	0.136574
BIN1|A_23_P165333	BIN1	A_23_P165333	O499	60.6042	1.03e-09	2.21914	dynamic	10.5297	0.346766	3.29422	23.0225	0.216293	0.124877	0.356	-0.402333	-0.722	0.0773333	0.428	0.100333	-0.0113333	0.0113333	-0.140333	-0.300333	10.946	10.1877	9.868	10.6673	11.018	10.6903	10.5787	10.6013	10.4497	10.2897	0.365345	0.0679877	0.350907	0.461426	0.0975346	0.138363	0.25722	0.125125	0.116792	0.182226	0.210932	0.0392527	0.202596	0.266405	0.0563116	0.0798839
BIRC2|A_24_P115774	BIRC2	A_24_P115774	Q1349	161.15	0	3.03774	dynamic	11.4615	0.565488	4.93402	42.4	0.248468	0.143453	-0.346833	1.13717	0.883833	0.554167	0.4035	0.0595	-0.0595	-0.372833	-0.2815	-0.465833	10.9637	12.4477	12.1943	11.8647	11.714	11.37	11.251	10.9377	11.029	10.8447	0.313155	0.145909	0.224184	0.0960278	0.225247	0.405331	0.310786	0.282681	0.207357	0.274002	0.1808	0.0842404	0.129433	0.0554417	0.130046	0.234018
BIRC3|A_23_P98350	BIRC3	A_23_P98350	Q13489	727.468	0	11.5728	dynamic	11.5178	1.20129	10.4304	70.4163	0.904375	0.522141	-2.24717	0.2275	1.2855	1.07583	1.13517	0.3675	-0.2275	-0.817833	-1.16283	-1.37217	9.44433	11.919	12.977	12.7673	12.8267	12.059	11.464	10.8737	10.5287	10.3193	0.768552	0.423047	0.325197	0.615542	0.690116	1.15982	1.30993	1.23872	1.33532	1.17751	0.443724	0.244246	0.187752	0.355384	0.398439	0.669623
BIRC5|A_23_P118815	BIRC5	A_23_P118815	O15392	221.748	0	4.51273	dynamic	13.6043	0.668003	4.87673	60.1113	0.910684	0.525784	1.64767	0.702	0.0493333	-0.433667	-0.526333	-0.331667	-0.391333	-0.0493333	0.201333	0.361667	15.128	14.1823	13.5297	13.0467	12.954	13.1487	13.089	13.431	13.6817	13.842	0.221452	0.373243	0.834518	1.24806	1.38394	1.28943	1.38885	0.944247	0.775414	0.647694	0.127855	0.215492	0.481809	0.72057	0.799017	0.744451
BIRC8|A_33_P3314937	BIRC8	A_33_P3314937	Q96P9	349.535	0	6.57504	dynamic	6.4691	0.832821	12.8749	107.185	0.52156	0.301123	0.2665	0.0138333	-0.0138333	0.0478333	2.6365	-0.0805	0.0298333	-0.0165	-0.0468333	-0.0231667	6.45433	6.20167	6.174	6.23567	8.82433	6.10733	6.21767	6.17133	6.141	6.16467	0.135508	0.0584836	0.116568	0.0691689	4.52055	0.0695797	0.0237136	0.113037	0.048816	0.0601775	0.0782354	0.0337655	0.0673003	0.0399347	2.60994	0.0401719
BIVM|A_23_P105833	BIVM	A_23_P105833	Q86UB2	55.8175	8.51e-09	2.36854	dynamic	9.3483	0.331004	3.56435	20.3271	0.0772944	0.0446259	0.263	-0.841333	-0.0283333	0.402667	0.123333	-0.023	0.045	0.023	-0.117667	-0.191667	9.635	8.53067	9.34367	9.77467	9.49533	9.349	9.417	9.395	9.25433	9.18033	0.028	0.075798	0.0640338	0.105097	0.0140119	0.140755	0.0341174	0.111369	0.068391	0.131371	0.0161658	0.043762	0.03697	0.0606777	0.00808977	0.081265
BLM|A_23_P88630	BLM	A_23_P88630	P54132	186.728	0	3.89872	dynamic	10.1285	0.608788	6.00996	52.6448	0.790027	0.456122	1.49333	0.590667	-0.194333	-0.469667	-0.463	-0.388	-0.169333	0.169333	0.344	0.336333	11.497	10.5943	9.80933	9.534	9.54067	9.61567	9.83433	10.173	10.3477	10.34	0.160636	0.361907	0.615602	1.14606	1.22002	1.17148	1.15732	0.816669	0.750705	0.499879	0.0927434	0.208947	0.355418	0.661677	0.70438	0.676353
BLNK|A_33_P3363637	BLNK	A_33_P3363637	Q8WV28	150.34	0	2.91467	dynamic	8.0859	0.546226	6.75456	38.724	0.9031	0.521405	-0.156167	-0.231833	-0.554167	-0.5855	-0.294833	0.156167	0.412167	0.516167	0.7675	0.957833	7.831	7.75533	7.433	7.40167	7.69233	8.14333	8.39933	8.50333	8.75467	8.945	1.41512	1.34939	1.32151	1.08952	0.914777	0.976727	0.770435	0.551091	0.344218	0.298216	0.81702	0.77907	0.762972	0.629032	0.528147	0.563914
BLVRA|A_23_P71148	BLVRA	A_23_P71148	P534	73.189	3.6e-12	2.5562	dynamic	13.4105	0.381095	2.84248	30.2986	0.09609	0.0554776	0.947833	0.2995	-0.406167	-0.330833	-0.0875	-0.00783333	-0.0408333	0.00783333	0.158833	0.278833	14.2763	13.628	12.9223	12.9977	13.241	13.3207	13.2877	13.3363	13.4873	13.6073	0.0894893	0.0523737	0.0532572	0.329905	0.076896	0.0772161	0.0263502	0.0961267	0.0727278	0.0865583	0.0516667	0.0302379	0.0307481	0.190471	0.0443959	0.0445808
BLVRB|A_33_P3360728	BLVRB	A_33_P3360728	P343	119.011	0	2.51345	dynamic	13.5271	0.485935	3.59228	31.4794	0.233285	0.134687	0.0293333	-0.405667	-0.837	-0.822333	-0.370667	-0.0293333	0.141667	0.326	0.43	0.492667	13.661	13.226	12.7947	12.8093	13.261	13.6023	13.7733	13.9577	14.0617	14.1243	0.301143	0.398752	0.253372	0.119876	0.169832	0.21537	0.310281	0.0782581	0.221218	0.264744	0.173865	0.230219	0.146284	0.0692106	0.0980527	0.124344
BLZF1|A_23_P23266	BLZF1	A_23_P23266	Q9H2G9	171.999	0	3.5048	dynamic	11.7104	0.584081	4.98813	38.0523	0.213785	0.123429	-1.11267	0.00833334	0.696667	0.526	0.503	0.123333	-0.00833334	-0.464667	-0.425667	-0.690333	10.682	11.803	12.4913	12.3207	12.2977	11.918	11.7863	11.33	11.369	11.1043	0.107084	0.151099	0.209538	0.0677151	0.215096	0.30502	0.214328	0.34011	0.142685	0.385176	0.061825	0.0872372	0.120977	0.0390953	0.124186	0.176103
BMF|A_23_P379649	BMF	A_23_P379649	Q96LC9	136.729	0	2.48228	dynamic	7.088	0.521091	7.35058	31.6449	0.284168	0.164065	-0.904	-0.976333	-0.783333	-0.125667	0.267667	0.293333	0.335333	0.213333	0.0696667	-0.0696667	6.352	6.27967	6.47267	7.13033	7.52367	7.54933	7.59133	7.46933	7.32567	7.18633	0.126653	0.131793	0.0410041	0.0454569	0.259556	0.399902	0.621717	0.322348	0.484688	0.408564	0.0731232	0.0760906	0.0236737	0.0262446	0.149855	0.230883
BMI1|A_23_P314115	BMI1	A_23_P314115	P35226	64.2159	2.05e-10	2.08879	dynamic	9.5959	0.356949	3.72019	24.808	0.209403	0.120899	0.00333333	0.393667	0.447	0.614667	0.242333	-0.0596667	-0.00333333	-0.178333	-0.396667	-0.448	9.53767	9.928	9.98133	10.149	9.77667	9.47467	9.531	9.356	9.13767	9.08633	0.192056	0.232097	0.16481	0.163184	0.258419	0.194377	0.29299	0.240044	0.232769	0.12329	0.110883	0.134001	0.0951531	0.0942143	0.149198	0.112223
BMP2|A_33_P3237150	BMP2	A_33_P3237150	P12643	550.009	0	7.05999	dynamic	9.7162	1.04465	10.7513	76.2577	0.609726	0.352026	-0.734167	1.63717	1.83683	1.07783	0.566833	0.203833	-0.203833	-0.663833	-0.795167	-0.982833	8.78767	11.159	11.3587	10.5997	10.0887	9.72567	9.318	8.858	8.72667	8.539	0.378346	0.599055	0.744174	0.412851	0.559658	0.929052	0.834989	0.576167	0.460956	0.602017	0.218438	0.345865	0.429649	0.23836	0.323119	0.536388
BMP2K|A_23_P334282	BMP2K	A_23_P334282	Q9NSY1	55.8953	8.22e-09	2.01624	dynamic	8.5963	0.333024	3.87312	21.7764	0.301044	0.173808	-0.0451667	0.320167	0.0451667	0.3485	0.1525	0.0508333	-0.0541667	-0.331833	-0.4845	-0.663167	8.61733	8.98267	8.70767	9.011	8.815	8.71333	8.60833	8.33067	8.178	7.99933	0.0165025	0.057492	0.312077	0.443787	0.533159	0.364303	0.418271	0.310241	0.308044	0.246565	0.00952774	0.033193	0.180178	0.256221	0.30782	0.21033
BMP4|A_23_P54144	BMP4	A_23_P54144	P12644	97.9299	0	2.91737	dynamic	7.2773	0.440786	6.0595	32.5761	0.332849	0.19217	0.138	-0.665	0.199667	0.879667	0.676667	-0.004	0.004	-0.0776667	-0.157667	-0.216333	7.33767	6.53467	7.39933	8.07933	7.87633	7.19567	7.20367	7.122	7.042	6.98333	0.591179	0.0453689	0.552037	0.767282	0.368295	0.292117	0.302764	0.0441928	0.23321	0.132039	0.341317	0.0261937	0.318719	0.442991	0.212635	0.168654
BMP6|A_23_P19624	BMP6	A_23_P19624	P224	1001.78	0	24.471	dynamic	9.7566	1.40996	14.4511	54.8227	0.192147	0.110936	-3.779	-2.313	0.197	0.834	0.126667	0.238333	0.203667	-0.126667	-0.341	-0.429667	6.51667	7.98267	10.4927	11.1297	10.4223	10.534	10.4993	10.169	9.95467	9.866	0.020502	0.266102	0.243336	0.0779508	0.261332	0.242835	0.256956	0.215896	0.240965	0.0955981	0.0118369	0.153634	0.14049	0.0450049	0.15088	0.140201
BMPER|A_33_P3219651	BMPER	A_33_P3219651	Q8N8U9	193.227	0	3.51453	dynamic	6.9943	0.619183	8.85383	45.5093	0.247422	0.142849	-0.678333	-0.118667	0.16	0.805	1.135	0.834667	0.118667	-0.227	-0.361667	-0.507	6.2	6.75967	7.03833	7.68333	8.01333	7.713	6.997	6.65133	6.51667	6.37133	0.0754785	0.1205	0.242176	0.620814	0.221509	0.0329697	0.334884	0.249143	0.251325	0.325423	0.0435775	0.0695709	0.139821	0.358427	0.127888	0.0190351
BNC1|A_23_P22134	BNC1	A_23_P22134	Q1954	136.982	0	2.55266	dynamic	11.8879	0.521265	4.38459	36.3432	0.142759	0.0824218	0.818833	0.3925	0.722833	0.503833	0.208833	-0.208833	-0.260833	-0.523167	-0.423833	-0.533167	12.637	12.2107	12.541	12.322	12.027	11.6093	11.5573	11.295	11.3943	11.285	0.0631506	0.141231	0.14401	0.103286	0.177924	0.294551	0.216763	0.141503	0.0390171	0.106151	0.03646	0.08154	0.0831445	0.0596322	0.102725	0.170059
BNIP2|A_33_P3227467	BNIP2	A_33_P3227467	Q12982	70.6152	1.15e-11	2.26944	dynamic	12.8653	0.374294	2.90962	29.6749	0.111759	0.0645239	-0.001	0.883	0.495333	0.128667	0.117	0.001	-0.126667	-0.235667	-0.299333	-0.298	12.798	13.682	13.2943	12.9277	12.916	12.8	12.6723	12.5633	12.4997	12.501	0.11166	0.0954411	0.0698594	0.0441173	0.143063	0.106504	0.107612	0.18443	0.205627	0.0492747	0.064467	0.0551029	0.0403333	0.0254711	0.0825974	0.0614898
BNIP3L|A_23_P134925	BNIP3L	A_23_P134925	O6238	198.489	0	4.22319	dynamic	12.5271	0.627557	5.00943	33.4692	0.389731	0.225011	-1.65217	-0.297167	0.3765	0.1325	0.426167	0.4055	0.246833	-0.1325	-0.359167	-0.4185	11.002	12.357	13.0307	12.7867	13.0803	13.0597	12.901	12.5217	12.295	12.2357	0.29896	0.0882213	0.29649	0.416197	0.443354	0.484907	0.523997	0.444167	0.530016	0.371004	0.172605	0.0509346	0.171179	0.240292	0.25597	0.279961
BNIPL|A_33_P3400708	BNIPL	A_33_P3400708	Q7Z465	788.116	0	9.88107	dynamic	10.5073	1.2505	11.9008	59.0482	1.11403	0.643184	-2.484	-2.809	-1.70633	-0.821333	-0.200667	0.200667	0.211	0.495667	0.395667	0.261	8.669	8.344	9.44667	10.3317	10.9523	11.3537	11.364	11.6487	11.5487	11.414	2.05083	1.7669	1.75659	1.52466	1.31642	0.746271	0.690489	0.521499	0.489216	0.277395	1.18405	1.02012	1.01417	0.880261	0.760037	0.43086
BOD1|A_32_P93852	BOD1	A_32_P93852	Q96IK1	68.9267	2.47e-11	2.08108	dynamic	11.2516	0.370023	3.28765	28.4446	0.173883	0.100391	0.893833	0.710833	0.442833	0.181167	-0.1205	-0.1635	-0.0005	-0.0491667	-0.0341667	0.0005	11.9593	11.7763	11.5083	11.2467	10.945	10.902	11.065	11.0163	11.0313	11.066	0.0970429	0.329099	0.266836	0.149938	0.191726	0.182787	0.233082	0.0811316	0.125636	0.0815537	0.0560278	0.190006	0.154058	0.0865666	0.110693	0.105532
BOLA1|A_33_P3354151	BOLA1	A_33_P3354151	Q9Y3E2	80.4056	1.34e-13	2.12187	dynamic	9.7957	0.399159	4.07627	25.6916	0.197178	0.113841	0.135167	-0.790833	-0.637833	-0.594167	-0.298833	-0.0531667	0.0531667	0.129833	0.248833	0.2945	10.0823	9.15633	9.30933	9.353	9.64833	9.894	10.0003	10.077	10.196	10.2417	0.0555818	0.237243	0.199723	0.175701	0.265617	0.251309	0.133994	0.248815	0.317303	0.0864889	0.0320902	0.136972	0.11531	0.101441	0.153354	0.145093
BOLA3|A_24_P77364	BOLA3	A_24_P77364	Q53S33	50.3675	9.19e-08	2.11648	dynamic	14.1166	0.316126	2.23932	26.4445	0.175323	0.101223	0.891833	0.361167	-0.0531667	-0.189833	-0.105833	-0.0715	0.0111667	0.0638333	-0.0111667	0.0385	14.915	14.3843	13.97	13.8333	13.9173	13.9517	14.0343	14.087	14.012	14.0617	0.153088	0.0187705	0.194648	0.339108	0.307734	0.224179	0.171039	0.215307	0.0731369	0.0562168	0.0883855	0.0108372	0.11238	0.195784	0.17767	0.12943
BOP1|A_23_P43800	BOP1	A_23_P43800	Q14137	66.886	6.19e-11	2.20432	dynamic	12.8596	0.364294	2.83378	26.1637	0.404492	0.233534	0.682167	0.479167	-0.1465	-0.458167	-0.314167	-0.165833	-0.161167	0.146833	0.1465	0.3185	13.489	13.286	12.6603	12.3487	12.4927	12.641	12.6457	12.9537	12.9533	13.1253	0.218568	0.0324191	0.346924	0.678988	0.740658	0.54755	0.430663	0.557559	0.382568	0.109024	0.12619	0.0187172	0.200297	0.392014	0.427619	0.316128
BPGM|A_23_P70843	BPGM	A_23_P70843	P7738	154.582	0	2.90257	dynamic	11.943	0.553967	4.63822	38.2162	0.602953	0.348115	-0.658833	0.4115	0.8785	0.728833	0.6865	0.265833	-0.265833	-0.406833	-0.2675	-0.336167	11.1807	12.251	12.718	12.5683	12.526	12.1053	11.5737	11.4327	11.572	11.5033	0.174061	0.325083	0.560047	0.519271	0.712849	0.992424	0.899203	0.700683	0.604932	0.540981	0.100494	0.187687	0.323343	0.299801	0.411563	0.572976
BPIL1|A_23_P254797	BPIL1	A_23_P254797		69.3311	2.06e-11	2.19213	dynamic	8.8511	0.370893	4.18987	28.4412	0.843781	0.487157	-0.0575	0.177167	0.646833	0.784167	-0.0121667	0.0121667	-0.1815	0.0681667	-0.276833	-0.348167	8.71233	8.947	9.41667	9.554	8.75767	8.782	8.58833	8.838	8.493	8.42167	0.627084	0.778353	0.746087	1.75173	0.584526	0.153157	0.596445	1.16107	1.13918	0.900181	0.362047	0.449382	0.430754	1.01136	0.337476	0.0884251
BRCA1|A_23_P207400	BRCA1	A_23_P207400	P38398	203.883	0	4.299	dynamic	9.942	0.644176	6.40448	58.8991	0.714041	0.412252	1.69917	0.0888333	-0.404833	-0.283167	-0.272167	-0.272833	-0.0888333	0.311833	0.510167	0.581167	11.444	9.83367	9.34	9.46167	9.47267	9.472	9.656	10.0567	10.255	10.326	0.209664	0.364396	0.499907	0.974121	1.05745	0.969961	1.06176	0.883146	0.690196	0.42981	0.12105	0.210384	0.288621	0.562409	0.610518	0.560007
BRD3|A_23_P216689	BRD3	A_23_P216689	Q1559	82.8271	4.43e-14	2.51577	dynamic	10.9333	0.405285	3.7071	26.5791	0.156392	0.0902929	0.576667	-0.181	-0.754333	-0.420333	0.001	-0.056	-0.001	0.197333	0.373333	0.434667	11.493	10.7353	10.162	10.496	10.9173	10.8603	10.9153	11.1137	11.2897	11.351	0.228362	0.102812	0.124664	0.27373	0.168512	0.113975	0.245907	0.0758573	0.0594334	0.170666	0.131845	0.0593586	0.0719745	0.158038	0.0972905	0.0658036
BRD4|A_33_P3373750	BRD4	A_33_P3373750	O6885	194.308	0	2.8435	dynamic	11.7082	0.620957	5.30306	43.9765	0.250817	0.144809	0.0825	0.961167	1.01283	0.9005	0.501833	-0.0825	-0.238167	-0.4745	-0.457833	-0.494833	11.6197	12.4983	12.55	12.4377	12.039	11.4547	11.299	11.0627	11.0793	11.0423	0.0665307	0.0393107	0.230671	0.263099	0.508754	0.555745	0.47445	0.198747	0.125858	0.0450037	0.0384115	0.0226961	0.133178	0.151901	0.293729	0.320859
BRD9|A_23_P19004	BRD9	A_23_P19004	Q9H8M2	56.1124	7.47e-09	2.00185	dynamic	11.0569	0.333668	3.01653	24.7821	0.202129	0.116699	0.432	0.658667	0.269667	0.019	-0.00133333	0.00133333	-0.232667	-0.271333	-0.342667	-0.264	11.462	11.6887	11.2997	11.049	11.0287	11.0313	10.7973	10.7587	10.6873	10.766	0.186968	0.212024	0.135692	0.257816	0.323079	0.115106	0.211748	0.115596	0.210039	0.253225	0.107946	0.122412	0.0783418	0.14885	0.18653	0.0664563
BRE|A_33_P3371320	BRE	A_33_P3371320	Q9NXR7	71.0309	9.56e-12	2.12236	dynamic	9.161	0.375406	4.09735	27.4972	0.155012	0.0894963	0.7905	0.4845	-0.0941667	-0.295167	-0.267167	-0.184167	-0.1445	0.0941667	0.2865	0.476167	9.83667	9.53067	8.952	8.751	8.779	8.862	8.90167	9.14033	9.33267	9.52233	0.0145717	0.0678921	0.111014	0.154204	0.177536	0.0717147	0.219067	0.302954	0.235632	0.195536	0.00841295	0.0391975	0.0640937	0.08903	0.1025	0.0414045
BRIP1|A_23_P15844	BRIP1	A_23_P15844	Q9BX63	71.0632	9.42e-12	2.47198	dynamic	6.8057	0.375502	5.51701	33.5642	0.218807	0.126328	0.329	1.11533	0.063	-0.0816667	-0.190333	-0.1	0.094	-0.00433333	0.00433333	-0.008	7.01267	7.799	6.74667	6.602	6.49333	6.58367	6.77767	6.67933	6.688	6.67567	0.260479	0.2404	0.129423	0.282788	0.274848	0.314293	0.348599	0.100221	0.180436	0.0565803	0.150388	0.138795	0.0747224	0.163268	0.158683	0.181457
BRMS1L|A_24_P56484	BRMS1L	A_24_P56484	Q5PSV4	63.3941	2.96e-10	2.18253	dynamic	8.3859	0.354727	4.22889	27.1259	0.216402	0.12494	0.7895	0.568833	-0.2625	-0.3365	-0.158167	-0.0581667	-0.00383333	0.00383333	0.130833	0.167833	9.09133	8.87067	8.03933	7.96533	8.14367	8.24367	8.298	8.30567	8.43267	8.46967	0.215064	0.0888613	0.256773	0.444097	0.258055	0.217358	0.187566	0.132138	0.196571	0.167539	0.124167	0.0513041	0.148248	0.2564	0.148988	0.125491
BRP44L|A_23_P110961	BRP44L	A_23_P110961		124.027	0	2.57517	dynamic	11.5514	0.498073	4.29365	31.3385	0.144729	0.0835592	0.313333	0.319667	-0.0583333	-0.662333	-0.974	-0.694667	-0.353	0.0583333	0.247333	0.390667	12.011	12.0173	11.6393	11.0353	10.7237	11.003	11.3447	11.756	11.945	12.0883	0.0918858	0.212001	0.168506	0.212738	0.108006	0.19375	0.176132	0.156528	0.0687386	0.0590028	0.0530503	0.122399	0.0972871	0.122824	0.0623574	0.111862
BRSK2|A_24_P326708	BRSK2	A_24_P326708	Q8IWQ3	95.2164	1.11e-16	2.68949	dynamic	8.1069	0.435026	5.36382	33.7644	0.582309	0.336196	-0.0621667	1.03883	0.522833	0.456833	0.0065	-0.109833	0.239833	-0.0065	-0.323833	-0.3885	7.90733	9.00833	8.49233	8.42633	7.976	7.85967	8.20933	7.963	7.64567	7.581	0.675376	1.53372	0.452595	1.47016	0.305747	0.165657	0.1395	0.591543	0.265461	0.223336	0.389928	0.885492	0.261306	0.848798	0.176523	0.0956423
BRWD3|A_32_P489130	BRWD3	A_32_P489130	Q6RI45	63.9453	2.31e-10	2.41719	dynamic	8.344	0.356196	4.27007	26.6767	0.166399	0.0960707	-0.4835	-0.0245	0.789833	0.4625	0.257167	0.0915	0.0245	-0.123833	-0.118833	-0.1405	7.787	8.246	9.06033	8.733	8.52767	8.362	8.295	8.14667	8.15167	8.13	0.0795047	0.259987	0.397212	0.208756	0.140664	0.204186	0.171875	0.0734189	0.0998065	0.0285832	0.0459021	0.150103	0.22933	0.120525	0.0812123	0.117887
BSDC1|A_23_P11705	BSDC1	A_23_P11705	Q9NW68	38.7372	1.28e-05	2.00741	dynamic	13.0639	0.277382	2.12267	16.245	0.209682	0.12106	-0.789167	-0.2065	-0.0391667	0.0115	0.216167	0.117833	0.0661667	0.0211667	-0.0115	-0.0315	12.339	12.9217	13.089	13.1397	13.3443	13.246	13.1943	13.1493	13.1167	13.0967	0.0860174	0.0639088	0.254213	0.143054	0.312874	0.287129	0.213477	0.225021	0.308711	0.202411	0.0496622	0.0368978	0.14677	0.082592	0.180638	0.165774
BSPRY|A_23_P71946	BSPRY	A_23_P71946	Q5WU4	1391.83	0	21.5508	dynamic	10.1817	1.66189	16.3224	67.0745	0.348462	0.201185	-3.841	-3.35167	-2.01467	-0.933	-0.162	0.162	0.203	0.408	0.588667	0.576	7.17733	7.66667	9.00367	10.0853	10.8563	11.1803	11.2213	11.4263	11.607	11.5943	1.15078	0.693412	0.409786	0.179781	0.117202	0.171588	0.116243	0.214174	0.212516	0.219138	0.664406	0.400342	0.23659	0.103797	0.0676667	0.0990662
BST2|A_33_P3220911	BST2	A_33_P3220911	Q1589	510.176	0	4.80877	dynamic	10.4197	1.00611	9.65562	60.9551	0.323483	0.186763	-1.2585	-1.28117	-1.2025	-0.8405	-0.402833	0.402833	0.837833	0.9475	0.9845	0.955167	9.247	9.22433	9.303	9.665	10.1027	10.9083	11.3433	11.453	11.49	11.4607	0.394445	0.330851	0.288723	0.338699	0.0789451	0.40428	0.475842	0.276331	0.324635	0.322078	0.227733	0.191017	0.166694	0.195548	0.045579	0.233411
BTBD11|A_23_P419714	BTBD11	A_23_P419714	A6QL63	189.416	0	3.33804	dynamic	9.5329	0.613045	6.43164	34.9398	0.238495	0.137695	-0.3755	-1.2355	-1.22917	0.0375	0.376167	0.5035	0.2345	0.149167	-0.0375	-0.0925	9.32433	8.46433	8.47067	9.73733	10.076	10.2033	9.93433	9.849	9.66233	9.60733	0.313258	0.144195	0.300054	0.182965	0.208718	0.354379	0.495641	0.16852	0.197184	0.0200333	0.180859	0.0832513	0.173236	0.105635	0.120503	0.204601
BTBD2|A_33_P3303066	BTBD2	A_33_P3303066	Q9BX7	59.3013	1.83e-09	2.00509	dynamic	9.536	0.342943	3.59556	23.4406	0.230235	0.132926	0.127	-0.345	-0.567667	-0.443667	-0.311	-0.0973333	0.0973333	0.168667	0.326667	0.436	9.724	9.252	9.02933	9.15333	9.286	9.49967	9.69433	9.76567	9.92367	10.033	0.240618	0.177164	0.0544457	0.253821	0.341589	0.321629	0.267844	0.310471	0.234129	0.100638	0.138921	0.102286	0.0314342	0.146544	0.197216	0.185693
BTBD9|A_32_P94722	BTBD9	A_32_P94722	Q96Q7	104.254	0	2.38833	dynamic	11.338	0.454916	4.01209	28.4055	0.280132	0.161734	-0.786333	-0.970333	-0.635	-0.281	0.0206667	0.022	-0.0206667	0.237333	0.285667	0.215667	10.7427	10.5587	10.894	11.248	11.5497	11.551	11.5083	11.7663	11.8147	11.7447	0.167381	0.252655	0.407626	0.152483	0.224894	0.269405	0.552671	0.0535755	0.320275	0.400355	0.0966374	0.14587	0.235343	0.088036	0.129843	0.155541
BTC|A_23_P135722	BTC	A_23_P135722	P357	121.206	0	2.45945	dynamic	6.9114	0.490168	7.09247	31.4924	0.13359	0.0771283	-0.797	-0.819	-0.490333	-0.29	-0.185333	0.185333	0.479333	0.339333	0.344667	0.296	6.20833	6.18633	6.515	6.71533	6.82	7.19067	7.48467	7.34467	7.35	7.30133	0.0305505	0.154442	0.0802994	0.136592	0.146058	0.0975517	0.138854	0.119839	0.155907	0.275809	0.0176383	0.0891671	0.0463609	0.0788613	0.0843267	0.0563215
BTG1|A_23_P87560	BTG1	A_23_P87560	P62324	337.05	0	7.01285	dynamic	12.0345	0.817732	6.79512	56.9005	0.430271	0.248417	-1.5415	1.2685	1.08683	0.3515	-0.0835	0.1355	0.0835	-0.346167	-0.446167	-0.615167	10.5037	13.3137	13.132	12.3967	11.9617	12.1807	12.1287	11.699	11.599	11.43	0.165847	0.369219	0.273474	0.488426	0.612675	0.699786	0.609112	0.549688	0.400478	0.134	0.095752	0.213168	0.15789	0.281993	0.353728	0.404022
BTG2|A_23_P62901	BTG2	A_23_P62901	P78543	73.3569	3.33e-12	2.40216	dynamic	11.8406	0.381487	3.22259	30.7474	0.355339	0.205155	-0.303167	0.961167	0.394833	0.2895	0.147167	0.0141667	-0.143167	-0.251167	-0.181167	-0.0141667	11.446	12.7103	12.144	12.0387	11.8963	11.7633	11.606	11.498	11.568	11.735	0.674498	0.648495	0.304429	0.291277	0.373402	0.425217	0.446006	0.195931	0.179407	0.0147309	0.389422	0.374409	0.175762	0.168169	0.215584	0.245499
BTG3|A_23_P80068	BTG3	A_23_P80068	Q1421	37.7244	1.95e-05	2.0037	dynamic	13.9636	0.273576	1.96023	19.7497	0.158917	0.091751	-0.000666665	0.528	0.00333334	-0.474667	-0.337667	-0.162333	-0.0753333	0.000666665	0.0613333	0.169333	13.9917	14.5203	13.9957	13.5177	13.6547	13.83	13.917	13.993	14.0537	14.1617	0.0200333	0.125321	0.0918822	0.309466	0.222455	0.222083	0.132488	0.175579	0.161717	0.12815	0.0115662	0.0723541	0.0530482	0.17867	0.128435	0.12822
BTN2A1|A_23_P501634	BTN2A1	A_23_P501634	Q7KYR7	127.648	0	2.84021	dynamic	9.0854	0.503122	5.53805	36.214	0.387467	0.223704	-0.6475	0.510833	0.8585	0.346167	0.0258333	-0.0258333	0.0265	-0.144833	-0.6075	-0.5965	8.46333	9.62167	9.96933	9.457	9.13667	9.085	9.13733	8.966	8.50333	8.51433	0.30694	0.423793	0.138796	0.381466	0.504223	0.177685	0.339031	0.676931	0.69594	0.229864	0.177212	0.244677	0.0801339	0.220239	0.291113	0.102587
BTN2A2|A_23_P122439	BTN2A2	A_23_P122439	Q8WVV5	71.0528	9.46e-12	2.33701	dynamic	9.6049	0.375534	3.91134	21.1749	0.259699	0.149937	-0.498167	-1.03017	0.113833	0.0165	-0.0165	0.1945	0.1065	0.1115	-0.0788333	-0.0185	9.21667	8.68467	9.82867	9.73133	9.69833	9.90933	9.82133	9.82633	9.636	9.69633	0.172291	0.0573265	0.437705	0.453972	0.248526	0.183195	0.285857	0.397398	0.199997	0.160724	0.0994725	0.0330975	0.252709	0.262101	0.143487	0.105768
BTN3A2|A_24_P252078	BTN3A2	A_24_P252078	P7841	95.0936	1.11e-16	2.44528	dynamic	8.7887	0.434417	4.94221	30.7179	0.296846	0.171384	0.742833	-0.547167	-0.3495	-0.2255	-0.0908333	-0.0708333	0.0708333	0.244833	0.4715	0.677167	9.43933	8.14933	8.347	8.471	8.60567	8.62567	8.76733	8.94133	9.168	9.37367	0.139378	0.0758705	0.123122	0.248441	0.367214	0.310426	0.339903	0.414252	0.543423	0.406431	0.0804701	0.0438039	0.0710845	0.143438	0.212011	0.179225
BUB1|A_23_P124417	BUB1	A_23_P124417	O43683	90.1417	1.55e-15	2.67153	dynamic	10.0582	0.42301	4.20468	37.2339	0.938962	0.54211	1.20517	0.208833	0.394833	-0.0918333	-0.164833	-0.0648333	-0.1415	-0.2125	0.0648333	0.227833	11.1207	10.1243	10.3103	9.82367	9.75067	9.85067	9.774	9.703	9.98033	10.1433	0.350386	0.591041	0.89432	1.35793	1.42092	0.984604	1.27958	0.92901	0.938533	0.643296	0.202295	0.341238	0.516336	0.784001	0.820368	0.568461
BUB1B|A_23_P163481	BUB1B	A_23_P163481	O6566	202.997	0	4.01018	dynamic	9.9308	0.634718	6.38958	54.9909	0.935192	0.539933	1.57833	0.135	-0.382	-0.425333	-0.394333	-0.2	-0.135	0.260667	0.597	0.661	11.3397	9.89633	9.37933	9.336	9.367	9.56133	9.62633	10.022	10.3583	10.4223	0.289614	0.707709	0.862172	1.20291	1.10613	1.09392	1.32314	0.95023	0.930439	0.885652	0.167209	0.408596	0.497775	0.694501	0.638627	0.631576
BX090838|A_33_P3405680	BX090838	A_33_P3405680		103.4	0	2.95195	dynamic	7.3407	0.452737	6.16906	40.6352	0.792416	0.457502	0.0875	-0.0321667	0.2305	1.22117	0.0321667	-0.178833	-0.2825	0.2605	-0.2335	-0.3405	7.352	7.23233	7.495	8.48567	7.29667	7.08567	6.982	7.525	7.031	6.924	0.845626	0.535674	0.526704	2.69216	0.72628	0.284342	0.102132	1.21412	0.733638	0.26349	0.488223	0.309271	0.304093	1.55432	0.419318	0.164165
BX104084|A_33_P3238355	BX104084	A_33_P3238355		48.2637	2.28e-07	2.04344	dynamic	6.3511	0.309411	4.87256	27.6926	0.219536	0.126749	-0.0568333	-0.000833333	0.974167	0.0378333	-0.0455	0.0481667	-0.0135	0.1095	-0.0121667	0.000833334	6.19	6.246	7.221	6.28467	6.20133	6.295	6.23333	6.35633	6.23467	6.24767	0.113649	0.04996	1.61019	0.0315647	0.0726659	0.116065	0.0226789	0.0205994	0.100709	0.0572742	0.065615	0.0288444	0.929646	0.0182239	0.0419537	0.0670099
BX114012|A_33_P3384617	BX114012	A_33_P3384617		71.64	7.26e-12	2.00231	dynamic	8.4195	0.377201	4.4768	25.489	0.18939	0.109344	-0.514	-0.537667	0.299	0.464	0.279	0.229333	0.104667	-0.104667	-0.292667	-0.459333	7.95867	7.935	8.77167	8.93667	8.75167	8.702	8.57733	8.368	8.18	8.01333	0.366132	0.101134	0.180001	0.19468	0.0956574	0.204868	0.218601	0.162355	0.144042	0.22643	0.211386	0.0583895	0.103924	0.112399	0.0552278	0.118281
BX117927|A_33_P3246950	BX117927	A_33_P3246950		169.186	0	3.72094	dynamic	8.3488	0.579159	6.93838	45.8958	1.12818	0.651357	0.168	0.216333	0.666333	1.25367	-0.168	-0.445667	-0.642	0.377667	-0.225667	-0.401	8.437	8.48533	8.93533	9.52267	8.101	7.82333	7.627	8.64667	8.04333	7.868	1.41973	0.995636	1.11702	2.67299	0.739074	0.167482	0.407795	2.16131	0.891839	0.708966	0.81968	0.574831	0.644912	1.54325	0.426705	0.096696
BX398892|A_33_P3236259	BX398892	A_33_P3236259		125.326	0	3.24676	dynamic	8.0695	0.498627	6.17989	41.6253	1.17137	0.67629	0.0413333	-0.045	0.264333	1.223	-0.162667	-0.373333	-0.476	0.628333	-0.0356667	0.0356667	8.00067	7.91433	8.22367	9.18233	7.79667	7.586	7.48333	8.58767	7.92367	7.995	1.14121	0.602686	1.20303	3.02535	0.69996	0.172601	0.418228	2.16016	1.06063	1.22981	0.65888	0.347961	0.69457	1.74669	0.404122	0.0996511
BX457161|A_33_P3213086	BX457161	A_33_P3213086		109.012	0	2.32409	dynamic	8.9866	0.465152	5.17741	27.1051	0.251554	0.145235	-1.02033	-1.08933	0.00266667	0.091	-0.00266667	0.0953333	0.127333	0.101333	-0.271	-0.408667	8.20367	8.13467	9.22667	9.315	9.22133	9.31933	9.35133	9.32533	8.953	8.81533	0.0675599	0.439865	0.0623645	0.306769	0.143685	0.18592	0.237921	0.34814	0.589825	0.133493	0.0390057	0.253956	0.0360062	0.177113	0.0829565	0.107341
BZW2|A_23_P157215	BZW2	A_23_P157215	Q9Y6E2	131.724	0	3.03774	dynamic	13.6925	0.511276	3.73352	37.2763	0.448446	0.258911	0.953333	0.593667	-0.091	-0.549	-0.649667	-0.395333	-0.163667	0.091	0.210667	0.37	14.6087	14.249	13.5643	13.1063	13.0057	13.26	13.4917	13.7463	13.866	14.0253	0.136122	0.0225167	0.235035	0.639154	0.639769	0.657179	0.558303	0.626447	0.544537	0.425399	0.0785904	0.013	0.135697	0.369016	0.369371	0.379422
C10orf10|A_24_P329795	C10orf10	A_24_P329795	Q9NTK1	908.388	0	14.7536	dynamic	9.3505	1.34242	14.357	53.1967	0.552059	0.318731	-2.49117	-3.39883	-1.10017	0.0135	0.484167	0.413833	0.269167	0.170167	-0.0558333	-0.0135	7.43033	6.52267	8.82133	9.935	10.4057	10.3353	10.1907	10.0917	9.86567	9.908	0.610877	0.331566	0.398924	0.218714	0.651542	0.527493	0.654016	0.778244	0.901578	0.447635	0.35269	0.19143	0.230319	0.126275	0.376168	0.304548
C10orf114|A_32_P86739	C10orf114	A_32_P86739		406.224	0	5.43395	dynamic	9.8395	0.897561	9.12399	59.315	0.238742	0.137838	-0.1235	-1.0915	-0.873833	-0.397833	-0.2495	0.1235	0.7735	1.18817	1.26483	1.3505	9.51967	8.55167	8.76933	9.24533	9.39367	9.76667	10.4167	10.8313	10.908	10.9937	0.155027	0.263608	0.325357	0.0605833	0.275144	0.0908424	0.288028	0.369841	0.252763	0.306226	0.0895048	0.152194	0.187845	0.0349778	0.158855	0.0524479
C10orf116|A_23_P161439	C10orf116	A_23_P161439		1213.31	0	16.2159	dynamic	16.5994	1.55168	9.34762	71.375	0.280627	0.16202	-3.12117	-2.93517	-2.16417	-1.03183	-0.163167	0.163167	0.3605	0.556167	0.810167	0.898167	14.141	14.327	15.098	16.2303	17.099	17.4253	17.6227	17.8183	18.0723	18.1603	0.86949	0.541285	0.274924	0.172306	0.11345	0.103968	0.261047	0.254296	0.0533135	0.162189	0.502	0.312511	0.158727	0.0994809	0.0655006	0.0600259
C10orf118|A_24_P942694	C10orf118	A_24_P942694	Q7Z3E2	84.8347	1.77e-14	2.64329	dynamic	10.3717	0.410254	3.95641	20.8416	0.236356	0.13646	-1.24733	-0.031	0.155	0.072	0.128667	0.066	0.031	-0.0463333	-0.130333	-0.120667	9.23667	10.453	10.639	10.556	10.6127	10.55	10.515	10.4377	10.3537	10.3633	0.0582266	0.0465188	0.18534	0.386485	0.296191	0.36881	0.273649	0.371322	0.288469	0.0885457	0.0336171	0.0268576	0.107006	0.223137	0.171006	0.212933
C10orf119|A_33_P3408943	C10orf119	A_33_P3408943		61.7708	6.1e-10	2.05338	dynamic	12.6916	0.350087	2.75822	27.2378	0.242602	0.140066	0.764	0.581333	-0.224667	-0.216333	-0.274	-0.175	-0.04	0.0803333	0.04	0.0826667	13.3937	13.211	12.405	12.4133	12.3557	12.4547	12.5897	12.71	12.6697	12.7123	0.0452806	0.19272	0.373766	0.38898	0.264379	0.33297	0.238223	0.21717	0.195308	0.177218	0.0261428	0.111267	0.215794	0.224578	0.152639	0.192241
C10orf125|A_24_P186379	C10orf125	A_24_P186379		83.2795	3.6e-14	2.20279	dynamic	9.7249	0.406626	4.1807	31.6366	0.131743	0.0760619	0.938833	0.780833	0.449833	0.0605	0.0845	-0.0605	-0.138167	-0.2005	-0.1215	-0.0658333	10.491	10.333	10.002	9.61267	9.63667	9.49167	9.414	9.35167	9.43067	9.48633	0.198613	0.0461844	0.296079	0.065041	0.169424	0.0987185	0.165012	0.0850431	0.16464	0.0286764	0.114669	0.0266646	0.170942	0.0375514	0.0978167	0.0569951
C10orf129|A_33_P3246175	C10orf129	A_33_P3246175	Q6P461	66.4172	7.64e-11	2.26944	dynamic	6.4637	0.363019	5.61822	31.39	0.364727	0.210575	0.0085	-0.119833	1.0625	-0.0328333	0.0921667	-0.00583333	-0.0238333	0.492833	0.00583333	-0.0288333	6.327	6.19867	7.381	6.28567	6.41067	6.31267	6.29467	6.81133	6.32433	6.28967	0.125861	0.0652482	1.8455	0.053966	0.178786	0.0683032	0.0876432	1.03724	0.0259294	0.15879	0.0726659	0.0376711	1.0655	0.0311573	0.103222	0.0394349
C10orf27|A_23_P12858	C10orf27	A_23_P12858		120.847	0	3.14269	dynamic	7.899	0.489556	6.1993	42.3982	0.944774	0.545465	0.192667	-0.0233333	0.320667	1.296	0.0233333	-0.124	-0.356	0.515333	-0.302333	-0.166333	7.954	7.738	8.082	9.05733	7.78467	7.63733	7.40533	8.27667	7.459	7.595	1.08734	0.448691	1.02202	2.98174	0.794816	0.201914	0.218404	1.39267	0.563308	0.736836	0.627776	0.259052	0.590064	1.72151	0.458887	0.116575
C10orf35|A_23_P369328	C10orf35	A_23_P369328	Q96D5	111.428	0	2.7107	dynamic	12.2419	0.470385	3.84136	34.0319	0.309241	0.17854	-0.446833	-0.575167	0.367167	0.8635	0.582833	0.2705	0.0758333	-0.0758333	-0.261833	-0.3295	11.748	11.6197	12.562	13.0583	12.7777	12.4653	12.2707	12.119	11.933	11.8653	0.333868	0.232646	0.0182483	0.118644	0.244508	0.284651	0.527669	0.309385	0.461169	0.561623	0.192759	0.134318	0.0105357	0.068499	0.141167	0.164343
C10orf47|A_33_P3312182	C10orf47	A_33_P3312182		208.446	0	3.36903	dynamic	9.7077	0.643104	6.62465	45.1255	0.207487	0.119792	-0.312	1.05567	0.928	0.672333	0.469	0.167667	-0.167667	-0.414	-0.618	-0.696667	9.28733	10.655	10.5273	10.2717	10.0683	9.767	9.43167	9.18533	8.98133	8.90267	0.380045	0.180219	0.117577	0.0238607	0.108427	0.329895	0.285675	0.0823731	0.292057	0.274737	0.219419	0.10405	0.0678831	0.013776	0.0626001	0.190465
C10orf54|A_23_P24077	C10orf54	A_23_P24077	Q9H7M9	422.277	0	5.03736	dynamic	11.669	0.915463	7.84389	48.9364	0.23434	0.135296	-1.752	-2.03833	-1.295	-0.721	-0.191	0.191	0.223333	0.285333	0.267	0.294333	10.3907	10.1043	10.8477	11.4217	11.9517	12.3337	12.366	12.428	12.4097	12.437	0.269409	0.117509	0.293868	0.311266	0.223214	0.268664	0.247538	0.0927146	0.245728	0.273494	0.155543	0.0678438	0.169665	0.179709	0.128872	0.155113
C10orf58|A_23_P63660	C10orf58	A_23_P63660		450.843	0	5.83608	dynamic	12.2705	0.945796	7.70757	62.3425	0.492851	0.284548	0.685333	-0.242333	-1.05233	-1.14633	-0.983	-0.359667	0.242333	0.816333	1.162	1.39867	12.9037	11.976	11.166	11.072	11.2353	11.8587	12.4607	13.0347	13.3803	13.617	0.651545	0.548862	0.551405	0.140801	0.0543078	0.327049	0.658552	0.571686	0.65192	0.772383	0.376169	0.316885	0.318354	0.0812917	0.0313546	0.188822
C10orf68|A_32_P114028	C10orf68	A_32_P114028	Q9H943	84.4429	2.11e-14	2.5362	dynamic	6.336	0.409315	6.45979	39.6161	0.287072	0.165741	-0.0518333	-0.0025	0.0025	0.0308333	0.163833	-0.0295	-0.0311667	1.28317	0.0168333	-0.0595	6.152	6.20133	6.20633	6.23467	6.36767	6.17433	6.17267	7.487	6.22067	6.14433	0.0887919	0.0345302	0.0641275	0.0564388	0.245988	0.0451811	0.0268576	2.26241	0.020502	0.0258908	0.051264	0.019936	0.037024	0.0325849	0.142022	0.0260853
C10orf78|A_23_P413193	C10orf78	A_23_P413193		65.968	9.35e-11	2.05338	dynamic	9.7299	0.361837	3.71846	24.7139	0.396969	0.22919	0.399833	-0.595167	-0.354167	0.3465	0.442833	0.0418333	0.0448333	-0.0418333	-0.2035	-0.4335	10.165	9.17	9.411	10.1117	10.208	9.807	9.81	9.72333	9.56167	9.33167	0.217584	0.291079	0.176714	0.339786	0.692128	0.711565	0.56235	0.448471	0.372962	0.157049	0.125622	0.168055	0.102026	0.196175	0.3996	0.410822
C10orf79|A_23_P350678	C10orf79	A_23_P350678		172.739	0	3.91768	dynamic	6.3073	0.585436	9.28036	64.3854	0.431383	0.249059	0.0551667	-0.1035	-0.0601667	-0.151833	1.81817	-0.0158333	0.0228333	0.0158333	-0.0365	0.1735	6.19067	6.032	6.07533	5.98367	7.95367	6.11967	6.15833	6.15133	6.099	6.309	0.0463609	0.0721734	0.173108	0.255234	3.29369	0.105987	0.048645	0.022942	0.0896047	0.20608	0.0267665	0.0416693	0.0999439	0.147359	1.90161	0.0611919
C10orf95|A_23_P138480	C10orf95	A_23_P138480	Q9H7T3	127.314	0	2.42783	dynamic	8.0743	0.502656	6.22508	32.5023	0.211238	0.121958	-0.183167	-0.5715	-0.826833	-0.7395	-0.3395	0.183167	0.310833	0.3795	0.415833	0.452833	7.983	7.59467	7.33933	7.42667	7.82667	8.34933	8.477	8.54567	8.582	8.619	0.131149	0.103621	0.0210792	0.230596	0.232638	0.29946	0.284199	0.463898	0.280647	0.0650922	0.0757188	0.0598257	0.0121701	0.133134	0.134313	0.172893
C10orf99|A_33_P3392405	C10orf99	A_33_P3392405	Q6UWK7	193.616	0	3.36281	dynamic	7.6823	0.619765	8.06754	53.1	1.34094	0.774193	1.55633	1.26867	0.542667	0.081	-0.0606667	-0.0966667	-0.193333	-0.0123333	0.0123333	-0.05	8.93367	8.646	7.92	7.45833	7.31667	7.28067	7.184	7.365	7.38967	7.32733	3.58404	3.40782	2.43576	1.60388	1.09897	0.605641	0.22678	0.135602	0.21942	0.0915114	2.06925	1.96751	1.40628	0.926001	0.634491	0.349667
C11orf1|A_23_P150350	C11orf1	A_23_P150350	Q9H5F2	61.546	6.74e-10	2.0209	dynamic	9.0767	0.349566	3.8505	23.5965	0.272788	0.157494	0.446667	0.00666667	-0.378	-0.568333	-0.475667	-0.159333	-0.00666667	0.153667	0.216667	0.358	9.564	9.124	8.73933	8.549	8.64167	8.958	9.11067	9.271	9.334	9.47533	0.223444	0.0386264	0.0695869	0.21841	0.344494	0.418574	0.41869	0.473171	0.322833	0.200053	0.129005	0.022301	0.040176	0.126099	0.198894	0.241664
C11orf17|A_23_P53152	C11orf17	A_23_P53152		54.1334	1.78e-08	2.14702	dynamic	10.5285	0.327731	3.11227	23.9864	0.1269	0.0732656	0.722833	-0.0631667	-0.3795	-0.218167	-0.0471667	-0.0395	0.0395	0.221167	0.2835	0.457167	11.1537	10.3677	10.0513	10.2127	10.3837	10.3913	10.4703	10.652	10.7143	10.888	0.12248	0.0653095	0.162795	0.23275	0.135817	0.114072	0.0758837	0.180178	0.127598	0.0521153	0.0707138	0.0377065	0.09399	0.134378	0.0784141	0.0658593
C11orf24|A_23_P12911	C11orf24	A_23_P12911	Q96F5	130.791	0	2.74537	dynamic	12.6804	0.509372	4.01717	40.3859	0.202199	0.11674	1.2095	0.971167	0.5125	0.302167	0.0255	-0.2475	-0.2065	-0.1575	-0.0271667	-0.0255	13.6543	13.416	12.9573	12.747	12.4703	12.1973	12.2383	12.2873	12.4177	12.4193	0.170036	0.04993	0.165995	0.393798	0.237938	0.113931	0.222028	0.212495	0.294833	0.161004	0.0981705	0.0288271	0.0958372	0.227359	0.137373	0.0657782
C11orf45|A_23_P420293	C11orf45	A_23_P420293	Q8TAV5	117.257	0	2.80111	dynamic	7.2789	0.482406	6.62772	40.1947	0.270429	0.156132	1.319	-0.034	-0.167	-0.104333	-0.118	-0.118333	0.034	0.393	0.522333	0.651	8.36	7.007	6.874	6.93667	6.923	6.92267	7.075	7.434	7.56333	7.692	0.223108	0.1117	0.169673	0.284846	0.306438	0.22281	0.392493	0.418358	0.289345	0.285522	0.128811	0.0644903	0.0979609	0.164456	0.176922	0.128639
C11orf49|A_23_P147605	C11orf49	A_23_P147605	Q9H6J7	49.6903	1.23e-07	2.07724	dynamic	10.3416	0.31386	3.03513	21.7129	0.138303	0.079849	0.5185	0.0301667	-0.290167	-0.536167	-0.288167	-0.0555	-0.0301667	0.0901667	0.2035	0.329833	10.863	10.3747	10.0543	9.80833	10.0563	10.289	10.3143	10.4347	10.548	10.6743	0.054111	0.0478156	0.149534	0.303329	0.212503	0.120079	0.100858	0.144244	0.111081	0.139472	0.031241	0.0276064	0.0863333	0.175127	0.122688	0.0693277
C11orf51|A_24_P244410	C11orf51	A_24_P244410		81.794	7.11e-14	2.23923	dynamic	10.3142	0.403046	3.90573	29.55	0.240421	0.138807	0.3245	0.808833	0.6135	0.3475	0.1115	-0.1115	-0.220167	-0.2745	-0.354167	-0.1985	10.534	11.0183	10.823	10.557	10.321	10.098	9.98933	9.935	9.85533	10.011	0.399736	0.113289	0.125654	0.34732	0.344004	0.196611	0.304828	0.251501	0.0395517	0.281714	0.230788	0.0654073	0.0725465	0.200525	0.198611	0.113514
C11orf52|A_33_P3396886	C11orf52	A_33_P3396886	Q96A22	291.78	0	3.96687	dynamic	9.3968	0.760823	8.09708	44.7794	0.2091	0.120724	-1.39283	-1.3235	-0.519833	-0.578833	-0.238833	0.238833	0.420833	0.5155	0.550167	0.595167	8.17733	8.24667	9.05033	8.99133	9.33133	9.809	9.991	10.0857	10.1203	10.1653	0.292695	0.378334	0.263489	0.111899	0.190962	0.208511	0.11921	0.118627	0.0756329	0.331642	0.168988	0.218431	0.152125	0.0646048	0.110252	0.120384
C11orf54|A_24_P201404	C11orf54	A_24_P201404	Q9HW9	137.9	0	2.67586	dynamic	9.9852	0.522942	5.23755	29.1396	0.128941	0.0744443	-1.172	-1.08833	-0.269333	-0.0583333	0.134	0.238333	0.248	0.144	0.04	-0.04	8.99567	9.07933	9.89833	10.1093	10.3017	10.406	10.4157	10.3117	10.2077	10.1277	0.190269	0.0695006	0.092143	0.058321	0.124195	0.228164	0.116079	0.176381	0.218287	0.0160728	0.109852	0.0401262	0.0531988	0.0336716	0.0717039	0.131731
C11orf63|A_23_P83751	C11orf63	A_23_P83751	Q6NUN7	87.0585	6.33e-15	2.42615	dynamic	8.0749	0.415528	5.14594	25.4402	0.25818	0.14906	-0.436667	-1.01033	-0.522	-0.283333	-0.0313333	0.0313333	0.177333	0.183333	0.268333	0.219	7.77867	7.205	7.69333	7.932	8.184	8.24667	8.39267	8.39867	8.48367	8.43433	0.0110151	0.265026	0.342626	0.213417	0.235593	0.444644	0.313625	0.140799	0.325054	0.290002	0.0063596	0.153013	0.197815	0.123217	0.13602	0.256715
C11orf65|A_23_P418485	C11orf65	A_23_P418485	Q8NCR3	62.5693	4.28e-10	2.0529	dynamic	7.4602	0.352361	4.72207	25.1431	0.211494	0.122106	0.625333	0.205	-0.393	-0.401333	-0.412333	-0.163	-0.0556667	0.0556667	0.189667	0.36	8.08467	7.66433	7.06633	7.058	7.047	7.29633	7.40367	7.515	7.649	7.81933	0.1765	0.252367	0.107435	0.111072	0.169372	0.141878	0.246628	0.362882	0.364336	0.182467	0.101902	0.145704	0.0620278	0.0641275	0.0977872	0.0819132
C11orf70|A_33_P3333156	C11orf70	A_33_P3333156	Q9BRQ4	55.6667	9.09e-09	2.14256	dynamic	6.7874	0.332365	4.89469	25.0276	0.139352	0.0804552	0.703667	0.260333	-0.221	-0.395667	-0.309	-0.254667	0.0653333	-0.0653333	0.091	0.221	7.48167	7.03833	6.557	6.38233	6.469	6.52333	6.84333	6.71267	6.869	6.999	0.00472582	0.0589435	0.0816884	0.0712905	0.124165	0.165748	0.330621	0.201505	0.17872	0.176116	0.00272845	0.034031	0.0471628	0.0411596	0.0716868	0.0956945
C11orf71|A_24_P210082	C11orf71	A_24_P210082	Q6IPW1	177.867	0	3.03143	dynamic	8.6956	0.594063	6.83204	42.1476	0.218201	0.125978	-0.0825	-0.561833	-0.5955	-0.4775	-0.257833	0.0825	0.3885	0.6675	0.832167	1.0045	8.513	8.03367	8	8.118	8.33767	8.678	8.984	9.263	9.42767	9.6	0.127315	0.114019	0.108125	0.167323	0.0581062	0.216516	0.316899	0.529499	0.361222	0.182984	0.0735051	0.0658289	0.062426	0.096604	0.0335476	0.125005
C11orf75|A_23_P75430	C11orf75	A_23_P75430		45.4767	7.53e-07	2.00277	dynamic	10.1616	0.300392	2.95559	20.3433	0.150963	0.0871583	0.3365	-0.529833	0.202833	0.472167	0.187833	-0.2615	-0.227833	-0.0248333	0.0025	-0.0025	10.4827	9.61633	10.349	10.6183	10.334	9.88467	9.91833	10.1213	10.1487	10.1437	0.107584	0.0879223	0.0265141	0.352717	0.209836	0.0907818	0.227531	0.130209	0.139658	0.136873	0.0621137	0.050762	0.015308	0.203641	0.121149	0.0524129
C11orf82|A_23_P429491	C11orf82	A_23_P429491	Q8IXT1	216.363	0	3.82909	dynamic	8.9643	0.655203	7.30939	56.4671	0.733849	0.423688	1.46817	1.1185	0.120167	-0.4035	-0.468833	-0.367167	-0.2835	-0.00916667	0.00916667	0.1015	10.304	9.95433	8.956	8.43233	8.367	8.46867	8.55233	8.82667	8.845	8.93733	0.196122	0.350603	0.765626	1.13743	1.19948	0.836519	0.983817	0.839361	0.640953	0.388589	0.113231	0.202421	0.442034	0.656693	0.692517	0.482965
C11orf83|A_33_P3403748	C11orf83	A_33_P3403748	Q6UW78	62.857	3.76e-10	2.28258	dynamic	13.8708	0.35314	2.54763	25.471	0.129972	0.0750397	0.662	-0.236667	-0.528667	-0.418667	-0.166667	-0.047	0.047	0.094	0.264	0.254333	14.5403	13.6417	13.3497	13.4597	13.7117	13.8313	13.9253	13.9723	14.1423	14.1327	0.0184752	0.0172434	0.205393	0.373645	0.160329	0.12077	0.090013	0.118635	0.104088	0.0911336	0.0106667	0.00995546	0.118584	0.215724	0.0925659	0.0697264
C12orf11|A_23_P36464	C12orf11	A_23_P36464		53.6635	2.19e-08	2.0691	dynamic	9.8993	0.326305	3.29612	23.7635	0.288131	0.166353	0.663167	0.416833	0.3185	0.102167	-0.2925	-0.385833	0.0448333	-0.144167	-0.0448333	-0.0901667	10.5037	10.2573	10.159	9.94267	9.548	9.45467	9.88533	9.69633	9.79567	9.75033	0.352117	0.163464	0.315568	0.13267	0.160689	0.23035	0.791238	0.13502	0.235695	0.364503	0.203295	0.0943757	0.182193	0.0765971	0.0927739	0.132993
C12orf24|A_33_P3238052	C12orf24	A_33_P3238052		144.161	0	2.82973	dynamic	10.8038	0.534705	4.9491	38.1996	0.702051	0.405329	0.938	-0.364333	-0.527333	-0.550667	-0.562667	-0.127333	0.127333	0.399	0.463333	0.515667	11.7107	10.4083	10.2453	10.222	10.21	10.6453	10.9	11.1717	11.236	11.2883	0.254498	0.578599	0.817928	1.25374	0.78848	1.02965	0.929284	0.511705	0.387689	0.468935	0.146935	0.334055	0.472231	0.723849	0.455229	0.594469
C12orf28|A_32_P424761	C12orf28	A_32_P424761		457.792	0	6.33495	dynamic	8.137	0.953069	11.7125	58.0199	0.144599	0.0834844	-1.60767	-0.578667	-0.917667	-0.969667	-0.327333	0.327333	0.626333	0.930333	0.955	1.05567	6.58	7.609	7.27	7.218	7.86033	8.515	8.814	9.118	9.14267	9.24333	0.146728	0.22678	0.20867	0.0389744	0.138529	0.0330606	0.196543	0.204898	0.127143	0.124669	0.0847132	0.130931	0.120475	0.0225019	0.0799799	0.0190875
C12orf32|A_33_P3263193	C12orf32	A_33_P3263193		146.319	0	3.83972	dynamic	10.2008	0.53881	5.28224	45.9296	0.330432	0.190775	1.32483	-0.243167	-0.616167	-0.3065	-0.233167	-0.0228333	0.0228333	0.275167	0.2525	0.462833	11.434	9.866	9.493	9.80267	9.876	10.0863	10.132	10.3843	10.3617	10.572	0.201007	0.64313	0.231275	0.097079	0.297429	0.47023	0.438265	0.147514	0.350579	0.427817	0.116052	0.371311	0.133527	0.0560486	0.171721	0.271487
C12orf34|A_23_P128375	C12orf34	A_23_P128375		96.3321	1.11e-16	2.44528	dynamic	8.3142	0.437187	5.25953	28.7731	0.422514	0.243939	-0.8125	0.4775	-0.403167	0.417167	0.3715	0.1345	0.0501667	-0.0501667	-0.269833	-0.550167	7.56533	8.85533	7.97467	8.795	8.74933	8.51233	8.428	8.32767	8.108	7.82767	0.413645	0.265076	0.385933	0.241241	0.433417	0.59083	0.612329	0.282868	0.455687	0.544114	0.238818	0.153042	0.222819	0.13928	0.250233	0.341116
C12orf35|A_23_P98930	C12orf35	A_23_P98930		161.503	0	2.86195	dynamic	12.0166	0.566076	4.7106	39.8757	0.370439	0.213873	-0.6075	-0.317833	0.903167	0.9095	0.679833	0.3985	0.244167	-0.244167	-0.302833	-0.338167	11.2767	11.5663	12.7873	12.7937	12.564	12.2827	12.1283	11.64	11.5813	11.546	0.234001	0.186388	0.0550485	0.217388	0.348753	0.598208	0.622969	0.426602	0.552907	0.46213	0.1351	0.107611	0.0317822	0.125509	0.201353	0.345375
C12orf48|A_23_P87769	C12orf48	A_23_P87769		170.169	0	3.98616	dynamic	10.0624	0.581065	5.77398	46.7053	0.630596	0.364075	1.20117	0.342167	0.0135	-0.5075	-0.793833	-0.607167	-0.344833	-0.0135	0.1355	0.3025	11.2907	10.4317	10.103	9.582	9.29567	9.48233	9.74467	10.076	10.225	10.392	0.152133	0.0540494	0.465928	0.810075	0.985741	0.899016	0.917462	0.764572	0.647799	0.60918	0.0878338	0.0312054	0.269004	0.467697	0.569118	0.519047
C12orf51|A_23_P162702	C12orf51	A_23_P162702		88.5251	3.22e-15	2.91939	dynamic	9.3835	0.419244	4.46877	27.7303	0.416666	0.240562	-0.897167	-0.494167	-0.1605	0.6485	0.3045	-0.0528333	0.0621667	0.1045	0.0115	-0.0115	8.53467	8.93767	9.27133	10.0803	9.73633	9.379	9.494	9.53633	9.44333	9.42033	0.236225	0.275834	0.289286	1.26113	0.431069	0.532031	0.31998	0.391193	0.23668	0.193236	0.136385	0.159253	0.167019	0.728111	0.248878	0.307168
C12orf54|A_23_P405878	C12orf54	A_23_P405878	Q6X4T	334.353	0	4.80543	dynamic	8.8846	0.814737	9.16827	67.0601	0.176104	0.101674	0.898	1.97167	1.40033	0.721	0.148	-0.148	-0.236333	-0.293	-0.287333	-0.255	9.39067	10.4643	9.893	9.21367	8.64067	8.34467	8.25633	8.19967	8.20533	8.23767	0.128286	0.210203	0.130931	0.298296	0.0863095	0.0535942	0.026727	0.181236	0.364994	0.280466	0.074066	0.121361	0.0755932	0.172221	0.0498308	0.0309426
C12orf60|A_23_P364544	C12orf60	A_23_P364544	Q5U649	71.224	8.76e-12	2.43401	dynamic	8.0775	0.375922	4.65445	32.9385	0.291645	0.168381	1.01817	-0.243167	-0.235833	-0.265167	-0.165833	-0.0461667	0.0461667	0.1265	0.128167	0.0715	9.05233	7.791	7.79833	7.769	7.86833	7.988	8.08033	8.16067	8.16233	8.10567	0.144362	0.375397	0.265877	0.397793	0.391287	0.185718	0.31125	0.365033	0.332004	0.147734	0.0833473	0.216736	0.153504	0.229666	0.22591	0.107224
C12orf65|A_32_P11894	C12orf65	A_32_P11894	Q9H3J6	98.6725	0	2.47255	dynamic	10.3966	0.442543	4.25585	36.7465	0.197006	0.113742	1.12033	0.795667	0.0856667	0.153333	0.142	-0.131667	-0.0856667	-0.154333	-0.185667	-0.0973333	11.3527	11.028	10.318	10.3857	10.3743	10.1007	10.1467	10.078	10.0467	10.135	0.162608	0.37958	0.192468	0.211067	0.0917842	0.170392	0.215019	0.332763	0.103079	0.111301	0.0938817	0.219151	0.111122	0.12186	0.0529916	0.0983757
C12orf70|A_23_P389250	C12orf70	A_23_P389250		132.545	0	2.86195	dynamic	8.7566	0.512822	5.85606	32.2214	0.399916	0.230891	-1.099	0.0963333	0.418	0.403333	0.25	0.0716667	-0.0716667	-0.375333	-0.577667	-0.723333	7.81833	9.01367	9.33533	9.32067	9.16733	8.989	8.84567	8.542	8.33967	8.194	0.0566598	0.0640495	0.294274	0.383623	0.422829	0.508536	0.673552	0.520501	0.539882	0.535249	0.0327126	0.036979	0.169899	0.221485	0.24412	0.293603
C12orf76|A_23_P410312	C12orf76	A_23_P410312	Q8N812	99.3382	0	2.43964	dynamic	8.9851	0.443741	4.9391	31.9403	0.150578	0.086936	0.0715	-0.0715	-0.210833	-0.445167	-0.429167	-0.138833	0.295833	0.4795	0.6285	0.8415	8.95467	8.81167	8.67233	8.438	8.454	8.74433	9.179	9.36267	9.51167	9.72467	0.0892319	0.0330807	0.0119304	0.174388	0.0885381	0.0846719	0.225539	0.395011	0.206214	0.197171	0.0515181	0.0190992	0.00688799	0.100683	0.0511175	0.0488854
C13orf15|A_24_P10137	C13orf15	A_24_P10137		155.362	0	3.68841	dynamic	6.9534	0.555298	7.98469	49.5296	0.194271	0.112162	1.5515	0.565167	-0.0585	-0.0468333	-0.3315	-0.2035	-0.0501667	0.0468333	0.3005	0.598833	8.26767	7.28133	6.65767	6.66933	6.38467	6.51267	6.666	6.763	7.01667	7.315	0.468156	0.209266	0.0685371	0.222644	0.075527	0.197181	0.276425	0.0345977	0.149474	0.240898	0.27029	0.12082	0.0395699	0.128544	0.0436056	0.113842
C13orf34|A_23_P25626	C13orf34	A_23_P25626		80.5358	1.26e-13	2.53327	dynamic	9.4742	0.399742	4.21977	33.6845	0.426493	0.246236	1.0725	0.498833	0.2475	-0.2685	-0.128833	-0.0245	-0.124833	-0.124167	0.0245	0.0248333	10.427	9.85333	9.602	9.086	9.22567	9.33	9.22967	9.23033	9.379	9.37933	0.209716	0.291268	0.191831	0.623043	0.573992	0.432726	0.508072	0.57016	0.554357	0.309762	0.12108	0.168164	0.110753	0.359714	0.331394	0.249835
C14orf1|A_23_P25935	C14orf1	A_23_P25935	Q9UKR5	144.863	0	2.73397	dynamic	11.2585	0.536173	4.76147	32.6744	0.186335	0.10758	0.266	-0.199333	-1.03467	-0.959667	-0.536667	-0.0646667	0.0646667	0.233333	0.400333	0.416333	11.666	11.2007	10.3653	10.4403	10.8633	11.3353	11.4647	11.6333	11.8003	11.8163	0.261092	0.186178	0.150816	0.164798	0.133515	0.111738	0.138399	0.298436	0.298815	0.119559	0.150742	0.10749	0.0870734	0.0951461	0.0770851	0.0645118
C14orf106|A_23_P364107	C14orf106	A_23_P364107		72.9153	4.07e-12	2.24492	dynamic	8.4513	0.380325	4.49948	29.3641	0.326533	0.188524	0.874667	0.620667	-0.123	-0.292	-0.259333	-0.108333	-0.0746667	0.0746667	0.189667	0.229667	9.21267	8.95867	8.215	8.046	8.07867	8.22967	8.26333	8.41267	8.52767	8.56767	0.0986526	0.335232	0.24717	0.493429	0.364292	0.349489	0.442789	0.143075	0.364206	0.427	0.0569571	0.193546	0.142704	0.284881	0.210324	0.201777
C14orf118|A_33_P3292812	C14orf118	A_33_P3292812		96.7249	1.11e-16	2.12089	dynamic	8.7318	0.438142	5.01824	31.3297	0.228316	0.131818	-0.220833	0.7345	0.733833	0.5155	0.3755	0.0751667	-0.0751667	-0.317833	-0.307833	-0.350167	8.39467	9.35	9.34933	9.131	8.991	8.69067	8.54033	8.29767	8.30767	8.26533	0.192962	0.36372	0.26567	0.164721	0.135569	0.225114	0.348563	0.0824763	0.229053	0.275308	0.111407	0.209994	0.153384	0.0951017	0.0782709	0.12997
C14orf128|A_33_P3348362	C14orf128	A_33_P3348362		119.298	0	2.70132	dynamic	9.1679	0.486538	5.30801	29.2183	0.174122	0.100529	-0.202	-1.14333	-0.702	-0.428667	-0.228333	0.218333	0.202	0.221333	0.290333	0.252667	9.118	8.17667	8.618	8.89133	9.09167	9.53833	9.522	9.54133	9.61033	9.57267	0.205786	0.320899	0.213052	0.0477109	0.0989764	0.112616	0.25268	0.00635085	0.261623	0.221523	0.118811	0.185271	0.123005	0.0275459	0.0571441	0.0650188
C14orf139|A_23_P14302	C14orf139	A_23_P14302		81.0267	1.01e-13	2.04769	dynamic	9.1956	0.401306	4.36115	26.4412	0.251052	0.144945	0.241	0.292	0.370667	0.372333	0.194333	-0.194333	-0.255333	-0.388	-0.579667	-0.661667	9.49733	9.54833	9.627	9.62867	9.45067	9.062	9.001	8.86833	8.67667	8.59467	0.109226	0.26101	0.202517	0.40307	0.146429	0.076896	0.306677	0.435642	0.225615	0.343433	0.0630617	0.150694	0.116923	0.232713	0.0845406	0.0443959
C14orf143|A_23_P129014	C14orf143	A_23_P129014		68.2636	3.33e-11	2.10186	dynamic	9.8176	0.368027	3.74884	25.9447	0.290696	0.167834	0.603333	0.498333	0.00566667	-0.468333	-0.387	-0.328667	-0.132	-0.00566667	0.179667	0.294333	10.395	10.29	9.79733	9.32333	9.40467	9.463	9.65967	9.786	9.97133	10.086	0.185232	0.125048	0.221091	0.551092	0.354188	0.360622	0.363649	0.339457	0.296095	0.11049	0.106944	0.0721965	0.127647	0.318173	0.204491	0.208205
C14orf145|A_23_P430201	C14orf145	A_23_P430201		206.022	0	3.40424	dynamic	8.3347	0.639369	7.67018	52.8539	0.51189	0.29554	1.19683	1.5925	0.916167	-0.0585	-0.0441667	0.0005	-0.0495	-0.174833	-0.0005	0.0415	9.18967	9.58533	8.909	7.93433	7.94867	7.99333	7.94333	7.818	7.99233	8.03433	0.435645	0.231128	0.64282	0.70545	0.896945	0.506202	0.595383	0.440657	0.375746	0.288924	0.25152	0.133442	0.371132	0.407292	0.517851	0.292256
C14orf159|A_23_P48771	C14orf159	A_23_P48771	Q7Z3D6	50.371	9.17e-08	2.17598	dynamic	9.6637	0.316074	3.27096	24.9105	0.420081	0.242534	0.8055	0.3755	-0.198167	-0.316167	-0.0095	0.144833	0.0095	-0.0188333	-0.0758333	0.0751667	10.39	9.96	9.38633	9.26833	9.575	9.72933	9.594	9.56567	9.50867	9.65967	0.544196	0.370778	0.476429	0.669717	0.639678	0.499625	0.376028	0.333482	0.22916	0.0617198	0.314192	0.214069	0.275066	0.386661	0.369318	0.288459
C14orf167|A_33_P3403459	C14orf167	A_33_P3403459		90.4023	1.33e-15	2.9019	dynamic	8.0415	0.42352	5.26651	38.3999	0.209317	0.120849	1.1605	-0.0168333	-0.3765	-0.2665	-0.155167	-0.1335	0.0168333	0.1195	0.0381667	0.1635	9.147	7.96967	7.61	7.72	7.83133	7.853	8.00333	8.106	8.02467	8.15	0.242407	0.422682	0.102562	0.0424382	0.207466	0.181055	0.288985	0.127448	0.301271	0.176859	0.139954	0.244036	0.0592143	0.0245017	0.119781	0.104532
C14orf176|A_33_P3408450	C14orf176	A_33_P3408450		192.834	0	2.88719	dynamic	8.1057	0.618552	7.62998	38.9292	0.182302	0.105252	-1.012	-1.058	-0.913667	-0.590333	-0.178667	0.213	0.178667	0.277333	0.428667	0.471667	7.312	7.266	7.41033	7.73367	8.14533	8.537	8.50267	8.60133	8.75267	8.79567	0.138264	0.14471	0.243476	0.158935	0.158349	0.294308	0.237555	0.199199	0.118361	0.129863	0.0798269	0.0835484	0.140571	0.0917612	0.0914227	0.169919
C14orf179|A_24_P398781	C14orf179	A_24_P398781		45.0742	8.94e-07	2.00834	dynamic	11.7315	0.299014	2.54886	20.9215	0.198495	0.114601	0.552167	0.329833	-0.248167	-0.453833	-0.1665	-0.0658333	0.0111667	-0.0111667	0.1835	0.2715	12.2433	12.021	11.443	11.2373	11.5247	11.6253	11.7023	11.68	11.8747	11.9627	0.167444	0.212452	0.248936	0.259523	0.172286	0.209967	0.115682	0.110014	0.268042	0.220604	0.0966736	0.122659	0.143723	0.149836	0.0994691	0.121225
C14orf22|A_33_P3669411	C14orf22	A_33_P3669411		50.7822	7.67e-08	2.0458	dynamic	6.2261	0.317411	5.09732	28.7837	0.235005	0.13568	-0.0288333	-0.0208333	0.0345	-0.0108333	0.0488333	-0.0248333	-0.000833334	0.0385	0.000833334	1.00383	6.09333	6.10133	6.15667	6.11133	6.171	6.09733	6.12133	6.16067	6.123	7.126	0.0790527	0.0529182	0.0922515	0.018037	0.212605	0.103016	0.068821	0.0456216	0.0451774	1.63255	0.0456411	0.0305523	0.0532614	0.0104137	0.122748	0.0594764
C14orf34|A_32_P189781	C14orf34	A_32_P189781		121.686	0	2.69634	dynamic	7.9343	0.491492	6.19484	35.9036	1.02446	0.591475	-0.5795	-0.213167	0.8515	0.7025	0.2945	0.1215	0.1315	-0.1215	-0.353833	-0.568167	7.32833	7.69467	8.75933	8.61033	8.20233	8.02933	8.03933	7.78633	7.554	7.33967	0.992455	1.5626	1.16797	0.793492	1.00353	1.02216	0.968961	1.01462	0.800579	0.918282	0.572994	0.902165	0.674329	0.458123	0.57939	0.590146
C14orf45|A_23_P76983	C14orf45	A_23_P76983		77.5248	5e-13	2.1785	dynamic	7.1219	0.392052	5.50779	27.2718	0.132634	0.0765762	0.566	0.584333	-0.209333	-0.493667	-0.539	-0.170333	-0.0566667	0.0566667	0.195	0.275333	7.667	7.68533	6.89167	6.60733	6.562	6.93067	7.04433	7.15767	7.296	7.37633	0.366148	0.197308	0.0801332	0.0660328	0.156694	0.0570643	0.0930448	0.100271	0.145516	0.0641275	0.211395	0.113916	0.0462649	0.0381241	0.0904673	0.0329461
C14orf68|A_23_P106258	C14orf68	A_23_P106258		95.0932	1.11e-16	2.57993	dynamic	7.536	0.43457	5.76431	37.0355	0.44454	0.256655	-0.207833	-0.1405	-0.0481667	1.1595	0.0481667	0.0768333	0.684833	0.1455	-0.0715	-0.126833	7.176	7.24333	7.33567	8.54333	7.432	7.46067	8.06867	7.52933	7.31233	7.257	0.0494874	0.214094	0.20449	2.2633	0.188923	0.104749	0.982245	0.21416	0.0810823	0.142871	0.0285715	0.123607	0.118063	1.30672	0.109075	0.0604768
C14orf79|A_23_P376870	C14orf79	A_23_P376870	Q96F83	85.213	1.48e-14	2.57279	dynamic	8.2006	0.411185	5.01469	32.63	0.145768	0.0841595	0.921	0.0196667	-0.416333	-0.442333	-0.401333	-0.151333	-0.0196667	0.122667	0.153333	0.286333	9.11433	8.213	7.777	7.751	7.792	8.042	8.17367	8.316	8.34667	8.47967	0.0773067	0.114118	0.151882	0.105532	0.189	0.143063	0.150879	0.219748	0.177001	0.129156	0.0446331	0.0658863	0.0876888	0.0609289	0.109119	0.0825974
C14orf80|A_33_P3256858	C14orf80	A_33_P3256858	Q86SX3	244.655	0	4.75683	dynamic	12.6675	0.696725	5.50081	60.705	0.484714	0.27985	1.704	1.234	-0.175	-0.546	-0.165333	-0.123667	-0.120333	0.120333	0.239333	0.334667	14.1213	13.6513	12.2423	11.8713	12.252	12.2937	12.297	12.5377	12.6567	12.752	0.416382	0.241467	0.173667	0.587627	0.674754	0.68954	0.655851	0.707537	0.481529	0.21879	0.240399	0.139411	0.100267	0.339267	0.389569	0.398106
C14orf93|A_23_P48581	C14orf93	A_23_P48581	Q9H972	96.719	1.11e-16	3.20576	dynamic	9.6737	0.438038	4.52716	29.196	0.209559	0.120989	0.704	-0.976667	-0.438667	-0.251333	0.00233333	0.199	-0.0233333	-0.00233333	0.056	0.122	10.4387	8.758	9.296	9.48333	9.737	9.93367	9.71133	9.73233	9.79067	9.85667	0.156468	0.0456399	0.0925797	0.232466	0.309385	0.239826	0.235504	0.305559	0.192225	0.285941	0.090337	0.0263502	0.0534509	0.134214	0.178623	0.138463
C15orf23|A_33_P3224105	C15orf23	A_33_P3224105		84.8476	1.75e-14	2.52625	dynamic	13.6871	0.4102	2.99741	32.8022	0.562325	0.324659	0.988	-0.349	-0.344667	-0.289667	-0.0723333	0.0356667	-0.0356667	0.111667	0.343333	0.364	14.6	13.263	13.2673	13.3223	13.5397	13.6477	13.5763	13.7237	13.9553	13.976	0.377652	0.71835	0.517119	0.748903	0.500181	0.643822	0.610251	0.571846	0.548491	0.386637	0.218037	0.41474	0.298559	0.43238	0.28878	0.371711
C15orf39|A_23_P37514	C15orf39	A_23_P37514	Q6ZRI6	140.258	0	2.80694	dynamic	12.843	0.527641	4.10769	37.9455	0.248163	0.143277	-0.479333	0.045	0.871	0.738667	0.567333	0.15	-0.045	-0.270333	-0.440667	-0.618	12.3117	12.836	13.662	13.5297	13.3583	12.941	12.746	12.5207	12.3503	12.173	0.277635	0.386268	0.124852	0.115023	0.134894	0.318737	0.306124	0.164214	0.310653	0.343226	0.160293	0.223012	0.0720833	0.0664087	0.077881	0.184023
C15orf41|A_23_P77201	C15orf41	A_23_P77201	Q9Y2V	56.1562	7.33e-09	2.14503	dynamic	9.5011	0.333942	3.5138	19.2158	0.109321	0.0631168	0.00616667	-0.932833	-0.489167	-0.00616667	0.168167	-0.0505	-0.0285	0.0148333	0.0705	0.0428333	9.62767	8.68867	9.13233	9.61533	9.78967	9.571	9.593	9.63633	9.692	9.66433	0.0805564	0.0852311	0.0405134	0.102051	0.201148	0.0485077	0.0729932	0.188818	0.100583	0.172813	0.0465093	0.0492082	0.0233904	0.058919	0.116133	0.028006
C15orf42|A_23_P345707	C15orf42	A_23_P345707		97.7181	0	2.68949	dynamic	8.5644	0.440324	5.14027	38.5485	0.479373	0.276766	1.21133	0.375667	-0.0806667	-0.216	-0.208	-0.166667	-0.213333	0.0806667	0.163	0.295	9.65167	8.816	8.35967	8.22433	8.23233	8.27367	8.227	8.521	8.60333	8.73533	0.238106	0.181667	0.0768462	0.488386	0.645511	0.588317	0.786464	0.777516	0.589205	0.421714	0.13747	0.104886	0.0443672	0.28197	0.372686	0.339665
C15orf48|A_23_P26024	C15orf48	A_23_P26024	Q9C2	3444.59	0	129.577	dynamic	11.8092	2.61427	22.1373	68.2736	0.475483	0.27452	-6.58383	-5.60583	-2.0295	-0.867167	-0.215833	0.215833	0.3175	0.289833	0.3595	0.433833	6.594	7.572	11.1483	12.3107	12.962	13.3937	13.4953	13.4677	13.5373	13.6117	0.176672	0.0517977	0.612489	0.642166	0.70922	0.664116	0.603815	0.661062	0.452681	0.18081	0.102002	0.0299054	0.35362	0.370755	0.409468	0.383428
C15orf52|A_23_P163467	C15orf52	A_23_P163467	Q6ZUT6	128.018	0	2.78176	dynamic	15.3189	0.504049	3.29028	28.8958	0.305262	0.176243	-0.929167	-1.22117	-0.4475	0.0695	0.254833	0.253833	0.0201667	0.0501667	-0.0521667	-0.0201667	14.5917	14.2997	15.0733	15.5903	15.7757	15.7747	15.541	15.571	15.4687	15.5007	0.766144	0.304789	0.146316	0.0234592	0.288308	0.331364	0.291733	0.317192	0.371505	0.211812	0.442334	0.17597	0.0844755	0.0135442	0.166455	0.191313
C15orf54|A_33_P3390017	C15orf54	A_33_P3390017	Q8N8G6	77.3637	5.39e-13	2.14602	dynamic	6.8059	0.391787	5.75453	28.1223	0.248421	0.143426	-0.0575	-0.357167	0.255833	0.6745	0.5835	0.278167	0.0575	-0.200833	-0.328833	-0.427167	6.70067	6.401	7.014	7.43267	7.34167	7.03633	6.81567	6.55733	6.42933	6.331	0.462171	0.101356	0.402772	0.544486	0.379633	0.0830682	0.190393	0.106758	0.134404	0.0791707	0.266835	0.0585178	0.23254	0.314359	0.219181	0.0479595
C15orf58|A_33_P3221971	C15orf58	A_33_P3221971		87.839	4.44e-15	2.16946	dynamic	8.3134	0.41766	5.02141	26.7341	0.162637	0.0938984	-0.636167	-0.8475	-0.527167	-0.351167	-0.1105	0.1105	0.1705	0.2565	0.269833	0.236833	7.82	7.60867	7.929	8.105	8.34567	8.56667	8.62667	8.71267	8.726	8.693	0.359705	0.179673	0.069	0.052259	0.0932166	0.145717	0.136946	0.26716	0.146274	0.176417	0.207676	0.103734	0.0398372	0.0301717	0.0538186	0.0841295
C15orf62|A_32_P183970	C15orf62	A_32_P183970	A8K5M9	651.237	0	10.9233	dynamic	8.9649	1.13672	12.6815	52.5274	0.492411	0.284294	-2.82633	-1.67867	0.61	0.623	0.526	0.496	0.12	-0.12	-0.440333	-0.672333	6.475	7.62267	9.91133	9.92433	9.82733	9.79733	9.42133	9.18133	8.861	8.629	0.117358	0.584857	0.306288	0.366652	0.392797	0.745963	0.901826	0.388343	0.548987	0.571044	0.0677569	0.337667	0.176835	0.211686	0.226781	0.430682
C16orf45|A_23_P326319	C16orf45	A_23_P326319	Q96MC5	135.313	0	2.97867	dynamic	8.4911	0.518148	6.10287	42.2336	0.209208	0.120786	1.21217	0.817833	0.307167	0.1895	0.0198333	-0.0198333	-0.152833	-0.271833	-0.3625	-0.339167	9.56333	9.169	8.65833	8.54067	8.371	8.33133	8.19833	8.07933	7.98867	8.012	0.195173	0.0422966	0.152959	0.117458	0.0988383	0.201743	0.341667	0.174586	0.39976	0.367596	0.112683	0.0244199	0.0883107	0.0678143	0.0570643	0.116477
C16orf48|A_23_P14975	C16orf48	A_23_P14975		130.011	0	3.50157	dynamic	10.0713	0.507895	5.04367	45.9899	0.342592	0.197796	1.39767	0.126333	-0.410333	-0.326667	-0.0636667	-0.049	-0.0416667	0.0416667	0.341	0.383667	11.329	10.0577	9.521	9.60467	9.86767	9.88233	9.88967	9.973	10.2723	10.315	0.142902	0.271964	0.249044	0.475786	0.4199	0.220774	0.436292	0.445842	0.425568	0.337848	0.0825045	0.157018	0.143786	0.274695	0.24243	0.127464
C16orf5|A_33_P3400943	C16orf5	A_33_P3400943		140.786	0	3.50885	dynamic	12.9997	0.528523	4.06602	34.492	0.101161	0.0584053	0.740333	-0.377	-1.07067	-0.589	-0.219	-0.102333	0.102333	0.202333	0.271	0.430333	13.8013	12.684	11.9903	12.472	12.842	12.9587	13.1633	13.2633	13.332	13.4913	0.164807	0.126716	0.0810946	0.0298161	0.0879261	0.0346458	0.0940868	0.0738535	0.124688	0.193975	0.0951513	0.0731596	0.04682	0.0172143	0.0507642	0.0200028
C16orf52|A_23_P339053	C16orf52	A_23_P339053	Q8NHV5	143.643	0	3.24301	dynamic	11.3059	0.533859	4.72233	38.015	0.214476	0.123828	-0.345	-0.102667	0.857667	0.644667	0.265	0.117667	0.102667	-0.366667	-0.598	-0.839667	10.9873	11.2297	12.19	11.977	11.5973	11.45	11.435	10.9657	10.7343	10.4927	0.574715	0.0248261	0.0970155	0.0567186	0.0178979	0.238067	0.188093	0.281397	0.350715	0.31531	0.331812	0.0143333	0.0560119	0.0327465	0.0103333	0.137448
C16orf54|A_33_P3227443	C16orf54	A_33_P3227443	Q6UWD8	49.5134	1.33e-07	2.17598	dynamic	6.2488	0.3134	5.01411	27.9256	0.209738	0.121092	0.0905	0.0311667	0.9695	0.0005	-0.152167	-0.0208333	-0.0005	-0.00183333	-0.00583333	0.0445	6.24367	6.18433	7.12267	6.15367	6.001	6.13233	6.15267	6.15133	6.14733	6.19767	0.159707	0.0783603	1.24125	0.0595847	0.232129	0.0601193	0.0294845	0.0350761	0.142205	0.0594671	0.0922069	0.0452413	0.716635	0.0344012	0.13402	0.0347099
C16orf55|A_32_P107493	C16orf55	A_32_P107493		81.941	6.65e-14	2.35436	dynamic	7.563	0.403283	5.33145	33.0025	0.182189	0.105187	1.02733	0.692667	0.183667	0.111667	0.00933333	-0.208	-0.144333	-0.0506667	-0.00933333	-0.160667	8.44533	8.11067	7.60167	7.52967	7.42733	7.21	7.27367	7.36733	7.40867	7.25733	0.129678	0.122165	0.182659	0.361398	0.186039	0.0755447	0.15845	0.196026	0.310724	0.0992085	0.0748695	0.0705321	0.105458	0.208653	0.107409	0.0436157
C16orf59|A_23_P26557	C16orf59	A_23_P26557	Q7L2K	176.146	0	4.37717	dynamic	10.8067	0.591146	5.46953	50.4179	0.769572	0.444313	1.39367	0.0133333	-0.736333	-0.535667	-0.287667	-0.170333	-0.0133333	0.247667	0.345	0.340667	12.1407	10.7603	10.0107	10.2113	10.4593	10.5767	10.7337	10.9947	11.092	11.0877	0.303325	0.485383	0.698009	1.12199	1.28274	0.993031	1.13465	0.750593	0.546363	0.37964	0.175125	0.280236	0.402996	0.64778	0.74059	0.573327
C16orf67|A_23_P89062	C16orf67	A_23_P89062		53.5592	2.29e-08	2.14801	dynamic	9.255	0.325988	3.52199	26.9369	0.364879	0.210663	-0.0231667	0.863167	0.329833	-0.0901667	0.0358333	0.0555	-0.146833	-0.239833	-0.2125	0.0231667	9.17233	10.0587	9.52533	9.10533	9.23133	9.251	9.04867	8.95567	8.983	9.21867	0.16901	0.628317	0.40885	0.0640651	0.300966	0.358624	0.323866	0.359522	0.528518	0.507056	0.0975779	0.362759	0.23605	0.036988	0.173763	0.207052
C16orf74|A_24_P289178	C16orf74	A_24_P289178	Q96GX8	69.985	1.53e-11	2.13268	dynamic	12.3616	0.372515	3.01377	27.6011	0.209782	0.121117	0.715167	0.5385	0.227167	0.111167	0.0508333	-0.0508333	-0.1885	-0.270833	-0.376167	-0.3775	13.0387	12.862	12.5507	12.4347	12.3743	12.2727	12.135	12.0527	11.9473	11.946	0.253196	0.118317	0.0979405	0.305133	0.444489	0.197298	0.0837198	0.288791	0.174429	0.134503	0.146183	0.0683106	0.0565459	0.176169	0.256626	0.11391
C16orf75|A_23_P353717	C16orf75	A_23_P353717		279.59	0	4.67835	dynamic	10.634	0.745001	7.00399	48.1255	0.680114	0.392664	1.01417	-0.377167	-1.21183	-0.705833	-0.3035	-0.182833	0.182833	0.490167	0.833167	0.8955	11.5847	10.1933	9.35867	9.86467	10.267	10.3877	10.7533	11.0607	11.4037	11.466	0.0980935	0.455093	0.422214	0.986854	1.04032	0.759719	0.9575	0.905606	0.769241	0.406501	0.0566343	0.262748	0.243765	0.56976	0.600628	0.438624
C16orf87|A_23_P49279	C16orf87	A_23_P49279	Q6PH81	145.999	0	2.62079	dynamic	11.0644	0.538191	4.86415	30.402	0.150419	0.0868442	-1.1395	-1.28083	-0.680167	0.0035	0.109167	0.0785	0.0538333	-0.0035	0.0801667	-0.1095	10.2137	10.0723	10.673	11.3567	11.4623	11.4317	11.407	11.3497	11.4333	11.2437	0.192376	0.0983328	0.191539	0.085967	0.191103	0.121726	0.129526	0.193148	0.156641	0.143827	0.111068	0.0567725	0.110585	0.0496331	0.110333	0.0702788
C16orf88|A_23_P66158	C16orf88	A_23_P66158		91.319	8.88e-16	2.38722	dynamic	10.8265	0.42576	3.93274	28.032	0.157587	0.0909829	0.514333	-0.542667	-0.741	-0.401333	-0.204	-0.0683333	0.0683333	0.266333	0.363667	0.351667	11.38	10.323	10.1247	10.4643	10.6617	10.7973	10.934	11.132	11.2293	11.2173	0.0305123	0.158465	0.159142	0.404823	0.17616	0.0760022	0.101129	0.243625	0.114548	0.111464	0.0176163	0.0914895	0.091881	0.233724	0.101706	0.0438799
C16orf93|A_24_P842006	C16orf93	A_24_P842006	A1A4V9	112.36	0	2.57279	dynamic	7.2658	0.472296	6.49807	33.6191	0.2397	0.138391	0.866833	0.586167	-0.278167	-0.4965	-0.435167	-0.205167	-0.0548333	0.0548333	0.3975	0.534833	8.03567	7.755	6.89067	6.67233	6.73367	6.96367	7.114	7.22367	7.56633	7.70367	0.233539	0.110485	0.045742	0.118896	0.445064	0.291205	0.275102	0.423911	0.410456	0.042595	0.134834	0.0637887	0.0264092	0.0686448	0.256958	0.168127
C17orf106|A_33_P3337491	C17orf106	A_33_P3337491		96.2139	1.11e-16	2.48171	dynamic	12.5049	0.43665	3.49368	24.9259	0.244673	0.141262	-1.1835	-0.750167	-0.3635	-0.144833	-0.0355	0.127833	0.113167	0.0508333	0.0605	0.0355	11.5303	11.9637	12.3503	12.569	12.6783	12.8417	12.827	12.7647	12.7743	12.7493	0.157748	0.1171	0.282196	0.328361	0.278751	0.265846	0.27573	0.196011	0.233731	0.311258	0.0910757	0.0676075	0.162926	0.189579	0.160937	0.153487
C17orf107|A_33_P3272948	C17orf107	A_33_P3272948	Q6ZR85	165.38	0	3.6782	dynamic	8.2489	0.572831	6.94376	45.647	0.247779	0.143055	-0.151333	0.600667	1.31433	0.753667	0.197667	0.0423333	-0.0423333	-0.324	-0.241333	-0.564667	7.939	8.691	9.40467	8.844	8.288	8.13267	8.048	7.76633	7.849	7.52567	0.11091	0.360867	0.444608	0.301249	0.238992	0.0440151	0.0284781	0.0757452	0.683199	0.189727	0.0640338	0.208347	0.256695	0.173926	0.137982	0.0254122
C17orf108|A_23_P392126	C17orf108	A_23_P392126		347.326	0	4.86015	dynamic	8.2406	0.83021	10.0719	50.6782	0.164742	0.0951137	0.846833	-0.488167	-1.43417	-1.38717	-0.838167	-0.0705	0.0705	0.316833	0.430167	0.765167	9.26633	7.93133	6.98533	7.03233	7.58133	8.349	8.49	8.73633	8.84967	9.18467	0.16978	0.0315331	0.201793	0.112545	0.0517333	0.363995	0.17872	0.222779	0.121034	0.193505	0.0980227	0.0182056	0.116505	0.0649778	0.0298682	0.210152
C17orf28|A_33_P3274935	C17orf28	A_33_P3274935		860.631	0	11.2537	dynamic	9.2973	1.30675	14.0549	49.4667	0.431822	0.249313	-3.35017	-2.88783	-0.837833	-0.366167	0.0378333	0.142167	0.0771667	-0.0328333	0.0678333	0.0328333	6.659	7.12133	9.17133	9.643	10.047	10.1513	10.0863	9.97633	10.077	10.042	0.261312	0.267321	0.951391	0.755508	0.427449	0.421967	0.311513	0.167739	0.259977	0.494046	0.150869	0.154338	0.549286	0.436193	0.246788	0.243623
C17orf37|A_23_P3982	C17orf37	A_23_P3982		75.9961	1e-12	2.15198	dynamic	13.2706	0.388405	2.92672	24.6919	0.105109	0.0606846	-0.798833	-0.608167	-0.320833	-0.2245	-0.0931667	0.0931667	0.177833	0.231833	0.296167	0.306833	12.5657	12.7563	13.0437	13.14	13.2713	13.4577	13.5423	13.5963	13.6607	13.6713	0.135301	0.0873232	0.108795	0.0589491	0.0515202	0.0473533	0.10764	0.0730776	0.1394	0.24173	0.078116	0.050416	0.0628128	0.0340343	0.0297452	0.0273394
C17orf49|A_23_P141520	C17orf49	A_23_P141520	Q8IXM2	215.64	0	3.01815	dynamic	11.1412	0.654375	5.87323	47.0147	0.106166	0.061295	0.897833	1.20717	1.18317	0.749833	0.1565	-0.299167	-0.3865	-0.3055	-0.2175	-0.1565	11.756	12.0653	12.0413	11.608	11.0147	10.559	10.4717	10.5527	10.6407	10.7017	0.0714633	0.0692122	0.150401	0.106226	0.0486861	0.0517397	0.163298	0.163402	0.126271	0.110961	0.0412593	0.0399597	0.0868338	0.0613297	0.0281089	0.0298719
C17orf51|A_24_P59607	C17orf51	A_24_P59607	A8MQB3	86.0741	9.99e-15	2.30058	dynamic	9.9062	0.413258	4.17189	31.6361	0.197589	0.114078	0.631	0.977333	0.626	0.188333	-0.224667	-0.199333	-0.0246667	0.0246667	-0.051	-0.089	10.3513	10.6977	10.3463	9.90867	9.49567	9.521	9.69567	9.745	9.66933	9.63133	0.263244	0.433798	0.309791	0.268172	0.17554	0.202823	0.0786405	0.104933	0.0402036	0.0987438	0.151984	0.250453	0.178858	0.154829	0.101348	0.1171
C17orf53|A_24_P48248	C17orf53	A_24_P48248	Q8N3J3	115.043	0	2.58172	dynamic	7.6839	0.477834	6.21842	38.0624	0.377351	0.217864	1.1445	0.798833	-0.214167	-0.188833	-0.197167	-0.106833	-0.223833	0.4055	0.106833	0.260167	8.65	8.30433	7.29133	7.31667	7.30833	7.39867	7.28167	7.911	7.61233	7.76567	0.285459	0.041065	0.317264	0.6238	0.796231	0.514142	0.531039	0.0910165	0.459996	0.1135	0.16481	0.0237089	0.183172	0.360151	0.459704	0.29684
C17orf57|A_33_P3307013	C17orf57	A_33_P3307013		53.5618	2.29e-08	2.10137	dynamic	6.2176	0.325917	5.24441	29.4922	0.242726	0.140138	0.017	-0.066	-0.0596667	-0.0533333	0.122	0.0113333	0.00566667	-0.00566667	1.00533	-0.0616667	6.143	6.06	6.06633	6.07267	6.248	6.13733	6.13167	6.12033	7.13133	6.06433	0.0588982	0.0910988	0.0921973	0.0439356	0.279934	0.0442418	0.0316596	0.0465224	1.68605	0.0527289	0.0340049	0.0525959	0.0532301	0.0253662	0.16162	0.025543
C17orf58|A_24_P49190	C17orf58	A_24_P49190	Q2M2W7	168.831	0	2.79853	dynamic	8.2481	0.578923	7.01866	38.8209	0.306296	0.17684	-0.155833	-0.773833	-0.6105	-0.5755	-0.489833	0.155833	0.4505	0.503833	0.681167	0.710833	8.10267	7.48467	7.648	7.683	7.76867	8.41433	8.709	8.76233	8.93967	8.96933	0.138428	0.259145	0.247825	0.330301	0.358119	0.527387	0.548486	0.185646	0.243365	0.22426	0.0799215	0.149618	0.143082	0.1907	0.20676	0.304487
C17orf59|A_23_P152963	C17orf59	A_23_P152963	Q96GS4	91.8223	6.66e-16	2.30644	dynamic	10.9916	0.426477	3.88173	26.6303	0.165656	0.0956413	-0.547667	-0.975667	-0.738667	-0.341333	0.0476667	0.0476667	-0.0476667	0.103333	0.23	0.227667	10.6433	10.2153	10.4523	10.8497	11.2387	11.2387	11.1433	11.2943	11.421	11.4187	0.0791096	0.127336	0.330456	0.117581	0.17169	0.232003	0.16163	0.103196	0.116477	0.217077	0.045674	0.0735172	0.190789	0.0678855	0.0991251	0.133947
C17orf61|A_23_P3994	C17orf61	A_23_P3994		74.9795	1.6e-12	2.21914	dynamic	12.9037	0.385642	2.98867	26.4693	0.137551	0.0794149	0.229833	-0.0538333	-0.471833	-0.584167	-0.439833	-0.180833	0.0538333	0.190833	0.378167	0.565833	13.1647	12.881	12.463	12.3507	12.495	12.754	12.9887	13.1257	13.313	13.5007	0.141878	0.176695	0.0262869	0.156545	0.0795047	0.0832646	0.050856	0.271979	0.247267	0.141231	0.0819132	0.102015	0.0151767	0.0903813	0.0459021	0.0480729
C17orf62|A_23_P118406	C17orf62	A_23_P118406	Q9BQA9	60.7991	9.4e-10	2.02651	dynamic	10.3624	0.344393	3.35218	20.4131	0.167195	0.0965303	-0.8715	-0.707833	0.0438333	0.0238333	0.0355	0.1475	-0.0438333	0.0395	-0.0238333	-0.124167	9.64	9.80367	10.5553	10.5353	10.547	10.659	10.4677	10.551	10.4877	10.3873	0.0770909	0.109573	0.288039	0.109665	0.0613922	0.0304138	0.232158	0.0667757	0.266538	0.43031	0.0445084	0.0632622	0.166299	0.0633149	0.0354448	0.0175594
C17orf65|A_32_P448360	C17orf65	A_32_P448360		46.4545	4.96e-07	2.04911	dynamic	8.8268	0.303607	3.43823	25.324	0.506522	0.292441	-0.0728333	0.0371667	0.215833	0.8915	-0.0258333	-0.1435	-0.0205	0.2965	-0.0511667	0.0205	8.63933	8.74933	8.928	9.60367	8.68633	8.56867	8.69167	9.00867	8.661	8.73267	0.292787	0.363816	0.537802	1.72662	0.235596	0.0656836	0.306924	0.758654	0.378298	0.399044	0.169041	0.210049	0.3105	0.996862	0.136021	0.0379224
C17orf76|A_33_P3258339	C17orf76	A_33_P3258339		52.9506	2.99e-08	2.19771	dynamic	8.0446	0.324115	4.03003	27.2176	0.409925	0.23667	0.876833	0.1815	0.0145	-0.259167	-0.255833	-0.0605	-0.132167	-0.00183333	0.00183333	0.115167	8.87333	8.178	8.011	7.73733	7.74067	7.936	7.86433	7.99467	7.99833	8.11167	0.250863	0.473779	0.491638	0.184906	0.329571	0.511598	0.626077	0.255175	0.444012	0.531626	0.144836	0.273537	0.283847	0.106756	0.190278	0.295372
C17orf79|A_23_P152858	C17orf79	A_23_P152858		51.0334	6.88e-08	2.09895	dynamic	14.2111	0.318209	2.23869	20.0689	0.244047	0.1409	0.2855	-0.405833	-0.784167	-0.422833	-0.0591667	-0.0101667	0.0241667	0.0511667	0.101833	0.0101667	14.6177	13.9263	13.548	13.9093	14.273	14.322	14.3563	14.3833	14.434	14.3423	0.206762	0.138424	0.391464	0.456738	0.331754	0.143628	0.119257	0.176222	0.161707	0.31451	0.119374	0.0799194	0.226012	0.263698	0.191539	0.0829237
C17orf81|A_33_P3394494	C17orf81	A_33_P3394494		154.614	0	2.8646	dynamic	11.5648	0.553872	4.7896	45.8007	0.0720167	0.0415789	1.39117	1.19383	0.585833	0.2035	0.0121667	-0.127167	-0.0121667	-0.0158333	-0.0188333	-0.0455	12.6393	12.442	11.834	11.4517	11.2603	11.121	11.236	11.2323	11.2293	11.2027	0.0755932	0.104484	0.0886115	0.159105	0.102491	0.00608276	0.0365923	0.0231157	0.0628517	0.06124	0.0436438	0.0603241	0.0511599	0.0918592	0.059173	0.00351189
C17orf90|A_33_P3423600	C17orf90	A_33_P3423600		191.785	0	2.95536	dynamic	12.7403	0.617121	4.8421	39.6842	0.22274	0.128599	0.353833	-0.8765	-0.978833	-0.8395	-0.678833	-0.111833	0.111833	0.301167	0.475167	0.5845	13.26	12.0297	11.9273	12.0667	12.2273	12.7943	13.018	13.2073	13.3813	13.4907	0.0874014	0.197358	0.072404	0.0895898	0.148803	0.325442	0.483838	0.279565	0.219919	0.323083	0.0504612	0.113945	0.0418024	0.0517247	0.0859115	0.187894
C17orf95|A_24_P921477	C17orf95	A_24_P921477		55.9513	8.02e-09	2.26891	dynamic	10.3522	0.332998	3.21875	20.6646	0.116573	0.0673033	-0.0195	-0.778167	0.146167	0.403833	0.356833	0.214833	0.0195	-0.0688333	-0.149833	-0.0891667	10.329	9.57033	10.4947	10.7523	10.7053	10.5633	10.368	10.2797	10.1987	10.2593	0.133929	0.0689662	0.142184	0.0807548	0.0808476	0.134277	0.21523	0.0846069	0.0797517	0.14518	0.077324	0.0398176	0.0820901	0.0466238	0.0466774	0.0775249
C17orf96|A_33_P3393766	C17orf96	A_33_P3393766	A6NHQ4	125.043	0	2.43738	dynamic	12.4693	0.498098	3.9945	34.402	0.354922	0.204914	0.336833	-0.3545	-0.506833	-0.588833	-0.464833	-0.171833	0.171833	0.446167	0.660167	0.6965	12.7837	12.0923	11.94	11.858	11.982	12.275	12.6187	12.893	13.107	13.1433	0.277311	0.13476	0.241504	0.502654	0.49359	0.754575	0.609756	0.355937	0.0931504	0.0859787	0.160106	0.0778039	0.139432	0.290207	0.284974	0.435654
C17orf97|A_33_P3356320	C17orf97	A_33_P3356320	Q6ZQX7	105.675	0	2.66044	dynamic	8.3965	0.457981	5.4556	34.455	0.219376	0.126657	1.00983	-0.332833	-0.401833	-0.176833	-0.1655	-0.145833	0.145833	0.3435	0.471833	0.574167	9.27433	7.93167	7.86267	8.08767	8.099	8.11867	8.41033	8.608	8.73633	8.83867	0.0827124	0.188641	0.0932166	0.163659	0.109668	0.357679	0.32676	0.342991	0.30108	0.227353	0.047754	0.108912	0.0538186	0.0944887	0.0633167	0.206506
C17orf98|A_24_P23921	C17orf98	A_24_P23921	A8MV24	51.9942	4.53e-08	2.1386	dynamic	6.5393	0.321107	4.91106	27.4742	0.326467	0.188486	0.3185	0.1345	0.0215	0.0498333	-0.0215	0.955167	-0.0521667	-0.1415	-0.0305	-0.0695	6.74133	6.55733	6.44433	6.47267	6.40133	7.378	6.37067	6.28133	6.39233	6.35333	0.584859	0.226147	0.132145	0.0777967	0.126508	1.83017	0.026839	0.0722311	0.103732	0.0842457	0.337669	0.130566	0.076294	0.044916	0.0730396	1.05665
C18orf22|A_23_P153086	C18orf22	A_23_P153086		63.5	2.82e-10	2.11257	dynamic	11.901	0.355118	2.98165	23.8782	0.16287	0.0940333	0.426833	0.195833	-0.516833	-0.652167	-0.4995	-0.2495	-0.0688333	0.0905	0.0688333	0.106833	12.4377	12.2067	11.494	11.3587	11.5113	11.7613	11.942	12.1013	12.0797	12.1177	0.0212211	0.158765	0.1583	0.248484	0.190421	0.34845	0.241336	0.11238	0.0985106	0.0508363	0.012252	0.091663	0.0913947	0.143462	0.10994	0.201178
C18orf25|A_23_P345361	C18orf25	A_23_P345361	Q96B23	95.4201	1.11e-16	2.75936	dynamic	10.8019	0.435116	4.02998	26.6568	0.195267	0.112737	-1.06767	-0.504333	-0.178667	0.011	0.107	0.396667	0.343	0.071	-0.011	-0.360667	9.85367	10.417	10.7427	10.9323	11.0283	11.318	11.2643	10.9923	10.9103	10.5607	0.321727	0.385638	0.151968	0.0967488	0.125301	0.0353695	0.0577437	0.176322	0.417931	0.183919	0.185749	0.222648	0.0877389	0.055858	0.0723425	0.0204206
C18orf54|A_32_P162374	C18orf54	A_32_P162374	Q8IYD9	112.205	0	2.81279	dynamic	7.3229	0.471925	6.4428	38.3549	0.396972	0.229192	1.16433	0.558333	-0.029	-0.327667	-0.247667	-0.323667	-0.0926667	0.169	0.029	0.455333	8.35167	7.74567	7.15833	6.85967	6.93967	6.86367	7.09467	7.35633	7.21633	7.64267	0.239237	0.276218	0.273581	0.485034	0.524542	0.238433	0.388371	0.687152	0.298868	0.558283	0.138124	0.159474	0.157952	0.280035	0.302844	0.137659
C18orf55|A_23_P78410	C18orf55	A_23_P78410		108.078	0	2.90996	dynamic	11.5103	0.462983	4.02252	41.6342	0.45718	0.263953	1.30483	0.1895	-0.110833	-0.197167	-0.197167	-0.236167	-0.108833	0.108833	0.2845	0.3735	12.674	11.5587	11.2583	11.172	11.172	11.133	11.2603	11.478	11.6537	11.7427	0.264694	0.128811	0.387637	0.571591	0.554195	0.518709	0.547683	0.668356	0.50204	0.428087	0.152821	0.0743692	0.223802	0.330008	0.319965	0.299477
C18orf56|A_24_P238499	C18orf56	A_24_P238499	Q8TAI1	140.395	0	2.88986	dynamic	7.435	0.5279	7.098	37.2973	0.358965	0.207248	0.927167	0.7015	-0.174167	-0.557167	-0.603833	-0.222167	-0.112833	0.112833	0.291167	0.621833	8.26367	8.038	7.16233	6.77933	6.73267	7.11433	7.22367	7.44933	7.62767	7.95833	0.159177	0.0753193	0.0662143	0.322499	0.357201	0.501503	0.523107	0.596161	0.500694	0.487771	0.0919009	0.0434856	0.0382288	0.186195	0.20623	0.289543
C19orf10|A_33_P3243337	C19orf10	A_33_P3243337	Q969H8	65.8757	9.74e-11	2.11452	dynamic	16.5996	0.361433	2.17818	24.25	0.139471	0.0805237	-0.187333	-0.217667	0.301667	0.379333	0.49	0.344667	0.179333	-0.179333	-0.303667	-0.590333	16.3907	16.3603	16.8797	16.9573	17.068	16.9227	16.7573	16.3987	16.2743	15.9877	0.249207	0.0754476	0.100898	0.146439	0.0600083	0.0535288	0.127304	0.127798	0.194016	0.260064	0.14388	0.0435597	0.0582533	0.0845465	0.0346458	0.0309049
C19orf20|A_23_P366682	C19orf20	A_23_P366682		52.5209	3.6e-08	2.0806	dynamic	8.6395	0.322813	3.73627	20.5652	0.185048	0.106838	-0.805333	-0.301333	-0.308	-0.430667	0.00266667	0.251667	0.183667	-0.00266667	0.0386667	0.0253333	7.96867	8.47267	8.466	8.34333	8.77667	9.02567	8.95767	8.77133	8.81267	8.79933	0.350579	0.165113	0.153646	0.201609	0.201212	0.100062	0.0608797	0.0790527	0.306818	0.231509	0.202407	0.0953281	0.0887074	0.116399	0.11617	0.0577706
C19orf21|A_23_P390068	C19orf21	A_23_P390068		209.472	0	4.69459	dynamic	13.2547	0.644389	4.86338	32.5917	0.242423	0.139963	-1.81683	-0.529833	0.1995	0.414167	0.273167	0.132167	0.0755	-0.0755	-0.1845	-0.4335	11.6323	12.9193	13.6487	13.8633	13.7223	13.5813	13.5247	13.3737	13.2647	13.0157	0.349786	0.106566	0.0473849	0.0721272	0.18405	0.234662	0.338999	0.272867	0.3295	0.488287	0.201949	0.061526	0.0273577	0.0416427	0.106261	0.135482
C19orf22|A_23_P315286	C19orf22	A_23_P315286		70.374	1.29e-11	2.01484	dynamic	10.2557	0.373672	3.64401	24.1567	0.272321	0.157225	-0.2105	-0.0195	0.303833	0.264167	0.1795	0.0195	0.165167	-0.506167	-0.597833	-0.706833	10.156	10.347	10.6703	10.6307	10.546	10.386	10.5317	9.86033	9.76867	9.65967	0.180158	0.133839	0.308782	0.110002	0.38388	0.306152	0.509696	0.265112	0.222806	0.302788	0.104014	0.0772722	0.178275	0.0635094	0.221633	0.176757
C19orf23|A_33_P3851788	C19orf23	A_33_P3851788		142.092	0	2.99869	dynamic	9.2238	0.530969	5.75514	36.9312	0.166455	0.096103	-0.7385	-0.4695	0.353167	0.845833	0.7945	0.4525	0.126833	-0.126833	-0.1545	-0.3125	8.40833	8.67733	9.5	9.99267	9.94133	9.59933	9.27367	9.02	8.99233	8.83433	0.21981	0.122075	0.151575	0.218944	0.124617	0.203574	0.125819	0.0845931	0.104987	0.30856	0.126907	0.0704801	0.0875119	0.126407	0.0719475	0.117533
C19orf28|A_33_P3352562	C19orf28	A_33_P3352562		117.312	0	2.89655	dynamic	11.8171	0.482693	4.08347	35.6608	0.230449	0.13305	-0.596333	0.938	0.762667	0.364333	0.248	0.0976667	-0.0976667	-0.184667	-0.224333	-0.290333	11.119	12.6533	12.478	12.0797	11.9633	11.813	11.6177	11.5307	11.491	11.425	0.074054	0.449905	0.295927	0.174706	0.358734	0.172653	0.193887	0.157297	0.100374	0.326951	0.0427551	0.259753	0.170854	0.100867	0.207115	0.0996812
C19orf46|A_23_P350074	C19orf46	A_23_P350074		486.717	0	6.94512	dynamic	8.4638	0.982705	11.6105	81.5234	0.333827	0.192735	0.097	-0.173667	-0.164667	-0.381667	-0.502	-0.097	0.492	1.25233	1.81333	2.294	8.098	7.82733	7.83633	7.61933	7.499	7.904	8.493	9.25333	9.81433	10.295	0.165009	0.132323	0.17918	0.120968	0.177279	0.235313	0.35527	0.75721	0.691781	0.523939	0.095268	0.0763966	0.103449	0.0698411	0.102352	0.135858
C19orf48|A_33_P3288754	C19orf48	A_33_P3288754	Q6RUI8	216.822	0	3.79386	dynamic	12.1006	0.656131	5.42053	47.2516	0.726742	0.419585	1.1235	0.748833	-0.681833	-0.800167	-0.677833	-0.363167	-0.1825	0.1825	0.3375	0.416167	13.214	12.8393	11.4087	11.2903	11.4127	11.7273	11.908	12.273	12.428	12.5067	0.225542	0.44873	0.671096	1.0597	1.04388	1.06587	0.815824	0.871544	0.688041	0.377195	0.130216	0.259074	0.387458	0.611819	0.602686	0.615378
C19orf51|A_33_P3286349	C19orf51	A_33_P3286349		92.5962	4.44e-16	2.57993	dynamic	7.8097	0.428629	5.48785	33.6758	0.344031	0.198626	0.968	0.672667	-0.128333	-0.399333	-0.333667	-0.119667	-0.0146667	0.0146667	0.111	0.216	8.679	8.38367	7.58267	7.31167	7.37733	7.59133	7.69633	7.72567	7.822	7.927	0.295721	0.039425	0.283038	0.50927	0.619537	0.38806	0.33828	0.457779	0.334166	0.175034	0.170735	0.0227621	0.163412	0.294027	0.35769	0.224046
C1GALT1|A_23_P252145	C1GALT1	A_23_P252145	Q9NS	87.0407	6.33e-15	2.28945	dynamic	10.0645	0.415572	4.12959	27.3992	0.23332	0.134707	-0.701167	-0.655167	-0.629167	0.224833	0.493833	0.186167	0.0951667	0.0558333	-0.0558333	-0.1505	9.477	9.523	9.549	10.403	10.672	10.3643	10.2733	10.234	10.1223	10.0277	0.256357	0.356421	0.253655	0.117503	0.111665	0.206665	0.310536	0.229667	0.263917	0.226809	0.148008	0.20578	0.146448	0.0678405	0.0644696	0.119318
C1GALT1C1|A_23_P159839	C1GALT1C1	A_23_P159839	Q96EU7	138.976	0	2.50996	dynamic	12.3569	0.525198	4.24953	31.6966	0.105296	0.0607925	-1.05617	-1.0315	-0.6505	-0.297833	-0.0911667	0.0911667	0.1795	0.228833	0.2715	0.246167	11.5117	11.5363	11.9173	12.27	12.4767	12.659	12.7473	12.7967	12.8393	12.814	0.290918	0.037072	0.0568888	0.194933	0.100947	0.0295466	0.0500633	0.0975004	0.0990825	0.0960052	0.167962	0.0214035	0.0328448	0.112545	0.0582819	0.0170587
C1orf103|A_23_P160689	C1orf103	A_23_P160689		60.1318	1.26e-09	2.2084	dynamic	9.1449	0.345363	3.77782	27.8985	0.130541	0.0753679	0.00133333	0.461667	0.955333	0.254333	-0.019	-0.00133333	0.217	-0.0196667	-0.161	-0.187667	8.996	9.45633	9.95	9.249	8.97567	8.99333	9.21167	8.975	8.83367	8.807	0.0425676	0.22477	0.106719	0.129108	0.107779	0.167255	0.0967798	0.223269	0.168574	0.0385876	0.0245764	0.129771	0.0616144	0.0745408	0.0622263	0.0965649
C1orf106|A_23_P1043	C1orf106	A_23_P1043	Q3KP66	180.785	0	3.57184	dynamic	11.7891	0.59738	5.08055	45.6733	0.390264	0.225319	-0.574833	1.14117	1.26183	0.6845	0.320833	0.0755	-0.0755	-0.0978333	-0.1155	-0.1315	10.9653	12.6813	12.802	12.2247	11.861	11.6157	11.4647	11.4423	11.4247	11.4087	0.430988	0.497416	0.575049	0.505206	0.3656	0.395862	0.469196	0.18941	0.217222	0.256691	0.248831	0.287183	0.332005	0.291681	0.211079	0.228551
C1orf112|A_23_P11862	C1orf112	A_23_P11862	Q9NSG2	58.9897	2.1e-09	2.27363	dynamic	11.0123	0.344974	3.10695	28.0342	0.462152	0.266824	0.882333	0.203	0.139667	-0.0933333	-0.202333	-0.302667	-0.271667	-0.0433333	0.0433333	0.139	11.842	11.1627	11.0993	10.8663	10.7573	10.657	10.688	10.9163	11.003	11.0987	0.153209	0.166689	0.290676	0.54589	0.643511	0.648228	0.645761	0.569552	0.478197	0.479809	0.0884553	0.0962381	0.167822	0.31517	0.371531	0.374254
C1orf116|A_23_P897	C1orf116	A_23_P897	Q9BW4	363.997	0	5.67256	dynamic	14.4085	0.849876	5.89827	42.9833	0.200979	0.116036	-2.25783	-1.3385	-1.0665	-0.451833	-0.1105	0.1815	0.246167	0.1915	0.133167	0.1105	12.587	13.5063	13.7783	14.393	14.7343	15.0263	15.091	15.0363	14.978	14.9553	0.169997	0.252032	0.187905	0.137292	0.0362537	0.166626	0.339165	0.0816966	0.304685	0.334141	0.0981478	0.145511	0.108487	0.0792654	0.0209311	0.0962018
C1orf126|A_24_P83455	C1orf126	A_24_P83455		250.585	0	3.61	dynamic	7.8392	0.705268	8.99573	42.6863	0.23336	0.134731	-1.328	-1.12733	-0.647667	-0.528333	-0.355333	0.355333	0.38	0.524	0.443	0.457	6.694	6.89467	7.37433	7.49367	7.66667	8.37733	8.402	8.546	8.465	8.479	0.249357	0.143197	0.370549	0.203643	0.187073	0.174015	0.17606	0.273417	0.311174	0.24512	0.143966	0.0826747	0.213936	0.117573	0.108007	0.100468
C1orf135|A_23_P160537	C1orf135	A_23_P160537		98.614	0	2.8232	dynamic	9.495	0.442453	4.66002	33.0492	0.488554	0.282067	0.862667	0.488333	-0.634667	-0.454	-0.212	-0.284667	-0.0373333	0.0373333	0.133333	0.155667	10.3523	9.978	8.855	9.03567	9.27767	9.205	9.45233	9.527	9.623	9.64533	0.0845951	0.45816	0.593336	0.634685	0.317868	0.725884	0.667133	0.57028	0.494	0.339602	0.048841	0.264519	0.342563	0.366436	0.183521	0.419089
C1orf152|A_23_P350059	C1orf152	A_23_P350059		120.182	0	2.68701	dynamic	14.9256	0.488321	3.27071	34.814	0.598261	0.345406	0.576167	0.489833	0.956167	0.597833	0.113833	-0.1195	-0.113833	-0.1625	-0.469833	-0.4605	15.361	15.2747	15.741	15.3827	14.8987	14.6653	14.671	14.6223	14.315	14.3243	0.394457	0.929668	0.295579	0.711405	0.509804	0.411087	0.576023	0.711694	0.836555	0.606334	0.22774	0.536744	0.170653	0.41073	0.294336	0.237341
C1orf163|A_23_P347508	C1orf163	A_23_P347508		45.0802	8.92e-07	2.16395	dynamic	10.7958	0.299073	2.76936	24.2801	0.255722	0.147641	0.759167	-0.1935	0.00616666	-0.2145	-0.3545	-0.00616666	-0.0701667	0.107833	0.0331667	0.0521667	11.543	10.5903	10.79	10.5693	10.4293	10.7777	10.7137	10.8917	10.817	10.836	0.0454313	0.0136137	0.382273	0.478251	0.433786	0.317429	0.322864	0.305372	0.112641	0.145558	0.0262298	0.00785988	0.220706	0.276119	0.250446	0.183268
C1orf167|A_33_P3343479	C1orf167	A_33_P3343479	Q5SNV9	57.5591	3.95e-09	2.07388	dynamic	6.5283	0.338033	5.17634	28.9055	0.297489	0.171755	1.0035	-0.00683333	0.0165	0.00416667	-0.0488333	-0.0311667	-0.00416667	-0.0125	0.475167	0.0631667	7.386	6.37567	6.399	6.38667	6.33367	6.35133	6.37833	6.37	6.85767	6.44567	1.66537	0.0248261	0.107224	0.08903	0.0347035	0.0578302	0.0718981	0.032078	0.836498	0.0554286	0.961501	0.0143333	0.0619058	0.0514015	0.0200361	0.0333883
C1orf168|A_32_P182299	C1orf168	A_32_P182299	Q5VWT5	142.361	0	3.25277	dynamic	6.362	0.531419	8.35456	51.6464	0.519085	0.299694	-0.114333	0.639667	-0.106667	-0.0636667	0.120667	0.0656667	-0.037	-0.0366667	0.0366667	1.58733	6.03867	6.79267	6.04633	6.08933	6.27367	6.21867	6.116	6.11633	6.18967	7.74033	0.037099	1.22926	0.0996109	0.0330202	0.331277	0.194562	0.0939521	0.061655	0.0871168	3.0233	0.0214191	0.709713	0.0575104	0.0190642	0.191263	0.11233
C1orf182|A_32_P41553	C1orf182	A_32_P41553		95.5542	1.11e-16	2.77534	dynamic	8.4049	0.435752	5.18198	40.9455	0.502127	0.289903	-0.0731667	-0.0218333	0.208833	1.3195	0.1385	-0.1105	-0.153167	0.287833	-0.0978333	0.0218333	8.17967	8.231	8.46167	9.57233	8.39133	8.14233	8.09967	8.54067	8.155	8.27467	0.362235	0.0952838	0.383637	2.25745	0.230196	0.0280951	0.0804508	1.04827	0.224107	0.311548	0.209137	0.0550121	0.221493	1.30334	0.132904	0.0162207
C1orf183|A_24_P336577	C1orf183	A_24_P336577		69.985	1.53e-11	2.3198	dynamic	10.0451	0.372662	3.70932	28.1586	0.77368	0.446684	0.4845	-0.162833	0.149833	0.786833	-0.155833	-0.3705	-0.427167	0.124167	-0.0531667	0.0531667	10.4867	9.83933	10.152	10.789	9.84633	9.63167	9.575	10.1263	9.949	10.0553	0.615274	0.270115	1.00232	2.2001	0.592427	0.165174	0.256953	1.08857	0.799867	0.746004	0.355229	0.155951	0.578687	1.27023	0.342038	0.095363
C1orf186|A_33_P3385148	C1orf186	A_33_P3385148	Q6ZWK4	153.575	0	2.7176	dynamic	11.0823	0.55189	4.98001	34.6369	0.285467	0.164814	-0.8955	-0.924167	-0.405833	-0.263167	-0.201167	0.201167	0.381167	0.479833	0.4175	0.518167	10.256	10.2273	10.7457	10.8883	10.9503	11.3527	11.5327	11.6313	11.569	11.6697	0.137946	0.0794754	0.197794	0.126382	0.386798	0.522687	0.415772	0.328588	0.327913	0.331316	0.079643	0.0458851	0.114196	0.0729665	0.223318	0.301773
C1orf210|A_32_P42946	C1orf210	A_32_P42946	Q8IVY1	81.7161	7.37e-14	2.26577	dynamic	7.7043	0.402596	5.22735	23.4381	0.16935	0.0977741	-0.6145	-1.1265	-0.580833	-0.0795	-0.000166667	0.0535	0.0168333	0.0055	0.000166667	0.0148333	7.321	6.809	7.35467	7.856	7.93533	7.989	7.95233	7.941	7.93567	7.95033	0.120004	0.173087	0.341705	0.179156	0.0430155	0.0807279	0.173708	0.252897	0.201656	0.12754	0.0692844	0.0999316	0.197283	0.103436	0.024835	0.0466083
C1orf213|A_23_P362228	C1orf213	A_23_P362228	Q8NC38	92.0487	6.66e-16	2.45831	dynamic	7.4628	0.427264	5.727	31.127	0.205591	0.118698	0.504333	-0.182333	-0.163	-0.339333	-0.420667	-0.0973333	0.0973333	0.364	0.496333	0.877	7.85367	7.167	7.18633	7.01	6.92867	7.252	7.44667	7.71333	7.84567	8.22633	0.1425	0.146072	0.065493	0.151199	0.134612	0.120859	0.224549	0.364452	0.228369	0.477805	0.0822726	0.0843347	0.0378124	0.0872945	0.0777182	0.0697782
C1orf226|A_23_P103511	C1orf226	A_23_P103511	A1L17	386.514	0	4.81099	dynamic	9.2444	0.873493	9.47776	44.5653	0.168507	0.0972877	-1.833	-1.904	-1.265	-0.00366667	0.362333	0.0433333	-0.101333	0.162	0.190333	0.00366667	7.842	7.771	8.41	9.67133	10.0373	9.71833	9.57367	9.837	9.86533	9.67867	0.171257	0.355346	0.0824197	0.0132035	0.0285015	0.127892	0.1555	0.186815	0.251786	0.31235	0.0988753	0.205159	0.047585	0.00762306	0.0164553	0.0738384
C1orf35|A_23_P97328	C1orf35	A_23_P97328	Q9BU76	71.6537	7.21e-12	2.33972	dynamic	12.8634	0.377368	2.93172	23.8626	0.169098	0.0976286	0.3925	-0.438167	-0.833833	-0.381833	-0.1045	-0.0645	0.0645	0.1635	0.2415	0.2115	13.331	12.5003	12.1047	12.5567	12.834	12.874	13.003	13.102	13.18	13.15	0.0445421	0.0870306	0.0667857	0.351378	0.244041	0.188364	0.104504	0.271103	0.189412	0.143816	0.0257164	0.0502472	0.0385588	0.202868	0.140897	0.108752
C1orf38|A_24_P85775	C1orf38	A_24_P85775		202.076	0	3.50318	dynamic	8.3664	0.633068	7.56775	34.432	0.218188	0.125971	-1.19283	-1.4155	-0.2195	0.3045	0.381833	0.393167	0.147167	0.0275	-0.0275	-0.133833	7.347	7.12433	8.32033	8.84433	8.92167	8.933	8.687	8.56733	8.51233	8.406	0.136825	0.0254231	0.0531445	0.364363	0.191636	0.164648	0.340798	0.14186	0.327039	0.436141	0.0789958	0.014678	0.030683	0.210365	0.110641	0.0950596
C1orf46|A_24_P289795	C1orf46	A_24_P289795		147.809	0	3.25577	dynamic	8.0007	0.541682	6.76773	33.1248	1.35204	0.780599	-1.14333	-0.700333	-0.233667	-0.188	0.409333	0.559667	0.52	0.185667	0.0103333	-0.0103333	6.91633	7.35933	7.826	7.87167	8.469	8.61933	8.57967	8.24533	8.07	8.04933	0.0873232	0.196307	0.659923	1.02703	1.79673	2.39291	2.47988	2.00976	1.54896	1.32155	0.050416	0.113338	0.381007	0.592955	1.03734	1.38155
C1orf51|A_23_P410717	C1orf51	A_23_P410717	Q8N365	780.768	0	12.6494	dynamic	9.0386	1.24453	13.7711	75.7598	0.307305	0.177423	-1.44433	-2.01367	-2.16967	0.293333	1.49133	0.185333	-0.845333	-0.185333	0.847	0.586333	7.91967	7.35033	7.19433	9.65733	10.8553	9.54933	8.51867	9.17867	10.211	9.95033	0.0760548	0.357933	0.145273	0.080575	0.0655006	0.131857	0.289293	0.480642	0.683424	0.762501	0.0439103	0.206653	0.0838736	0.04652	0.0378168	0.0761278
C1orf52|A_24_P195037	C1orf52	A_24_P195037	Q8N6N3	68.5609	2.91e-11	2.05718	dynamic	10.0453	0.368952	3.67376	26.3628	0.181695	0.104902	0.02	0.657667	0.590667	0.288667	0.275	-0.02	-0.0396667	-0.286667	-0.383	-0.336	9.98867	10.6263	10.5593	10.2573	10.2437	9.94867	9.929	9.682	9.58567	9.63267	0.0585007	0.175426	0.0911281	0.354534	0.0329596	0.13024	0.188804	0.187598	0.418249	0.179514	0.0337754	0.101282	0.0526128	0.20469	0.0190292	0.0751938
C1orf54|A_23_P74778	C1orf54	A_23_P74778	Q8WWF1	160.813	0	3.45176	dynamic	10.3035	0.564866	5.48325	35.8604	0.375186	0.216614	-1.20317	0.584167	0.543167	-0.0168333	0.0998333	0.243833	0.0168333	-0.3295	-0.5645	-0.679833	9.231	11.0183	10.9773	10.4173	10.534	10.678	10.451	10.1047	9.86967	9.75433	0.503495	0.465857	0.399872	0.210165	0.239714	0.0513907	0.228114	0.372287	0.627581	0.653384	0.290693	0.268962	0.230866	0.121339	0.138399	0.0296704
C1orf57|A_23_P200252	C1orf57	A_23_P200252		94.5103	2.22e-16	2.40549	dynamic	10.9028	0.433036	3.97123	28.2264	0.157363	0.0908537	0.525	-0.0806667	-0.741333	-0.596	-0.239333	-0.048	0.048	0.193	0.423333	0.471333	11.4323	10.8267	10.166	10.3113	10.668	10.8593	10.9553	11.1003	11.3307	11.3787	0.145645	0.23803	0.0236432	0.237748	0.0955981	0.115001	0.177371	0.19694	0.23584	0.107816	0.0840879	0.137427	0.0136504	0.137264	0.0551936	0.0663961
C1orf59|A_23_P309361	C1orf59	A_23_P309361		60.772	9.52e-10	2.01717	dynamic	8.7742	0.347045	3.95563	25.1135	0.139936	0.0807923	0.667667	-0.310667	-0.344667	-0.213667	-0.301333	-0.078	0.078	0.233667	0.294333	0.387667	9.40067	8.42233	8.38833	8.51933	8.43167	8.655	8.811	8.96667	9.02733	9.12067	0.068712	0.109089	0.130067	0.100878	0.152671	0.202319	0.161037	0.273679	0.135626	0.0652865	0.0396709	0.0629824	0.075094	0.0582418	0.0881445	0.116809
C1orf63|A_23_P34396	C1orf63	A_23_P34396	Q9BUV	245.537	0	6.17312	dynamic	10.3268	0.697689	6.75795	53.8543	0.207172	0.119611	-1.15017	1.47583	0.783833	0.381167	0.0955	-0.3495	0.238833	-0.114833	-0.0955	-0.1755	9.06767	11.6937	11.0017	10.599	10.3133	9.86833	10.4567	10.103	10.1223	10.0423	0.24365	0.0400666	0.124709	0.0519711	0.419697	0.608043	0.116001	0.0953939	0.224331	0.147852	0.140671	0.0231325	0.0720008	0.0300056	0.242312	0.351054
C1orf69|A_33_P3215128	C1orf69	A_33_P3215128		107.862	0	2.59488	dynamic	8.8875	0.462726	5.20549	36.6206	0.158481	0.0914992	-0.317667	1.058	0.801333	0.302667	0.180333	0.138333	-0.153333	-0.138333	-0.188333	-0.231	8.42467	9.80033	9.54367	9.045	8.92267	8.88067	8.589	8.604	8.554	8.51133	0.126903	0.305703	0.144334	0.0757166	0.0414287	0.00986577	0.238761	0.213422	0.240433	0.188245	0.0732674	0.176498	0.0833313	0.043715	0.0239188	0.005696
C1orf74|A_23_P12147	C1orf74	A_23_P12147	Q96LT6	643.522	0	17.4159	dynamic	12.8966	1.12606	8.75703	43.1121	0.410122	0.236784	-3.27233	0.164	0.85	0.566	0.139333	-0.0803333	0.00866667	-0.00866667	-0.162333	-0.333667	9.84233	13.2787	13.9647	13.6807	13.254	13.0343	13.1233	13.106	12.9523	12.781	0.0960017	0.501011	0.47316	0.342176	0.340594	0.489827	0.489974	0.323555	0.49794	0.546981	0.0554266	0.289259	0.273179	0.197555	0.196642	0.282802
C1orf81|A_33_P3242793	C1orf81	A_33_P3242793		60.0971	1.28e-09	2.18354	dynamic	6.9864	0.345204	4.94073	24.9808	0.525172	0.303208	-0.500333	0.315	0.626333	0.177333	0.0643333	0.110333	-0.0643333	-0.320333	-0.305667	-0.293667	6.50533	7.32067	7.632	7.183	7.07	7.116	6.94133	6.68533	6.7	6.712	0.0654548	0.656358	0.99888	0.71363	0.678271	0.628964	0.585437	0.344239	0.31367	0.26682	0.0377904	0.378949	0.576704	0.412015	0.3916	0.363133
C1orf85|A_23_P85893	C1orf85	A_23_P85893	Q8WWB7	94.655	2.22e-16	2.08252	dynamic	11.2247	0.433368	3.86063	25.7829	0.354766	0.204824	-0.667833	-0.986833	-0.9105	-0.0381667	-0.0191667	0.0191667	0.0715	0.0411667	0.0671667	0.0295	10.7963	10.4773	10.5537	11.426	11.445	11.4833	11.5357	11.5053	11.5313	11.4937	0.201252	0.215639	0.146483	0.875436	0.14823	0.425759	0.381644	0.441088	0.290765	0.421362	0.116193	0.124499	0.0845721	0.505433	0.0855804	0.245812
C1orf89|A_33_P3294654	C1orf89	A_33_P3294654		87.1593	6e-15	2.16295	dynamic	9.5266	0.416004	4.36524	25.8529	0.218169	0.12596	0.0766667	-0.796667	-0.783667	-0.323667	-0.100667	-0.0766667	0.101	0.304	0.280667	0.316333	9.70333	8.83	8.843	9.303	9.526	9.55	9.72767	9.93067	9.90733	9.943	0.183418	0.182008	0.18596	0.114118	0.286487	0.181502	0.296689	0.432731	0.210106	0.108669	0.105897	0.105083	0.107364	0.0658863	0.165404	0.10479
C1orf9|A_23_P104054	C1orf9	A_23_P104054		140.747	0	2.80629	dynamic	12.6953	0.517864	4.15616	31.468	0.269583	0.155644	-1.24867	-0.850333	-0.452333	-0.447667	-0.142667	0.142667	0.224333	0.24	0.239667	0.222	11.6723	12.0707	12.4687	12.4733	12.7783	13.0637	13.1453	13.161	13.1607	13.143	0.276914	0.241341	0.121541	0.221703	0.308808	0.484645	0.393675	0.26667	0.247124	0.133405	0.159876	0.139338	0.070172	0.128	0.17829	0.27981
C1orf93|A_33_P3367332	C1orf93	A_33_P3367332		185.182	0	3.1456	dynamic	13.0882	0.606067	4.63143	37.9476	0.235562	0.136002	-0.102833	-1.00317	-0.959833	-0.542833	-0.1055	0.102833	0.261167	0.503833	0.650167	0.587167	13.0463	12.146	12.1893	12.6063	13.0437	13.252	13.4103	13.653	13.7993	13.7363	0.159982	0.007	0.253332	0.253175	0.37803	0.421886	0.347002	0.312019	0.162918	0.0602771	0.0923658	0.00404145	0.146262	0.14617	0.218255	0.243576
C1orf96|A_33_P3359753	C1orf96	A_33_P3359753		65.4971	1.15e-10	2.22736	dynamic	10.9397	0.360313	3.29456	24.7574	0.147871	0.0853735	0.5545	-0.0045	-0.600833	-0.4065	-0.350833	-0.2005	0.0045	0.217167	0.233833	0.278833	11.5217	10.9627	10.3663	10.5607	10.6163	10.7667	10.9717	11.1843	11.201	11.246	0.27101	0.112082	0.190437	0.254107	0.195809	0.200998	0.0979302	0.100311	0.0265141	0.0295127	0.156468	0.0647105	0.109949	0.146709	0.113051	0.116046
C1orf97|A_23_P1014	C1orf97	A_23_P1014		48.6572	1.92e-07	2.13465	dynamic	9.415	0.317048	3.30266	22.3332	0.141525	0.0817093	0.5555	0.180833	-0.3435	-0.5385	-0.371167	-0.0951667	-0.0005	0.0335	0.0005	0.0348333	10.0177	9.643	9.11867	8.92367	9.091	9.367	9.46167	9.49567	9.46267	9.497	0.23063	0.120553	0.0725695	0.159001	0.0255147	0.105958	0.189167	0.241334	0.186715	0.0838033	0.133154	0.0696012	0.041898	0.0917993	0.0147309	0.0611746
C1QC|A_23_P125977	C1QC	A_23_P125977	P2747	87.4747	5.22e-15	2.27363	dynamic	6.4363	0.416679	6.4717	34.9594	0.409042	0.236161	-0.00933333	0.820667	0.018	-0.0883333	-0.022	0.116	-0.0793333	0	0	1.09667	6.24167	7.07167	6.269	6.16267	6.229	6.367	6.17167	6.251	6.251	7.34767	0.100401	1.54704	0.0967678	0.0386307	0.0457384	0.154405	0.022053	0.111122	0.062506	1.91176	0.0579665	0.893184	0.0558689	0.0223035	0.0264071	0.0891459
C1QTNF1|A_23_P3956	C1QTNF1	A_23_P3956	Q9BXJ1	350.52	0	4.821	dynamic	8.9601	0.833952	9.30834	59.0355	0.330361	0.190734	-0.544833	1.15417	1.42783	0.8765	0.5945	0.2115	-0.2115	-0.6065	-0.7005	-0.8415	8.27933	9.97833	10.252	9.70067	9.41867	9.03567	8.61267	8.21767	8.12367	7.98267	0.507124	0.232513	0.396136	0.206945	0.186613	0.232874	0.309474	0.174225	0.348345	0.709361	0.292788	0.134241	0.228709	0.11948	0.107741	0.13445
C1QTNF6|A_24_P211565	C1QTNF6	A_24_P211565	Q9BXI9	343.338	0	6.38934	dynamic	11.926	0.825365	6.92149	42.828	0.232525	0.134248	-1.1615	-2.02917	-0.346833	0.1145	-0.234167	0.492167	0.6465	0.443167	0.152167	-0.1145	10.9683	10.1007	11.783	12.2443	11.8957	12.622	12.7763	12.573	12.282	12.0153	0.220468	0.54765	0.265712	0.139808	0.186715	0.214357	0.0791033	0.160477	0.185935	0.325025	0.127288	0.316186	0.153409	0.0807183	0.1078	0.123759
C20orf108|A_23_P68486	C20orf108	A_23_P68486		130.111	0	2.94854	dynamic	11.4589	0.50809	4.43393	34.0235	0.247506	0.142897	-0.0241667	-0.353167	-0.8745	-0.735833	-0.232167	0.0241667	0.0971667	0.3075	0.543167	0.6855	11.491	11.162	10.6407	10.7793	11.283	11.5393	11.6123	11.8227	12.0583	12.2007	0.375601	0.336361	0.451315	0.477286	0.127715	0.0363501	0.147229	0.236071	0.0797768	0.207351	0.216853	0.194198	0.260567	0.275561	0.073736	0.0209868
C20orf112|A_23_P372096	C20orf112	A_23_P372096	Q96MY1	324.614	0	7.53357	dynamic	7.3417	0.802543	10.9324	94.2885	0.619968	0.357939	-0.490833	2.4225	0.330167	0.3765	0.2945	-0.0175	-0.138833	-0.1225	-0.0508333	0.0175	6.58867	9.502	7.40967	7.456	7.374	7.062	6.94067	6.957	7.02867	7.097	0.115725	4.89238	0.213664	0.16749	0.291151	0.262532	0.0702875	0.0892693	0.0416213	0.0555608	0.066814	2.82462	0.123359	0.0967006	0.168096	0.151573
C20orf134|A_33_P3364989	C20orf134	A_33_P3364989		56.9293	5.21e-09	2.22993	dynamic	8.9819	0.335907	3.74208	20.4552	0.213809	0.123443	-0.0813333	-0.818667	-0.244333	-0.121667	-0.0803333	0.253	0.0803333	0.186	0.216333	0.338333	8.92767	8.19033	8.76467	8.88733	8.92867	9.262	9.08933	9.195	9.22533	9.34733	0.0518684	0.26119	0.146473	0.183555	0.23945	0.338226	0.254166	0.40361	0.133193	0.126358	0.0299462	0.150798	0.0845662	0.105975	0.138247	0.195275
C20orf141|A_33_P3251462	C20orf141	A_33_P3251462	Q9NUB4	97.3555	0	2.27626	dynamic	11.8649	0.439506	3.70504	32.5494	0.442452	0.25545	0.659	0.951333	0.779667	0.377667	-0.00366667	-0.235333	-0.214	-0.0603333	-0.100333	0.00366667	12.308	12.6003	12.4287	12.0267	11.6453	11.4137	11.435	11.5887	11.5487	11.6527	0.164162	0.604921	0.533676	0.378941	0.421989	0.445738	0.517881	0.144808	0.517388	0.695012	0.0947787	0.349251	0.308118	0.218782	0.243635	0.257347
C20orf151|A_32_P331052	C20orf151	A_32_P331052		76.8072	6.94e-13	2.08445	dynamic	7.4987	0.390384	5.20413	24.7605	0.208131	0.120164	-0.736667	-0.672	-0.399	-0.107333	0.298667	0.164	0.323	0.246667	0.0336667	-0.0336667	6.85033	6.915	7.188	7.47967	7.88567	7.751	7.91	7.83367	7.62067	7.55333	0.0803264	0.240624	0.319567	0.215001	0.680911	0.0983616	0.141859	0.13903	0.102109	0.0635164	0.0463765	0.138924	0.184502	0.124131	0.393124	0.0567891
C20orf177|A_23_P68505	C20orf177	A_23_P68505		104.773	0	2.71446	dynamic	12.1674	0.455985	3.74625	26.0865	0.188364	0.108752	-0.0956667	-1.20567	0.235	0.216667	0.19	0.113	0.0956667	-0.131	-0.354667	-0.577333	12.2233	11.1133	12.554	12.5357	12.509	12.432	12.4147	12.188	11.9643	11.7417	0.262696	0.225522	0.16289	0.391224	0.233296	0.0605558	0.0910293	0.0827768	0.192806	0.180846	0.151668	0.130205	0.0940443	0.225873	0.134693	0.0349619
C20orf195|A_33_P3405459	C20orf195	A_33_P3405459	Q9BVV2	171.788	0	3.56524	dynamic	8.9567	0.583781	6.51813	38.1396	0.227961	0.131613	-1.0795	-0.430167	0.6355	0.7545	0.629833	0.213833	0.110167	-0.110167	-0.266167	-0.4545	7.877	8.52633	9.592	9.711	9.58633	9.17033	9.06667	8.84633	8.69033	8.502	0.236835	0.182402	0.16368	0.106925	0.184272	0.225047	0.290741	0.167136	0.281953	0.440617	0.136737	0.10531	0.0945004	0.0617333	0.10639	0.129931
C20orf27|A_33_P3399433	C20orf27	A_33_P3399433	Q9GZN8	95.9177	1.11e-16	2.73777	dynamic	13.9475	0.436494	3.12842	35.5074	0.390231	0.2253	1.02067	0.400667	-0.229333	-0.432333	-0.430667	-0.235	-0.058	0.058	0.130667	0.144333	14.9313	14.3113	13.6813	13.4783	13.48	13.6757	13.8527	13.9687	14.0413	14.055	0.0661085	0.218251	0.294363	0.616909	0.409699	0.647136	0.691574	0.280208	0.308976	0.369089	0.0381678	0.126007	0.16995	0.356172	0.23654	0.373624
C20orf54|A_23_P57110	C20orf54	A_23_P57110		43.0142	2.14e-06	2.11697	dynamic	8.5826	0.292201	3.40446	21.0364	0.124313	0.0717724	-0.466833	-0.0185	0.615167	0.361833	0.199167	0.0605	0.0185	-0.0728333	-0.108833	-0.0775	8.06467	8.513	9.14667	8.89333	8.73067	8.592	8.55	8.45867	8.42267	8.454	0.207052	0.124744	0.215493	0.115223	0.00450925	0.0731847	0.0141067	0.134834	0.244658	0.10933	0.119541	0.0720208	0.124415	0.066524	0.00260342	0.0422532
C20orf72|A_33_P3343785	C20orf72	A_33_P3343785		108.25	0	2.92074	dynamic	12.4715	0.463446	3.71661	38.609	0.336376	0.194207	1.16683	-0.0448333	-0.3715	-0.3795	-0.2475	-0.1235	0.0448333	0.2595	0.3365	0.359167	13.5383	12.3267	12	11.992	12.124	12.248	12.4163	12.631	12.708	12.7307	0.0234379	0.264886	0.22047	0.506708	0.343323	0.385241	0.511246	0.411879	0.332802	0.363772	0.0135319	0.152932	0.127288	0.292548	0.198218	0.222419
C20orf95|A_33_P3254708	C20orf95	A_33_P3254708		128.132	0	2.65063	dynamic	8.4918	0.504145	5.93837	33.5764	0.195798	0.113044	-0.203833	-0.807833	-0.515833	-0.387167	-0.402167	0.203833	0.287833	0.5985	0.498167	0.538167	8.307	7.703	7.995	8.12367	8.10867	8.71467	8.79867	9.10933	9.009	9.049	0.0954516	0.0894483	0.355979	0.275993	0.214019	0.200056	0.240203	0.161908	0.279791	0.0451331	0.055109	0.051643	0.205525	0.159345	0.123564	0.115502
C21orf122|A_33_P3676515	C21orf122	A_33_P3676515		40.4414	6.32e-06	2.07868	dynamic	6.9833	0.283288	4.05631	22.9673	0.156736	0.0904914	0.7395	-0.255833	0.0718333	-0.0035	-0.316167	-0.0775	-0.0145	0.0158333	0.0035	0.0541667	7.701	6.70567	7.03333	6.958	6.64533	6.884	6.947	6.97733	6.965	7.01567	0.0612944	0.0941134	0.145156	0.202334	0.306859	0.188077	0.250537	0.131394	0.111014	0.0765789	0.0353883	0.0543364	0.083806	0.116818	0.177165	0.108586
C21orf45|A_23_P252335	C21orf45	A_23_P252335		129.199	0	3.15871	dynamic	10.421	0.506412	4.85875	44.1392	0.538808	0.311081	1.37067	0.715667	-0.0753333	-0.288667	-0.163333	-0.166667	-0.048	0.048	0.231667	0.273333	11.602	10.947	10.156	9.94267	10.068	10.0647	10.1833	10.2793	10.463	10.5047	0.132921	0.213572	0.556218	0.789946	0.735664	0.636743	0.784654	0.620508	0.642424	0.275431	0.076742	0.123306	0.321133	0.456075	0.424736	0.367624
C21orf7|A_23_P57277	C21orf7	A_23_P57277		123.051	0	2.90795	dynamic	7.8349	0.494115	6.30629	32.666	0.411933	0.23783	-0.025	-0.186333	0.025	0.525667	0.682	0.550667	0.225333	-0.216333	-0.535	-0.858	7.791	7.62967	7.841	8.34167	8.498	8.36667	8.04133	7.59967	7.281	6.958	0.0947787	0.0120554	0.188032	0.280352	0.542354	0.568508	0.541932	0.634221	0.672906	0.584194	0.0547205	0.0069602	0.10856	0.161861	0.313128	0.328228
C21orf90|A_24_P339858	C21orf90	A_24_P339858	P599	61.7381	6.19e-10	2.26577	dynamic	6.2176	0.349976	5.63009	32.5412	0.245631	0.141815	-0.063	-0.00566667	0.00566667	0.00566667	-0.00233333	1.08667	-0.0933333	0.00233333	0.0356667	-0.0116667	6.05867	6.116	6.12733	6.12733	6.11933	7.20833	6.02833	6.124	6.15733	6.11	0.0854537	0.124688	0.037072	0.0248462	0.081525	1.84176	0.0618088	0.0350286	0.0990269	0.0651076	0.0493367	0.0719884	0.0214035	0.014345	0.0470685	1.06334
C21orf91|A_24_P125839	C21orf91	A_24_P125839	Q9NYK6	69.4809	1.92e-11	2.31284	dynamic	9.1668	0.371293	4.05077	23.5311	0.204205	0.117898	-0.840667	-0.4	-0.18	-0.293	0.194667	0.369	0.313	0.0833333	0.137667	-0.0833333	8.396	8.83667	9.05667	8.94367	9.43133	9.60567	9.54967	9.32	9.37433	9.15333	0.140727	0.32298	0.0375278	0.127516	0.109546	0.301206	0.128072	0.209163	0.231252	0.434061	0.0812486	0.186473	0.0216667	0.0736214	0.0632464	0.173902
C21orf99|A_24_P917819	C21orf99	A_24_P917819		105.032	0	2.52976	dynamic	6.9711	0.456506	6.54748	27.5482	0.2967	0.1713	-0.887167	-0.9015	-0.0065	0.0378333	0.0065	0.3815	0.4375	0.125167	-0.0535	-0.0731667	6.17733	6.163	7.058	7.10233	7.071	7.446	7.502	7.18967	7.011	6.99133	0.133886	0.138043	0.207029	0.197528	0.188032	0.531122	0.607226	0.281001	0.399343	0.283789	0.0772988	0.0796994	0.119528	0.114043	0.10856	0.306644
C2CD2L|A_23_P353056	C2CD2L	A_23_P353056	O14523	215.864	0	4.56305	dynamic	12.5279	0.654447	5.22529	34.0336	0.21298	0.122964	-1.717	-0.763	-0.209667	0.370667	0.473	0.271667	0.223667	0.00166666	-0.00166666	-0.167	10.9627	11.9167	12.47	13.0503	13.1527	12.9513	12.9033	12.6813	12.678	12.5127	0.0349333	0.206268	0.112903	0.252171	0.0967385	0.227863	0.204512	0.350737	0.328644	0.315034	0.0201687	0.119089	0.0651844	0.145591	0.055852	0.131556
C2orf15|A_33_P3216853	C2orf15	A_33_P3216853	Q8WU43	199.006	0	3.32726	dynamic	7.4838	0.628373	8.39764	40.3218	0.270551	0.156203	-1.009	-0.777667	-0.5	-0.268667	-0.262667	0.262667	0.438	0.544	0.725333	0.678667	6.49167	6.723	7.00067	7.232	7.238	7.76333	7.93867	8.04467	8.226	8.17933	0.0747953	0.114843	0.162543	0.348523	0.457551	0.391277	0.39247	0.358119	0.337194	0.0681934	0.0431831	0.0663049	0.0938444	0.20122	0.264167	0.225904
C2orf49|A_33_P3386132	C2orf49	A_33_P3386132	Q9BVC5	71.9736	6.24e-12	2.18303	dynamic	13.5328	0.377721	2.79121	26.7985	1.07337	0.61971	-0.186167	0.0895	0.618167	0.515833	0.0521667	0.3555	-0.0521667	-0.238167	-0.508167	-0.391167	13.3213	13.597	14.1257	14.0233	13.5597	13.863	13.4553	13.2693	12.9993	13.1163	1.50739	0.611415	0.435025	1.39338	0.674959	0.618976	0.767113	1.78724	1.56243	1.37576	0.870291	0.353	0.251162	0.804469	0.389688	0.357366
C2orf54|A_23_P60990	C2orf54	A_23_P60990	Q8AI8	2512.14	0	54.0292	dynamic	10.6715	2.23258	20.9233	72.8428	0.44063	0.254398	-5.07783	-4.76883	-2.06883	-0.9335	-0.3325	0.3325	0.505833	0.671833	0.677833	0.673833	6.62567	6.93467	9.63467	10.77	11.371	12.036	12.2093	12.3753	12.3813	12.3773	0.480993	0.5559	0.718437	0.595131	0.618349	0.468413	0.213844	0.351483	0.215019	0.188733	0.277701	0.320949	0.41479	0.343599	0.357004	0.270439
C2orf55|A_24_P272313	C2orf55	A_24_P272313		1019.14	0	12.4551	dynamic	9.6631	1.42185	14.716	70.1137	0.270055	0.155916	-2.53917	-2.76483	-2.08017	-1.22983	-0.216167	0.216167	0.407833	0.500167	0.7975	0.873833	7.72733	7.50167	8.18633	9.03667	10.0503	10.4827	10.6743	10.7667	11.064	11.1403	0.0590282	0.130178	0.222803	0.477301	0.565162	0.240176	0.35797	0.307106	0.255584	0.0852428	0.03408	0.0751584	0.128636	0.27557	0.326297	0.138665
C2orf7|A_23_P131596	C2orf7	A_23_P131596		107.225	0	2.51577	dynamic	9.5088	0.46122	4.85058	28.4863	0.162287	0.0936963	0.247	-0.206	-0.939667	-0.773	-0.345333	-0.00766667	0.00766667	0.247	0.328	0.391333	9.861	9.408	8.67433	8.841	9.26867	9.60633	9.62167	9.861	9.942	10.0053	0.208115	0.132288	0.148736	0.163576	0.162263	0.128943	0.148055	0.216231	0.213937	0.100724	0.120155	0.0763763	0.0858726	0.0944405	0.0936827	0.0744454
C2orf70|A_24_P358591	C2orf70	A_24_P358591	A6NJV1	142.487	0	3.47818	dynamic	6.7801	0.531671	7.84032	55.9236	0.355224	0.205089	-0.0065	-0.160833	0.0871667	0.0065	0.0411667	-0.0578333	-0.133167	-0.0721667	1.6375	0.166833	6.62267	6.46833	6.71633	6.63567	6.67033	6.57133	6.496	6.557	8.26667	6.796	0.107821	0.117202	0.3285	0.0615169	0.17546	0.130715	0.0781729	0.0786321	2.01678	0.457446	0.0622504	0.0676667	0.18966	0.0355168	0.101302	0.0754682
C2orf79|A_24_P16036	C2orf79	A_24_P16036		60.1559	1.25e-09	2.2522	dynamic	11.6896	0.345498	2.95564	21.0628	0.126282	0.0729089	-0.868833	-0.2175	0.120167	0.221833	0.3025	0.1995	0.1075	-0.141167	-0.1075	-0.2795	10.887	11.5383	11.876	11.9777	12.0583	11.9553	11.8633	11.6147	11.6483	11.4763	0.15469	0.0155671	0.110729	0.0520513	0.0669428	0.206362	0.10551	0.0905888	0.11133	0.349048	0.0893103	0.00898765	0.0639296	0.0300518	0.0386494	0.119143
C3|A_23_P101407	C3	A_23_P101407	P124	406.948	0	6.78493	dynamic	11.2571	0.898513	7.98125	63.207	0.608409	0.351265	-1.23333	-0.730333	-0.652	-0.615333	-0.266	0.266	0.543	0.780333	1.03267	1.529	9.95833	10.4613	10.5397	10.5763	10.9257	11.4577	11.7347	11.972	12.2243	12.7207	1.18139	0.633442	0.696908	0.643206	0.667869	0.428525	0.323087	0.494728	0.521	0.493929	0.682077	0.365718	0.40236	0.371355	0.385594	0.247409
C3orf14|A_23_P29655	C3orf14	A_23_P29655	Q9HBI5	193.264	0	3.36203	dynamic	11.2483	0.619262	5.50461	47.0128	0.191412	0.110512	1.17517	1.0325	0.621833	-0.0221667	-0.521833	-0.574167	-0.3875	-0.150167	0.0221667	0.134167	12.2907	12.148	11.7373	11.0933	10.5937	10.5413	10.728	10.9653	11.1377	11.2497	0.0947435	0.119486	0.0672632	0.0927218	0.169447	0.396845	0.352268	0.219293	0.253678	0.148372	0.0547002	0.0689855	0.0388344	0.053533	0.0978304	0.229119
C3orf18|A_23_P155477	C3orf18	A_23_P155477	Q9UK	169.739	0	3.96229	dynamic	7.7969	0.580331	7.44381	59.8489	0.212622	0.122757	1.72417	0.361167	-0.187833	0.0575	-0.0718333	-0.262167	-0.183167	-0.0468333	0.0468333	0.252167	9.352	7.989	7.44	7.68533	7.556	7.36567	7.44467	7.581	7.67467	7.88	0.390373	0.129325	0.116245	0.125301	0.244485	0.108214	0.134857	0.374808	0.255645	0.246964	0.225382	0.0746659	0.0671143	0.0723425	0.141154	0.0624776
C3orf25|A_32_P99753	C3orf25	A_32_P99753		127.166	0	2.59968	dynamic	9.3952	0.502308	5.34616	31.2764	0.60015	0.346497	-0.902833	-0.975833	-0.5755	-0.244833	-0.0408333	0.206167	0.4025	0.372167	0.131833	0.0408333	8.651	8.578	8.97833	9.309	9.513	9.76	9.95633	9.926	9.68567	9.59467	0.173312	0.870869	0.533481	0.858044	0.437926	0.155502	0.861358	0.936865	0.57276	0.601379	0.100062	0.502797	0.308006	0.495392	0.252837	0.0897794
C3orf26|A_23_P132874	C3orf26	A_23_P132874		166.831	0	2.9066	dynamic	13.0085	0.575287	4.42167	44.5485	0.507875	0.293222	1.11817	1.10017	0.634167	0.0381667	-0.3855	-0.421167	-0.239833	-0.158833	-0.0381667	0.111833	13.9507	13.9327	13.4667	12.8707	12.447	12.4113	12.5927	12.6737	12.7943	12.9443	0.252084	0.215584	0.38176	0.6979	0.796743	0.734113	0.7178	0.547425	0.419835	0.315503	0.145541	0.124467	0.220409	0.402933	0.46	0.42384
C3orf33|A_23_P301476	C3orf33	A_23_P301476	Q6P1S2	81.0282	1.01e-13	2.42503	dynamic	7.7793	0.400999	5.15448	24.9137	0.160096	0.0924312	-0.144333	-0.947	-0.444	-0.239333	-0.348667	0.150667	0.256333	0.331	0.205	0.144333	7.73867	6.936	7.439	7.64367	7.53433	8.03367	8.13933	8.214	8.088	8.02733	0.190815	0.17512	0.107126	0.238978	0.285871	0.24313	0.124022	0.096286	0.0548361	0.0847722	0.110167	0.101106	0.0618493	0.137974	0.165048	0.140371
C3orf47|A_33_P3368771	C3orf47	A_33_P3368771		153.281	0	3.16236	dynamic	7.5965	0.551591	7.26065	37.5257	0.358459	0.206956	-0.299167	0.126167	-0.6935	-0.8825	-0.6275	-0.126167	0.1605	0.343833	0.512833	0.7785	7.368	7.79333	6.97367	6.78467	7.03967	7.541	7.82767	8.011	8.18	8.44567	0.315425	0.642343	0.17945	0.232672	0.314894	0.425113	0.467977	0.499222	0.410837	0.0966557	0.182111	0.370857	0.103606	0.134333	0.181804	0.245439
C3orf52|A_23_P58009	C3orf52	A_23_P58009	Q5BVD1	403.157	0	6.07128	dynamic	10.0964	0.89438	8.85895	61.8287	0.25032	0.144522	-1.08433	1.391	1.51767	1.036	0.742667	0.124667	-0.124667	-0.421333	-0.290333	-0.62	8.785	11.2603	11.387	10.9053	10.612	9.994	9.74467	9.448	9.579	9.24933	0.186759	0.32864	0.274075	0.0943469	0.0799812	0.270291	0.319102	0.326901	0.200547	0.422557	0.107825	0.18974	0.158237	0.0544712	0.0461772	0.156052
C3orf55|A_32_P516818	C3orf55	A_32_P516818	A1A4F	62.7748	3.9e-10	2.24752	dynamic	6.3657	0.35289	5.54634	32.7659	0.230646	0.133164	0.0188333	0.0288333	1.10283	0.0861667	-0.0188333	0.0591667	-0.0338333	-0.0498333	-0.0465	-0.0655	6.27633	6.28633	7.36033	6.34367	6.23867	6.31667	6.22367	6.20767	6.211	6.192	0.109892	0.0768657	1.64361	0.107053	0.0170098	0.0663049	0.0446356	0.117874	0.0554617	0.0677569	0.0634464	0.0443784	0.948939	0.061807	0.00982061	0.0382811
C3orf67|A_33_P3249936	C3orf67	A_33_P3249936	Q6ZVT6	183.789	0	2.8646	dynamic	9.5459	0.603871	6.3256	37.8031	0.38934	0.224785	-0.815667	-0.222333	0.421333	0.518333	0.516667	0.436	0.222333	-0.24	-0.806667	-1	8.82733	9.42067	10.0643	10.1613	10.1597	10.079	9.86533	9.403	8.83633	8.643	0.152677	0.0586884	0.323809	0.278967	0.287889	0.448852	0.579726	0.543756	0.674604	0.54443	0.0881482	0.0338838	0.186951	0.161061	0.166213	0.259145
C3orf72|A_33_P3394833	C3orf72	A_33_P3394833	Q6ZUU3	88.4468	3.33e-15	2.67277	dynamic	6.3379	0.418915	6.60961	40.9837	0.201449	0.116307	0.0135	-0.126167	-0.0458333	0.0715	-0.0615	0.0148333	0.0121667	1.29217	-0.0121667	-0.0575	6.24133	6.10167	6.182	6.29933	6.16633	6.24267	6.24	7.52	6.21567	6.17033	0.136691	0.0760285	0.0870172	0.213744	0.166866	0.0380832	0.0308058	1.14126	0.0240278	0.0999617	0.0789184	0.0438951	0.0502394	0.123405	0.0963403	0.0219874
C4orf21|A_23_P213166	C4orf21	A_23_P213166	Q86YA3	82.8639	4.35e-14	2.41273	dynamic	7.5895	0.405464	5.34421	33.0434	0.409539	0.236448	1.0185	0.637167	-0.154167	-0.2045	-0.252167	-0.103833	-0.0518333	0.0518333	0.1625	0.152833	8.48233	8.101	7.30967	7.25933	7.21167	7.36	7.412	7.51567	7.62633	7.61667	0.0697591	0.14901	0.33462	0.645679	0.721249	0.520842	0.501933	0.526621	0.419159	0.20652	0.0402754	0.086031	0.193193	0.372783	0.416413	0.300708
C4orf3|A_33_P3285824	C4orf3	A_33_P3285824	Q8WVX3	220.607	0	3.45975	dynamic	15.3853	0.661604	4.30043	39.7557	0.176739	0.10204	-1.036	-1.337	-0.974333	-0.471333	-0.083	0.083	0.245333	0.26	0.453667	0.404	14.595	14.294	14.6567	15.1597	15.548	15.714	15.8763	15.891	16.0847	16.035	0.388189	0.335161	0.318604	0.117347	0.183894	0.161651	0.0302379	0.0494874	0.0905612	0.0922605	0.224121	0.193505	0.183946	0.0677504	0.106171	0.0933292
C4orf32|A_23_P58390	C4orf32	A_23_P58390	Q8N8J7	199.176	0	4.02224	dynamic	10.0658	0.628846	6.24612	60.093	0.143656	0.0829398	0.528833	1.78683	0.7945	-0.0318333	-0.117167	0.0145	0.0118333	-0.0118333	-0.221167	-0.2025	10.3393	11.5973	10.605	9.77867	9.69333	9.825	9.82233	9.79867	9.58933	9.608	0.112251	0.17562	0.385584	0.333515	0.0543722	0.0550545	0.113958	0.0796513	0.0669801	0.0595735	0.0648083	0.101394	0.222617	0.192555	0.0313918	0.0317857
[truncated: 15,824 more rows]
[truncated: 4 more columns]

## Sheet: non-dynamic
ID	Gene	Probe	Chi.Sq.Scaled	P.Chi.Sq.Sc.	Mean	FoldChange	StdDev	CV.log	CV.raw	Mean.StdErr.	M0	M5	M10	M15	M20	M25	M30	M35	M40	M45	T0	T5	T10	T15	T20	T25	T30	T35	T40	T45	SE_0	SE_5	SE_10	SE_15	SE_20	SE_25	SE_30	SE_35	SE_40	SE_45
[truncated: 6,137 more rows]

## Sheet: unresolved
ID	Gene	Probe	Chi.Sq.Scaled	P.Chi.Sq.Sc.	FoldChange	Mean	StdDev	CV.log	CV.raw	Mean.StdErr.	M0	M5	M10	M15	M20	M25	M30	M35	M40	M45	T0	T5	T10	T15	T20	T25	T30	T35	T40	T45	SE_0	SE_5	SE_10	SE_15	SE_20	SE_25	SE_30	SE_35	SE_40	SE_45
[truncated: 4,487 more rows]

[truncated: 3 more sheets: dynamic, super dynamic, Go analysis]
