# Supplementary material for: Dissecting the Calcium-Induced Differentiation of Human Primary Keratinocytes Stem Cells by Integrative and Structural Network Analyses
Source: PLoS Comput Biol. 2015 May 6;11(5):e1004256. doi: 10.1371/journal.pcbi.1004256 (PMC4422705; doi:10.1371/journal.pcbi.1004256)
Supplement: S2 Table — (XLSX) [file pcbi.1004256.s023.xlsx]

## Sheet: description
TableS2. Paralog pairs constitutively are or dynamically changing during keratinocyte differentiation.				PCC<=-0.6	PCC>=0.6	Total	PCC<=-0.6	PCC>=0.6
Column	Description		both genes in pair super-dynamic	19	235	254	0.0162811	0.104911
Family	Family number generated by grouping together one-to-one paralogs		both genes in pair dynamic	281	950	1231	0.240788	0.424107
r	estimate the association between paired samples using Pearson correlation coeficient with measures of association in the range [-1, 1] with 0 indicating no association.			300	1185
p-value	Probability of obtaining observed test value by chance under the null hypothesis of test value being zero.		the rest	1167	2240
Homology to Gene1	Sequence identity with resepct to gene 1 provided by EnsemblCompara (TreeBEST)
Homology to Gene2	Sequence identity with resepct to gene 2 provided by EnsemblCompara (TreeBEST)
Ancestor	The common ancestor of the two paralogues where the duplication event took palce
GeneEnsemblId1	Ensembl gene identifier
Gene1	HGNC gene symbol
Fold Change	Fold change measured as difference of peak and trough within the expression timecourse of gene 1
ExpClass	From three classes of non-dynamic, unresolved, dynamic
IfSupDyn Cluster#	If expression class of gene 1 is dynamic and its fold change > 4 this indicates which cluster does it belong to
Gene1 Expression in Skin	Expression time course of a gene 1
Gene1 Expression in Skin - Median Centred	Median centred expression time course of a gene 1
Gene2	Fold change measured as difference of peak and trough within the expression timecourse of gene 2
Fold Change	Fold change measured as difference of peak and trough within the expression timecourse of gene 2
ExpClass	From three classes of non-dynamic, unresolved, dynamic
IfSupDyn Cluster#	If expression class of gene 2 is dynamic and its fold change > 4 this indicates which cluster does it belong to
Gene2 Expression in Skin	Expression time course of a gene 2
Gene2 Expression in Skin - Median Centred	Median centred expression time course of a gene 2

## Sheet: all
Family	r	p-value	Homology To Gene1	Homology To Gene2		Ancestor	Age	GeneEnsemblId1	Gene1		UniProt1	Sequence Length	Fold Change	ExpClass	IfSupDyn Cluster#	Gene1 Expression in Skin										Gene1 Expression in Skin - Median Centred - Better for Visualization										GeneEnsemblId2	Gene2		UniProt2	Sequence Length	Fold Change	ExpClass	IfSupDyn Cluster#	Gene2 Expression in Skin
																0	5	10	15	20	25	30	35	40	45	0	5	10	15	20	25	30	35	40	45									0	5	10	15	20	25
3974	0.9996	1.4988e-13	87	87	YES	Mammalia	intermediate	ENSG00000169688	MT1B	http://www.uniprot.org/uniprot/P07438	P07438	61	6.68843	dynamic	7	16.8893	16.433	15.169	14.1477	14.514	14.5	14.5753	14.7013	14.7817	15.032	2.14783	1.6915	0.4275	-0.593833	-0.2275	-0.2415	-0.166167	-0.0401667	0.0401667	0.2905	ENSG00000187193	MT1X	http://www.uniprot.org/uniprot/U3KQD7	U3KQD7	46	6.99504	dynamic	7	16.241	15.766	14.4753	13.4347	13.7663	13.7357
3853	0.9994	4.03233e-13	97	97	YES	Catarrhini	recent	ENSG00000163216	SPRR2D	http://www.uniprot.org/uniprot/P22532	P22532	72	221.629	dynamic	3	8.591	12.7977	14.3637	15.0023	15.7207	16.234	16.383	16.301	16.1423	15.7243	-7.1315	-2.92483	-1.35883	-0.720167	-0.00183333	0.5115	0.6605	0.5785	0.419833	0.00183333	ENSG00000203785	SPRR2E	http://www.uniprot.org/uniprot/P22531	P22531	72	183.843	dynamic	3	9.801	13.7493	15.318	16.0323	16.647	17.1513
2337	0.9989	7.58327e-12	98	98	YES	Eutheria	intermediate	ENSG00000168242	HIST1H2BI	http://www.uniprot.org/uniprot/P62807	P62807	126	3.98524	dynamic		9.80033	9.86	10.184	10.719	11.2437	11.5473	11.6227	11.6937	11.777	11.795	-1.59517	-1.5355	-1.2115	-0.6765	-0.151833	0.151833	0.227167	0.298167	0.3815	0.3995	ENSG00000185130	HIST1H2BL	http://www.uniprot.org/uniprot/Q99880	Q99880	126	4.36304	dynamic	5	11.3307	11.2997	11.6907	12.2877	12.8987	13.1927
3776	0.9985	2.25571e-11			YES			ENSG00000099984	GSTT2	http://www.uniprot.org/uniprot/B5MCL2	B5MCL2	230	2.87189	dynamic		10.113	9.739	9.53467	9.78133	10.1473	10.5183	10.6767	10.8243	11.0067	11.0567	-0.219833	-0.593833	-0.798167	-0.5515	-0.1855	0.1855	0.343833	0.4915	0.673833	0.723833	ENSG00000133433	GSTT2B	http://www.uniprot.org/uniprot/P0CG30	P0CG30	244	2.20891	dynamic		8.822	8.54367	8.423	8.55933	8.874	9.20233
3853	0.9985	2.30025e-11	96	96	YES	Catarrhini	recent	ENSG00000241794	SPRR2A	http://www.uniprot.org/uniprot/P35326	P35326	72	159.639	dynamic	3	10.2647	14.461	15.9773	16.618	17.0387	17.4897	17.5603	17.5833	17.4327	17.1793	-6.84433	-2.648	-1.13167	-0.491	-0.0703333	0.380667	0.451333	0.474333	0.323667	0.0703333	ENSG00000163216	SPRR2D	http://www.uniprot.org/uniprot/P22532	P22532	72	221.629	dynamic	3	8.591	12.7977	14.3637	15.0023	15.7207	16.234
137	0.9984	2.63798e-11	41	39	YES	Simiiformes	recent	ENSG00000170956	CEACAM3	http://www.uniprot.org/uniprot/M0QXR5	M0QXR5	99	6.66375	dynamic	5	6.27333	6.38233	7.01967	7.684	8.14233	8.58333	8.582	8.64533	8.816	9.00967	-2.08883	-1.97983	-1.3425	-0.678167	-0.219833	0.221167	0.219833	0.283167	0.453833	0.6475	ENSG00000007306	CEACAM7	http://www.uniprot.org/uniprot/Q14002	Q14002	265	15.1895	dynamic	3	6.58433	6.69133	7.52533	8.40633	9.246	9.80133
3974	0.9984	3.17293e-11	89	89	YES	Primates	recent	ENSG00000205358	MT1H	http://www.uniprot.org/uniprot/H3BTC4	H3BTC4	85	6.65298	dynamic	7	15.5753	15.0533	13.766	12.8413	13.204	13.111	13.1667	13.214	13.379	13.565	2.27883	1.75683	0.4695	-0.455167	-0.0925	-0.1855	-0.129833	-0.0825	0.0825	0.2685	ENSG00000187193	MT1X	http://www.uniprot.org/uniprot/U3KQD7	U3KQD7	46	6.99504	dynamic	7	16.241	15.766	14.4753	13.4347	13.7663	13.7357
3853	0.9981	5.94857e-11	96	96	YES	Catarrhini	recent	ENSG00000241794	SPRR2A	http://www.uniprot.org/uniprot/P35326	P35326	72	159.639	dynamic	3	10.2647	14.461	15.9773	16.618	17.0387	17.4897	17.5603	17.5833	17.4327	17.1793	-6.84433	-2.648	-1.13167	-0.491	-0.0703333	0.380667	0.451333	0.474333	0.323667	0.0703333	ENSG00000203785	SPRR2E	http://www.uniprot.org/uniprot/P22531	P22531	72	183.843	dynamic	3	9.801	13.7493	15.318	16.0323	16.647	17.1513
137	0.998	6.53704e-11	53	39	YES	Catarrhini	recent	ENSG00000170956	CEACAM3	http://www.uniprot.org/uniprot/M0QXR5	M0QXR5	99	6.66375	dynamic	5	6.27333	6.38233	7.01967	7.684	8.14233	8.58333	8.582	8.64533	8.816	9.00967	-2.08883	-1.97983	-1.3425	-0.678167	-0.219833	0.221167	0.219833	0.283167	0.453833	0.6475	ENSG00000086548	CEACAM6	http://www.uniprot.org/uniprot/M0QYD3	M0QYD3	33	46.8832	dynamic	3	6.406	6.76133	8.12667	9.597	10.4617	11.0417
3974	0.9977	1.32646e-10			YES			ENSG00000169688	MT1B	http://www.uniprot.org/uniprot/P07438	P07438	61	6.68843	dynamic	7	16.8893	16.433	15.169	14.1477	14.514	14.5	14.5753	14.7013	14.7817	15.032	2.14783	1.6915	0.4275	-0.593833	-0.2275	-0.2415	-0.166167	-0.0401667	0.0401667	0.2905	ENSG00000205358	MT1H	http://www.uniprot.org/uniprot/H3BTC4	H3BTC4	85	6.65298	dynamic	7	15.5753	15.0533	13.766	12.8413	13.204	13.111
1361	0.9973	2.16736e-10	82	82	YES	Simiiformes	recent	ENSG00000106258	CYP3A5	http://www.uniprot.org/uniprot/Q7Z3N0	Q7Z3N0	39	3.07517	dynamic		7.87933	7.557	7.734	7.89333	8.02	8.39733	8.34933	8.59133	8.806	9.17767	-0.305333	-0.627667	-0.450667	-0.291333	-0.164667	0.212667	0.164667	0.406667	0.621333	0.993	ENSG00000160870	CYP3A7	http://www.uniprot.org/uniprot/P24462	P24462	503	2.6494	dynamic		7.86233	7.65567	7.68333	7.87033	8.012	8.334
3974	0.9971	3.0561e-10	89	89	YES	Mammalia	intermediate	ENSG00000205362	MT1A	http://www.uniprot.org/uniprot/P04731	P04731	61	4.91776	dynamic	7	16.4373	16.0173	14.9333	14.1393	14.3273	14.1833	14.3313	14.3093	14.452	14.6647	2.04567	1.62567	0.541667	-0.252333	-0.0643333	-0.208333	-0.0603333	-0.0823333	0.0603333	0.273	ENSG00000205358	MT1H	http://www.uniprot.org/uniprot/H3BTC4	H3BTC4	85	6.65298	dynamic	7	15.5753	15.0533	13.766	12.8413	13.204	13.111
2335	0.9968	4.65811e-10	100	100	YES	Euteleostomi	old	ENSG00000197061	HIST1H4C	http://www.uniprot.org/uniprot/P62805	P62805	103	4.93255	dynamic	7	17.5327	17.2257	15.6353	15.2303	15.7467	15.4827	15.5807	15.8353	15.967	16.054	1.74167	1.43467	-0.155667	-0.560667	-0.0443333	-0.308333	-0.210333	0.0443333	0.176	0.263	ENSG00000198558	HIST1H4L	http://www.uniprot.org/uniprot/P62805	P62805	103	4.96686	dynamic	7	15.3807	14.961	13.4383	13.0683	13.4843	13.213
3847	0.9968	4.43246e-10	79	80	YES	Haplorrhini	recent	ENSG00000187238	LCE3B	http://www.uniprot.org/uniprot/Q5TA77	Q5TA77	95	3.74942	dynamic		7.42067	7.492	8.11967	8.704	9.148	9.32733	9.08133	8.59433	8.33967	8.21633	-1.04633	-0.975	-0.347333	0.237	0.681	0.860333	0.614333	0.127333	-0.127333	-0.250667	ENSG00000244057	LCE3C	http://www.uniprot.org/uniprot/Q5T5A8	Q5T5A8	94	2.76638	dynamic		6.51433	6.55633	7.09233	7.57567	7.873	7.98233
2337	0.9966	5.61636e-10	100	100	YES	Eutheria	intermediate	ENSG00000180596	HIST1H2BC	http://www.uniprot.org/uniprot/P62807	P62807	126	3.37292	dynamic		8.30367	8.33533	8.774	9.381	9.83467	10.047	10.0307	10.023	10.0577	9.948	-1.58767	-1.556	-1.11733	-0.510333	-0.0566667	0.155667	0.139333	0.131667	0.166333	0.0566667	ENSG00000187990	HIST1H2BG	http://www.uniprot.org/uniprot/P62807	P62807	126	3.33881	dynamic		8.37133	8.458	8.854	9.37367	9.761	10.0417
2656	0.9966	6.01167e-10	92	92	YES	Catarrhini	recent	ENSG00000057149	SERPINB3	http://www.uniprot.org/uniprot/P29508	P29508	390	3.45495	dynamic		9.742	10.0623	10.5853	11.232	11.4937	11.5307	11.2573	10.7747	10.5163	10.443	-0.938	-0.617667	-0.0946667	0.552	0.813667	0.850667	0.577333	0.0946667	-0.163667	-0.237	ENSG00000206073	SERPINB4	http://www.uniprot.org/uniprot/C9JZ65	C9JZ65	211	3.3566	dynamic		9.75767	10.0613	10.5037	11.247	11.42	11.5047
1371	0.9965	6.78036e-10	81	85	YES	Homininae	recent	ENSG00000184979	USP18	http://www.uniprot.org/uniprot/Q9UMW8	Q9UMW8	372	4.18531	dynamic	4	9.67233	10.2917	10.4733	10.789	11.2543	11.7377	11.376	11.0157	10.7503	10.7703	-1.10733	-0.488	-0.306333	0.00933333	0.474667	0.958	0.596333	0.236	-0.0293333	-0.00933333	ENSG00000161133	USP41	http://www.uniprot.org/uniprot/H7BXK0	H7BXK0	306	3.07162	dynamic		8.06767	8.50733	8.65867	8.90567	9.23733	9.68667
1744	0.9964	7.11047e-10	99	99	YES	Mammalia	intermediate	ENSG00000184825	HIST1H2AH	http://www.uniprot.org/uniprot/Q96KK5	Q96KK5	128	3.08727	dynamic		11.965	11.841	11.6057	11.763	12.121	12.4263	12.6833	12.9407	13.0663	13.232	-0.308667	-0.432667	-0.668	-0.510667	-0.152667	0.152667	0.409667	0.667	0.792667	0.958333	ENSG00000182611	HIST1H2AJ	http://www.uniprot.org/uniprot/Q99878	Q99878	128	3.32111	dynamic		12.724	12.5213	12.3133	12.5303	12.8537	13.169
1082	0.9961	1.05866e-09	45	48	YES	Vertebrata	old	ENSG00000134057	CCNB1	http://www.uniprot.org/uniprot/P14635	P14635	433	5.43897	dynamic	7	14.3547	13.0587	12.61	12.0697	11.9113	12.337	12.351	12.597	12.9197	13.1677	1.75117	0.455167	0.0065	-0.533833	-0.692167	-0.2665	-0.2525	-0.0065	0.316167	0.564167	ENSG00000157456	CCNB2	http://www.uniprot.org/uniprot/O95067	O95067	398	5.66863	dynamic	7	14.38	13.047	12.61	11.877	11.973	12.2957
137	0.996	1.08483e-09	51	66	YES	Simiiformes	recent	ENSG00000086548	CEACAM6	http://www.uniprot.org/uniprot/M0QYD3	M0QYD3	33	46.8832	dynamic	3	6.406	6.76133	8.12667	9.597	10.4617	11.0417	11.2547	11.5013	11.7557	11.957	-4.34567	-3.99033	-2.625	-1.15467	-0.29	0.29	0.503	0.749667	1.004	1.20533	ENSG00000007306	CEACAM7	http://www.uniprot.org/uniprot/Q14002	Q14002	265	15.1895	dynamic	3	6.58433	6.69133	7.52533	8.40633	9.246	9.80133
14	0.9959	1.19246e-09	40	44	YES	Theria	intermediate	ENSG00000167757	KLK11	http://www.uniprot.org/uniprot/Q9UBX7	Q9UBX7	282	21.1512	dynamic	3	10.2367	10.616	12.4403	13.2787	13.9483	14.455	14.5967	14.6393	14.611	14.551	-3.965	-3.58567	-1.76133	-0.923	-0.253333	0.253333	0.395	0.437667	0.409333	0.349333	ENSG00000186474	KLK12	http://www.uniprot.org/uniprot/E9PR22	E9PR22	177	45.8336	dynamic	3	8.61933	9.185	10.953	12.0423	12.9213	13.795
3853	0.9956	1.57969e-09	96	96	YES	Catarrhini	recent	ENSG00000203785	SPRR2E	http://www.uniprot.org/uniprot/P22531	P22531	72	183.843	dynamic	3	9.801	13.7493	15.318	16.0323	16.647	17.1513	17.2647	17.3233	17.129	16.8547	-6.94983	-3.0015	-1.43283	-0.7185	-0.103833	0.4005	0.513833	0.5725	0.378167	0.103833	ENSG00000244094	SPRR2F	http://www.uniprot.org/uniprot/Q96RM1	Q96RM1	72	80.7468	dynamic	3	10.261	12.967	14.678	15.322	15.9627	16.4683
3974	0.9954	1.95501e-09	85	85	YES	Mammalia	intermediate	ENSG00000205362	MT1A	http://www.uniprot.org/uniprot/P04731	P04731	61	4.91776	dynamic	7	16.4373	16.0173	14.9333	14.1393	14.3273	14.1833	14.3313	14.3093	14.452	14.6647	2.04567	1.62567	0.541667	-0.252333	-0.0643333	-0.208333	-0.0603333	-0.0823333	0.0603333	0.273	ENSG00000187193	MT1X	http://www.uniprot.org/uniprot/U3KQD7	U3KQD7	46	6.99504	dynamic	7	16.241	15.766	14.4753	13.4347	13.7663	13.7357
1744	0.9951	2.42377e-09	100	98	YES	Mammalia	intermediate	ENSG00000184825	HIST1H2AH	http://www.uniprot.org/uniprot/Q96KK5	Q96KK5	128	3.08727	dynamic		11.965	11.841	11.6057	11.763	12.121	12.4263	12.6833	12.9407	13.0663	13.232	-0.308667	-0.432667	-0.668	-0.510667	-0.152667	0.152667	0.409667	0.667	0.792667	0.958333	ENSG00000184348	HIST1H2AK	http://www.uniprot.org/uniprot/P0C0S8	P0C0S8	130	3.38698	dynamic		12.4597	12.3423	12.0857	12.3443	12.7897	13.106
2139	0.9949	3.03766e-09	60	61	YES	Bilateria	old	ENSG00000103769	RAB11A	http://www.uniprot.org/uniprot/P62491	P62491	216	2.14503	dynamic		10.0707	10.01	10.258	10.3563	10.6787	10.7863	10.904	10.909	11.0477	11.111	-0.661833	-0.7225	-0.4745	-0.376167	-0.0538333	0.0538333	0.1715	0.1765	0.315167	0.3785	ENSG00000132698	RAB25	http://www.uniprot.org/uniprot/P57735	P57735	213	5.47554	dynamic	5	10.6153	10.469	10.8947	11.3073	11.7997	12.259
3847	0.9949	2.96662e-09	92	88	YES	Simiiformes	recent	ENSG00000187173	LCE2A	http://www.uniprot.org/uniprot/Q5TA79	Q5TA79	106	2.96288	dynamic		6.51367	6.52567	6.687	6.73433	7.69167	7.982	8.08067	7.84433	7.63967	7.48667	-1.0495	-1.0375	-0.876167	-0.828833	0.1285	0.418833	0.5175	0.281167	0.0765	-0.0765	ENSG00000187223	LCE2D	http://www.uniprot.org/uniprot/Q5TA82	Q5TA82	110	2.64329	dynamic		6.43767	6.42433	6.47933	6.549	7.40133	7.82667
1746	0.9948	3.14117e-09	99	99	YES	Eutheria	intermediate	ENSG00000197459	HIST1H2BH	http://www.uniprot.org/uniprot/Q93079	Q93079	126	3.86732	dynamic		11.1823	11.139	11.4063	12.0303	12.5517	12.7993	12.9073	12.945	13.0563	13.0903	-1.49317	-1.5365	-1.26917	-0.645167	-0.123833	0.123833	0.231833	0.2695	0.380833	0.414833	ENSG00000196331	HIST1H2BO	http://www.uniprot.org/uniprot/P23527	P23527	126	4.0831	dynamic	5	10.757	10.6993	11.1117	11.8103	12.3403	12.5763
14	0.9947	3.47606e-09	41	39	YES	Mammalia	intermediate	ENSG00000186474	KLK12	http://www.uniprot.org/uniprot/E9PR22	E9PR22	177	45.8336	dynamic	3	8.61933	9.185	10.953	12.0423	12.9213	13.795	13.9937	14.1053	14.1377	14.0393	-4.73883	-4.17317	-2.40517	-1.31583	-0.436833	0.436833	0.6355	0.747167	0.7795	0.681167	ENSG00000129437	KLK14	http://www.uniprot.org/uniprot/Q9P0G3	Q9P0G3	267	16.9828	dynamic	3	6.19533	6.50767	7.91567	8.70167	9.42167	10.2337
14	0.9946	3.62542e-09	38	41	YES	Amniota	intermediate	ENSG00000167759	KLK13	http://www.uniprot.org/uniprot/Q9UKR3	Q9UKR3	277	31.5376	dynamic	3	7.125	7.511	8.67833	9.68667	10.5753	11.6093	11.798	11.9923	12.104	12.0093	-3.96733	-3.58133	-2.414	-1.40567	-0.517	0.517	0.705667	0.9	1.01167	0.917	ENSG00000169035	KLK7	http://www.uniprot.org/uniprot/B4DHX9	B4DHX9	140	53.1992	dynamic	3	10.7907	11.06	12.293	13.2803	14.4193	15.2903
3853	0.9944	4.34507e-09	93	93	YES	Catarrhini	recent	ENSG00000163216	SPRR2D	http://www.uniprot.org/uniprot/P22532	P22532	72	221.629	dynamic	3	8.591	12.7977	14.3637	15.0023	15.7207	16.234	16.383	16.301	16.1423	15.7243	-7.1315	-2.92483	-1.35883	-0.720167	-0.00183333	0.5115	0.6605	0.5785	0.419833	0.00183333	ENSG00000244094	SPRR2F	http://www.uniprot.org/uniprot/Q96RM1	Q96RM1	72	80.7468	dynamic	3	10.261	12.967	14.678	15.322	15.9627	16.4683
14	0.9943	4.66657e-09	40	42	YES	Mammalia	intermediate	ENSG00000167757	KLK11	http://www.uniprot.org/uniprot/Q9UBX7	Q9UBX7	282	21.1512	dynamic	3	10.2367	10.616	12.4403	13.2787	13.9483	14.455	14.5967	14.6393	14.611	14.551	-3.965	-3.58567	-1.76133	-0.923	-0.253333	0.253333	0.395	0.437667	0.409333	0.349333	ENSG00000129437	KLK14	http://www.uniprot.org/uniprot/Q9P0G3	Q9P0G3	267	16.9828	dynamic	3	6.19533	6.50767	7.91567	8.70167	9.42167	10.2337
2337	0.9941	5.35998e-09	99	99	YES	Eutheria	intermediate	ENSG00000168242	HIST1H2BI	http://www.uniprot.org/uniprot/P62807	P62807	126	3.98524	dynamic		9.80033	9.86	10.184	10.719	11.2437	11.5473	11.6227	11.6937	11.777	11.795	-1.59517	-1.5355	-1.2115	-0.6765	-0.151833	0.151833	0.227167	0.298167	0.3815	0.3995	ENSG00000197903	HIST1H2BK	http://www.uniprot.org/uniprot/O60814	O60814	126	5.52765	dynamic	5	10.3617	10.5583	10.8513	11.3167	11.8907	12.3817
1744	0.994	5.78775e-09	99	98	YES	Mammalia	intermediate	ENSG00000182611	HIST1H2AJ	http://www.uniprot.org/uniprot/Q99878	Q99878	128	3.32111	dynamic		12.724	12.5213	12.3133	12.5303	12.8537	13.169	13.3183	13.6477	13.8603	14.045	-0.287333	-0.49	-0.698	-0.481	-0.157667	0.157667	0.307	0.636333	0.849	1.03367	ENSG00000184348	HIST1H2AK	http://www.uniprot.org/uniprot/P0C0S8	P0C0S8	130	3.38698	dynamic		12.4597	12.3423	12.0857	12.3443	12.7897	13.106
14	0.9938	6.26248e-09	43	39	YES	Mammalia	intermediate	ENSG00000186474	KLK12	http://www.uniprot.org/uniprot/E9PR22	E9PR22	177	45.8336	dynamic	3	8.61933	9.185	10.953	12.0423	12.9213	13.795	13.9937	14.1053	14.1377	14.0393	-4.73883	-4.17317	-2.40517	-1.31583	-0.436833	0.436833	0.6355	0.747167	0.7795	0.681167	ENSG00000167759	KLK13	http://www.uniprot.org/uniprot/M0R218	M0R218	180	31.5376	dynamic	3	7.125	7.511	8.67833	9.68667	10.5753	11.6093
3458	0.9938	6.40039e-09	29	63	YES	Amniota	intermediate	ENSG00000103490	PYCARD	http://www.uniprot.org/uniprot/Q9ULZ3	Q9ULZ3	195	3.59751	dynamic		12.93	12.2863	11.5837	12.1177	12.5817	12.6837	12.7093	12.9687	13.2527	13.4307	0.2335	-0.410167	-1.11283	-0.578833	-0.114833	-0.0128333	0.0128333	0.272167	0.556167	0.734167	ENSG00000169900	PYDC1	http://www.uniprot.org/uniprot/Q8WXC3	Q8WXC3	89	2.33001	dynamic		9.046	8.69633	8.23433	8.567	8.96167	8.92867
1002	0.9937	6.91295e-09	86	89	YES	Hominoidea	recent	ENSG00000149435	GGTLC1	http://www.uniprot.org/uniprot/Q9BX51	Q9BX51	225	3.641	dynamic		8.08033	8.047	8.01467	8.28633	8.73367	8.88367	9.00733	9.35167	9.60433	9.879	-0.728333	-0.761667	-0.794	-0.522333	-0.075	0.075	0.198667	0.543	0.795667	1.07033	ENSG00000100121	GGTLC2	http://www.uniprot.org/uniprot/Q14390	Q14390	218	4.30397	dynamic	8	8.53067	8.431	8.36233	8.51567	8.99533	9.38633
2337	0.9937	6.93657e-09	98	98	YES	Eutheria	intermediate	ENSG00000187990	HIST1H2BG	http://www.uniprot.org/uniprot/P62807	P62807	126	3.33881	dynamic		8.37133	8.458	8.854	9.37367	9.761	10.0417	10.1107	10.0957	10.0833	10.0683	-1.53	-1.44333	-1.04733	-0.527667	-0.140333	0.140333	0.209333	0.194333	0.182	0.167	ENSG00000185130	HIST1H2BL	http://www.uniprot.org/uniprot/Q99880	Q99880	126	4.36304	dynamic	5	11.3307	11.2997	11.6907	12.2877	12.8987	13.1927
137	0.9936	7.24011e-09	85	67	YES	Hominoidea	recent	ENSG00000204941	PSG5	http://www.uniprot.org/uniprot/Q15238	Q15238	335	13.6422	dynamic	8	7.27	7.08633	6.84167	7.348	7.57967	8.3	9.06267	9.78833	10.3837	10.6117	-0.669833	-0.8535	-1.09817	-0.591833	-0.360167	0.360167	1.12283	1.8485	2.44383	2.67183	ENSG00000124467	PSG8	http://www.uniprot.org/uniprot/M0QYP3	M0QYP3	40	17.5817	dynamic	8	7.239	7.112	6.82833	6.835	7.73467	8.57167
137	0.9933	8.99515e-09	85	67	YES	Hominoidea	recent	ENSG00000242221	PSG2	http://www.uniprot.org/uniprot/P11465	P11465	335	10.2603	dynamic	8	6.823	6.69333	6.56833	6.473	6.683	7.64133	8.24833	8.90933	9.60633	9.832	-0.409167	-0.538833	-0.663833	-0.759167	-0.549167	0.409167	1.01617	1.67717	2.37417	2.59983	ENSG00000221826	PSG3	http://www.uniprot.org/uniprot/M0QXP2	M0QXP2	91	7.49884	dynamic	8	6.68167	6.48567	6.35133	6.719	6.52833	7.29067
137	0.9931	9.8786e-09	70	89	YES	Hominoidea	recent	ENSG00000221826	PSG3	http://www.uniprot.org/uniprot/Q16557	Q16557	428	7.49884	dynamic	8	6.68167	6.48567	6.35133	6.719	6.52833	7.29067	7.81967	8.52333	9.04433	9.258	-0.323167	-0.519167	-0.6535	-0.285833	-0.4765	0.285833	0.814833	1.5185	2.0395	2.25317	ENSG00000204941	PSG5	http://www.uniprot.org/uniprot/M0R1G9	M0R1G9	428	13.6422	dynamic	8	7.27	7.08633	6.84167	7.348	7.57967	8.3
1304	0.9931	9.97059e-09	38	37	YES	Euteleostomi	old	ENSG00000136158	SPRY2	http://www.uniprot.org/uniprot/O43597	O43597	315	3.61501	dynamic		9.64133	10.613	11.4953	11.2903	11.1463	10.726	10.3773	10.0007	9.88533	9.76167	-0.853833	0.117833	1.00017	0.795167	0.651167	0.230833	-0.117833	-0.4945	-0.609833	-0.7335	ENSG00000187678	SPRY4	http://www.uniprot.org/uniprot/D6RB56	D6RB56	50	2.60329	dynamic		9.102	9.88067	10.426	10.3673	10.2713	9.832
3974	0.9931	9.90034e-09	85	85	YES	Eutheria	intermediate	ENSG00000205362	MT1A	http://www.uniprot.org/uniprot/P04731	P04731	61	4.91776	dynamic	7	16.4373	16.0173	14.9333	14.1393	14.3273	14.1833	14.3313	14.3093	14.452	14.6647	2.04567	1.62567	0.541667	-0.252333	-0.0643333	-0.208333	-0.0603333	-0.0823333	0.0603333	0.273	ENSG00000169688	MT1B	http://www.uniprot.org/uniprot/P07438	P07438	61	6.68843	dynamic	7	16.8893	16.433	15.169	14.1477	14.514	14.5
2337	0.993	1.02232e-08	100	100	YES	Eutheria	intermediate	ENSG00000187990	HIST1H2BG	http://www.uniprot.org/uniprot/P62807	P62807	126	3.33881	dynamic		8.37133	8.458	8.854	9.37367	9.761	10.0417	10.1107	10.0957	10.0833	10.0683	-1.53	-1.44333	-1.04733	-0.527667	-0.140333	0.140333	0.209333	0.194333	0.182	0.167	ENSG00000168242	HIST1H2BI	http://www.uniprot.org/uniprot/P62807	P62807	126	3.98524	dynamic		9.80033	9.86	10.184	10.719	11.2437	11.5473
14	0.9926	1.3335e-08	35	43	YES	Mammalia	intermediate	ENSG00000167754	KLK5	http://www.uniprot.org/uniprot/Q9Y337	Q9Y337	293	9.49389	dynamic	5	14.2313	14.0023	14.3733	15.285	16.1077	16.6633	16.8247	17.0037	17.2493	17.1407	-2.15417	-2.38317	-2.01217	-1.1005	-0.277833	0.277833	0.439167	0.618167	0.863833	0.755167	ENSG00000167755	KLK6	http://www.uniprot.org/uniprot/E7ETY0	E7ETY0	120	22.7375	dynamic	3	11.42	11.4363	12.209	13.647	14.8067	15.307
406	0.9926	1.27305e-08	41	18	YES	Homininae	recent	ENSG00000196436	NPIPL2	http://www.uniprot.org/uniprot/A6NHN6	A6NHN6	443	2.59428	dynamic		13.801	14.6833	13.453	13.4443	13.432	13.4323	13.398	13.308	13.367	13.314	0.368833	1.25117	0.0208333	0.0121667	-0.000166665	0.000166665	-0.0341667	-0.124167	-0.0651667	-0.118167	ENSG00000169246	NPIPL3	http://www.uniprot.org/uniprot/F5H3W2	F5H3W2	104	2.31712	dynamic		13.5933	14.3707	13.25	13.3023	13.1767	13.1847
1013	0.9925	1.40266e-08	46	49	YES	Vertebrata	old	ENSG00000135046	ANXA1	http://www.uniprot.org/uniprot/Q5T3N0	Q5T3N0	115	2.50996	dynamic		16.6557	17.1763	17.6877	17.8693	17.9587	17.9683	17.9833	17.8717	17.8467	17.8033	-1.20233	-0.681667	-0.170333	0.0113333	0.100667	0.110333	0.125333	0.0136667	-0.0113333	-0.0546667	ENSG00000138772	ANXA3	http://www.uniprot.org/uniprot/D6RCA8	D6RCA8	134	2.6087	dynamic		14.523	14.9257	15.4743	15.726	15.861	15.9063
1744	0.9925	1.35482e-08	99	99	YES	Theria	intermediate	ENSG00000196866	HIST1H2AD	http://www.uniprot.org/uniprot/P20671	P20671	130	5.67781	dynamic	5	10.8443	11.5813	12.1113	12.864	13.2747	13.3497	13.297	13.334	13.3147	13.2373	-2.41167	-1.67467	-1.14467	-0.392	0.0186667	0.0936667	0.041	0.078	0.0586667	-0.0186667	ENSG00000168274	HIST1H2AE	http://www.uniprot.org/uniprot/P04908	P04908	130	5.87803	dynamic	5	9.08533	9.651	10.3073	10.8657	11.3067	11.577
14	0.9924	1.43358e-08	43	49	YES	Mammalia	intermediate	ENSG00000167759	KLK13	http://www.uniprot.org/uniprot/Q9UKR3	Q9UKR3	277	31.5376	dynamic	3	7.125	7.511	8.67833	9.68667	10.5753	11.6093	11.798	11.9923	12.104	12.0093	-3.96733	-3.58133	-2.414	-1.40567	-0.517	0.517	0.705667	0.9	1.01167	0.917	ENSG00000167755	KLK6	http://www.uniprot.org/uniprot/E7ETY0	E7ETY0	120	22.7375	dynamic	3	11.42	11.4363	12.209	13.647	14.8067	15.307
1288	0.9924	1.45732e-08	23	88	YES	Euarchontoglires	intermediate	ENSG00000198826	ARHGAP11A	http://www.uniprot.org/uniprot/Q6P4F7	Q6P4F7	1023	2.91871	dynamic		8.523	8.20767	7.438	6.97767	6.98967	6.98767	7.12233	7.06367	7.167	7.31667	1.37833	1.063	0.293333	-0.167	-0.155	-0.157	-0.0223333	-0.081	0.0223333	0.172	ENSG00000187951	ARHGAP11B	http://www.uniprot.org/uniprot/Q3KRB8	Q3KRB8	267	2.54853	dynamic		8.337	8.24233	7.522	7.071	6.98733	7.08533
14	0.9921	1.71554e-08	39	37	YES	Amniota	intermediate	ENSG00000167755	KLK6	http://www.uniprot.org/uniprot/Q92876	Q92876	244	22.7375	dynamic	3	11.42	11.4363	12.209	13.647	14.8067	15.307	15.415	15.69	15.927	15.916	-3.63683	-3.6205	-2.84783	-1.40983	-0.250167	0.250167	0.358167	0.633167	0.870167	0.859167	ENSG00000169035	KLK7	http://www.uniprot.org/uniprot/B4DHX9	B4DHX9	140	53.1992	dynamic	3	10.7907	11.06	12.293	13.2803	14.4193	15.2903
139	0.9916	2.17155e-08	53	52	YES	Euteleostomi	old	ENSG00000179163	FUCA1	http://www.uniprot.org/uniprot/P04066	P04066	466	2.805	dynamic		9.55967	9.57433	9.89467	10.2253	10.507	10.7583	10.9127	10.9127	11.0477	10.9683	-1.073	-1.05833	-0.738	-0.407333	-0.125667	0.125667	0.28	0.28	0.415	0.335667	ENSG00000001036	FUCA2	http://www.uniprot.org/uniprot/Q7Z6V1	Q7Z6V1	165	2.41608	dynamic		10.0703	9.931	10.1203	10.5297	10.74	10.9453
1744	0.9914	2.42231e-08	98	98	YES	Mammalia	intermediate	ENSG00000180573	HIST1H2AC	http://www.uniprot.org/uniprot/Q93077	Q93077	130	3.69268	dynamic		7.56467	7.91267	8.528	8.82733	9.299	9.44933	9.39667	9.324	9.266	9.12767	-1.63217	-1.28417	-0.668833	-0.3695	0.102167	0.2525	0.199833	0.127167	0.0691667	-0.0691667	ENSG00000168274	HIST1H2AE	http://www.uniprot.org/uniprot/P04908	P04908	130	5.87803	dynamic	5	9.08533	9.651	10.3073	10.8657	11.3067	11.577
289	0.9913	2.43093e-08	56	64	YES	Tetrapoda	intermediate	ENSG00000171346	KRT15	http://www.uniprot.org/uniprot/A8MT21	A8MT21	291	3.6284	dynamic		17.5227	17.245	18.0613	18.4323	18.7133	19.012	19.0483	19.1043	19.1043	19.1043	-1.34	-1.61767	-0.801333	-0.430333	-0.149333	0.149333	0.185667	0.241667	0.241667	0.241667	ENSG00000171345	KRT19	http://www.uniprot.org/uniprot/C9JM50	C9JM50	196	7.01123	dynamic	5	16.698	16.273	17.1053	18.111	18.5867	18.7727
666	0.9913	2.45685e-08	74	80	YES	Haplorrhini	recent	ENSG00000204525	HLA-C	http://www.uniprot.org/uniprot/A2AEA2	A2AEA2	372	2.21402	dynamic		15.5793	15.8973	16.13	16.3097	16.4833	16.6293	16.7077	16.726	16.6417	16.6593	-0.977	-0.659	-0.426333	-0.246667	-0.073	0.073	0.151333	0.169667	0.0853333	0.103	ENSG00000204632	HLA-G	http://www.uniprot.org/uniprot/Q31611	Q31611	246	2.11697	dynamic		15.4957	15.7407	15.9167	16.088	16.34	16.512
2752	0.9908	3.0424e-08	94	94	YES	Eutheria	intermediate	ENSG00000147224	PRPS1	http://www.uniprot.org/uniprot/B1ALA9	B1ALA9	218	3.3566	dynamic		13.4487	12.594	11.7043	11.7017	11.8757	11.9237	11.9973	12.231	12.3287	12.419	1.3345	0.479833	-0.409833	-0.4125	-0.2385	-0.1905	-0.116833	0.116833	0.2145	0.304833	ENSG00000229937	PRPS1L1				2.99108	dynamic		10.3817	9.73433	8.931	8.801	8.93033	9.09567
2825	0.9907	3.29856e-08	78	78	YES	Eutheria	intermediate	ENSG00000135047	CTSL1	http://www.uniprot.org/uniprot/P07711	P07711	333	4.81878	dynamic	5	14.7	14.3757	14.647	15.501	16.1047	16.592	16.6443	16.5867	16.552	16.302	-1.50333	-1.82767	-1.55633	-0.702333	-0.0986667	0.388667	0.441	0.383333	0.348667	0.0986667	ENSG00000136943	CTSL2	http://www.uniprot.org/uniprot/O60911	O60911	334	10.8654	dynamic	3	13.6423	13.6863	14.1957	15.4753	16.5173	16.9887
137	0.9905	3.51778e-08	84	66	YES	Hominoidea	recent	ENSG00000242221	PSG2	http://www.uniprot.org/uniprot/P11465	P11465	335	10.2603	dynamic	8	6.823	6.69333	6.56833	6.473	6.683	7.64133	8.24833	8.90933	9.60633	9.832	-0.409167	-0.538833	-0.663833	-0.759167	-0.549167	0.409167	1.01617	1.67717	2.37417	2.59983	ENSG00000124467	PSG8	http://www.uniprot.org/uniprot/M0QYP3	M0QYP3	40	17.5817	dynamic	8	7.239	7.112	6.82833	6.835	7.73467	8.57167
2953	0.9902	3.94868e-08	28	31	YES	Bilateria	old	ENSG00000164116	GUCY1A3	http://www.uniprot.org/uniprot/J3KQW2	J3KQW2	138	14.5909	dynamic	5	6.733	6.533	7.54967	8.41467	8.84167	9.62933	9.86867	10.04	10.2313	10.4	-2.5025	-2.7025	-1.68583	-0.820833	-0.393833	0.393833	0.633167	0.8045	0.995833	1.1645	ENSG00000061918	GUCY1B3	http://www.uniprot.org/uniprot/E9PCN2	E9PCN2	641	3.13471	dynamic		6.32867	6.26367	6.415	6.90967	7.15767	7.579
2655	0.9901	4.10185e-08	32	28	YES	Euteleostomi	old	ENSG00000165949	IFI27	http://www.uniprot.org/uniprot/Q7Z5R2	Q7Z5R2	57	2.40494	dynamic		14.456	14.5373	14.7023	14.7777	15.043	15.431	15.6093	15.6647	15.617	15.722	-0.781	-0.699667	-0.534667	-0.459333	-0.194	0.194	0.372333	0.427667	0.38	0.485	ENSG00000126709	IFI6	http://www.uniprot.org/uniprot/P09912	P09912	130	3.65195	dynamic		11.8787	12.2163	12.3067	12.56	13.0243	13.4603
137	0.99	4.26537e-08	83	83	YES	Hominidae	recent	ENSG00000231924	PSG1	http://www.uniprot.org/uniprot/P11464	P11464	419	4.42497	dynamic	8	6.27533	6.61733	6.21833	6.26467	6.375	6.829	7.189	7.642	8.13467	8.364	-0.447833	-0.105833	-0.504833	-0.4585	-0.348167	0.105833	0.465833	0.918833	1.4115	1.64083	ENSG00000183668	PSG9	http://www.uniprot.org/uniprot/Q15227	Q15227	402	2.32409	dynamic		6.22633	6.27333	6.26767	6.19867	6.29733	6.46333
137	0.9899	4.52869e-08	62	62	YES	Homininae	recent	ENSG00000242221	PSG2	http://www.uniprot.org/uniprot/P11465	P11465	335	10.2603	dynamic	8	6.823	6.69333	6.56833	6.473	6.683	7.64133	8.24833	8.90933	9.60633	9.832	-0.409167	-0.538833	-0.663833	-0.759167	-0.549167	0.409167	1.01617	1.67717	2.37417	2.59983	ENSG00000204941	PSG5	http://www.uniprot.org/uniprot/M0R1G9	M0R1G9	428	13.6422	dynamic	8	7.27	7.08633	6.84167	7.348	7.57967	8.3
2736	0.9898	4.66796e-08	59	58	YES	Tetrapoda	intermediate	ENSG00000189433	GJB4	http://www.uniprot.org/uniprot/Q9NTQ9	Q9NTQ9	266	12.2185	dynamic	4	11.259	12.5707	14.25	14.5837	14.87	14.568	14.0183	13.5743	13.0763	12.5827	-2.53733	-1.22567	0.453667	0.787333	1.07367	0.771667	0.222	-0.222	-0.72	-1.21367	ENSG00000189280	GJB5	http://www.uniprot.org/uniprot/O95377	O95377	273	2.13366	dynamic		12.5163	12.9443	13.4607	13.581	13.6097	13.584
3587	0.9896	5.02562e-08	99	99	YES	Homo sapiens	recent	ENSG00000196550	FAM72A	http://www.uniprot.org/uniprot/Q5TYM5	Q5TYM5	149	3.84238	dynamic		9.615	8.399	8.03533	7.673	7.81633	8.114	8.052	8.21867	8.47467	8.61633	1.44867	0.232667	-0.131	-0.493333	-0.35	-0.0523333	-0.114333	0.0523333	0.308333	0.45	ENSG00000215784	FAM72D	http://www.uniprot.org/uniprot/Q6L9T8	Q6L9T8	149	3.89422	dynamic		9.90467	8.82633	8.349	7.94333	7.97	8.24133
1128	0.9892	5.78722e-08	73	62	YES	Haplorrhini	recent	ENSG00000196954	CASP4	http://www.uniprot.org/uniprot/P49662	P49662	377	2.8435	dynamic		13.991	14.4847	15.279	15.3893	15.4987	15.428	15.274	15.199	15.0783	15.0377	-1.2455	-0.751833	0.0425	0.152833	0.262167	0.1915	0.0375	-0.0375	-0.158167	-0.198833	ENSG00000137757	CASP5	http://www.uniprot.org/uniprot/C9JF14	C9JF14	165	3.25201	dynamic		11.8767	12.5357	13.4517	13.4503	13.578	13.5097
3853	0.9892	5.80206e-08	92	92	YES	Catarrhini	recent	ENSG00000241794	SPRR2A	http://www.uniprot.org/uniprot/P35326	P35326	72	159.639	dynamic	3	10.2647	14.461	15.9773	16.618	17.0387	17.4897	17.5603	17.5833	17.4327	17.1793	-6.84433	-2.648	-1.13167	-0.491	-0.0703333	0.380667	0.451333	0.474333	0.323667	0.0703333	ENSG00000244094	SPRR2F	http://www.uniprot.org/uniprot/Q96RM1	Q96RM1	72	80.7468	dynamic	3	10.261	12.967	14.678	15.322	15.9627	16.4683
3567	0.9891	6.04052e-08	86	79	YES	Hominoidea	recent	ENSG00000198074	AKR1B10	http://www.uniprot.org/uniprot/O60218	O60218	316	2.87986	dynamic		8.36167	7.93933	7.35267	7.05267	6.83567	7.11667	7.269	7.319	7.464	7.78467	1.02583	0.6035	0.0168333	-0.283167	-0.500167	-0.219167	-0.0668333	-0.0168333	0.128167	0.448833	ENSG00000227471	AKR1B15	http://www.uniprot.org/uniprot/C9JRZ8	C9JRZ8	344	2.00555	dynamic		7.45967	7.26433	6.77533	6.62467	6.45567	6.64467
2337	0.9888	6.72986e-08	98	98	YES	Eutheria	intermediate	ENSG00000197903	HIST1H2BK	http://www.uniprot.org/uniprot/O60814	O60814	126	5.52765	dynamic	5	10.3617	10.5583	10.8513	11.3167	11.8907	12.3817	12.6107	12.7083	12.7723	12.8283	-1.7745	-1.57783	-1.28483	-0.8195	-0.2455	0.2455	0.4745	0.572167	0.636167	0.692167	ENSG00000185130	HIST1H2BL	http://www.uniprot.org/uniprot/Q99880	Q99880	126	4.36304	dynamic	5	11.3307	11.2997	11.6907	12.2877	12.8987	13.1927
2337	0.9887	7.02916e-08	98	98	YES	Eutheria	intermediate	ENSG00000180596	HIST1H2BC	http://www.uniprot.org/uniprot/P62807	P62807	126	3.37292	dynamic		8.30367	8.33533	8.774	9.381	9.83467	10.047	10.0307	10.023	10.0577	9.948	-1.58767	-1.556	-1.11733	-0.510333	-0.0566667	0.155667	0.139333	0.131667	0.166333	0.0566667	ENSG00000185130	HIST1H2BL	http://www.uniprot.org/uniprot/Q99880	Q99880	126	4.36304	dynamic	5	11.3307	11.2997	11.6907	12.2877	12.8987	13.1927
3847	0.9887	7.09592e-08	96	96	YES	Homininae	recent	ENSG00000163202	LCE3D	http://www.uniprot.org/uniprot/Q9BYE3	Q9BYE3	92	59.2332	dynamic	3	7.79533	8.65367	11.516	12.8447	13.612	13.6837	13.2853	12.5587	11.9073	10.9287	-4.43767	-3.57933	-0.717	0.611667	1.379	1.45067	1.05233	0.325667	-0.325667	-1.30433	ENSG00000185966	LCE3E	http://www.uniprot.org/uniprot/Q5T5B0	Q5T5B0	92	14.3668	dynamic	4	6.754	7.39833	9.054	10.0957	10.5597	10.5987
3616	0.9886	7.2163e-08	26	30	YES	Bilateria	old	ENSG00000104763	ASAH1	http://www.uniprot.org/uniprot/E7ERV9	E7ERV9	305	2.88919	dynamic		13.0753	12.8343	12.708	12.687	12.9483	13.363	13.6407	13.9517	14.082	14.2177	-0.143833	-0.384833	-0.511167	-0.532167	-0.270833	0.143833	0.4215	0.7325	0.862833	0.9985	ENSG00000138744	NAAA	http://www.uniprot.org/uniprot/B4DVL2	B4DVL2	252	3.97512	dynamic		8.693	8.56933	8.31033	8.45267	8.93033	9.37
14	0.9885	7.55247e-08	37	42	YES	Amniota	intermediate	ENSG00000167754	KLK5	http://www.uniprot.org/uniprot/Q9Y337	Q9Y337	293	9.49389	dynamic	5	14.2313	14.0023	14.3733	15.285	16.1077	16.6633	16.8247	17.0037	17.2493	17.1407	-2.15417	-2.38317	-2.01217	-1.1005	-0.277833	0.277833	0.439167	0.618167	0.863833	0.755167	ENSG00000169035	KLK7	http://www.uniprot.org/uniprot/B4DHX9	B4DHX9	140	53.1992	dynamic	3	10.7907	11.06	12.293	13.2803	14.4193	15.2903
137	0.9882	8.28213e-08	66	84	YES	Hominoidea	recent	ENSG00000231924	PSG1	http://www.uniprot.org/uniprot/P11464	P11464	419	4.42497	dynamic	8	6.27533	6.61733	6.21833	6.26467	6.375	6.829	7.189	7.642	8.13467	8.364	-0.447833	-0.105833	-0.504833	-0.4585	-0.348167	0.105833	0.465833	0.918833	1.4115	1.64083	ENSG00000242221	PSG2	http://www.uniprot.org/uniprot/P11465	P11465	335	10.2603	dynamic	8	6.823	6.69333	6.56833	6.473	6.683	7.64133
1744	0.9881	8.78432e-08	98	98	YES	Mammalia	intermediate	ENSG00000180573	HIST1H2AC	http://www.uniprot.org/uniprot/Q93077	Q93077	130	3.69268	dynamic		7.56467	7.91267	8.528	8.82733	9.299	9.44933	9.39667	9.324	9.266	9.12767	-1.63217	-1.28417	-0.668833	-0.3695	0.102167	0.2525	0.199833	0.127167	0.0691667	-0.0691667	ENSG00000196866	HIST1H2AD	http://www.uniprot.org/uniprot/P20671	P20671	130	5.67781	dynamic	5	10.8443	11.5813	12.1113	12.864	13.2747	13.3497
3974	0.9866	1.39255e-07	90	90	YES	Mammalia	intermediate	ENSG00000187193	MT1X	http://www.uniprot.org/uniprot/U3KQD7	U3KQD7	46	6.99504	dynamic	7	16.241	15.766	14.4753	13.4347	13.7663	13.7357	13.8313	13.9077	14.0653	14.311	2.2545	1.7795	0.488833	-0.551833	-0.220167	-0.250833	-0.155167	-0.0788333	0.0788333	0.3245	ENSG00000125148	MT2A	http://www.uniprot.org/uniprot/H3BSP9	H3BSP9	73	3.79474	dynamic		18.0917	17.8953	17.2353	16.1677	16.5577	16.4837
3853	0.9863	1.49654e-07	96	96	YES	Hominidae	recent	ENSG00000169474	SPRR1A	http://www.uniprot.org/uniprot/P35321	P35321	89	5.54172	dynamic	5	13.7023	13.8697	14.4797	15.081	15.667	15.997	16.06	16.1727	16.1077	15.9083	-2.08533	-1.918	-1.308	-0.706667	-0.120667	0.209333	0.272333	0.385	0.32	0.120667	ENSG00000169469	SPRR1B	http://www.uniprot.org/uniprot/E7ETD7	E7ETD7	73	11.3189	dynamic	3	13.437	13.502	14.955	16.0053	16.574	16.826
137	0.986	1.63269e-07	79	62	YES	Hominoidea	recent	ENSG00000242221	PSG2	http://www.uniprot.org/uniprot/P11465	P11465	335	10.2603	dynamic	8	6.823	6.69333	6.56833	6.473	6.683	7.64133	8.24833	8.90933	9.60633	9.832	-0.409167	-0.538833	-0.663833	-0.759167	-0.549167	0.409167	1.01617	1.67717	2.37417	2.59983	ENSG00000183668	PSG9	http://www.uniprot.org/uniprot/Q15227	Q15227	402	2.32409	dynamic		6.22633	6.27333	6.26767	6.19867	6.29733	6.46333
3974	0.9854	1.95583e-07	85	85	YES	Mammalia	intermediate	ENSG00000169688	MT1B	http://www.uniprot.org/uniprot/P07438	P07438	61	6.68843	dynamic	7	16.8893	16.433	15.169	14.1477	14.514	14.5	14.5753	14.7013	14.7817	15.032	2.14783	1.6915	0.4275	-0.593833	-0.2275	-0.2415	-0.166167	-0.0401667	0.0401667	0.2905	ENSG00000125148	MT2A	http://www.uniprot.org/uniprot/H3BSP9	H3BSP9	73	3.79474	dynamic		18.0917	17.8953	17.2353	16.1677	16.5577	16.4837
624	0.9853	1.99476e-07	61	60	YES	Euteleostomi	old	ENSG00000187498	COL4A1	http://www.uniprot.org/uniprot/F5H5K0	F5H5K0	519	5.2162	dynamic	1	10.9287	11.1603	10.4607	9.91167	9.315	8.79167	8.77733	8.90533	8.874	8.85133	1.8185	2.05017	1.3505	0.8015	0.204833	-0.3185	-0.332833	-0.204833	-0.236167	-0.258833	ENSG00000188153	COL4A5	http://www.uniprot.org/uniprot/H0Y9H0	H0Y9H0	174	3.17921	dynamic		10.7653	10.9707	10.6307	10.1067	9.60433	9.302
2787	0.9853	1.99777e-07	31	29	YES	Euteleostomi	old	ENSG00000163191	S100A11	http://www.uniprot.org/uniprot/P31949	P31949	105	2.31873	dynamic		14.5563	14.6647	14.925	15.2473	15.498	15.664	15.7273	15.7373	15.7697	15.7197	-1.02467	-0.916333	-0.656	-0.333667	-0.083	0.083	0.146333	0.156333	0.188667	0.138667	ENSG00000163220	S100A9	http://www.uniprot.org/uniprot/P06702	P06702	114	20.0751	dynamic	3	10.4383	10.692	11.8137	12.3687	13.0787	13.8837
315	0.9852	2.07552e-07	50	52	YES	Euteleostomi	old	ENSG00000134954	ETS1	http://www.uniprot.org/uniprot/P14921	P14921	441	6.07128	dynamic	1	9.713	11.0287	10.5593	10.1727	9.98633	9.13267	8.78833	8.52567	8.689	8.42667	0.290167	1.60583	1.1365	0.749833	0.5635	-0.290167	-0.6345	-0.897167	-0.733833	-0.996167	ENSG00000157557	ETS2	http://www.uniprot.org/uniprot/C9JAG2	C9JAG2	270	4.69676	dynamic	1	11.0743	12.295	11.4533	11.3063	11.1267	10.4757
3847	0.9852	2.05447e-07	96	96	YES	Hominoidea	recent	ENSG00000187180	LCE2C	http://www.uniprot.org/uniprot/Q5TA81	Q5TA81	110	3.56442	dynamic		6.291	6.52867	6.26567	6.75467	7.69233	8.09933	8.021	7.88967	7.65633	7.47867	-1.2765	-1.03883	-1.30183	-0.812833	0.124833	0.531833	0.4535	0.322167	0.0888333	-0.0888333	ENSG00000187223	LCE2D	http://www.uniprot.org/uniprot/Q5TA82	Q5TA82	110	2.64329	dynamic		6.43767	6.42433	6.47933	6.549	7.40133	7.82667
406	0.9851	2.10175e-07	42	18	YES	Homininae	recent	ENSG00000233232	NPIPL1	http://www.uniprot.org/uniprot/O75200	O75200	414	2.96905	dynamic		10.5463	11.6733	10.41	10.3903	10.1683	10.2443	10.1893	10.1923	10.1283	10.1033	0.328	1.455	0.191667	0.172	-0.05	0.026	-0.029	-0.026	-0.09	-0.115	ENSG00000169246	NPIPL3	http://www.uniprot.org/uniprot/F5H3W2	F5H3W2	104	2.31712	dynamic		13.5933	14.3707	13.25	13.3023	13.1767	13.1847
2656	0.985	2.19454e-07	47	45	YES	Amniota	intermediate	ENSG00000242550	SERPINB10	http://www.uniprot.org/uniprot/P48595	P48595	397	6.14608	dynamic	4	6.57933	8.896	8.877	9.00733	9.09767	9.199	9.141	8.82467	8.67467	8.34467	-2.30717	0.0095	-0.0095	0.120833	0.211167	0.3125	0.2545	-0.0618333	-0.211833	-0.541833	ENSG00000197632	SERPINB2	http://www.uniprot.org/uniprot/E7EPJ9	E7EPJ9	161	89.9468	dynamic	4	9.548	15.111	15.544	15.8183	16.039	15.885
3974	0.985	2.14696e-07	92	92	YES	Haplorrhini	recent	ENSG00000169688	MT1B	http://www.uniprot.org/uniprot/P07438	P07438	61	6.68843	dynamic	7	16.8893	16.433	15.169	14.1477	14.514	14.5	14.5753	14.7013	14.7817	15.032	2.14783	1.6915	0.4275	-0.593833	-0.2275	-0.2415	-0.166167	-0.0401667	0.0401667	0.2905	ENSG00000169715	MT1E	http://www.uniprot.org/uniprot/H3BU80	H3BU80	39	6.36282	dynamic	7	16.446	15.806	14.4633	13.7763	14.2513	14.2013
2337	0.9848	2.31677e-07	100	100	YES	Eutheria	intermediate	ENSG00000180596	HIST1H2BC	http://www.uniprot.org/uniprot/P62807	P62807	126	3.37292	dynamic		8.30367	8.33533	8.774	9.381	9.83467	10.047	10.0307	10.023	10.0577	9.948	-1.58767	-1.556	-1.11733	-0.510333	-0.0566667	0.155667	0.139333	0.131667	0.166333	0.0566667	ENSG00000168242	HIST1H2BI	http://www.uniprot.org/uniprot/P62807	P62807	126	3.98524	dynamic		9.80033	9.86	10.184	10.719	11.2437	11.5473
1746	0.9843	2.62659e-07	97	97	YES	Mammalia	intermediate	ENSG00000196226	HIST1H2BB	http://www.uniprot.org/uniprot/P33778	P33778	126	2.5088	dynamic		9.506	9.427	9.388	9.76967	10.2563	10.4847	10.495	10.555	10.6937	10.715	-0.8645	-0.9435	-0.9825	-0.600833	-0.114167	0.114167	0.1245	0.1845	0.323167	0.3445	ENSG00000197459	HIST1H2BH	http://www.uniprot.org/uniprot/Q93079	Q93079	126	3.86732	dynamic		11.1823	11.139	11.4063	12.0303	12.5517	12.7993
14	0.984	2.80847e-07	43	45	YES	Mammalia	intermediate	ENSG00000167759	KLK13	http://www.uniprot.org/uniprot/Q9UKR3	Q9UKR3	277	31.5376	dynamic	3	7.125	7.511	8.67833	9.68667	10.5753	11.6093	11.798	11.9923	12.104	12.0093	-3.96733	-3.58133	-2.414	-1.40567	-0.517	0.517	0.705667	0.9	1.01167	0.917	ENSG00000129437	KLK14	http://www.uniprot.org/uniprot/Q9P0G3	Q9P0G3	267	16.9828	dynamic	3	6.19533	6.50767	7.91567	8.70167	9.42167	10.2337
3974	0.984	2.82199e-07	90	90	YES	Mammalia	intermediate	ENSG00000205362	MT1A	http://www.uniprot.org/uniprot/P04731	P04731	61	4.91776	dynamic	7	16.4373	16.0173	14.9333	14.1393	14.3273	14.1833	14.3313	14.3093	14.452	14.6647	2.04567	1.62567	0.541667	-0.252333	-0.0643333	-0.208333	-0.0603333	-0.0823333	0.0603333	0.273	ENSG00000125148	MT2A	http://www.uniprot.org/uniprot/H3BSP9	H3BSP9	73	3.79474	dynamic		18.0917	17.8953	17.2353	16.1677	16.5577	16.4837
3360	0.9839	2.85137e-07	81	81	YES	Euteleostomi	old	ENSG00000173207	CKS1B	http://www.uniprot.org/uniprot/Q5T179	Q5T179	67	3.70892	dynamic		15.617	15.154	14.478	13.7497	13.726	13.8237	13.891	14.1967	14.4293	14.6063	1.304	0.841	0.165	-0.563333	-0.587	-0.489333	-0.422	-0.116333	0.116333	0.293333	ENSG00000123975	CKS2	http://www.uniprot.org/uniprot/P33552	P33552	79	3.69182	dynamic		15.0943	14.8893	13.8727	13.21	13.348	13.474
14	0.9838	2.96711e-07	40	38	YES	Theria	intermediate	ENSG00000167759	KLK13	http://www.uniprot.org/uniprot/Q9UKR3	Q9UKR3	277	31.5376	dynamic	3	7.125	7.511	8.67833	9.68667	10.5753	11.6093	11.798	11.9923	12.104	12.0093	-3.96733	-3.58133	-2.414	-1.40567	-0.517	0.517	0.705667	0.9	1.01167	0.917	ENSG00000167754	KLK5	http://www.uniprot.org/uniprot/M0QXX2	M0QXX2	205	9.49389	dynamic	5	14.2313	14.0023	14.3733	15.285	16.1077	16.6633
3847	0.9838	2.96277e-07	91	87	YES	Simiiformes	recent	ENSG00000187173	LCE2A	http://www.uniprot.org/uniprot/Q5TA79	Q5TA79	106	2.96288	dynamic		6.51367	6.52567	6.687	6.73433	7.69167	7.982	8.08067	7.84433	7.63967	7.48667	-1.0495	-1.0375	-0.876167	-0.828833	0.1285	0.418833	0.5175	0.281167	0.0765	-0.0765	ENSG00000187180	LCE2C	http://www.uniprot.org/uniprot/Q5TA81	Q5TA81	110	3.56442	dynamic		6.291	6.52867	6.26567	6.75467	7.69233	8.09933
406	0.9836	3.12636e-07	95	89	YES	Homo sapiens	recent	ENSG00000233232	NPIPL1	http://www.uniprot.org/uniprot/O75200	O75200	414	2.96905	dynamic		10.5463	11.6733	10.41	10.3903	10.1683	10.2443	10.1893	10.1923	10.1283	10.1033	0.328	1.455	0.191667	0.172	-0.05	0.026	-0.029	-0.026	-0.09	-0.115	ENSG00000196436	NPIPL2	http://www.uniprot.org/uniprot/A6NHN6	#REF!	443	2.59428	dynamic		13.801	14.6833	13.453	13.4443	13.432	13.4323
3486	0.9835	3.17534e-07	73	71	YES	Vertebrata	old	ENSG00000132142	ACACA	http://www.uniprot.org/uniprot/Q59FY4	Q59FY4	998	3.04477	dynamic		14.3603	13.4833	12.754	12.909	13.272	13.7073	13.8527	14.0677	14.231	14.2893	0.580333	-0.296667	-1.026	-0.871	-0.508	-0.0726667	0.0726667	0.287667	0.451	0.509333	ENSG00000076555	ACACB	http://www.uniprot.org/uniprot/F6QQI9	F6QQI9	858	3.1181	dynamic		8.746	7.979	7.176	7.47733	7.99067	8.36433
670	0.9834	3.28448e-07	49	52	YES	Mammalia	intermediate	ENSG00000159289	GOLGA6A	http://www.uniprot.org/uniprot/Q9NYA3	Q9NYA3	693	2.54971	dynamic		7.32667	8.24433	8.677	8.38433	8.11567	7.97967	7.69067	7.54733	7.49533	7.33633	-0.5085	0.409167	0.841833	0.549167	0.2805	0.1445	-0.1445	-0.287833	-0.339833	-0.498833	ENSG00000153684	GOLGA8F	http://www.uniprot.org/uniprot/H3BMC3	H3BMC3	648	2.43344	dynamic		7.007	7.77067	8.29	8.06833	7.777	7.68033
137	0.9831	3.45614e-07	89	89	YES	Hominoidea	recent	ENSG00000231924	PSG1	http://www.uniprot.org/uniprot/P11464	P11464	419	4.42497	dynamic	8	6.27533	6.61733	6.21833	6.26467	6.375	6.829	7.189	7.642	8.13467	8.364	-0.447833	-0.105833	-0.504833	-0.4585	-0.348167	0.105833	0.465833	0.918833	1.4115	1.64083	ENSG00000221826	PSG3	http://www.uniprot.org/uniprot/M0QXP2	M0QXP2	91	7.49884	dynamic	8	6.68167	6.48567	6.35133	6.719	6.52833	7.29067
3974	0.9831	3.47438e-07	90	90	YES	Mammalia	intermediate	ENSG00000205358	MT1H	http://www.uniprot.org/uniprot/H3BTC4	H3BTC4	85	6.65298	dynamic	7	15.5753	15.0533	13.766	12.8413	13.204	13.111	13.1667	13.214	13.379	13.565	2.27883	1.75683	0.4695	-0.455167	-0.0925	-0.1855	-0.129833	-0.0825	0.0825	0.2685	ENSG00000125148	MT2A	http://www.uniprot.org/uniprot/H3BSP9	H3BSP9	73	3.79474	dynamic		18.0917	17.8953	17.2353	16.1677	16.5577	16.4837
14	0.9829	3.66205e-07	41	43	YES	Mammalia	intermediate	ENSG00000186474	KLK12	http://www.uniprot.org/uniprot/E9PR22	E9PR22	177	45.8336	dynamic	3	8.61933	9.185	10.953	12.0423	12.9213	13.795	13.9937	14.1053	14.1377	14.0393	-4.73883	-4.17317	-2.40517	-1.31583	-0.436833	0.436833	0.6355	0.747167	0.7795	0.681167	ENSG00000167755	KLK6	http://www.uniprot.org/uniprot/E7ETY0	E7ETY0	120	22.7375	dynamic	3	11.42	11.4363	12.209	13.647	14.8067	15.307
137	0.9827	3.85232e-07	85	85	YES	Hominoidea	recent	ENSG00000221826	PSG3	http://www.uniprot.org/uniprot/Q16557	Q16557	428	7.49884	dynamic	8	6.68167	6.48567	6.35133	6.719	6.52833	7.29067	7.81967	8.52333	9.04433	9.258	-0.323167	-0.519167	-0.6535	-0.285833	-0.4765	0.285833	0.814833	1.5185	2.0395	2.25317	ENSG00000183668	PSG9	http://www.uniprot.org/uniprot/Q15227	Q15227	402	2.32409	dynamic		6.22633	6.27333	6.26767	6.19867	6.29733	6.46333
3847	0.9827	3.84334e-07	95	95	YES	Hominoidea	recent	ENSG00000159455	LCE2B	http://www.uniprot.org/uniprot/O14633	O14633	110	2.50186	dynamic		6.31533	6.51633	6.307	6.359	7.18367	7.603	7.63	7.43533	7.422	7.172	-0.8625	-0.6615	-0.870833	-0.818833	0.00583333	0.425167	0.452167	0.2575	0.244167	-0.00583333	ENSG00000187223	LCE2D	http://www.uniprot.org/uniprot/Q5TA82	Q5TA82	110	2.64329	dynamic		6.43767	6.42433	6.47933	6.549	7.40133	7.82667
14	0.9824	4.09689e-07	41	41	YES	Amniota	intermediate	ENSG00000186474	KLK12	http://www.uniprot.org/uniprot/E9PR22	E9PR22	177	45.8336	dynamic	3	8.61933	9.185	10.953	12.0423	12.9213	13.795	13.9937	14.1053	14.1377	14.0393	-4.73883	-4.17317	-2.40517	-1.31583	-0.436833	0.436833	0.6355	0.747167	0.7795	0.681167	ENSG00000169035	KLK7	http://www.uniprot.org/uniprot/B4DHX9	B4DHX9	140	53.1992	dynamic	3	10.7907	11.06	12.293	13.2803	14.4193	15.2903
1010	0.9824	4.15314e-07	48	51	YES	Vertebrata	old	ENSG00000167306	MYO5B	http://www.uniprot.org/uniprot/Q0P656	Q0P656	418	5.29758	dynamic	5	6.77333	7.178	7.794	8.41133	8.53233	8.61633	8.934	9.17867	9.14967	8.95167	-1.801	-1.39633	-0.780333	-0.163	-0.042	0.042	0.359667	0.604333	0.575333	0.377333	ENSG00000128833	MYO5C	http://www.uniprot.org/uniprot/E9PE01	E9PE01	373	9.32433	dynamic	5	6.67233	7.13167	8.647	9.06733	9.12033	9.41433
3974	0.9822	4.28306e-07	89	89	YES	Mammalia	intermediate	ENSG00000169715	MT1E	http://www.uniprot.org/uniprot/H3BU80	H3BU80	39	6.36282	dynamic	7	16.446	15.806	14.4633	13.7763	14.2513	14.2013	14.3353	14.4557	14.5233	14.7613	1.9865	1.3465	0.00383333	-0.683167	-0.208167	-0.258167	-0.124167	-0.00383333	0.0638333	0.301833	ENSG00000187193	MT1X	http://www.uniprot.org/uniprot/U3KQD7	U3KQD7	46	6.99504	dynamic	7	16.241	15.766	14.4753	13.4347	13.7663	13.7357
1091	0.982	4.49704e-07	61	61	YES	Bilateria	old	ENSG00000139112	GABARAPL1	http://www.uniprot.org/uniprot/G3V1T7	G3V1T7	103	3.29665	dynamic		10.7717	10.8413	11.21	11.5577	11.9883	12.1137	12.1667	12.2497	12.342	12.4927	-1.27933	-1.20967	-0.841	-0.493333	-0.0626667	0.0626667	0.115667	0.198667	0.291	0.441667	ENSG00000034713	GABARAPL2	http://www.uniprot.org/uniprot/H3BU36	H3BU36	42	2.5403	dynamic		11.3367	11.6283	11.929	12.1127	12.4023	12.609
137	0.9815	4.96974e-07	89	89	YES	Hominoidea	recent	ENSG00000221826	PSG3	http://www.uniprot.org/uniprot/Q16557	Q16557	428	7.49884	dynamic	8	6.68167	6.48567	6.35133	6.719	6.52833	7.29067	7.81967	8.52333	9.04433	9.258	-0.323167	-0.519167	-0.6535	-0.285833	-0.4765	0.285833	0.814833	1.5185	2.0395	2.25317	ENSG00000124467	PSG8	http://www.uniprot.org/uniprot/M0QYP3	M0QYP3	40	17.5817	dynamic	8	7.239	7.112	6.82833	6.835	7.73467	8.57167
3182	0.9815	5.02321e-07	28	30	YES	Amniota	intermediate	ENSG00000124107	SLPI	http://www.uniprot.org/uniprot/P03973	P03973	132	30.3439	dynamic	3	9.96867	11.3613	12.5953	13.5187	14.3783	14.8773	14.892	14.8293	14.8	14.7493	-4.59517	-3.2025	-1.9685	-1.04517	-0.1855	0.3135	0.328167	0.2655	0.236167	0.1855	ENSG00000101443	WFDC2	http://www.uniprot.org/uniprot/A8K2M3	#REF!	79	8.83972	dynamic	5	7.08367	7.94133	9.065	9.30133	9.45233	9.85933
3974	0.9812	5.37343e-07	90	90	YES	Mammalia	intermediate	ENSG00000169715	MT1E	http://www.uniprot.org/uniprot/H3BU80	H3BU80	39	6.36282	dynamic	7	16.446	15.806	14.4633	13.7763	14.2513	14.2013	14.3353	14.4557	14.5233	14.7613	1.9865	1.3465	0.00383333	-0.683167	-0.208167	-0.258167	-0.124167	-0.00383333	0.0638333	0.301833	ENSG00000205358	MT1H	http://www.uniprot.org/uniprot/H3BTC4	H3BTC4	85	6.65298	dynamic	7	15.5753	15.0533	13.766	12.8413	13.204	13.111
3892	0.9808	5.83443e-07	80	85	YES	Catarrhini	recent	ENSG00000164611	PTTG1	http://www.uniprot.org/uniprot/O95997	O95997	202	4.29602	dynamic	7	15.5457	14.985	14.11	13.557	13.4427	13.6633	13.7967	14.0853	14.2467	14.5363	1.448	0.887333	0.0123333	-0.540667	-0.655	-0.434333	-0.301	-0.0123333	0.149	0.438667	ENSG00000250254	PTTG2	http://www.uniprot.org/uniprot/Q9NZH5	Q9NZH5	202	3.6217	dynamic		12.7653	12.3507	11.4203	10.9087	10.9533	11.0687
2017	0.9806	6.01377e-07	20	34	YES	Vertebrata	old	ENSG00000173210	ABLIM3	http://www.uniprot.org/uniprot/O94929	O94929	683	7.54576	dynamic	5	10.1923	10.0507	11.4307	12.5867	12.9663	12.9463	12.8467	12.7633	12.4257	12.0437	-2.31383	-2.4555	-1.0755	0.0805	0.460167	0.440167	0.3405	0.257167	-0.0805	-0.4625	ENSG00000158856	EPB49	http://www.uniprot.org/uniprot/E5RFK6	E5RFK6	72	2.66167	dynamic		10.335	10.2877	11.0473	11.396	11.5947	11.7
3853	0.9806	6.01702e-07	93	93	YES	Catarrhini	recent	ENSG00000196805	SPRR2B	http://www.uniprot.org/uniprot/P35325	P35325	72	15.4514	dynamic	3	6.40333	7.444	9.171	9.53467	9.782	10.3273	10.353	10.3187	9.79833	9.454	-3.255	-2.21433	-0.487333	-0.123667	0.123667	0.669	0.694667	0.660333	0.14	-0.204333	ENSG00000244094	SPRR2F	http://www.uniprot.org/uniprot/Q96RM1	Q96RM1	72	80.7468	dynamic	3	10.261	12.967	14.678	15.322	15.9627	16.4683
3847	0.9804	6.32008e-07	82	84	YES	Simiiformes	recent	ENSG00000244057	LCE3C	http://www.uniprot.org/uniprot/Q5T5A8	Q5T5A8	94	2.76638	dynamic		6.51433	6.55633	7.09233	7.57567	7.873	7.98233	7.80667	7.459	7.16467	7.06233	-0.7975	-0.7555	-0.2195	0.263833	0.561167	0.6705	0.494833	0.147167	-0.147167	-0.2495	ENSG00000185966	LCE3E	http://www.uniprot.org/uniprot/Q5T5B0	Q5T5B0	92	14.3668	dynamic	4	6.754	7.39833	9.054	10.0957	10.5597	10.5987
2651	0.9803	6.44209e-07	35	53	YES	Euteleostomi	old	ENSG00000024526	DEPDC1	http://www.uniprot.org/uniprot/H0YES2	H0YES2	308	3.99538	dynamic		11.9427	10.6017	10.3917	10.005	9.94433	10.1247	10.0753	10.3767	10.6703	10.8537	1.5585	0.2175	0.0075	-0.379167	-0.439833	-0.2595	-0.308833	-0.0075	0.286167	0.4695	ENSG00000035499	DEPDC1B	http://www.uniprot.org/uniprot/F5H072	F5H072	440	4.5284	dynamic	7	10.5203	9.40533	8.818	8.427	8.34133	8.52633
14	0.9802	6.61648e-07	42	43	YES	Mammalia	intermediate	ENSG00000167757	KLK11	http://www.uniprot.org/uniprot/Q9UBX7	Q9UBX7	282	21.1512	dynamic	3	10.2367	10.616	12.4403	13.2787	13.9483	14.455	14.5967	14.6393	14.611	14.551	-3.965	-3.58567	-1.76133	-0.923	-0.253333	0.253333	0.395	0.437667	0.409333	0.349333	ENSG00000167759	KLK13	http://www.uniprot.org/uniprot/M0R218	M0R218	180	31.5376	dynamic	3	7.125	7.511	8.67833	9.68667	10.5753	11.6093
1057	0.9802	6.5376e-07	60	63	YES	Euteleostomi	old	ENSG00000185022	MAFF	http://www.uniprot.org/uniprot/Q9ULX9	Q9ULX9	164	4.94624	dynamic	2	10.428	12.7343	12.5523	12.3573	12.3413	12.0843	11.855	11.5737	11.5163	11.374	-1.54167	0.764667	0.582667	0.387667	0.371667	0.114667	-0.114667	-0.396	-0.453333	-0.595667	ENSG00000198517	MAFK	http://www.uniprot.org/uniprot/O60675	O60675	156	4.73599	dynamic	2	10.527	12.7707	12.3953	12.3497	12.2	11.9483
14	0.98	6.79513e-07	41	41	YES	Amniota	intermediate	ENSG00000167749	KLK4	http://www.uniprot.org/uniprot/Q9Y5K2	Q9Y5K2	254	9.31356	dynamic	8	9.54	9.14933	9.90533	10.4397	10.7333	11.521	11.792	12.3687	12.1957	12.3263	-1.58717	-1.97783	-1.22183	-0.6875	-0.393833	0.393833	0.664833	1.2415	1.0685	1.19917	ENSG00000169035	KLK7	http://www.uniprot.org/uniprot/B4DHX9	B4DHX9	140	53.1992	dynamic	3	10.7907	11.06	12.293	13.2803	14.4193	15.2903
14	0.98	6.78136e-07	48	41	YES	Theria	intermediate	ENSG00000167749	KLK4	http://www.uniprot.org/uniprot/Q9Y5K2	Q9Y5K2	254	9.31356	dynamic	8	9.54	9.14933	9.90533	10.4397	10.7333	11.521	11.792	12.3687	12.1957	12.3263	-1.58717	-1.97783	-1.22183	-0.6875	-0.393833	0.393833	0.664833	1.2415	1.0685	1.19917	ENSG00000167754	KLK5	http://www.uniprot.org/uniprot/M0QXX2	M0QXX2	205	9.49389	dynamic	5	14.2313	14.0023	14.3733	15.285	16.1077	16.6633
2337	0.9798	7.08403e-07	99	99	YES	Eutheria	intermediate	ENSG00000187990	HIST1H2BG	http://www.uniprot.org/uniprot/P62807	P62807	126	3.33881	dynamic		8.37133	8.458	8.854	9.37367	9.761	10.0417	10.1107	10.0957	10.0833	10.0683	-1.53	-1.44333	-1.04733	-0.527667	-0.140333	0.140333	0.209333	0.194333	0.182	0.167	ENSG00000197903	HIST1H2BK	http://www.uniprot.org/uniprot/O60814	O60814	126	5.52765	dynamic	5	10.3617	10.5583	10.8513	11.3167	11.8907	12.3817
756	0.9794	7.64532e-07	16	26	YES	Bilateria	old	ENSG00000077150	NFKB2	http://www.uniprot.org/uniprot/M0R119	M0R119	68	5.14439	dynamic	2	8.653	11.016	10.7083	10.3987	10.4313	10.07	9.66	9.33	9.22333	9.099	-1.212	1.151	0.843333	0.533667	0.566333	0.205	-0.205	-0.535	-0.641667	-0.766	ENSG00000173039	RELA	http://www.uniprot.org/uniprot/E9PQS6	E9PQS6	208	2.25116	dynamic		10.9143	12.085	11.8197	11.617	11.5763	11.416
2787	0.9789	8.4345e-07	31	36	YES	Euteleostomi	old	ENSG00000163191	S100A11	http://www.uniprot.org/uniprot/P31949	P31949	105	2.31873	dynamic		14.5563	14.6647	14.925	15.2473	15.498	15.664	15.7273	15.7373	15.7697	15.7197	-1.02467	-0.916333	-0.656	-0.333667	-0.083	0.083	0.146333	0.156333	0.188667	0.138667	ENSG00000163221	S100A12	http://www.uniprot.org/uniprot/P80511	P80511	92	3.24601	dynamic		7.171	7.28333	7.845	8.086	8.629	8.84533
3847	0.9788	8.66406e-07	95	95	YES	Homo sapiens	recent	ENSG00000159455	LCE2B	http://www.uniprot.org/uniprot/O14633	O14633	110	2.50186	dynamic		6.31533	6.51633	6.307	6.359	7.18367	7.603	7.63	7.43533	7.422	7.172	-0.8625	-0.6615	-0.870833	-0.818833	0.00583333	0.425167	0.452167	0.2575	0.244167	-0.00583333	ENSG00000187180	LCE2C	http://www.uniprot.org/uniprot/Q5TA81	Q5TA81	110	3.56442	dynamic		6.291	6.52867	6.26567	6.75467	7.69233	8.09933
1746	0.9785	9.1322e-07	99	99	YES	Mammalia	intermediate	ENSG00000124635	HIST1H2BJ	http://www.uniprot.org/uniprot/P06899	P06899	126	3.03704	dynamic		8.18033	8.16733	8.612	9.22867	9.68933	9.77	9.74233	9.59533	9.57333	9.377	-1.29483	-1.30783	-0.863167	-0.2465	0.214167	0.294833	0.267167	0.120167	0.0981667	-0.0981667	ENSG00000184678	HIST2H2BE	http://www.uniprot.org/uniprot/Q16778	Q16778	126	4.03621	dynamic	5	6.53133	6.90767	7.344	7.89933	8.15833	8.46567
3847	0.9776	1.07708e-06	91	87	YES	Simiiformes	recent	ENSG00000187173	LCE2A	http://www.uniprot.org/uniprot/Q5TA79	Q5TA79	106	2.96288	dynamic		6.51367	6.52567	6.687	6.73433	7.69167	7.982	8.08067	7.84433	7.63967	7.48667	-1.0495	-1.0375	-0.876167	-0.828833	0.1285	0.418833	0.5175	0.281167	0.0765	-0.0765	ENSG00000159455	LCE2B	http://www.uniprot.org/uniprot/O14633	O14633	110	2.50186	dynamic		6.31533	6.51633	6.307	6.359	7.18367	7.603
137	0.9772	1.15654e-06	66	84	YES	Hominoidea	recent	ENSG00000231924	PSG1	http://www.uniprot.org/uniprot/P11464	P11464	419	4.42497	dynamic	8	6.27533	6.61733	6.21833	6.26467	6.375	6.829	7.189	7.642	8.13467	8.364	-0.447833	-0.105833	-0.504833	-0.4585	-0.348167	0.105833	0.465833	0.918833	1.4115	1.64083	ENSG00000204941	PSG5	http://www.uniprot.org/uniprot/M0R1G9	M0R1G9	428	13.6422	dynamic	8	7.27	7.08633	6.84167	7.348	7.57967	8.3
3227	0.9768	1.24179e-06	95	95	YES	Amniota	intermediate	ENSG00000203812	HIST2H2AA4	http://www.uniprot.org/uniprot/Q6FI13	Q6FI13	130	8.11918	dynamic	5	8.557	9.51367	10.156	10.9057	11.3427	11.5783	11.485	11.484	11.4667	11.3863	-2.8075	-1.85083	-1.2085	-0.458833	-0.0218333	0.213833	0.1205	0.1195	0.102167	0.0218333	ENSG00000184270	HIST2H2AB	http://www.uniprot.org/uniprot/Q8IUE6	Q8IUE6	130	3.9504	dynamic		10.9757	11.1577	11.615	12.2613	12.6843	12.8853
289	0.9762	1.36602e-06	72	73	YES	Mammalia	intermediate	ENSG00000171401	KRT13	http://www.uniprot.org/uniprot/P13646	P13646	458	24.4371	dynamic	3	13.187	13.1503	14.3287	15.0283	15.9007	16.7923	16.9427	17.387	17.6347	17.7613	-3.1595	-3.19617	-2.01783	-1.31817	-0.445833	0.445833	0.596167	1.0405	1.28817	1.41483	ENSG00000171346	KRT15	http://www.uniprot.org/uniprot/A8MT21	#REF!	291	3.6284	dynamic		17.5227	17.245	18.0613	18.4323	18.7133	19.012
137	0.976	1.4192e-06	92	92	YES	Homininae	recent	ENSG00000231924	PSG1	http://www.uniprot.org/uniprot/P11464	P11464	419	4.42497	dynamic	8	6.27533	6.61733	6.21833	6.26467	6.375	6.829	7.189	7.642	8.13467	8.364	-0.447833	-0.105833	-0.504833	-0.4585	-0.348167	0.105833	0.465833	0.918833	1.4115	1.64083	ENSG00000124467	PSG8	http://www.uniprot.org/uniprot/M0QYP3	M0QYP3	40	17.5817	dynamic	8	7.239	7.112	6.82833	6.835	7.73467	8.57167
3001	0.9759	1.43001e-06	82	82	YES	Catarrhini	recent	ENSG00000179826	MRGPRX3	http://www.uniprot.org/uniprot/E9PPY5	E9PPY5	246	5.73715	dynamic	1	7.009	8.81133	8.65233	8.037	7.21267	6.85433	6.58667	6.443	6.37533	6.291	0.0773333	1.87967	1.72067	1.10533	0.281	-0.0773333	-0.345	-0.488667	-0.556333	-0.640667	ENSG00000179817	MRGPRX4	http://www.uniprot.org/uniprot/Q96LA9	Q96LA9	322	2.74537	dynamic		6.50867	7.76033	7.46267	7.00567	6.55067	6.516
91	0.9758	1.44843e-06	91	94	YES	Simiiformes	recent	ENSG00000094796	KRT31	http://www.uniprot.org/uniprot/Q15323	Q15323	416	8.60594	dynamic	5	13.7067	13.7477	14.165	14.7017	15.3767	16.1547	16.457	16.6367	16.7853	16.812	-2.059	-2.018	-1.60067	-1.064	-0.389	0.389	0.691333	0.871	1.01967	1.04633	ENSG00000006059	KRT33A	http://www.uniprot.org/uniprot/O76009	O76009	404	6.24341	dynamic	8	7.58467	7.94733	8.08367	8.277	8.67567	9.219
1057	0.9757	1.49211e-06	19	37	YES	Bilateria	old	ENSG00000204103	MAFB	http://www.uniprot.org/uniprot/Q9Y5Q3	Q9Y5Q3	323	13.3306	dynamic	2	10.929	14.2327	13.91	13.3597	12.4013	11.907	11.5537	11.0133	10.5543	10.496	-0.801333	2.50233	2.17967	1.62933	0.671	0.176667	-0.176667	-0.717	-1.176	-1.23433	ENSG00000197063	MAFG	http://www.uniprot.org/uniprot/O15525	O15525	162	3.3535	dynamic		11.0943	12.84	12.5697	12.3093	12.109	11.8973
146	0.9751	1.63798e-06	60	60	YES	Theria	intermediate	ENSG00000205413	SAMD9	http://www.uniprot.org/uniprot/Q5K651	Q5K651	1589	4.31492	dynamic	5	7.344	7.54733	8.529	8.70167	9.00733	9.322	9.26267	9.25967	9.41967	9.45333	-1.7895	-1.58617	-0.6045	-0.431833	-0.126167	0.1885	0.129167	0.126167	0.286167	0.319833	ENSG00000177409	SAMD9L	http://www.uniprot.org/uniprot/Q8IVG5	Q8IVG5	1584	6.33349	dynamic	5	9.095	8.93067	9.798	10.213	10.771	11.2137
624	0.974	1.93877e-06	26	28	YES	Chordata	old	ENSG00000196739	COL27A1	http://www.uniprot.org/uniprot/Q8IZC6	Q8IZC6	1860	3.75115	dynamic		12.9273	13.3153	13.2503	12.4917	11.746	11.4933	11.5433	11.436	11.408	11.4637	1.28267	1.67067	1.60567	0.847	0.101333	-0.151333	-0.101333	-0.208667	-0.236667	-0.181	ENSG00000188153	COL4A5	http://www.uniprot.org/uniprot/H0Y9H0	H0Y9H0	174	3.17921	dynamic		10.7653	10.9707	10.6307	10.1067	9.60433	9.302
289	0.9739	1.96126e-06	55	63	YES	Tetrapoda	intermediate	ENSG00000171401	KRT13	http://www.uniprot.org/uniprot/P13646	P13646	458	24.4371	dynamic	3	13.187	13.1503	14.3287	15.0283	15.9007	16.7923	16.9427	17.387	17.6347	17.7613	-3.1595	-3.19617	-2.01783	-1.31817	-0.445833	0.445833	0.596167	1.0405	1.28817	1.41483	ENSG00000171345	KRT19	http://www.uniprot.org/uniprot/C9JM50	C9JM50	196	7.01123	dynamic	5	16.698	16.273	17.1053	18.111	18.5867	18.7727
137	0.9737	2.03509e-06	82	65	YES	Hominoidea	recent	ENSG00000204941	PSG5	http://www.uniprot.org/uniprot/Q15238	Q15238	335	13.6422	dynamic	8	7.27	7.08633	6.84167	7.348	7.57967	8.3	9.06267	9.78833	10.3837	10.6117	-0.669833	-0.8535	-1.09817	-0.591833	-0.360167	0.360167	1.12283	1.8485	2.44383	2.67183	ENSG00000183668	PSG9	http://www.uniprot.org/uniprot/Q15227	Q15227	402	2.32409	dynamic		6.22633	6.27333	6.26767	6.19867	6.29733	6.46333
3691	0.9736	2.07076e-06	76	85	YES	Primates	recent	ENSG00000204065	TCEAL5	http://www.uniprot.org/uniprot/Q5H9L2	Q5H9L2	206	2.42279	dynamic		12.711	11.4343	11.903	12.1887	12.1757	12.0713	11.915	11.9347	11.909	11.8897	0.786167	-0.4905	-0.0218333	0.263833	0.250833	0.1465	-0.00983334	0.00983334	-0.0158333	-0.0351667	ENSG00000204071	TCEAL6	http://www.uniprot.org/uniprot/Q6IPX3	Q6IPX3	200	2.30591	dynamic		13.269	12.0637	12.3487	12.803	12.7483	12.658
319	0.9728	2.31886e-06	40	43	YES	Euteleostomi	old	ENSG00000135750	KCNK1	http://www.uniprot.org/uniprot/Q5T5E7	Q5T5E7	220	4.24667	dynamic	2	12.0047	13.2183	14.091	13.8247	13.5173	13.2097	13.1583	12.851	12.6543	12.489	-1.17933	0.0343333	0.907	0.640667	0.333333	0.0256667	-0.0256667	-0.333	-0.529667	-0.695	ENSG00000099337	KCNK6	http://www.uniprot.org/uniprot/Q9Y257	Q9Y257	313	2.02464	dynamic		11.6897	12.1113	12.7073	12.57	12.4373	12.1787
3847	0.9727	2.3372e-06	26	28	YES	Theria	intermediate	ENSG00000169509	CRCT1	http://www.uniprot.org/uniprot/Q9UGL9	Q9UGL9	99	174.934	dynamic	3	9.21333	11.6313	14.992	15.937	16.5313	16.664	16.5237	15.9653	15.548	14.7563	-6.52917	-4.11117	-0.7505	0.1945	0.788833	0.9215	0.781167	0.222833	-0.1945	-0.986167	ENSG00000163202	LCE3D	http://www.uniprot.org/uniprot/Q9BYE3	Q9BYE3	92	59.2332	dynamic	3	7.79533	8.65367	11.516	12.8447	13.612	13.6837
4000	0.9724	2.45579e-06	39	37	YES	Mammalia	intermediate	ENSG00000185873	TMPRSS11B	http://www.uniprot.org/uniprot/Q86T26	Q86T26	416	10.8328	dynamic	4	6.29667	7.26333	8.85067	9.45133	9.663	9.734	9.588	9.216	8.89333	8.43267	-2.758	-1.79133	-0.204	0.396667	0.608333	0.679333	0.533333	0.161333	-0.161333	-0.622	ENSG00000198092	TMPRSS11F	http://www.uniprot.org/uniprot/Q6ZWK6	Q6ZWK6	438	10.2745	dynamic	4	6.862	7.24667	9.04167	9.78033	9.87633	10.223
3806	0.972	2.5929e-06	35	37	YES	Amniota	intermediate	ENSG00000081041	CXCL2	http://www.uniprot.org/uniprot/P19875	P19875	107	16.9084	dynamic	2	8.21067	12.2903	11.5313	11.1793	11.1497	10.9153	10.6787	10.2643	9.925	9.67867	-2.58633	1.49333	0.734333	0.382333	0.352667	0.118333	-0.118333	-0.532667	-0.872	-1.11833	ENSG00000169429	IL8	http://www.uniprot.org/uniprot/P10145	P10145	99	190.767	dynamic	2	6.369	13.9447	13.305	11.262	10.9463	10.7257
2787	0.9716	2.75752e-06	25	28	YES	Euteleostomi	old	ENSG00000163191	S100A11	http://www.uniprot.org/uniprot/P31949	P31949	105	2.31873	dynamic		14.5563	14.6647	14.925	15.2473	15.498	15.664	15.7273	15.7373	15.7697	15.7197	-1.02467	-0.916333	-0.656	-0.333667	-0.083	0.083	0.146333	0.156333	0.188667	0.138667	ENSG00000143546	S100A8	http://www.uniprot.org/uniprot/P05109	P05109	93	4.51377	dynamic	5	13.6627	13.4293	13.6707	14.2413	14.8547	15.4523
3847	0.9716	2.73111e-06	78	80	YES	Haplorrhini	recent	ENSG00000187238	LCE3B	http://www.uniprot.org/uniprot/Q5TA77	Q5TA77	95	3.74942	dynamic		7.42067	7.492	8.11967	8.704	9.148	9.32733	9.08133	8.59433	8.33967	8.21633	-1.04633	-0.975	-0.347333	0.237	0.681	0.860333	0.614333	0.127333	-0.127333	-0.250667	ENSG00000185966	LCE3E	http://www.uniprot.org/uniprot/Q5T5B0	Q5T5B0	92	14.3668	dynamic	4	6.754	7.39833	9.054	10.0957	10.5597	10.5987
137	0.9715	2.7752e-06	84	84	YES	Hominidae	recent	ENSG00000124467	PSG8	http://www.uniprot.org/uniprot/Q9UQ74	Q9UQ74	426	17.5817	dynamic	8	7.239	7.112	6.82833	6.835	7.73467	8.57167	9.25367	10.0893	10.7977	10.9643	-0.914167	-1.04117	-1.32483	-1.31817	-0.4185	0.4185	1.1005	1.93617	2.6445	2.81117	ENSG00000183668	PSG9	http://www.uniprot.org/uniprot/Q15227	Q15227	402	2.32409	dynamic		6.22633	6.27333	6.26767	6.19867	6.29733	6.46333
1136	0.9715	2.784e-06	55	61	YES	Vertebrata	old	ENSG00000162599	NFIA	http://www.uniprot.org/uniprot/Q12857	Q12857	509	3.6025	dynamic		10.4573	8.83167	8.71167	9.16533	9.62733	9.766	10.0153	10.14	10.29	10.5607	0.566667	-1.059	-1.179	-0.725333	-0.263333	-0.124667	0.124667	0.249333	0.399333	0.67	ENSG00000141905	NFIC	http://www.uniprot.org/uniprot/P08651	P08651	508	2.8206	dynamic		10.7013	9.34333	9.20533	9.68033	9.98367	9.859
49	0.9713	2.85435e-06	78	78	YES	Euteleostomi	old	ENSG00000154764	WNT7A	http://www.uniprot.org/uniprot/O00755	O00755	349	5.63598	dynamic	4	11.0943	9.898	11.8273	12.3227	12.3927	12.2217	12.0453	11.8283	11.7153	11.44	-0.7335	-1.92983	-0.0005	0.494833	0.564833	0.393833	0.2175	0.0005	-0.1125	-0.387833	ENSG00000188064	WNT7B	http://www.uniprot.org/uniprot/B8A595	B8A595	333	4.40355	dynamic	4	10.903	10.1727	11.9717	12.2737	12.3113	12.0697
2973	0.9713	2.84966e-06	38	38	YES	Euteleostomi	old	ENSG00000144354	CDCA7	http://www.uniprot.org/uniprot/Q9BWT1	Q9BWT1	371	8.60396	dynamic	7	13.3037	11.158	10.1987	10.8587	10.499	10.6147	10.9537	11.255	11.221	11.44	2.24783	0.102167	-0.857167	-0.197167	-0.556833	-0.441167	-0.102167	0.199167	0.165167	0.384167	ENSG00000164649	CDCA7L	http://www.uniprot.org/uniprot/C9IZR6	C9IZR6	156	3.3597	dynamic		11.9997	10.96	10.2513	10.4503	10.573	10.4727
1082	0.9712	2.92341e-06	23	25	YES	Bilateria	old	ENSG00000145386	CCNA2	http://www.uniprot.org/uniprot/P20248	P20248	432	4.23296	dynamic	7	11.021	10.1623	9.19133	8.93933	8.987	9.27533	9.26833	9.612	9.94033	10.0833	1.57733	0.718667	-0.252333	-0.504333	-0.456667	-0.168333	-0.175333	0.168333	0.496667	0.639667	ENSG00000157456	CCNB2	http://www.uniprot.org/uniprot/O95067	O95067	398	5.66863	dynamic	7	14.38	13.047	12.61	11.877	11.973	12.2957
3906	0.9712	2.92521e-06	52	51	YES	Amniota	intermediate	ENSG00000196611	MMP1	http://www.uniprot.org/uniprot/P03956	P03956	469	73.8913	dynamic	3	11.9257	14.3633	16.896	17.7657	18.1243	18.133	17.8047	16.941	16.063	14.896	-4.99283	-2.55517	-0.0225	0.847167	1.20583	1.2145	0.886167	0.0225	-0.8555	-2.0225	ENSG00000166670	MMP10	http://www.uniprot.org/uniprot/P09238	P09238	476	112.361	dynamic	3	8.63167	12.4273	14.523	15.0637	15.2827	15.4437
1082	0.971	3.00341e-06	25	25	YES	Bilateria	old	ENSG00000145386	CCNA2	http://www.uniprot.org/uniprot/P20248	P20248	432	4.23296	dynamic	7	11.021	10.1623	9.19133	8.93933	8.987	9.27533	9.26833	9.612	9.94033	10.0833	1.57733	0.718667	-0.252333	-0.504333	-0.456667	-0.168333	-0.175333	0.168333	0.496667	0.639667	ENSG00000134057	CCNB1	http://www.uniprot.org/uniprot/H0YA62	H0YA62	185	5.43897	dynamic	7	14.3547	13.0587	12.61	12.0697	11.9113	12.337
1733	0.9709	3.029e-06	100	100	YES	Euteleostomi	old	ENSG00000196176	HIST1H4A	http://www.uniprot.org/uniprot/P62805	P62805	103	2.57934	dynamic		9.201	8.845	8.08767	7.83467	7.93767	7.834	7.907	7.87467	7.86867	7.90367	1.29567	0.939667	0.182333	-0.0706667	0.0323333	-0.0713333	0.00166667	-0.0306667	-0.0366667	-0.00166667	ENSG00000124529	HIST1H4B	http://www.uniprot.org/uniprot/P62805	P62805	103	5.4214	dynamic	7	14.5647	14.0603	12.7223	12.126	12.5097	12.225
14	0.9707	3.11665e-06	41	45	YES	Mammalia	intermediate	ENSG00000129437	KLK14	http://www.uniprot.org/uniprot/Q9P0G3	Q9P0G3	267	16.9828	dynamic	3	6.19533	6.50767	7.91567	8.70167	9.42167	10.2337	10.2813	10.169	10.0783	9.83767	-3.43433	-3.122	-1.714	-0.928	-0.208	0.604	0.651667	0.539333	0.448667	0.208	ENSG00000167755	KLK6	http://www.uniprot.org/uniprot/E7ETY0	E7ETY0	120	22.7375	dynamic	3	11.42	11.4363	12.209	13.647	14.8067	15.307
624	0.9702	3.32274e-06	25	28	YES	Chordata	old	ENSG00000196739	COL27A1	http://www.uniprot.org/uniprot/Q8IZC6	Q8IZC6	1860	3.75115	dynamic		12.9273	13.3153	13.2503	12.4917	11.746	11.4933	11.5433	11.436	11.408	11.4637	1.28267	1.67067	1.60567	0.847	0.101333	-0.151333	-0.101333	-0.208667	-0.236667	-0.181	ENSG00000187498	COL4A1	http://www.uniprot.org/uniprot/F5H5K0	F5H5K0	519	5.2162	dynamic	1	10.9287	11.1603	10.4607	9.91167	9.315	8.79167
2787	0.9702	3.32624e-06	28	23	YES	Amniota	intermediate	ENSG00000143546	S100A8	http://www.uniprot.org/uniprot/P05109	P05109	93	4.51377	dynamic	5	13.6627	13.4293	13.6707	14.2413	14.8547	15.4523	15.5883	15.6037	15.5957	15.5013	-1.49083	-1.72417	-1.48283	-0.912167	-0.298833	0.298833	0.434833	0.450167	0.442167	0.347833	ENSG00000163220	S100A9	http://www.uniprot.org/uniprot/P06702	P06702	114	20.0751	dynamic	3	10.4383	10.692	11.8137	12.3687	13.0787	13.8837
14	0.9699	3.45498e-06	36	39	YES	Theria	intermediate	ENSG00000167759	KLK13	http://www.uniprot.org/uniprot/Q9UKR3	Q9UKR3	277	31.5376	dynamic	3	7.125	7.511	8.67833	9.68667	10.5753	11.6093	11.798	11.9923	12.104	12.0093	-3.96733	-3.58133	-2.414	-1.40567	-0.517	0.517	0.705667	0.9	1.01167	0.917	ENSG00000167749	KLK4	http://www.uniprot.org/uniprot/M0QYN5	M0QYN5	71	9.31356	dynamic	8	9.54	9.14933	9.90533	10.4397	10.7333	11.521
1744	0.9695	3.66542e-06	100	100	YES	Eutheria	intermediate	ENSG00000184348	HIST1H2AK	http://www.uniprot.org/uniprot/P0C0S8	P0C0S8	130	3.38698	dynamic		12.4597	12.3423	12.0857	12.3443	12.7897	13.106	13.245	13.508	13.689	13.8457	-0.488167	-0.6055	-0.862167	-0.6035	-0.158167	0.158167	0.297167	0.560167	0.741167	0.897833	ENSG00000233224	HIST1H2AM	http://www.uniprot.org/uniprot/P0C0S8	P0C0S8	130	3.33033	dynamic		11.3557	11.3727	11.317	11.7347	12.244	12.51
2335	0.9695	3.63365e-06	100	100	YES	Euteleostomi	old	ENSG00000197061	HIST1H4C	http://www.uniprot.org/uniprot/P62805	P62805	103	4.93255	dynamic	7	17.5327	17.2257	15.6353	15.2303	15.7467	15.4827	15.5807	15.8353	15.967	16.054	1.74167	1.43467	-0.155667	-0.560667	-0.0443333	-0.308333	-0.210333	0.0443333	0.176	0.263	ENSG00000188987	HIST1H4D	http://www.uniprot.org/uniprot/P62805	P62805	103	5.44023	dynamic	7	12.646	12.1657	10.842	10.2173	10.4767	10.2023
3847	0.9693	3.72455e-06	47	58	YES	Theria	intermediate	ENSG00000196734	LCE1B	http://www.uniprot.org/uniprot/Q5T7P3	Q5T7P3	118	2.81084	dynamic		6.689	6.88233	7.18533	7.35733	7.99767	8.18	7.93633	7.66667	7.43367	7.39267	-0.724167	-0.530833	-0.227833	-0.0558333	0.5845	0.766833	0.523167	0.2535	0.0205	-0.0205	ENSG00000187238	LCE3B	http://www.uniprot.org/uniprot/Q5TA77	Q5TA77	95	3.74942	dynamic		7.42067	7.492	8.11967	8.704	9.148	9.32733
3217	0.9689	3.93045e-06	51	49	YES	Vertebrata	old	ENSG00000172197	MBOAT1	http://www.uniprot.org/uniprot/Q6ZNC8	Q6ZNC8	495	2.34404	dynamic		10.1917	10.035	10.2177	10.6717	10.883	10.95	11.08	11.2537	11.26	11.264	-0.724833	-0.8815	-0.698833	-0.244833	-0.0335	0.0335	0.1635	0.337167	0.3435	0.3475	ENSG00000143797	MBOAT2	http://www.uniprot.org/uniprot/F8WDJ6	F8WDJ6	46	3.07233	dynamic		10.2377	10.1263	10.5027	11.209	11.479	11.4003
3681	0.9685	4.16608e-06	69	68	YES	Eutheria	intermediate	ENSG00000174125	TLR1	http://www.uniprot.org/uniprot/Q15399	Q15399	786	8.13984	dynamic	8	7.037	6.698	6.746	6.913	7.636	8.34133	8.574	8.90133	9.30833	9.723	-0.951667	-1.29067	-1.24267	-1.07567	-0.352667	0.352667	0.585333	0.912667	1.31967	1.73433	ENSG00000174130	TLR6	http://www.uniprot.org/uniprot/Q9Y2C9	Q9Y2C9	796	2.73903	dynamic		6.98767	6.87233	6.70567	6.88433	7.301	7.39967
3847	0.968	4.43961e-06	79	76	YES	Simiiformes	recent	ENSG00000185962	LCE3A	http://www.uniprot.org/uniprot/Q5TA76	Q5TA76	89	3.57349	dynamic		6.85367	7.337	8.15033	8.48967	8.691	8.61767	8.40633	8.23833	7.61667	7.392	-1.34067	-0.857333	-0.044	0.295333	0.496667	0.423333	0.212	0.044	-0.577667	-0.802333	ENSG00000185966	LCE3E	http://www.uniprot.org/uniprot/Q5T5B0	Q5T5B0	92	14.3668	dynamic	4	6.754	7.39833	9.054	10.0957	10.5597	10.5987
14	0.9679	4.47868e-06	37	42	YES	Mammalia	intermediate	ENSG00000167757	KLK11	http://www.uniprot.org/uniprot/Q9UBX7	Q9UBX7	282	21.1512	dynamic	3	10.2367	10.616	12.4403	13.2787	13.9483	14.455	14.5967	14.6393	14.611	14.551	-3.965	-3.58567	-1.76133	-0.923	-0.253333	0.253333	0.395	0.437667	0.409333	0.349333	ENSG00000167755	KLK6	http://www.uniprot.org/uniprot/E7ETY0	E7ETY0	120	22.7375	dynamic	3	11.42	11.4363	12.209	13.647	14.8067	15.307
2462	0.9678	4.54248e-06	50	51	YES	Euteleostomi	old	ENSG00000134871	COL4A2	http://www.uniprot.org/uniprot/A2A352	A2A352	105	3.47096	dynamic		14.9917	14.855	14.3607	14.0133	13.6527	13.1963	13.2193	13.2013	13.348	13.3777	1.4765	1.33983	0.8455	0.498167	0.1375	-0.318833	-0.295833	-0.313833	-0.167167	-0.1375	ENSG00000197565	COL4A6	http://www.uniprot.org/uniprot/F5H851	F5H851	1666	5.12659	dynamic	1	11.356	11.4417	10.9853	10.4847	10.0243	9.51567
3853	0.9677	4.59847e-06	40	49	YES	Amniota	intermediate	ENSG00000169469	SPRR1B	http://www.uniprot.org/uniprot/P22528	P22528	89	11.3189	dynamic	3	13.437	13.502	14.955	16.0053	16.574	16.826	16.9233	16.9377	16.8863	16.6917	-3.19583	-3.13083	-1.67783	-0.6275	-0.0588333	0.193167	0.2905	0.304833	0.2535	0.0588333	ENSG00000159516	SPRR2G	http://www.uniprot.org/uniprot/Q9BYE4	Q9BYE4	73	10.9866	dynamic	5	6.361	6.80533	7.25	8.563	9.389	9.81867
3974	0.9675	4.68089e-06	93	93	YES	Eutheria	intermediate	ENSG00000205362	MT1A	http://www.uniprot.org/uniprot/P04731	P04731	61	4.91776	dynamic	7	16.4373	16.0173	14.9333	14.1393	14.3273	14.1833	14.3313	14.3093	14.452	14.6647	2.04567	1.62567	0.541667	-0.252333	-0.0643333	-0.208333	-0.0603333	-0.0823333	0.0603333	0.273	ENSG00000169715	MT1E	http://www.uniprot.org/uniprot/H3BU80	H3BU80	39	6.36282	dynamic	7	16.446	15.806	14.4633	13.7763	14.2513	14.2013
1291	0.9673	4.79905e-06	26	23	YES	Vertebrata	old	ENSG00000012822	CALCOCO1	http://www.uniprot.org/uniprot/Q9P1Z2	Q9P1Z2	691	3.34344	dynamic		8.14967	8.39433	8.938	9.188	9.65433	9.891	9.8	9.64333	9.699	9.611	-1.4775	-1.23283	-0.689167	-0.439167	0.0271667	0.263833	0.172833	0.0161667	0.0718333	-0.0161667	ENSG00000106052	TAX1BP1	http://www.uniprot.org/uniprot/B8ZZD4	B8ZZD4	813	2.09798	dynamic		13.803	13.9733	14.5777	14.686	14.7967	14.872
3847	0.9673	4.77973e-06	84	86	YES	Simiiformes	recent	ENSG00000244057	LCE3C	http://www.uniprot.org/uniprot/Q5T5A8	Q5T5A8	94	2.76638	dynamic		6.51433	6.55633	7.09233	7.57567	7.873	7.98233	7.80667	7.459	7.16467	7.06233	-0.7975	-0.7555	-0.2195	0.263833	0.561167	0.6705	0.494833	0.147167	-0.147167	-0.2495	ENSG00000163202	LCE3D	http://www.uniprot.org/uniprot/Q9BYE3	Q9BYE3	92	59.2332	dynamic	3	7.79533	8.65367	11.516	12.8447	13.612	13.6837
1746	0.9665	5.26045e-06	98	98	YES	Mammalia	intermediate	ENSG00000196226	HIST1H2BB	http://www.uniprot.org/uniprot/P33778	P33778	126	2.5088	dynamic		9.506	9.427	9.388	9.76967	10.2563	10.4847	10.495	10.555	10.6937	10.715	-0.8645	-0.9435	-0.9825	-0.600833	-0.114167	0.114167	0.1245	0.1845	0.323167	0.3445	ENSG00000196331	HIST1H2BO	http://www.uniprot.org/uniprot/P23527	P23527	126	4.0831	dynamic	5	10.757	10.6993	11.1117	11.8103	12.3403	12.5763
2934	0.9664	5.3852e-06	84	84	YES	Catarrhini	recent	ENSG00000131848	ZSCAN5A	http://www.uniprot.org/uniprot/Q9BUG6	Q9BUG6	496	2.71384	dynamic		9.15467	9.316	9.82933	9.20733	8.96733	8.78633	8.61233	8.44133	8.389	8.44333	0.277833	0.439167	0.9525	0.3305	0.0905	-0.0905	-0.2645	-0.4355	-0.487833	-0.4335	ENSG00000204532	ZSCAN5C	http://www.uniprot.org/uniprot/A6NGD5	#REF!	496	2.04911	dynamic		7.668	7.71367	8.04667	7.56733	7.17367	7.253
363	0.9662	5.47034e-06	27	28	YES	Chordata	old	ENSG00000140391	TSPAN3	http://www.uniprot.org/uniprot/H0YMH8	H0YMH8	45	2.1004	dynamic		12.7833	12.479	12.1493	12.2797	12.6743	12.9367	13.063	13.0803	12.9417	13.22	-0.0766667	-0.381	-0.710667	-0.580333	-0.185667	0.0766667	0.203	0.220333	0.0816667	0.36	ENSG00000000003	TSPAN6	http://www.uniprot.org/uniprot/O43657	O43657	245	2.4144	dynamic		11.2633	10.9743	10.742	10.9183	11.3473	11.6827
14	0.966	5.60604e-06	37	39	YES	Mammalia	intermediate	ENSG00000167749	KLK4	http://www.uniprot.org/uniprot/Q9Y5K2	Q9Y5K2	254	9.31356	dynamic	8	9.54	9.14933	9.90533	10.4397	10.7333	11.521	11.792	12.3687	12.1957	12.3263	-1.58717	-1.97783	-1.22183	-0.6875	-0.393833	0.393833	0.664833	1.2415	1.0685	1.19917	ENSG00000167755	KLK6	http://www.uniprot.org/uniprot/E7ETY0	E7ETY0	120	22.7375	dynamic	3	11.42	11.4363	12.209	13.647	14.8067	15.307
3847	0.9657	5.81467e-06	80	83	YES	Haplorrhini	recent	ENSG00000187238	LCE3B	http://www.uniprot.org/uniprot/Q5TA77	Q5TA77	95	3.74942	dynamic		7.42067	7.492	8.11967	8.704	9.148	9.32733	9.08133	8.59433	8.33967	8.21633	-1.04633	-0.975	-0.347333	0.237	0.681	0.860333	0.614333	0.127333	-0.127333	-0.250667	ENSG00000163202	LCE3D	http://www.uniprot.org/uniprot/Q9BYE3	Q9BYE3	92	59.2332	dynamic	3	7.79533	8.65367	11.516	12.8447	13.612	13.6837
3974	0.9655	5.96464e-06	85	85	YES	Haplorrhini	recent	ENSG00000169715	MT1E	http://www.uniprot.org/uniprot/H3BU80	H3BU80	39	6.36282	dynamic	7	16.446	15.806	14.4633	13.7763	14.2513	14.2013	14.3353	14.4557	14.5233	14.7613	1.9865	1.3465	0.00383333	-0.683167	-0.208167	-0.258167	-0.124167	-0.00383333	0.0638333	0.301833	ENSG00000205364	MT1M	http://www.uniprot.org/uniprot/H3BUC6	H3BUC6	69	7.04695	dynamic	7	14.3257	13.0717	11.7017	11.5087	11.815	11.857
3987	0.9653	6.11522e-06	45	42	YES	Bilateria	old	ENSG00000164167	LSM6	http://www.uniprot.org/uniprot/P62312	P62312	80	2.26211	dynamic		12.5073	12.1757	12.094	11.5477	11.391	11.3297	11.438	11.528	11.476	11.5397	0.9735	0.641833	0.560167	0.0138333	-0.142833	-0.204167	-0.0958333	-0.00583334	-0.0578333	0.00583334	ENSG00000139343	SNRPF	http://www.uniprot.org/uniprot/F8W0W6	F8W0W6	127	2.49263	dynamic		15.5947	15.3437	15.0473	14.576	14.3023	14.277
2335	0.9652	6.17328e-06	100	100	YES	Euteleostomi	old	ENSG00000188987	HIST1H4D	http://www.uniprot.org/uniprot/P62805	P62805	103	5.44023	dynamic	7	12.646	12.1657	10.842	10.2173	10.4767	10.2023	10.2913	10.584	10.557	10.6267	2.0755	1.59517	0.2715	-0.353167	-0.0938333	-0.368167	-0.279167	0.0135	-0.0135	0.0561667	ENSG00000198558	HIST1H4L	http://www.uniprot.org/uniprot/P62805	P62805	103	4.96686	dynamic	7	15.3807	14.961	13.4383	13.0683	13.4843	13.213
14	0.9648	6.43716e-06	35	40	YES	Amniota	intermediate	ENSG00000167757	KLK11	http://www.uniprot.org/uniprot/Q9UBX7	Q9UBX7	282	21.1512	dynamic	3	10.2367	10.616	12.4403	13.2787	13.9483	14.455	14.5967	14.6393	14.611	14.551	-3.965	-3.58567	-1.76133	-0.923	-0.253333	0.253333	0.395	0.437667	0.409333	0.349333	ENSG00000169035	KLK7	http://www.uniprot.org/uniprot/B4DHX9	B4DHX9	140	53.1992	dynamic	3	10.7907	11.06	12.293	13.2803	14.4193	15.2903
837	0.9644	6.69595e-06	9	14	YES	Bilateria	old	ENSG00000138778	CENPE	http://www.uniprot.org/uniprot/D6RBW0	D6RBW0	1126	2.74347	dynamic		12.112	11.4873	10.8923	10.7327	10.9377	10.922	10.656	10.8103	11.0407	11.136	1.18217	0.5575	-0.0375	-0.197167	0.00783334	-0.00783334	-0.273833	-0.1195	0.110833	0.206167	ENSG00000138182	KIF20B	http://www.uniprot.org/uniprot/C9J6W2	C9J6W2	1850	2.40549	dynamic		9.59533	8.828	8.46167	8.329	8.369	8.331
3853	0.9643	6.79256e-06	40	49	YES	Amniota	intermediate	ENSG00000169474	SPRR1A	http://www.uniprot.org/uniprot/P35321	P35321	89	5.54172	dynamic	5	13.7023	13.8697	14.4797	15.081	15.667	15.997	16.06	16.1727	16.1077	15.9083	-2.08533	-1.918	-1.308	-0.706667	-0.120667	0.209333	0.272333	0.385	0.32	0.120667	ENSG00000159516	SPRR2G	http://www.uniprot.org/uniprot/Q9BYE4	Q9BYE4	73	10.9866	dynamic	5	6.361	6.80533	7.25	8.563	9.389	9.81867
1746	0.9641	6.9588e-06	99	99	YES	Mammalia	intermediate	ENSG00000196331	HIST1H2BO	http://www.uniprot.org/uniprot/P23527	P23527	126	4.0831	dynamic	5	10.757	10.6993	11.1117	11.8103	12.3403	12.5763	12.551	12.6077	12.729	12.671	-1.68867	-1.74633	-1.334	-0.635333	-0.105333	0.130667	0.105333	0.162	0.283333	0.225333	ENSG00000184678	HIST2H2BE	http://www.uniprot.org/uniprot/Q16778	Q16778	126	4.03621	dynamic	5	6.53133	6.90767	7.344	7.89933	8.15833	8.46567
3637	0.9639	7.10784e-06	25	27	YES	Euteleostomi	old	ENSG00000116663	FBXO6	http://www.uniprot.org/uniprot/Q9NRD1	Q9NRD1	293	2.93359	dynamic		9.12233	8.63967	9.40533	9.945	10.055	10.1463	10.1087	10.1883	10.1923	10.1003	-0.955333	-1.438	-0.672333	-0.132667	-0.0226667	0.0686667	0.031	0.110667	0.114667	0.0226667	ENSG00000188505	NCCRP1	http://www.uniprot.org/uniprot/Q6ZVX7	Q6ZVX7	275	85.1735	dynamic	3	9.39533	9.53567	11.9093	13.5853	14.5247	15.156
644	0.9637	7.30081e-06	6	7	YES	Vertebrata	old	ENSG00000178685	PARP10	http://www.uniprot.org/uniprot/Q53GL7	Q53GL7	1025	4.77224	dynamic	5	11.4147	10.5357	11.1267	11.719	12.314	12.7347	12.7903	12.6433	12.5833	12.6323	-1.034	-1.913	-1.322	-0.729667	-0.134667	0.286	0.341667	0.194667	0.134667	0.183667	ENSG00000138496	PARP9	http://www.uniprot.org/uniprot/G5E9U8	G5E9U8	399	4.1979	dynamic	5	10.3123	10.0593	10.4123	10.9647	11.4497	11.801
793	0.9637	7.27343e-06	24	31	YES	Bilateria	old	ENSG00000007968	E2F2	http://www.uniprot.org/uniprot/Q14209	Q14209	437	28.3249	dynamic	8	9.682	8.21167	9.66933	10.457	10.457	11.508	11.9073	12.4513	12.7117	13.0357	-1.3005	-2.77083	-1.31317	-0.5255	-0.5255	0.5255	0.924833	1.46883	1.72917	2.05317	ENSG00000133740	E2F5	http://www.uniprot.org/uniprot/E5RHD4	E5RHD4	173	2.06337	dynamic		7.731	7.501	7.494	7.814	7.90367	8.05933
326	0.9634	7.53028e-06	20	13	YES	Euteleostomi	old	ENSG00000162458	FBLIM1	http://www.uniprot.org/uniprot/Q8WUP2	Q8WUP2	373	2.29474	dynamic		12.3103	13.209	13.0457	12.903	12.477	12.417	12.3563	12.2583	12.1017	12.0107	-0.0763333	0.822333	0.659	0.516333	0.0903333	0.0303333	-0.0303333	-0.128333	-0.285	-0.376	ENSG00000159840	ZYX	http://www.uniprot.org/uniprot/H7C3D3	H7C3D3	176	3.57597	dynamic		12.0263	13.2713	12.7193	12.395	12.1817	12.0157
2857	0.9634	7.53281e-06	41	69	YES	Homininae	recent	ENSG00000121335	PRB2	http://www.uniprot.org/uniprot/P02812	P02812	416	7.82089	dynamic	5	6.13533	6.27333	6.881	7.91667	8.47733	9.09233	9.10267	9.04033	8.816	8.62133	-2.414	-2.276	-1.66833	-0.632667	-0.072	0.543	0.553333	0.491	0.266667	0.072	ENSG00000230657	PRB4	http://www.uniprot.org/uniprot/E7EXA8	E7EXA8	178	2.03402	dynamic		7.43133	7.522	7.51967	7.86667	8.23167	8.45567
14	0.9633	7.5649e-06	39	41	YES	Amniota	intermediate	ENSG00000129437	KLK14	http://www.uniprot.org/uniprot/Q9P0G3	Q9P0G3	267	16.9828	dynamic	3	6.19533	6.50767	7.91567	8.70167	9.42167	10.2337	10.2813	10.169	10.0783	9.83767	-3.43433	-3.122	-1.714	-0.928	-0.208	0.604	0.651667	0.539333	0.448667	0.208	ENSG00000169035	KLK7	http://www.uniprot.org/uniprot/B4DHX9	B4DHX9	140	53.1992	dynamic	3	10.7907	11.06	12.293	13.2803	14.4193	15.2903
3853	0.9633	7.5849e-06	97	97	YES	Catarrhini	recent	ENSG00000196805	SPRR2B	http://www.uniprot.org/uniprot/P35325	P35325	72	15.4514	dynamic	3	6.40333	7.444	9.171	9.53467	9.782	10.3273	10.353	10.3187	9.79833	9.454	-3.255	-2.21433	-0.487333	-0.123667	0.123667	0.669	0.694667	0.660333	0.14	-0.204333	ENSG00000203785	SPRR2E	http://www.uniprot.org/uniprot/P22531	P22531	72	183.843	dynamic	3	9.801	13.7493	15.318	16.0323	16.647	17.1513
2337	0.9632	7.63764e-06	99	99	YES	Eutheria	intermediate	ENSG00000180596	HIST1H2BC	http://www.uniprot.org/uniprot/P62807	P62807	126	3.37292	dynamic		8.30367	8.33533	8.774	9.381	9.83467	10.047	10.0307	10.023	10.0577	9.948	-1.58767	-1.556	-1.11733	-0.510333	-0.0566667	0.155667	0.139333	0.131667	0.166333	0.0566667	ENSG00000197903	HIST1H2BK	http://www.uniprot.org/uniprot/O60814	O60814	126	5.52765	dynamic	5	10.3617	10.5583	10.8513	11.3167	11.8907	12.3817
3853	0.9629	7.92001e-06	97	97	YES	Catarrhini	recent	ENSG00000196805	SPRR2B	http://www.uniprot.org/uniprot/P35325	P35325	72	15.4514	dynamic	3	6.40333	7.444	9.171	9.53467	9.782	10.3273	10.353	10.3187	9.79833	9.454	-3.255	-2.21433	-0.487333	-0.123667	0.123667	0.669	0.694667	0.660333	0.14	-0.204333	ENSG00000163216	SPRR2D	http://www.uniprot.org/uniprot/P22532	P22532	72	221.629	dynamic	3	8.591	12.7977	14.3637	15.0023	15.7207	16.234
836	0.9624	8.39835e-06	20	26	YES	Bilateria	old	ENSG00000135926	TMBIM1	http://www.uniprot.org/uniprot/Q969X1	Q969X1	311	3.02444	dynamic		14.3957	14.3457	14.6847	15.2317	15.5137	15.7117	15.8227	15.9423	15.889	15.8453	-1.217	-1.267	-0.928	-0.381	-0.099	0.099	0.21	0.329667	0.276333	0.232667	ENSG00000155957	TMBIM4	http://www.uniprot.org/uniprot/F5H1S4	F5H1S4	47	2.2413	dynamic		13.3907	13.279	13.541	13.6973	13.872	14.1017
2999	0.9622	8.53485e-06	12	26	YES	Bilateria	old	ENSG00000111727	HCFC2	http://www.uniprot.org/uniprot/Q9Y5Z7	Q9Y5Z7	792	2.02044	dynamic		8.88433	9.793	9.897	9.76733	9.49767	9.20233	9.10733	8.99067	8.88233	8.88667	-0.2705	0.638167	0.742167	0.6125	0.342833	0.0475	-0.0475	-0.164167	-0.2725	-0.268167	ENSG00000136933	RABEPK	http://www.uniprot.org/uniprot/Q5T1S4	Q5T1S4	154	4.37212	dynamic	2	14.6597	15.891	16.1053	16.092	15.5387	15.125
785	0.9619	8.84374e-06	27	13	YES	Bilateria	old	ENSG00000188060	RAB42	http://www.uniprot.org/uniprot/Q8N4Z0	Q8N4Z0	105	9.97051	dynamic	4	6.97633	8.19567	9.44233	9.958	10.294	10.0553	9.554	9.329	9.25133	9.15333	-2.40933	-1.19	0.0566667	0.572333	0.908333	0.669667	0.168333	-0.0566667	-0.134333	-0.232333	ENSG00000172780	RAB43	http://www.uniprot.org/uniprot/Q86YS6	Q86YS6	212	3.92402	dynamic		11.79	12.6787	13.693	13.6663	13.7623	13.66
14	0.9618	8.87771e-06	41	35	YES	Mammalia	intermediate	ENSG00000186474	KLK12	http://www.uniprot.org/uniprot/E9PR22	E9PR22	177	45.8336	dynamic	3	8.61933	9.185	10.953	12.0423	12.9213	13.795	13.9937	14.1053	14.1377	14.0393	-4.73883	-4.17317	-2.40517	-1.31583	-0.436833	0.436833	0.6355	0.747167	0.7795	0.681167	ENSG00000167754	KLK5	http://www.uniprot.org/uniprot/M0QXX2	M0QXX2	205	9.49389	dynamic	5	14.2313	14.0023	14.3733	15.285	16.1077	16.6633
1673	0.9618	8.88569e-06	70	67	YES	Theria	intermediate	ENSG00000124610	HIST1H1A	http://www.uniprot.org/uniprot/Q02539	Q02539	215	6.80691	dynamic	7	10.933	9.512	8.166	8.39067	9.132	8.699	8.96667	9.29433	9.422	9.52967	1.71983	0.298833	-1.04717	-0.8225	-0.0811667	-0.514167	-0.2465	0.0811667	0.208833	0.3165	ENSG00000184357	HIST1H1B	http://www.uniprot.org/uniprot/P16401	P16401	226	4.65463	dynamic	7	9.405	8.36933	7.23733	7.18633	7.826	7.67933
776	0.9614	9.24933e-06	34	42	YES	Bilateria	old	ENSG00000197275	RAD54B	http://www.uniprot.org/uniprot/E5RJF7	E5RJF7	52	2.46684	dynamic		9.75767	9.49633	8.64367	8.455	8.45667	8.588	8.93133	9.08333	9.13233	9.20467	0.750333	0.489	-0.363667	-0.552333	-0.550667	-0.419333	-0.076	0.076	0.125	0.197333	ENSG00000085999	RAD54L	http://www.uniprot.org/uniprot/V9GYD3	V9GYD3	321	5.29758	dynamic	7	12.7123	12.0457	10.418	10.307	10.5767	10.6133
1746	0.9613	9.32726e-06	98	98	YES	Mammalia	intermediate	ENSG00000124635	HIST1H2BJ	http://www.uniprot.org/uniprot/P06899	P06899	126	3.03704	dynamic		8.18033	8.16733	8.612	9.22867	9.68933	9.77	9.74233	9.59533	9.57333	9.377	-1.29483	-1.30783	-0.863167	-0.2465	0.214167	0.294833	0.267167	0.120167	0.0981667	-0.0981667	ENSG00000196331	HIST1H2BO	http://www.uniprot.org/uniprot/P23527	P23527	126	4.0831	dynamic	5	10.757	10.6993	11.1117	11.8103	12.3403	12.5763
2658	0.9607	9.99935e-06	42	41	YES	Theria	intermediate	ENSG00000185745	IFIT1	http://www.uniprot.org/uniprot/D3DR31	D3DR31	447	8.05751	dynamic	5	11.8167	11.424	11.3357	12.156	13.435	14.346	14.223	13.6773	13.442	13.5203	-1.62183	-2.0145	-2.10283	-1.2825	-0.0035	0.9075	0.7845	0.238833	0.0035	0.0818333	ENSG00000119917	IFIT3	http://www.uniprot.org/uniprot/O14879	O14879	490	6.11351	dynamic	5	10.284	9.35533	9.966	10.6393	11.3177	11.9673
1480	0.9606	1.00524e-05	28	29	YES	Vertebrata	old	ENSG00000182378	PLCXD1	http://www.uniprot.org/uniprot/Q9NUJ7	Q9NUJ7	323	2.78176	dynamic		9.91333	9.96933	11.2527	11.379	11.2537	11.033	10.7297	10.4093	10.1977	9.903	-0.656167	-0.600167	0.683167	0.8095	0.684167	0.4635	0.160167	-0.160167	-0.371833	-0.6665	ENSG00000240891	PLCXD2	http://www.uniprot.org/uniprot/C9JB87	C9JB87	73	2.94922	dynamic		7.65767	8.08833	9.00067	9.218	9.18333	8.67733
2040	0.9595	1.11822e-05	35	31	YES	Euteleostomi	old	ENSG00000126460	PRRG2	http://www.uniprot.org/uniprot/O14669	O14669	202	2.38392	dynamic		7.85033	8.017	8.37167	8.645	8.95367	9.10367	8.85367	8.925	8.88333	8.848	-1.0005	-0.833833	-0.479167	-0.205833	0.102833	0.252833	0.00283333	0.0741667	0.0325	-0.00283333	ENSG00000135378	PRRG4	http://www.uniprot.org/uniprot/Q9BZD6	Q9BZD6	226	2.281	dynamic		10.089	10.496	10.464	10.9027	11.1253	11.2787
87	0.9593	1.14615e-05	21	12	YES	Vertebrata	old	ENSG00000163362	C1orf106	http://www.uniprot.org/uniprot/Q3KP66	Q3KP66	663	3.57184	dynamic		10.9653	12.6813	12.802	12.2247	11.861	11.6157	11.4647	11.4423	11.4247	11.4087	-0.574833	1.14117	1.26183	0.6845	0.320833	0.0755	-0.0755	-0.0978333	-0.1155	-0.1315	ENSG00000114541	FRMD4B	http://www.uniprot.org/uniprot/C9JYK2	C9JYK2	161	2.59668	dynamic		10.2603	11.5547	11.5763	10.9523	10.574	10.378
3251	0.9592	1.15346e-05	96	95	YES	Hominoidea	recent	ENSG00000006075	CCL3	http://www.uniprot.org/uniprot/P10147	P10147	92	23.8569	dynamic	2	6.32033	9.059	10.89	8.923	7.182	6.67967	6.61633	6.325	6.31367	6.409	-0.327667	2.411	4.242	2.275	0.534	0.0316667	-0.0316667	-0.323	-0.334333	-0.239	ENSG00000256515	CCL3L3	http://www.uniprot.org/uniprot/A8MVB7	#REF!	47	2.91535	dynamic		6.535	7.085	8.062	7.02767	6.58	6.552
1450	0.959	1.18029e-05	21	17	YES	Bilateria	old	ENSG00000105755	ETHE1	http://www.uniprot.org/uniprot/O95571	O95571	254	2.67462	dynamic		12.856	12.774	12.7547	12.866	13.271	13.5967	13.807	13.92	14.1583	14.174	-0.577833	-0.659833	-0.679167	-0.567833	-0.162833	0.162833	0.373167	0.486167	0.7245	0.740167	ENSG00000063854	HAGH	http://www.uniprot.org/uniprot/H3BV79	H3BV79	64	3.36747	dynamic		13.1717	13.2087	13.4057	13.7553	14.2227	14.5513
3277	0.959	1.18014e-05	57	49	YES	Euteleostomi	old	ENSG00000138668	HNRNPD	http://www.uniprot.org/uniprot/F5H6R6	F5H6R6	201	2.30804	dynamic		16.0627	15.4063	14.856	15.202	15.191	15.2793	15.246	15.3903	15.4233	15.4603	0.727833	0.0715	-0.478833	-0.132833	-0.143833	-0.0555	-0.0888333	0.0555	0.0885	0.1255	ENSG00000152795	HNRPDL	http://www.uniprot.org/uniprot/O14979	O14979	420	4.10012	dynamic	7	13.903	12.9433	11.8673	12.6717	12.5157	12.6
1499	0.9588	1.20305e-05	57	53	YES	Euteleostomi	old	ENSG00000136938	ANP32B	http://www.uniprot.org/uniprot/Q92688	Q92688	251	2.30112	dynamic		13.4507	12.9273	12.3507	12.2483	12.2953	12.478	12.436	12.6347	12.7023	12.7517	0.894333	0.371	-0.205667	-0.308	-0.261	-0.0783333	-0.120333	0.0783333	0.146	0.195333	ENSG00000143401	ANP32E	http://www.uniprot.org/uniprot/Q5TB25	Q5TB25	136	2.15547	dynamic		10.846	10.2663	9.738	9.827	9.91867	9.94733
3992	0.9587	1.21287e-05	29	22	YES	Sarcopterygii	old	ENSG00000079257	LXN	http://www.uniprot.org/uniprot/H7C5A4	H7C5A4	157	4.42394	dynamic	8	9.893	9.39567	9.48533	9.62767	9.71967	10.0067	10.2643	10.6107	11.0503	11.541	-0.0568333	-0.554167	-0.4645	-0.322167	-0.230167	0.0568333	0.3145	0.660833	1.1005	1.59117	ENSG00000118849	RARRES1	http://www.uniprot.org/uniprot/P49788	P49788	294	146.932	dynamic	8	6.26333	6.34233	6.44767	6.53667	7.226	9.091
3294	0.9585	1.23306e-05	58	58	YES	Euteleostomi	old	ENSG00000101945	SUV39H1	http://www.uniprot.org/uniprot/O43463	O43463	412	2.80954	dynamic		9.478	9.00033	8.15967	7.98767	8.22833	8.25867	8.15467	8.30033	8.44533	8.424	1.1985	0.720833	-0.119833	-0.291833	-0.0511667	-0.0208333	-0.124833	0.0208333	0.165833	0.1445	ENSG00000152455	SUV39H2	http://www.uniprot.org/uniprot/C9JMB4	C9JMB4	96	2.42167	dynamic		11.3593	10.6297	10.0833	10.1587	10.0973	10.1597
937	0.9583	1.25733e-05	30	28	YES	Bilateria	old	ENSG00000161533	ACOX1	http://www.uniprot.org/uniprot/K7ELT1	K7ELT1	157	2.21863	dynamic		11.3393	11.1413	11.2097	11.5013	11.7563	11.9997	12.0227	12.1777	12.291	12.257	-0.538667	-0.736667	-0.668333	-0.376667	-0.121667	0.121667	0.144667	0.299667	0.413	0.379	ENSG00000087008	ACOX3	http://www.uniprot.org/uniprot/D6RJ89	D6RJ89	110	2.26054	dynamic		9.47067	9.08967	8.967	9.21533	9.53533	9.75867
1673	0.9581	1.28556e-05	86	87	YES	Eutheria	intermediate	ENSG00000124575	HIST1H1D	http://www.uniprot.org/uniprot/P16402	P16402	221	6.26798	dynamic	6	11.5327	9.58133	8.88467	9.241	10.3117	10.3313	10.2863	10.6353	10.719	10.8773	1.21117	-0.740167	-1.43683	-1.0805	-0.00983333	0.00983333	-0.0351667	0.313833	0.3975	0.555833	ENSG00000168298	HIST1H1E	http://www.uniprot.org/uniprot/P10412	P10412	219	3.32956	dynamic		10.7803	9.85767	9.05067	9.29767	10.1233	10.338
14	0.9575	1.3501e-05	39	38	YES	Mammalia	intermediate	ENSG00000167754	KLK5	http://www.uniprot.org/uniprot/Q9Y337	Q9Y337	293	9.49389	dynamic	5	14.2313	14.0023	14.3733	15.285	16.1077	16.6633	16.8247	17.0037	17.2493	17.1407	-2.15417	-2.38317	-2.01217	-1.1005	-0.277833	0.277833	0.439167	0.618167	0.863833	0.755167	ENSG00000129455	KLK8	http://www.uniprot.org/uniprot/M0R231	M0R231	97	4.96915	dynamic	8	15.522	15.1153	15.0437	15.425	16.054	16.614
590	0.9574	1.3683e-05	49	57	YES	Euteleostomi	old	ENSG00000087586	AURKA	http://www.uniprot.org/uniprot/O14965	O14965	403	3.50399	dynamic		12.9397	11.7983	11.6013	11.2023	11.1307	11.3493	11.2093	11.5273	11.847	11.9583	1.37533	0.234	0.037	-0.362	-0.433667	-0.215	-0.355	-0.037	0.282667	0.394	ENSG00000178999	AURKB	http://www.uniprot.org/uniprot/J3KT86	J3KT86	242	4.37414	dynamic	7	10.5883	9.504	8.71767	8.45933	8.76067	8.72933
3806	0.9567	1.45397e-05	90	90	YES	Catarrhini	recent	ENSG00000163739	CXCL1	http://www.uniprot.org/uniprot/P09341	P09341	107	27.5186	dynamic	4	11.8467	16.629	16.2933	15.844	15.7087	15.636	15.4967	15.2663	14.7733	14.73	-3.71967	1.06267	0.727	0.277667	0.142333	0.0696667	-0.0696667	-0.3	-0.793	-0.836333	ENSG00000081041	CXCL2	http://www.uniprot.org/uniprot/P19875	P19875	107	16.9084	dynamic	2	8.21067	12.2903	11.5313	11.1793	11.1497	10.9153
14	0.9562	1.52696e-05	37	31	YES	Mammalia	intermediate	ENSG00000167749	KLK4	http://www.uniprot.org/uniprot/Q9Y5K2	Q9Y5K2	254	9.31356	dynamic	8	9.54	9.14933	9.90533	10.4397	10.7333	11.521	11.792	12.3687	12.1957	12.3263	-1.58717	-1.97783	-1.22183	-0.6875	-0.393833	0.393833	0.664833	1.2415	1.0685	1.19917	ENSG00000129455	KLK8	http://www.uniprot.org/uniprot/M0R231	M0R231	97	4.96915	dynamic	8	15.522	15.1153	15.0437	15.425	16.054	16.614
1091	0.9556	1.60941e-05	86	86	YES	Bilateria	old	ENSG00000170296	GABARAP	http://www.uniprot.org/uniprot/O95166	O95166	117	2.41999	dynamic		11.9807	11.7453	11.855	12.107	12.4733	12.7027	12.8227	12.931	12.9863	13.0203	-0.607333	-0.842667	-0.733	-0.481	-0.114667	0.114667	0.234667	0.343	0.398333	0.432333	ENSG00000139112	GABARAPL1	http://www.uniprot.org/uniprot/G3V1T7	G3V1T7	103	3.29665	dynamic		10.7717	10.8413	11.21	11.5577	11.9883	12.1137
3853	0.9547	1.74809e-05	99	99	YES	Hominoidea	recent	ENSG00000241794	SPRR2A	http://www.uniprot.org/uniprot/P35326	P35326	72	159.639	dynamic	3	10.2647	14.461	15.9773	16.618	17.0387	17.4897	17.5603	17.5833	17.4327	17.1793	-6.84433	-2.648	-1.13167	-0.491	-0.0703333	0.380667	0.451333	0.474333	0.323667	0.0703333	ENSG00000196805	SPRR2B	http://www.uniprot.org/uniprot/P35325	P35325	72	15.4514	dynamic	3	6.40333	7.444	9.171	9.53467	9.782	10.3273
3858	0.9544	1.79229e-05	94	94	YES	Hominidae	recent	ENSG00000143556	S100A7	http://www.uniprot.org/uniprot/P31151	P31151	101	28.8734	dynamic	3	7.438	8.10833	8.97933	9.75767	11.0157	11.9437	12.1403	12.2493	12.2817	12.2897	-4.04167	-3.37133	-2.50033	-1.722	-0.464	0.464	0.660667	0.769667	0.802	0.81	ENSG00000184330	S100A7A	http://www.uniprot.org/uniprot/Q86SG5	Q86SG5	101	4.18434	dynamic	5	6.02167	6.06567	6.216	6.40067	7.27533	8.08667
3210	0.9541	1.84058e-05	23	26	YES	Euteleostomi	old	ENSG00000147155	EBP	http://www.uniprot.org/uniprot/Q15125	Q15125	230	4.02038	dynamic	6	15.7763	15.238	14.331	13.769	13.9853	14.5123	14.8803	15.0973	15.3	15.3013	0.7875	0.249167	-0.657833	-1.21983	-1.0035	-0.4765	-0.1085	0.1085	0.311167	0.3125	ENSG00000123179	EBPL	http://www.uniprot.org/uniprot/Q9BY08	Q9BY08	206	2.27942	dynamic		14.7093	14.1167	13.814	13.5207	13.5413	13.7343
577	0.954	1.85452e-05	47	61	YES	Vertebrata	old	ENSG00000169045	HNRNPH1	http://www.uniprot.org/uniprot/P31943	P31943	449	2.05575	dynamic		13.8133	13.938	14.183	14	13.592	13.1627	13.1433	13.373	13.4117	13.3053	0.3115	0.436167	0.681167	0.498167	0.0901667	-0.339167	-0.3585	-0.128833	-0.0901667	-0.1965	ENSG00000096746	HNRNPH3	http://www.uniprot.org/uniprot/B4DHY1	B4DHY1	238	2.37841	dynamic		13.6163	13.376	13.5637	13.478	12.855	12.3663
756	0.9539	1.87162e-05	28	27	YES	Vertebrata	old	ENSG00000173039	RELA	http://www.uniprot.org/uniprot/E9PQS6	E9PQS6	208	2.25116	dynamic		10.9143	12.085	11.8197	11.617	11.5763	11.416	11.2237	11.173	11.1113	11.038	-0.4055	0.765167	0.499833	0.297167	0.2565	0.0961667	-0.0961667	-0.146833	-0.2085	-0.281833	ENSG00000104856	RELB	http://www.uniprot.org/uniprot/D6R992	D6R992	576	5.86853	dynamic	2	13.3383	15.339	14.747	14.4853	14.5733	14.1747
3847	0.9538	1.88663e-05	47	59	YES	Theria	intermediate	ENSG00000196734	LCE1B	http://www.uniprot.org/uniprot/Q5T7P3	Q5T7P3	118	2.81084	dynamic		6.689	6.88233	7.18533	7.35733	7.99767	8.18	7.93633	7.66667	7.43367	7.39267	-0.724167	-0.530833	-0.227833	-0.0558333	0.5845	0.766833	0.523167	0.2535	0.0205	-0.0205	ENSG00000244057	LCE3C	http://www.uniprot.org/uniprot/Q5T5A8	Q5T5A8	94	2.76638	dynamic		6.51433	6.55633	7.09233	7.57567	7.873	7.98233
1928	0.9534	1.94583e-05	31	33	YES	Euteleostomi	old	ENSG00000166881	TMEM194A	http://www.uniprot.org/uniprot/O14524	O14524	444	2.83497	dynamic		9.93567	9.23267	8.65967	8.455	8.54667	8.43233	8.63867	8.71567	8.95233	9.08733	1.248	0.545	-0.028	-0.232667	-0.141	-0.255333	-0.049	0.028	0.264667	0.399667	ENSG00000189362	TMEM194B	http://www.uniprot.org/uniprot/H7C232	H7C232	35	2.23509	dynamic		7.699	6.90133	6.53867	6.575	6.61933	6.57567
1548	0.9533	1.96066e-05	25	24	YES	Eutheria	intermediate	ENSG00000258659	TRIM34	http://www.uniprot.org/uniprot/Q9BYJ4	Q9BYJ4	488	3.54553	dynamic		8.35933	7.11367	7.396	7.89233	8.30967	8.473	8.46733	8.696	8.83967	8.93967	-0.054	-1.29967	-1.01733	-0.521	-0.103667	0.0596667	0.054	0.282667	0.426333	0.526333	ENSG00000121236	TRIM6	http://www.uniprot.org/uniprot/E9PFM0	E9PFM0	462	3.61334	dynamic		7.92	6.46933	6.82567	7.34867	7.35333	7.46133
3894	0.9533	1.97195e-05	33	42	YES	Euteleostomi	old	ENSG00000186834	HEXIM1	http://www.uniprot.org/uniprot/O94992	O94992	359	2.88652	dynamic		9.30267	8.662	8.63233	8.81633	9.20133	9.82733	10.032	10.1617	10.1513	10.0467	-0.262333	-0.903	-0.932667	-0.748667	-0.363667	0.262333	0.467	0.596667	0.586333	0.481667	ENSG00000168517	HEXIM2	http://www.uniprot.org/uniprot/K7ERG7	K7ERG7	204	3.92312	dynamic		10.943	10.1633	10.3457	10.801	11.028	11.2363
178	0.9531	1.992e-05	98	98	YES	Euteleostomi	old	ENSG00000105968	H2AFV	http://www.uniprot.org/uniprot/Q71UI9	Q71UI9	128	2.85997	dynamic		15.795	15.5013	15.1407	14.617	14.3523	14.279	14.4003	14.5533	14.5657	14.7753	1.20367	0.91	0.549333	0.0256667	-0.239	-0.312333	-0.191	-0.038	-0.0256667	0.184	ENSG00000164032	H2AFZ	http://www.uniprot.org/uniprot/P0C0S5	P0C0S5	128	3.12965	dynamic		15.7523	15.4907	14.7603	14.1467	14.1063	14.1847
1612	0.9527	2.06955e-05	50	22	YES	Vertebrata	old	ENSG00000029534	ANK1	http://www.uniprot.org/uniprot/P16157	P16157	1881	3.31958	dynamic		6.56533	6.43133	6.407	6.586	6.92033	7.24667	7.34233	7.63367	7.89567	8.138	-0.518167	-0.652167	-0.6765	-0.4975	-0.163167	0.163167	0.258833	0.550167	0.812167	1.0545	ENSG00000151150	ANK3	http://www.uniprot.org/uniprot/H0YAH5	H0YAH5	217	4.56727	dynamic	5	10.2453	9.91833	9.84633	10.7467	11.047	11.2963
1755	0.9525	2.09963e-05	62	60	YES	Vertebrata	old	ENSG00000100284	TOM1	http://www.uniprot.org/uniprot/F8WAW7	F8WAW7	69	5.61778	dynamic	5	11.7537	11.095	11.923	12.6917	13.3257	13.585	13.5073	13.4263	13.4613	13.3333	-1.57583	-2.2345	-1.4065	-0.637833	-0.00383333	0.2555	0.177833	0.0968333	0.131833	0.00383333	ENSG00000175662	TOM1L2	http://www.uniprot.org/uniprot/B7Z2L7	B7Z2L7	483	8.34551	dynamic	5	12.0653	11.1467	11.802	12.664	13.1863	13.5827
2475	0.9521	2.17672e-05	31	32	YES	Chordata	old	ENSG00000069812	HES2	http://www.uniprot.org/uniprot/Q9Y543	Q9Y543	173	6.79434	dynamic	5	12.202	12.784	13.5633	14.2087	14.691	14.9663	14.7887	14.8073	14.9237	14.9327	-2.53783	-1.95583	-1.1765	-0.531167	-0.0488333	0.2265	0.0488333	0.0675	0.183833	0.192833	ENSG00000197921	HES5	http://www.uniprot.org/uniprot/Q5TA89	Q5TA89	166	16.664	dynamic	3	8.20933	7.534	9.047	10.9873	11.2657	11.5927
1309	0.9515	2.28844e-05	76	78	YES	Vertebrata	old	ENSG00000189403	HMGB1	http://www.uniprot.org/uniprot/Q5T7C6	Q5T7C6	162	3.03073	dynamic		15.0817	14.489	13.809	13.482	13.5353	13.6477	13.7503	13.87	14.0007	14.0687	1.24217	0.6495	-0.0305	-0.3575	-0.304167	-0.191833	-0.0891667	0.0305	0.161167	0.229167	ENSG00000164104	HMGB2	http://www.uniprot.org/uniprot/D6R9A6	D6R9A6	134	5.69094	dynamic	7	14.4177	14.0783	12.0883	11.909	12.4003	12.2283
406	0.9513	2.31498e-05	61	48	YES	Homininae	recent	ENSG00000183426	NPIP	http://www.uniprot.org/uniprot/F8WB45	F8WB45	219	3.62756	dynamic		10.007	10.8283	9.56667	9.43733	9.47833	9.16867	9.18633	9.04633	8.97667	8.96933	0.695167	1.5165	0.254833	0.1255	0.1665	-0.143167	-0.1255	-0.2655	-0.335167	-0.3425	ENSG00000196436	NPIPL2	http://www.uniprot.org/uniprot/A6NHN6	#REF!	443	2.59428	dynamic		13.801	14.6833	13.453	13.4443	13.432	13.4323
3510	0.9497	2.63269e-05	21	27	YES	Chordata	old	ENSG00000122779	TRIM24	http://www.uniprot.org/uniprot/O15164	O15164	1050	2.37293	dynamic		12.1833	11.3143	10.9367	11.1983	11.4347	11.6317	11.712	11.9153	11.9367	12.0113	0.5115	-0.3575	-0.735167	-0.4735	-0.237167	-0.0401667	0.0401667	0.2435	0.264833	0.3395	ENSG00000130726	TRIM28	http://www.uniprot.org/uniprot/M0QZE6	M0QZE6	61	2.07005	dynamic		13.6167	13.1807	12.567	12.6557	12.9667	13.1427
2389	0.9494	2.69305e-05	28	25	YES	Euteleostomi	old	ENSG00000100906	NFKBIA	http://www.uniprot.org/uniprot/P25963	P25963	317	4.61928	dynamic	2	13.286	15.4937	14.6773	14.3773	14.4603	13.9207	13.777	13.651	13.6247	13.563	-0.562833	1.64483	0.8285	0.5285	0.6115	0.0718333	-0.0718333	-0.197833	-0.224167	-0.285833	ENSG00000104825	NFKBIB	http://www.uniprot.org/uniprot/I3L4X3	I3L4X3	234	2.21606	dynamic		10.437	11.5717	11.5367	11.0477	10.9783	10.7857
1	0.9491	2.75273e-05	30	21	YES	Euteleostomi	old	ENSG00000160888	IER2	http://www.uniprot.org/uniprot/Q9BTL4	Q9BTL4	223	2.09072	dynamic		16.2243	16.7683	17.214	17.168	17.2883	17.2617	17.155	17.189	17.273	17.1433	-0.954167	-0.410167	0.0355	-0.0105	0.109833	0.0831667	-0.0235	0.0105	0.0945	-0.0351667	ENSG00000162783	IER5	http://www.uniprot.org/uniprot/Q5VY09	Q5VY09	327	2.23767	dynamic		15.1197	15.7983	16.114	16.2817	16.1523	16.2127
3353	0.9489	2.81323e-05	52	52	YES	Amniota	intermediate	ENSG00000121552	CSTA	http://www.uniprot.org/uniprot/C9J0E4	C9J0E4	63	2.40605	dynamic		12.6983	13.0197	13.4087	13.5167	13.6813	13.8567	13.8787	13.965	13.8273	13.8447	-1.056	-0.734667	-0.345667	-0.237667	-0.073	0.102333	0.124333	0.210667	0.073	0.0903333	ENSG00000160213	CSTB	http://www.uniprot.org/uniprot/P04080	P04080	98	3.3862	dynamic		14.7493	14.5953	15.18	15.715	16.0947	16.2487
666	0.9487	2.84752e-05	74	75	YES	Haplorrhini	recent	ENSG00000204525	HLA-C	http://www.uniprot.org/uniprot/A2AEA2	A2AEA2	372	2.21402	dynamic		15.5793	15.8973	16.13	16.3097	16.4833	16.6293	16.7077	16.726	16.6417	16.6593	-0.977	-0.659	-0.426333	-0.246667	-0.073	0.073	0.151333	0.169667	0.0853333	0.103	ENSG00000204592	HLA-E	http://www.uniprot.org/uniprot/Q6DU44	Q6DU44	358	2.50765	dynamic		14.2967	14.812	15.1773	15.269	15.431	15.623
3847	0.9487	2.83823e-05	75	70	YES	Eutheria	intermediate	ENSG00000187223	LCE2D	http://www.uniprot.org/uniprot/Q5TA82	Q5TA82	110	2.64329	dynamic		6.43767	6.42433	6.47933	6.549	7.40133	7.82667	7.79767	7.69367	7.41233	7.23	-0.878	-0.891333	-0.836333	-0.766667	0.0856667	0.511	0.482	0.378	0.0966667	-0.0856667	ENSG00000186207	LCE5A	http://www.uniprot.org/uniprot/Q5TCM9	Q5TCM9	118	3.10588	dynamic		6.19167	6.62767	6.73533	6.756	7.30367	7.81767
1797	0.9482	2.95011e-05	33	33	YES	Chordata	old	ENSG00000106006	HOXA6	http://www.uniprot.org/uniprot/P31267	P31267	233	2.09362	dynamic		7.84733	6.78133	7.132	7.32667	7.30667	7.383	7.522	7.59433	7.623	7.786	0.394833	-0.671167	-0.3205	-0.125833	-0.145833	-0.0695	0.0695	0.141833	0.1705	0.3335	ENSG00000122592	HOXA7	http://www.uniprot.org/uniprot/E5RHM9	E5RHM9	30	4.34393	dynamic	6	12.5017	10.3827	11.4763	11.9307	11.886	11.8857
3974	0.9479	3.02343e-05	93	93	YES	Mammalia	intermediate	ENSG00000169715	MT1E	http://www.uniprot.org/uniprot/H3BU80	H3BU80	39	6.36282	dynamic	7	16.446	15.806	14.4633	13.7763	14.2513	14.2013	14.3353	14.4557	14.5233	14.7613	1.9865	1.3465	0.00383333	-0.683167	-0.208167	-0.258167	-0.124167	-0.00383333	0.0638333	0.301833	ENSG00000125148	MT2A	http://www.uniprot.org/uniprot/H3BSP9	H3BSP9	73	3.79474	dynamic		18.0917	17.8953	17.2353	16.1677	16.5577	16.4837
3847	0.9475	3.12542e-05	75	67	YES	Eutheria	intermediate	ENSG00000187173	LCE2A	http://www.uniprot.org/uniprot/Q5TA79	Q5TA79	106	2.96288	dynamic		6.51367	6.52567	6.687	6.73433	7.69167	7.982	8.08067	7.84433	7.63967	7.48667	-1.0495	-1.0375	-0.876167	-0.828833	0.1285	0.418833	0.5175	0.281167	0.0765	-0.0765	ENSG00000186207	LCE5A	http://www.uniprot.org/uniprot/Q5TCM9	Q5TCM9	118	3.10588	dynamic		6.19167	6.62767	6.73533	6.756	7.30367	7.81767
14	0.947	3.2418e-05	42	39	YES	Mammalia	intermediate	ENSG00000129437	KLK14	http://www.uniprot.org/uniprot/Q9P0G3	Q9P0G3	267	16.9828	dynamic	3	6.19533	6.50767	7.91567	8.70167	9.42167	10.2337	10.2813	10.169	10.0783	9.83767	-3.43433	-3.122	-1.714	-0.928	-0.208	0.604	0.651667	0.539333	0.448667	0.208	ENSG00000167754	KLK5	http://www.uniprot.org/uniprot/M0QXX2	M0QXX2	205	9.49389	dynamic	5	14.2313	14.0023	14.3733	15.285	16.1077	16.6633
3853	0.9463	3.39937e-05	39	49	YES	Amniota	intermediate	ENSG00000169469	SPRR1B	http://www.uniprot.org/uniprot/P22528	P22528	89	11.3189	dynamic	3	13.437	13.502	14.955	16.0053	16.574	16.826	16.9233	16.9377	16.8863	16.6917	-3.19583	-3.13083	-1.67783	-0.6275	-0.0588333	0.193167	0.2905	0.304833	0.2535	0.0588333	ENSG00000196805	SPRR2B	http://www.uniprot.org/uniprot/P35325	P35325	72	15.4514	dynamic	3	6.40333	7.444	9.171	9.53467	9.782	10.3273
1744	0.9462	3.4282e-05	100	98	YES	Mammalia	intermediate	ENSG00000184825	HIST1H2AH	http://www.uniprot.org/uniprot/Q96KK5	Q96KK5	128	3.08727	dynamic		11.965	11.841	11.6057	11.763	12.121	12.4263	12.6833	12.9407	13.0663	13.232	-0.308667	-0.432667	-0.668	-0.510667	-0.152667	0.152667	0.409667	0.667	0.792667	0.958333	ENSG00000233224	HIST1H2AM	http://www.uniprot.org/uniprot/P0C0S8	P0C0S8	130	3.33033	dynamic		11.3557	11.3727	11.317	11.7347	12.244	12.51
3005	0.9459	3.51654e-05	32	33	YES	Bilateria	old	ENSG00000128512	DOCK4	http://www.uniprot.org/uniprot/C9JDB3	C9JDB3	131	4.65248	dynamic	2	8.96367	9.487	10.047	10.6567	10.6337	10.096	9.68833	9.164	8.632	8.43867	-0.624	-0.100667	0.459333	1.069	1.046	0.508333	0.100667	-0.423667	-0.955667	-1.149	ENSG00000147459	DOCK5	http://www.uniprot.org/uniprot/H0Y7N4	H0Y7N4	1090	6.5629	dynamic	4	9.01767	10.2477	10.8413	11.5517	11.732	11.344
14	0.9449	3.77369e-05	37	37	YES	Mammalia	intermediate	ENSG00000186474	KLK12	http://www.uniprot.org/uniprot/E9PR22	E9PR22	177	45.8336	dynamic	3	8.61933	9.185	10.953	12.0423	12.9213	13.795	13.9937	14.1053	14.1377	14.0393	-4.73883	-4.17317	-2.40517	-1.31583	-0.436833	0.436833	0.6355	0.747167	0.7795	0.681167	ENSG00000167749	KLK4	http://www.uniprot.org/uniprot/M0QYN5	M0QYN5	71	9.31356	dynamic	8	9.54	9.14933	9.90533	10.4397	10.7333	11.521
1746	0.9449	3.77969e-05	98	98	YES	Mammalia	intermediate	ENSG00000197459	HIST1H2BH	http://www.uniprot.org/uniprot/Q93079	Q93079	126	3.86732	dynamic		11.1823	11.139	11.4063	12.0303	12.5517	12.7993	12.9073	12.945	13.0563	13.0903	-1.49317	-1.5365	-1.26917	-0.645167	-0.123833	0.123833	0.231833	0.2695	0.380833	0.414833	ENSG00000184678	HIST2H2BE	http://www.uniprot.org/uniprot/Q16778	Q16778	126	4.03621	dynamic	5	6.53133	6.90767	7.344	7.89933	8.15833	8.46567
2787	0.9446	3.84523e-05	47	38	YES	Amniota	intermediate	ENSG00000163221	S100A12	http://www.uniprot.org/uniprot/P80511	P80511	92	3.24601	dynamic		7.171	7.28333	7.845	8.086	8.629	8.84533	8.86967	8.836	8.70067	8.53733	-1.41217	-1.29983	-0.738167	-0.497167	0.0458333	0.262167	0.2865	0.252833	0.1175	-0.0458333	ENSG00000163220	S100A9	http://www.uniprot.org/uniprot/P06702	P06702	114	20.0751	dynamic	3	10.4383	10.692	11.8137	12.3687	13.0787	13.8837
1744	0.944	4.02487e-05	99	98	YES	Mammalia	intermediate	ENSG00000182611	HIST1H2AJ	http://www.uniprot.org/uniprot/Q99878	Q99878	128	3.32111	dynamic		12.724	12.5213	12.3133	12.5303	12.8537	13.169	13.3183	13.6477	13.8603	14.045	-0.287333	-0.49	-0.698	-0.481	-0.157667	0.157667	0.307	0.636333	0.849	1.03367	ENSG00000233224	HIST1H2AM	http://www.uniprot.org/uniprot/P0C0S8	P0C0S8	130	3.33033	dynamic		11.3557	11.3727	11.317	11.7347	12.244	12.51
406	0.9434	4.19288e-05	38	14	YES	Homininae	recent	ENSG00000183426	NPIP	http://www.uniprot.org/uniprot/F8WB45	F8WB45	219	3.62756	dynamic		10.007	10.8283	9.56667	9.43733	9.47833	9.16867	9.18633	9.04633	8.97667	8.96933	0.695167	1.5165	0.254833	0.1255	0.1665	-0.143167	-0.1255	-0.2655	-0.335167	-0.3425	ENSG00000169246	NPIPL3	http://www.uniprot.org/uniprot/F5H3W2	F5H3W2	104	2.31712	dynamic		13.5933	14.3707	13.25	13.3023	13.1767	13.1847
756	0.9432	4.26363e-05	15	23	YES	Bilateria	old	ENSG00000077150	NFKB2	http://www.uniprot.org/uniprot/M0R119	M0R119	68	5.14439	dynamic	2	8.653	11.016	10.7083	10.3987	10.4313	10.07	9.66	9.33	9.22333	9.099	-1.212	1.151	0.843333	0.533667	0.566333	0.205	-0.205	-0.535	-0.641667	-0.766	ENSG00000104856	RELB	http://www.uniprot.org/uniprot/D6R992	D6R992	576	5.86853	dynamic	2	13.3383	15.339	14.747	14.4853	14.5733	14.1747
360	0.9424	4.47765e-05	8	11	YES	Vertebrata	old	ENSG00000128886	ELL3	http://www.uniprot.org/uniprot/Q9HB65	Q9HB65	397	5.18616	dynamic	6	8.752	8.11867	7.45533	8.045	8.54167	8.60433	8.951	9.394	9.726	9.83	0.0738333	-0.5595	-1.22283	-0.633167	-0.1365	-0.0738333	0.272833	0.715833	1.04783	1.15183	ENSG00000099330	OCEL1	http://www.uniprot.org/uniprot/M0R1A4	M0R1A4	52	3.2633	dynamic		8.593	7.97133	7.53367	7.87633	8.41767	8.958
2745	0.9422	4.55406e-05	21	20	YES	Euteleostomi	old	ENSG00000120256	LRP11	http://www.uniprot.org/uniprot/Q86VZ4	Q86VZ4	500	2.41664	dynamic		9.14433	9.45	9.74933	9.98667	10.2897	10.281	10.29	10.215	10.4173	10.2457	-1.086	-0.780333	-0.481	-0.243667	0.0593333	0.0506667	0.0596667	-0.0153333	0.187	0.0153333	ENSG00000166145	SPINT1	http://www.uniprot.org/uniprot/H3BR01	H3BR01	240	4.06146	dynamic	4	11.362	12.105	12.851	13.199	13.384	13.358
3547	0.942	4.62807e-05	39	57	YES	Vertebrata	old	ENSG00000114115	RBP1	http://www.uniprot.org/uniprot/H0YAK8	H0YAK8	150	2.89253	dynamic		10.539	10.4073	10.329	10.9413	11.499	11.8613	11.7753	11.6223	11.124	11.446	-0.746	-0.877667	-0.956	-0.343667	0.214	0.576333	0.490333	0.337333	-0.161	0.161	ENSG00000162444	RBP7	http://www.uniprot.org/uniprot/B1AQ60	B1AQ60	59	4.38122	dynamic	5	7.683	7.70367	8.01033	8.91	9.56167	9.81033
406	0.9417	4.71657e-05	61	51	YES	Homininae	recent	ENSG00000183426	NPIP	http://www.uniprot.org/uniprot/F8WB45	F8WB45	219	3.62756	dynamic		10.007	10.8283	9.56667	9.43733	9.47833	9.16867	9.18633	9.04633	8.97667	8.96933	0.695167	1.5165	0.254833	0.1255	0.1665	-0.143167	-0.1255	-0.2655	-0.335167	-0.3425	ENSG00000233232	NPIPL1	http://www.uniprot.org/uniprot/O75200	O75200	414	2.96905	dynamic		10.5463	11.6733	10.41	10.3903	10.1683	10.2443
2787	0.9414	4.7891e-05	39	39	YES	Amniota	intermediate	ENSG00000163221	S100A12	http://www.uniprot.org/uniprot/P80511	P80511	92	3.24601	dynamic		7.171	7.28333	7.845	8.086	8.629	8.84533	8.86967	8.836	8.70067	8.53733	-1.41217	-1.29983	-0.738167	-0.497167	0.0458333	0.262167	0.2865	0.252833	0.1175	-0.0458333	ENSG00000143546	S100A8	http://www.uniprot.org/uniprot/P05109	P05109	93	4.51377	dynamic	5	13.6627	13.4293	13.6707	14.2413	14.8547	15.4523
3853	0.9414	4.82036e-05	39	49	YES	Amniota	intermediate	ENSG00000169469	SPRR1B	http://www.uniprot.org/uniprot/P22528	P22528	89	11.3189	dynamic	3	13.437	13.502	14.955	16.0053	16.574	16.826	16.9233	16.9377	16.8863	16.6917	-3.19583	-3.13083	-1.67783	-0.6275	-0.0588333	0.193167	0.2905	0.304833	0.2535	0.0588333	ENSG00000244094	SPRR2F	http://www.uniprot.org/uniprot/Q96RM1	Q96RM1	72	80.7468	dynamic	3	10.261	12.967	14.678	15.322	15.9627	16.4683
2230	0.9409	4.95544e-05	39	27	YES	Euteleostomi	old	ENSG00000111087	GLI1	http://www.uniprot.org/uniprot/E9PQQ1	E9PQQ1	129	3.35505	dynamic		7.94	6.64867	6.34033	6.388	6.19933	6.19367	6.37667	6.43667	6.42367	6.63133	1.53417	0.242833	-0.0655	-0.0178333	-0.2065	-0.212167	-0.0291667	0.0308333	0.0178333	0.2255	ENSG00000106571	GLI3	http://www.uniprot.org/uniprot/F8WEV4	F8WEV4	96	3.08015	dynamic		10.957	10.2637	9.46433	9.677	9.611	9.334
2922	0.9408	5.01711e-05	33	35	YES	Euteleostomi	old	ENSG00000183762	KREMEN1	http://www.uniprot.org/uniprot/Q96MU8	Q96MU8	473	2.75617	dynamic		12.2557	11.903	11.1823	10.793	11.0283	11.2043	11.3407	11.511	11.6427	11.7847	0.829833	0.477167	-0.2435	-0.632833	-0.3975	-0.2215	-0.0851667	0.0851667	0.216833	0.358833	ENSG00000131650	KREMEN2	http://www.uniprot.org/uniprot/Q8NCW0	Q8NCW0	462	7.06326	dynamic	6	12.559	11.047	9.90567	9.73867	10.2423	10.4597
2676	0.9407	5.02064e-05	16	2	YES	Bilateria	old	ENSG00000140406	MESDC1	http://www.uniprot.org/uniprot/Q9H1K6	Q9H1K6	362	3.92493	dynamic		11.7897	13.209	12.737	12.1757	11.9813	11.6947	11.6163	11.3567	11.282	11.2363	0.0475	1.46683	0.994833	0.4335	0.239167	-0.0475	-0.125833	-0.3855	-0.460167	-0.505833	ENSG00000137076	TLN1	http://www.uniprot.org/uniprot/Q5TCU6	Q5TCU6	2429	2.0312	dynamic		9.44367	9.83967	9.70433	9.537	9.37567	9.12967
2905	0.9401	5.23166e-05	44	43	YES	Amniota	intermediate	ENSG00000197249	SERPINA1	http://www.uniprot.org/uniprot/G3V2B9	G3V2B9	105	3.78511	dynamic		7.204	7.35067	7.71967	7.906	8.14	8.45967	8.591	8.78033	8.98233	9.12433	-1.09583	-0.949167	-0.580167	-0.393833	-0.159833	0.159833	0.291167	0.4805	0.6825	0.8245	ENSG00000196136	SERPINA3	http://www.uniprot.org/uniprot/G3V595	G3V595	46	6.47703	dynamic	5	7.81	8.482	9.17033	9.38333	9.88167	10.4793
3847	0.9399	5.31379e-05	26	28	YES	Theria	intermediate	ENSG00000169509	CRCT1	http://www.uniprot.org/uniprot/Q9UGL9	Q9UGL9	99	174.934	dynamic	3	9.21333	11.6313	14.992	15.937	16.5313	16.664	16.5237	15.9653	15.548	14.7563	-6.52917	-4.11117	-0.7505	0.1945	0.788833	0.9215	0.781167	0.222833	-0.1945	-0.986167	ENSG00000185966	LCE3E	http://www.uniprot.org/uniprot/Q5T5B0	Q5T5B0	92	14.3668	dynamic	4	6.754	7.39833	9.054	10.0957	10.5597	10.5987
710	0.9396	5.42055e-05	39	39	YES	Euteleostomi	old	ENSG00000172005	MAL	http://www.uniprot.org/uniprot/P21145	P21145	153	44.385	dynamic	3	7.05633	6.96467	7.73567	8.89333	10.2557	11.3587	11.7213	12.1427	12.3633	12.4367	-3.75083	-3.8425	-3.0715	-1.91383	-0.5515	0.5515	0.914167	1.3355	1.55617	1.6295	ENSG00000144063	MALL	http://www.uniprot.org/uniprot/C9IZ55	C9IZ55	55	11.22	dynamic	3	13.068	12.9387	13.928	15.3267	16.091	16.4267
3248	0.9394	5.48214e-05	12	11	YES	Euteleostomi	old	ENSG00000136155	SCEL	http://www.uniprot.org/uniprot/O95171	O95171	688	30.8386	dynamic	3	9.50467	9.91933	11.7947	12.9077	13.7053	14.1673	14.2773	14.2933	14.234	14.4513	-4.43167	-4.017	-2.14167	-1.02867	-0.231	0.231	0.341	0.357	0.297667	0.515	ENSG00000147394	ZNF185	http://www.uniprot.org/uniprot/H0Y704	H0Y704	448	4.85566	dynamic	5	10.9257	10.931	11.9197	12.6673	13.0643	13.2053
2836	0.9392	5.53722e-05	31	31	YES	Bilateria	old	ENSG00000182197	EXT1	http://www.uniprot.org/uniprot/Q16394	Q16394	746	3.72868	dynamic		12.3993	13.374	12.6563	12.5593	12.3097	11.9977	11.7407	11.5543	11.514	11.4753	0.245667	1.22033	0.502667	0.405667	0.156	-0.156	-0.413	-0.599333	-0.639667	-0.678333	ENSG00000151348	EXT2	http://www.uniprot.org/uniprot/E9PJA5	E9PJA5	49	2.21044	dynamic		13.962	14.109	13.9053	13.6823	13.4167	13.25
1534	0.9379	6.05114e-05	25	16	YES	Vertebrata	old	ENSG00000224226	TBC1D3B	http://www.uniprot.org/uniprot/A6NDS4	A6NDS4	549	2.57398	dynamic		7.07433	7.93267	8.26433	8.28667	8.15467	8.39533	8.43833	8.35433	7.97733	7.99833	-1.13517	-0.276833	0.0548333	0.0771667	-0.0548333	0.185833	0.228833	0.144833	-0.232167	-0.211167	ENSG00000148429	USP6NL	http://www.uniprot.org/uniprot/V9GYH2	V9GYH2	48	3.28904	dynamic		9.147	9.74467	10.448	10.5477	10.6637	10.8647
14	0.9377	6.11118e-05	42	41	YES	Mammalia	intermediate	ENSG00000167757	KLK11	http://www.uniprot.org/uniprot/Q9UBX7	Q9UBX7	282	21.1512	dynamic	3	10.2367	10.616	12.4403	13.2787	13.9483	14.455	14.5967	14.6393	14.611	14.551	-3.965	-3.58567	-1.76133	-0.923	-0.253333	0.253333	0.395	0.437667	0.409333	0.349333	ENSG00000167754	KLK5	http://www.uniprot.org/uniprot/M0QXX2	M0QXX2	205	9.49389	dynamic	5	14.2313	14.0023	14.3733	15.285	16.1077	16.6633
3847	0.9368	6.44884e-05	75	69	YES	Eutheria	intermediate	ENSG00000187180	LCE2C	http://www.uniprot.org/uniprot/Q5TA81	Q5TA81	110	3.56442	dynamic		6.291	6.52867	6.26567	6.75467	7.69233	8.09933	8.021	7.88967	7.65633	7.47867	-1.2765	-1.03883	-1.30183	-0.812833	0.124833	0.531833	0.4535	0.322167	0.0888333	-0.0888333	ENSG00000186207	LCE5A	http://www.uniprot.org/uniprot/Q5TCM9	Q5TCM9	118	3.10588	dynamic		6.19167	6.62767	6.73533	6.756	7.30367	7.81767
542	0.9361	6.73142e-05	14	17	YES	Sarcopterygii	old	ENSG00000163702	IL17RC	http://www.uniprot.org/uniprot/Q8NAC3	Q8NAC3	791	2.58351	dynamic		9.82633	9.45667	9.591	10.0883	10.5283	10.697	10.636	10.713	10.7447	10.826	-0.755833	-1.1255	-0.991167	-0.493833	-0.0538333	0.114833	0.0538333	0.130833	0.1625	0.243833	ENSG00000163701	IL17RE	http://www.uniprot.org/uniprot/F8WCU7	F8WCU7	146	5.74378	dynamic	5	9.82667	8.843	9.83233	10.9467	10.8707	11.3357
1534	0.9361	6.74268e-05	25	16	YES	Vertebrata	old	ENSG00000161583	TBC1D3G	http://www.uniprot.org/uniprot/Q6DHY5	Q6DHY5	549	5.26828	dynamic	4	8.78033	10.1803	10.3153	10.68	10.8173	11.1593	11.1777	10.986	10.8397	10.7853	-2.021	-0.621	-0.486	-0.121333	0.016	0.358	0.376333	0.184667	0.0383333	-0.016	ENSG00000148429	USP6NL	http://www.uniprot.org/uniprot/V9GYH2	V9GYH2	48	3.28904	dynamic		9.147	9.74467	10.448	10.5477	10.6637	10.8647
3806	0.9358	6.88609e-05	36	38	YES	Amniota	intermediate	ENSG00000163739	CXCL1	http://www.uniprot.org/uniprot/P09341	P09341	107	27.5186	dynamic	4	11.8467	16.629	16.2933	15.844	15.7087	15.636	15.4967	15.2663	14.7733	14.73	-3.71967	1.06267	0.727	0.277667	0.142333	0.0696667	-0.0696667	-0.3	-0.793	-0.836333	ENSG00000169429	IL8	http://www.uniprot.org/uniprot/P10145	P10145	99	190.767	dynamic	2	6.369	13.9447	13.305	11.262	10.9463	10.7257
2569	0.9352	7.13804e-05	25	23	YES	Bilateria	old	ENSG00000143036	SLC44A3	http://www.uniprot.org/uniprot/Q8N4M1	Q8N4M1	653	7.82993	dynamic	4	7.38333	8.46633	9.40367	9.989	10.3263	10.3523	10.158	9.96533	9.82067	9.65067	-2.50967	-1.42667	-0.489333	0.096	0.433333	0.459333	0.265	0.0723333	-0.0723333	-0.242333	ENSG00000204385	SLC44A4	http://www.uniprot.org/uniprot/H0Y5I3	H0Y5I3	411	2.66721	dynamic		6.17567	6.935	7.49667	7.503	7.537	7.591
3853	0.9352	7.12201e-05	72	38	YES	Eutheria	intermediate	ENSG00000169474	SPRR1A	http://www.uniprot.org/uniprot/P35321	P35321	89	5.54172	dynamic	5	13.7023	13.8697	14.4797	15.081	15.667	15.997	16.06	16.1727	16.1077	15.9083	-2.08533	-1.918	-1.308	-0.706667	-0.120667	0.209333	0.272333	0.385	0.32	0.120667	ENSG00000163209	SPRR3	http://www.uniprot.org/uniprot/F5GZ12	F5GZ12	161	27.5822	dynamic	8	11.7273	11.9927	12.5707	13.277	14.072	14.887
137	0.9351	7.17826e-05	54	83	YES	Catarrhini	recent	ENSG00000079385	CEACAM1	http://www.uniprot.org/uniprot/P13688	P13688	526	5.15153	dynamic	5	8.96067	9.18867	10.178	11.1047	11.1917	11.214	11.2803	11.107	10.9333	11.3257	-2.14517	-1.91717	-0.927833	-0.00116667	0.0858333	0.108167	0.1745	0.00116667	-0.1725	0.219833	ENSG00000086548	CEACAM6	http://www.uniprot.org/uniprot/M0QYD3	M0QYD3	33	46.8832	dynamic	3	6.406	6.76133	8.12667	9.597	10.4617	11.0417
295	0.9347	7.33172e-05	12	17	YES	Vertebrata	old	ENSG00000115602	IL1RL1	http://www.uniprot.org/uniprot/B4E0I3	B4E0I3	211	30.5197	dynamic	4	6.16767	7.83433	9.77533	10.9883	11.0993	10.6723	10.029	9.22867	8.41933	7.85433	-3.33433	-1.66767	0.273333	1.48633	1.59733	1.17033	0.527	-0.273333	-1.08267	-1.64767	ENSG00000185187	SIGIRR	http://www.uniprot.org/uniprot/H0YDR5	H0YDR5	130	3.18215	dynamic		10.0387	10.3243	10.948	11.4537	11.7087	11.5693
3214	0.9339	7.71594e-05	7	20	YES	Bilateria	old	ENSG00000120254	MTHFD1L	http://www.uniprot.org/uniprot/Q6UB35	Q6UB35	978	3.6799	dynamic		11.947	12.5277	12.109	10.6723	10.648	11.1063	11.2137	11.0883	10.921	10.9793	0.849667	1.43033	1.01167	-0.425	-0.449333	0.009	0.116333	-0.009	-0.176333	-0.118	ENSG00000065911	MTHFD2	http://www.uniprot.org/uniprot/F8WF06	F8WF06	36	9.51586	dynamic	1	13.0283	15.1263	14.0437	12.2043	11.876	11.983
663	0.9336	7.86375e-05	24	27	YES	Bilateria	old	ENSG00000085117	CD82	http://www.uniprot.org/uniprot/H0YD57	H0YD57	57	3.19024	dynamic		13.3547	13.1493	13.1597	13.2673	13.7117	14.079	14.238	14.4347	14.6157	14.823	-0.540667	-0.746	-0.735667	-0.628	-0.183667	0.183667	0.342667	0.539333	0.720333	0.927667	ENSG00000117472	TSPAN1	http://www.uniprot.org/uniprot/O60635	O60635	241	8.51103	dynamic	5	12.67	12.7677	13.0383	13.8557	14.6657	15.2997
1532	0.9333	8.00605e-05	77	77	YES	Bilateria	old	ENSG00000105649	RAB3A	http://www.uniprot.org/uniprot/S4R3Q3	S4R3Q3	125	5.77705	dynamic	8	6.843	6.37633	6.54033	7.04233	7.42667	8.07867	8.414	8.69067	8.84267	8.90667	-0.909667	-1.37633	-1.21233	-0.710333	-0.326	0.326	0.661333	0.938	1.09	1.154	ENSG00000105514	RAB3D	http://www.uniprot.org/uniprot/O95716	O95716	219	2	dynamic		8.178	7.89967	8.103	8.47633	8.7	8.696
1746	0.933	8.12184e-05	98	98	YES	Mammalia	intermediate	ENSG00000197459	HIST1H2BH	http://www.uniprot.org/uniprot/Q93079	Q93079	126	3.86732	dynamic		11.1823	11.139	11.4063	12.0303	12.5517	12.7993	12.9073	12.945	13.0563	13.0903	-1.49317	-1.5365	-1.26917	-0.645167	-0.123833	0.123833	0.231833	0.2695	0.380833	0.414833	ENSG00000124635	HIST1H2BJ	http://www.uniprot.org/uniprot/P06899	P06899	126	3.03704	dynamic		8.18033	8.16733	8.612	9.22867	9.68933	9.77
3008	0.9324	8.40692e-05	80	80	YES	Vertebrata	old	ENSG00000123908	EIF2C2	http://www.uniprot.org/uniprot/E5RGG9	E5RGG9	73	2.85799	dynamic		11.5227	12.4573	12.369	12.1727	11.8817	11.6513	11.457	11.182	11.0867	10.9423	-0.0643333	0.870333	0.782	0.585667	0.294667	0.0643333	-0.13	-0.405	-0.500333	-0.644667	ENSG00000126070	EIF2C3	http://www.uniprot.org/uniprot/Q5TA56	Q5TA56	229	2.78691	dynamic		9.79867	11.194	10.8297	10.451	10.3417	10.077
300	0.9322	8.53351e-05	16	22	YES	Bilateria	old	ENSG00000121621	KIF18A	http://www.uniprot.org/uniprot/Q8NI77	Q8NI77	898	3.95406	dynamic		9.09933	8.20467	7.26267	7.116	7.28033	7.36167	7.39633	7.597	7.80967	7.95567	1.60267	0.708	-0.234	-0.380667	-0.216333	-0.135	-0.100333	0.100333	0.313	0.459	ENSG00000079616	KIF22	http://www.uniprot.org/uniprot/H3BQB9	H3BQB9	89	3.74769	dynamic		12.4823	11.4057	10.749	10.5763	11.041	11.2127
2656	0.9322	8.51779e-05	39	39	YES	Sarcopterygii	old	ENSG00000021355	SERPINB1	http://www.uniprot.org/uniprot/B4DNT0	B4DNT0	228	29.7263	dynamic	3	11.2637	12.493	14.6497	15.38	15.8563	16.1573	15.9693	15.465	15.2233	15.0267	-4.038	-2.80867	-0.652	0.0783333	0.554667	0.855667	0.667667	0.163333	-0.0783333	-0.275	ENSG00000166396	SERPINB7	http://www.uniprot.org/uniprot/C9JM00	C9JM00	165	10.019	dynamic	3	11.161	11.568	12.324	13.5157	14.249	14.4857
2580	0.932	8.61899e-05	35	49	YES	Vertebrata	old	ENSG00000154380	ENAH	http://www.uniprot.org/uniprot/Q8N8S7	Q8N8S7	591	2.26158	dynamic		12.2823	11.8567	11.125	11.2203	11.1563	11.105	11.3913	11.526	11.545	11.5753	0.823667	0.398	-0.333667	-0.238333	-0.302333	-0.353667	-0.0673333	0.0673333	0.0863333	0.116667	ENSG00000196405	EVL	http://www.uniprot.org/uniprot/G3V2K5	G3V2K5	115	3.16748	dynamic		12.0567	11.7953	10.8713	10.478	10.3933	10.648
1784	0.931	9.11479e-05	64	51	YES	Bilateria	old	ENSG00000180138	CSNK1A1L	http://www.uniprot.org/uniprot/Q8N752	Q8N752	337	2.75236	dynamic		10.5293	11.1977	11.356	10.796	10.422	10.3803	10.3153	10.21	9.89533	9.91667	0.128167	0.7965	0.954833	0.394833	0.0208333	-0.0208333	-0.0858333	-0.191167	-0.505833	-0.4845	ENSG00000213923	CSNK1E	http://www.uniprot.org/uniprot/H7C0Y5	H7C0Y5	91	2	dynamic		16.367	17.1777	17.199	16.8803	16.795	16.55
3847	0.931	9.11149e-05	81	78	YES	Simiiformes	recent	ENSG00000185962	LCE3A	http://www.uniprot.org/uniprot/Q5TA76	Q5TA76	89	3.57349	dynamic		6.85367	7.337	8.15033	8.48967	8.691	8.61767	8.40633	8.23833	7.61667	7.392	-1.34067	-0.857333	-0.044	0.295333	0.496667	0.423333	0.212	0.044	-0.577667	-0.802333	ENSG00000163202	LCE3D	http://www.uniprot.org/uniprot/Q9BYE3	Q9BYE3	92	59.2332	dynamic	3	7.79533	8.65367	11.516	12.8447	13.612	13.6837
1682	0.9309	9.17134e-05	15	11	YES	Eutheria	intermediate	ENSG00000184867	ARMCX2	http://www.uniprot.org/uniprot/Q7L311	Q7L311	632	3.13326	dynamic		11.0733	9.42567	9.85533	10.5913	10.9573	10.775	10.7153	10.7313	10.811	10.7277	0.343833	-1.30383	-0.874167	-0.138167	0.227833	0.0455	-0.0141667	0.00183333	0.0815	-0.00183333	ENSG00000158301	GPRASP2	http://www.uniprot.org/uniprot/Q96D09	Q96D09	838	2.77599	dynamic		9.27033	8.01833	8.69967	9.22567	9.33667	9.363
2389	0.9307	9.2605e-05	15	22	YES	Bilateria	old	ENSG00000069399	BCL3	http://www.uniprot.org/uniprot/P20749	P20749	454	3.79036	dynamic		12.3897	14.312	14.108	13.886	13.7213	13.5073	13.353	13.171	13.1243	13.0827	-1.0405	0.881833	0.677833	0.455833	0.291167	0.0771667	-0.0771667	-0.259167	-0.305833	-0.3475	ENSG00000100906	NFKBIA	http://www.uniprot.org/uniprot/G3V2A2	G3V2A2	82	4.61928	dynamic	2	13.286	15.4937	14.6773	14.3773	14.4603	13.9207
2070	0.9306	9.31041e-05	100	100	YES	Homo sapiens	recent	ENSG00000204389	HSPA1A	http://www.uniprot.org/uniprot/V9GZ37	V9GZ37	476	2.25168	dynamic		14.7287	14.314	14.9907	15.068	15.3573	15.067	15.485	15.3663	15.376	15.38	-0.484	-0.898667	-0.222	-0.144667	0.144667	-0.145667	0.272333	0.153667	0.163333	0.167333	ENSG00000204388	HSPA1B	http://www.uniprot.org/uniprot/E7EP94	E7EP94	550	2.13909	dynamic		12.633	12.6933	13.3893	13.1843	13.4843	13.3027
14	0.93	9.64351e-05	42	35	YES	Amniota	intermediate	ENSG00000169035	KLK7	http://www.uniprot.org/uniprot/P49862	P49862	253	53.1992	dynamic	3	10.7907	11.06	12.293	13.2803	14.4193	15.2903	15.633	15.9377	16.2873	16.524	-4.06417	-3.79483	-2.56183	-1.5745	-0.4355	0.4355	0.778167	1.08283	1.4325	1.66917	ENSG00000129455	KLK8	http://www.uniprot.org/uniprot/M0R231	M0R231	97	4.96915	dynamic	8	15.522	15.1153	15.0437	15.425	16.054	16.614
3599	0.9296	9.86669e-05	89	90	YES	Catarrhini	recent	ENSG00000170523	KRT83	http://www.uniprot.org/uniprot/P78385	P78385	493	3.15579	dynamic		13.2193	13.599	14.1293	14.4627	14.7413	14.8673	14.8283	14.8773	14.5967	14.6947	-1.42633	-1.04667	-0.516333	-0.183	0.0956667	0.221667	0.182667	0.231667	-0.049	0.049	ENSG00000170442	KRT86	http://www.uniprot.org/uniprot/O43790	O43790	486	2.23509	dynamic		8.86067	9.09967	9.29133	9.358	9.66033	9.885
3847	0.9291	0.00010148	82	78	YES	Simiiformes	recent	ENSG00000185962	LCE3A	http://www.uniprot.org/uniprot/Q5TA76	Q5TA76	89	3.57349	dynamic		6.85367	7.337	8.15033	8.48967	8.691	8.61767	8.40633	8.23833	7.61667	7.392	-1.34067	-0.857333	-0.044	0.295333	0.496667	0.423333	0.212	0.044	-0.577667	-0.802333	ENSG00000244057	LCE3C	http://www.uniprot.org/uniprot/Q5T5A8	Q5T5A8	94	2.76638	dynamic		6.51433	6.55633	7.09233	7.57567	7.873	7.98233
307	0.9289	0.000102616	14	9	YES	Bilateria	old	ENSG00000074964	ARHGEF10L	http://www.uniprot.org/uniprot/Q9HCE6	Q9HCE6	1279	10.8955	dynamic	5	11.0583	10.0683	11.7433	12.411	12.644	12.8857	13.0167	13.209	13.2483	13.514	-1.7065	-2.6965	-1.0215	-0.353833	-0.120833	0.120833	0.251833	0.444167	0.4835	0.749167	ENSG00000110237	ARHGEF17	http://www.uniprot.org/uniprot/H0YFZ8	H0YFZ8	193	3.83794	dynamic		11.0307	10.534	10.8623	11.3367	11.8417	12.4063
295	0.9282	0.00010628	17	12	YES	Sarcopterygii	old	ENSG00000115590	IL1R2	http://www.uniprot.org/uniprot/P27930	P27930	398	123.726	dynamic	3	6.658	10.333	12.734	13.4067	13.5887	13.609	13.299	12.7303	11.9823	11.0997	-6.07417	-2.39917	0.00183333	0.6745	0.8565	0.876833	0.566833	-0.00183333	-0.749833	-1.6325	ENSG00000115602	IL1RL1	http://www.uniprot.org/uniprot/B4E0I3	B4E0I3	211	30.5197	dynamic	4	6.16767	7.83433	9.77533	10.9883	11.0993	10.6723
2412	0.9281	0.000107093	26	30	YES	Vertebrata	old	ENSG00000167880	EVPL	http://www.uniprot.org/uniprot/Q92817	Q92817	2033	3.41685	dynamic		11.0977	11.223	11.5053	11.7627	12.0523	12.369	12.4833	12.709	12.7627	12.8703	-1.113	-0.987667	-0.705333	-0.448	-0.158333	0.158333	0.272667	0.498333	0.552	0.659667	ENSG00000118898	PPL	http://www.uniprot.org/uniprot/K7EKI8	K7EKI8	1754	10.3126	dynamic	3	11.255	11.216	12.5677	13.6587	14.2473	14.456
2162	0.9275	0.000110551	92	92	YES	Hominidae	recent	ENSG00000118894	FAM86A	http://www.uniprot.org/uniprot/K7EQE4	K7EQE4	73	2.41831	dynamic		11.9037	11.268	10.6653	10.6297	10.9947	11.4473	11.496	11.5433	11.5147	11.5177	0.432	-0.203667	-0.806333	-0.842	-0.477	-0.0243333	0.0243333	0.0716667	0.043	0.046	ENSG00000145002	FAM86B2	http://www.uniprot.org/uniprot/F6QN85	F6QN85	129	2.57101	dynamic		11.5617	11.1077	10.4387	10.1993	10.498	10.8507
2295	0.9272	0.000112563	10	20	YES	Bilateria	old	ENSG00000168071	CCDC88B	http://www.uniprot.org/uniprot/A6NC98	A6NC98	1476	3.74509	dynamic		12.321	10.91	11.1187	11.869	12.5783	12.6517	12.6857	12.6697	12.6827	12.815	-0.294	-1.705	-1.49633	-0.746	-0.0366667	0.0366667	0.0706667	0.0546667	0.0676667	0.2	ENSG00000095066	HOOK2	http://www.uniprot.org/uniprot/K7EJA7	K7EJA7	71	3.54717	dynamic		12.5203	11.563	11.3847	12.304	13.2113	13.0767
15	0.927	0.000113831	28	27	YES	Vertebrata	old	ENSG00000179913	B3GNT3	http://www.uniprot.org/uniprot/Q9Y2A9	Q9Y2A9	372	10.7853	dynamic	3	11.3203	10.7297	13.4707	14.1517	14.1053	14.081	14.0997	14.1607	14.072	13.8527	-2.75617	-3.34683	-0.605833	0.0751667	0.0288333	0.0045	0.0231667	0.0841667	-0.0045	-0.223833	ENSG00000177191	B3GNT8	http://www.uniprot.org/uniprot/Q7Z7M8	Q7Z7M8	397	3.40818	dynamic		9.33767	9.301	9.908	10.653	11.07	10.9643
1057	0.9263	0.000118152	59	60	YES	Euteleostomi	old	ENSG00000185022	MAFF	http://www.uniprot.org/uniprot/Q9ULX9	Q9ULX9	164	4.94624	dynamic	2	10.428	12.7343	12.5523	12.3573	12.3413	12.0843	11.855	11.5737	11.5163	11.374	-1.54167	0.764667	0.582667	0.387667	0.371667	0.114667	-0.114667	-0.396	-0.453333	-0.595667	ENSG00000197063	MAFG	http://www.uniprot.org/uniprot/O15525	O15525	162	3.3535	dynamic		11.0943	12.84	12.5697	12.3093	12.109	11.8973
3853	0.9263	0.000117811	83	82	YES	Simiiformes	recent	ENSG00000196805	SPRR2B	http://www.uniprot.org/uniprot/P35325	P35325	72	15.4514	dynamic	3	6.40333	7.444	9.171	9.53467	9.782	10.3273	10.353	10.3187	9.79833	9.454	-3.255	-2.21433	-0.487333	-0.123667	0.123667	0.669	0.694667	0.660333	0.14	-0.204333	ENSG00000159516	SPRR2G	http://www.uniprot.org/uniprot/Q9BYE4	Q9BYE4	73	10.9866	dynamic	5	6.361	6.80533	7.25	8.563	9.389	9.81867
3847	0.9245	0.000129463	65	65	YES	Theria	intermediate	ENSG00000196734	LCE1B	http://www.uniprot.org/uniprot/Q5T7P3	Q5T7P3	118	2.81084	dynamic		6.689	6.88233	7.18533	7.35733	7.99767	8.18	7.93633	7.66667	7.43367	7.39267	-0.724167	-0.530833	-0.227833	-0.0558333	0.5845	0.766833	0.523167	0.2535	0.0205	-0.0205	ENSG00000186207	LCE5A	http://www.uniprot.org/uniprot/Q5TCM9	Q5TCM9	118	3.10588	dynamic		6.19167	6.62767	6.73533	6.756	7.30367	7.81767
3853	0.9244	0.000130551	39	49	YES	Amniota	intermediate	ENSG00000169474	SPRR1A	http://www.uniprot.org/uniprot/P35321	P35321	89	5.54172	dynamic	5	13.7023	13.8697	14.4797	15.081	15.667	15.997	16.06	16.1727	16.1077	15.9083	-2.08533	-1.918	-1.308	-0.706667	-0.120667	0.209333	0.272333	0.385	0.32	0.120667	ENSG00000244094	SPRR2F	http://www.uniprot.org/uniprot/Q96RM1	Q96RM1	72	80.7468	dynamic	3	10.261	12.967	14.678	15.322	15.9627	16.4683
77	0.9242	0.000131634	42	44	YES	Euteleostomi	old	ENSG00000138795	LEF1	http://www.uniprot.org/uniprot/Q9UJU2	Q9UJU2	399	3.79649	dynamic		9.091	7.77	7.34933	7.56067	7.182	7.16633	7.29233	7.65833	7.67667	7.72033	1.4815	0.1605	-0.260167	-0.0488333	-0.4275	-0.443167	-0.317167	0.0488333	0.0671667	0.110833	ENSG00000081059	TCF7	http://www.uniprot.org/uniprot/B7WNT5	B7WNT5	481	2.69945	dynamic		7.848	7.20133	6.62433	6.495	6.41533	6.46533
295	0.9242	0.00013167	6	6	YES	Vertebrata	old	ENSG00000115590	IL1R2	http://www.uniprot.org/uniprot/P27930	P27930	398	123.726	dynamic	3	6.658	10.333	12.734	13.4067	13.5887	13.609	13.299	12.7303	11.9823	11.0997	-6.07417	-2.39917	0.00183333	0.6745	0.8565	0.876833	0.566833	-0.00183333	-0.749833	-1.6325	ENSG00000185187	SIGIRR	http://www.uniprot.org/uniprot/H0YDR5	H0YDR5	130	3.18215	dynamic		10.0387	10.3243	10.948	11.4537	11.7087	11.5693
137	0.9238	0.000134673	30	63	YES	Catarrhini	recent	ENSG00000079385	CEACAM1	http://www.uniprot.org/uniprot/P13688	P13688	526	5.15153	dynamic	5	8.96067	9.18867	10.178	11.1047	11.1917	11.214	11.2803	11.107	10.9333	11.3257	-2.14517	-1.91717	-0.927833	-0.00116667	0.0858333	0.108167	0.1745	0.00116667	-0.1725	0.219833	ENSG00000170956	CEACAM3	http://www.uniprot.org/uniprot/M0QXR5	M0QXR5	99	6.66375	dynamic	5	6.27333	6.38233	7.01967	7.684	8.14233	8.58333
1602	0.923	0.00014009	24	24	YES	Bilateria	old	ENSG00000104738	MCM4	http://www.uniprot.org/uniprot/P33991	P33991	863	3.50399	dynamic		11.6487	10.8567	9.83967	9.966	10.0007	10.146	10.221	10.4983	10.5857	10.657	1.289	0.497	-0.52	-0.393667	-0.359	-0.213667	-0.138667	0.138667	0.226	0.297333	ENSG00000125885	MCM8	http://www.uniprot.org/uniprot/Q9UJA3	Q9UJA3	840	2.68639	dynamic		10.8613	10.3213	9.779	9.50033	9.499	9.43567
3974	0.9221	0.000146718	85	85	YES	Catarrhini	recent	ENSG00000169688	MT1B	http://www.uniprot.org/uniprot/P07438	P07438	61	6.68843	dynamic	7	16.8893	16.433	15.169	14.1477	14.514	14.5	14.5753	14.7013	14.7817	15.032	2.14783	1.6915	0.4275	-0.593833	-0.2275	-0.2415	-0.166167	-0.0401667	0.0401667	0.2905	ENSG00000205364	MT1M	http://www.uniprot.org/uniprot/H3BUC6	H3BUC6	69	7.04695	dynamic	7	14.3257	13.0717	11.7017	11.5087	11.815	11.857
3974	0.9221	0.000146899	80	80	YES	Mammalia	intermediate	ENSG00000205358	MT1H	http://www.uniprot.org/uniprot/H3BTC4	H3BTC4	85	6.65298	dynamic	7	15.5753	15.0533	13.766	12.8413	13.204	13.111	13.1667	13.214	13.379	13.565	2.27883	1.75683	0.4695	-0.455167	-0.0925	-0.1855	-0.129833	-0.0825	0.0825	0.2685	ENSG00000205364	MT1M	http://www.uniprot.org/uniprot/H3BUC6	H3BUC6	69	7.04695	dynamic	7	14.3257	13.0717	11.7017	11.5087	11.815	11.857
14	0.9219	0.000148162	38	40	YES	Mammalia	intermediate	ENSG00000129437	KLK14	http://www.uniprot.org/uniprot/Q9P0G3	Q9P0G3	267	16.9828	dynamic	3	6.19533	6.50767	7.91567	8.70167	9.42167	10.2337	10.2813	10.169	10.0783	9.83767	-3.43433	-3.122	-1.714	-0.928	-0.208	0.604	0.651667	0.539333	0.448667	0.208	ENSG00000167749	KLK4	http://www.uniprot.org/uniprot/M0QYN5	M0QYN5	71	9.31356	dynamic	8	9.54	9.14933	9.90533	10.4397	10.7333	11.521
2235	0.9218	0.000148722	84	80	YES	Simiiformes	recent	ENSG00000225932	CTAGE4	http://www.uniprot.org/uniprot/Q8IX94	Q8IX94	777	2.24544	dynamic		10.8337	11.897	12.0007	11.723	11.6097	11.519	11.489	11.5433	11.6543	11.5743	-0.758333	0.305	0.408667	0.131	0.0176667	-0.073	-0.103	-0.0486667	0.0623333	-0.0176667	ENSG00000150527	CTAGE5	http://www.uniprot.org/uniprot/G3V5K6	G3V5K6	151	2.55089	dynamic		10.009	11.2253	11.36	10.9007	10.6587	10.513
2183	0.9209	0.0001556	24	36	YES	Euteleostomi	old	ENSG00000109758	HGFAC	http://www.uniprot.org/uniprot/D6RAR4	D6RAR4	662	2.22222	dynamic		7.85433	8.94633	9.00633	8.53967	8.386	8.31967	8.32367	8.29267	8.17633	8.09767	-0.467333	0.624667	0.684667	0.218	0.0643333	-0.002	0.002	-0.029	-0.145333	-0.224	ENSG00000122861	PLAU	http://www.uniprot.org/uniprot/E7ET40	E7ET40	414	3.24826	dynamic		16.928	18.583	18.6277	18.319	18.167	17.9037
3847	0.9204	0.000159323	46	59	YES	Theria	intermediate	ENSG00000196734	LCE1B	http://www.uniprot.org/uniprot/Q5T7P3	Q5T7P3	118	2.81084	dynamic		6.689	6.88233	7.18533	7.35733	7.99767	8.18	7.93633	7.66667	7.43367	7.39267	-0.724167	-0.530833	-0.227833	-0.0558333	0.5845	0.766833	0.523167	0.2535	0.0205	-0.0205	ENSG00000163202	LCE3D	http://www.uniprot.org/uniprot/Q9BYE3	Q9BYE3	92	59.2332	dynamic	3	7.79533	8.65367	11.516	12.8447	13.612	13.6837
2389	0.9202	0.000160792	19	12	YES	Bilateria	old	ENSG00000069399	BCL3	http://www.uniprot.org/uniprot/P20749	P20749	454	3.79036	dynamic		12.3897	14.312	14.108	13.886	13.7213	13.5073	13.353	13.171	13.1243	13.0827	-1.0405	0.881833	0.677833	0.455833	0.291167	0.0771667	-0.0771667	-0.259167	-0.305833	-0.3475	ENSG00000144802	NFKBIZ	http://www.uniprot.org/uniprot/C9J5I7	C9J5I7	130	8	dynamic	4	8.59867	11.5987	11.162	10.9443	11.123	10.85
644	0.9195	0.000166631	13	7	YES	Chordata	old	ENSG00000178685	PARP10	http://www.uniprot.org/uniprot/Q53GL7	Q53GL7	1025	4.77224	dynamic	5	11.4147	10.5357	11.1267	11.719	12.314	12.7347	12.7903	12.6433	12.5833	12.6323	-1.034	-1.913	-1.322	-0.729667	-0.134667	0.286	0.341667	0.194667	0.134667	0.183667	ENSG00000173193	PARP14	http://www.uniprot.org/uniprot/H7C4Y3	H7C4Y3	194	2.07724	dynamic		9.05867	9.10233	9.256	9.36	9.78567	10.1133
14	0.9193	0.000168328	35	39	YES	Mammalia	intermediate	ENSG00000167757	KLK11	http://www.uniprot.org/uniprot/Q9UBX7	Q9UBX7	282	21.1512	dynamic	3	10.2367	10.616	12.4403	13.2787	13.9483	14.455	14.5967	14.6393	14.611	14.551	-3.965	-3.58567	-1.76133	-0.923	-0.253333	0.253333	0.395	0.437667	0.409333	0.349333	ENSG00000167749	KLK4	http://www.uniprot.org/uniprot/M0QYN5	M0QYN5	71	9.31356	dynamic	8	9.54	9.14933	9.90533	10.4397	10.7333	11.521
91	0.9191	0.000169643	87	81	YES	Simiiformes	recent	ENSG00000131738	KRT33B	http://www.uniprot.org/uniprot/Q14525	Q14525	404	2.63232	dynamic		6.64667	7.679	8.043	7.92167	7.76533	7.832	7.59933	7.541	7.42333	7.33967	-0.9925	0.0398333	0.403833	0.2825	0.126167	0.192833	-0.0398333	-0.0981667	-0.215833	-0.2995	ENSG00000131737	KRT34	http://www.uniprot.org/uniprot/O76011	O76011	436	11.8954	dynamic	4	14.249	17.7913	17.741	17.414	17.588	17.8213
3847	0.9191	0.000169428	73	68	YES	Eutheria	intermediate	ENSG00000159455	LCE2B	http://www.uniprot.org/uniprot/O14633	O14633	110	2.50186	dynamic		6.31533	6.51633	6.307	6.359	7.18367	7.603	7.63	7.43533	7.422	7.172	-0.8625	-0.6615	-0.870833	-0.818833	0.00583333	0.425167	0.452167	0.2575	0.244167	-0.00583333	ENSG00000186207	LCE5A	http://www.uniprot.org/uniprot/Q5TCM9	Q5TCM9	118	3.10588	dynamic		6.19167	6.62767	6.73533	6.756	7.30367	7.81767
3853	0.9189	0.000171072	81	79	YES	Simiiformes	recent	ENSG00000244094	SPRR2F	http://www.uniprot.org/uniprot/Q96RM1	Q96RM1	72	80.7468	dynamic	3	10.261	12.967	14.678	15.322	15.9627	16.4683	16.5963	16.556	16.3617	16.0013	-5.721	-3.015	-1.304	-0.66	-0.0193333	0.486333	0.614333	0.574	0.379667	0.0193333	ENSG00000159516	SPRR2G	http://www.uniprot.org/uniprot/Q9BYE4	Q9BYE4	73	10.9866	dynamic	5	6.361	6.80533	7.25	8.563	9.389	9.81867
2389	0.9188	0.000172654	20	26	YES	Bilateria	old	ENSG00000069399	BCL3	http://www.uniprot.org/uniprot/P20749	P20749	454	3.79036	dynamic		12.3897	14.312	14.108	13.886	13.7213	13.5073	13.353	13.171	13.1243	13.0827	-1.0405	0.881833	0.677833	0.455833	0.291167	0.0771667	-0.0771667	-0.259167	-0.305833	-0.3475	ENSG00000104825	NFKBIB	http://www.uniprot.org/uniprot/I3L4X3	I3L4X3	234	2.21606	dynamic		10.437	11.5717	11.5367	11.0477	10.9783	10.7857
14	0.9183	0.000176687	44	35	YES	Mammalia	intermediate	ENSG00000167755	KLK6	http://www.uniprot.org/uniprot/Q92876	Q92876	244	22.7375	dynamic	3	11.42	11.4363	12.209	13.647	14.8067	15.307	15.415	15.69	15.927	15.916	-3.63683	-3.6205	-2.84783	-1.40983	-0.250167	0.250167	0.358167	0.633167	0.870167	0.859167	ENSG00000129455	KLK8	http://www.uniprot.org/uniprot/M0R231	M0R231	97	4.96915	dynamic	8	15.522	15.1153	15.0437	15.425	16.054	16.614
1191	0.9181	0.000177793	34	31	YES	Bilateria	old	ENSG00000138175	ARL3	http://www.uniprot.org/uniprot/P36405	P36405	182	2.1253	dynamic		7.58767	7.194	6.73333	6.616	6.5	6.548	6.918	6.71067	6.79867	6.82333	0.821667	0.428	-0.0326667	-0.15	-0.266	-0.218	0.152	-0.0553333	0.0326667	0.0573333	ENSG00000122644	ARL4A	http://www.uniprot.org/uniprot/C9J7Q9	C9J7Q9	51	2.7651	dynamic		9.10933	8.92567	8.27167	7.96767	7.642	7.97667
2536	0.9177	0.000181369	27	53	YES	Bilateria	old	ENSG00000147044	CASK	http://www.uniprot.org/uniprot/O14936	O14936	926	2.4932	dynamic		10.0817	10.086	9.254	8.768	8.89267	9.125	9.28833	9.45633	9.63333	9.91667	0.709333	0.713667	-0.118333	-0.604333	-0.479667	-0.247333	-0.084	0.084	0.261	0.544333	ENSG00000130830	MPP1	http://www.uniprot.org/uniprot/A6NFY0	#REF!	131	4.74914	dynamic	6	11.087	10.304	9.01233	8.83933	9.11967	9.35067
515	0.9173	0.000184775	32	19	YES	Bilateria	old	ENSG00000198719	DLL1	http://www.uniprot.org/uniprot/O00548	O00548	723	4.0176	dynamic	1	10.8907	10.4353	9.80333	9.62933	9.31833	8.88433	9.14233	8.983	9.203	9.27	1.5965	1.14117	0.509167	0.335167	0.0241667	-0.409833	-0.151833	-0.311167	-0.0911667	-0.0241667	ENSG00000101384	JAG1	http://www.uniprot.org/uniprot/B4DYR1	B4DYR1	1059	2.82125	dynamic		12.3523	12.4903	12.099	11.5687	11.728	11.2047
3800	0.9168	0.000189007	33	43	YES	Chordata	old	ENSG00000248487	ABHD14A	http://www.uniprot.org/uniprot/C9IYJ8	C9IYJ8	124	2.17699	dynamic		11.5467	11.0717	10.656	10.5677	10.4487	10.4243	10.5103	10.6103	10.5653	10.6857	0.957667	0.482667	0.067	-0.0213333	-0.140333	-0.164667	-0.0786667	0.0213333	-0.0236667	0.0966667	ENSG00000114779	ABHD14B	http://www.uniprot.org/uniprot/F8W9U3	F8W9U3	208	2.25584	dynamic		9.79467	9.477	9.03267	8.86767	8.621	8.71233
3974	0.9168	0.000189195	82	82	YES	Mammalia	intermediate	ENSG00000205364	MT1M	http://www.uniprot.org/uniprot/Q8N339	Q8N339	61	7.04695	dynamic	7	14.3257	13.0717	11.7017	11.5087	11.815	11.857	12.052	12.241	11.9537	12.242	2.32283	1.06883	-0.301167	-0.494167	-0.187833	-0.145833	0.0491667	0.238167	-0.0491667	0.239167	ENSG00000187193	MT1X	http://www.uniprot.org/uniprot/U3KQD7	U3KQD7	46	6.99504	dynamic	7	16.241	15.766	14.4753	13.4347	13.7663	13.7357
2271	0.9167	0.000190243	58	59	YES	Vertebrata	old	ENSG00000136802	LRRC8A	http://www.uniprot.org/uniprot/Q8IWT6	Q8IWT6	810	2.28364	dynamic		16.256	16.9433	17.4473	17.4107	17.3687	17.411	17.3147	17.2267	17.22	17.054	-1.01467	-0.327333	0.176667	0.14	0.098	0.140333	0.044	-0.044	-0.0506667	-0.216667	ENSG00000197147	LRRC8B	http://www.uniprot.org/uniprot/C9JGJ7	C9JGJ7	103	3.22955	dynamic		8.489	9.875	10.1803	10.101	9.87633	9.952
3853	0.9155	0.000200909	39	49	YES	Amniota	intermediate	ENSG00000169474	SPRR1A	http://www.uniprot.org/uniprot/P35321	P35321	89	5.54172	dynamic	5	13.7023	13.8697	14.4797	15.081	15.667	15.997	16.06	16.1727	16.1077	15.9083	-2.08533	-1.918	-1.308	-0.706667	-0.120667	0.209333	0.272333	0.385	0.32	0.120667	ENSG00000196805	SPRR2B	http://www.uniprot.org/uniprot/P35325	P35325	72	15.4514	dynamic	3	6.40333	7.444	9.171	9.53467	9.782	10.3273
1672	0.9147	0.000208747	58	56	YES	Vertebrata	old	ENSG00000104327	CALB1	http://www.uniprot.org/uniprot/B7Z9J4	B7Z9J4	204	9.18534	dynamic	5	6.134	6.79167	6.985	7.321	7.86033	8.82567	9.289	9.33333	9.25067	8.77333	-2.18283	-1.52517	-1.33183	-0.995833	-0.4565	0.508833	0.972167	1.0165	0.933833	0.4565	ENSG00000172137	CALB2	http://www.uniprot.org/uniprot/H3BMN5	H3BMN5	158	3.44618	dynamic		7.63767	8.11	8.21667	8.20133	8.376	8.744
1534	0.9143	0.000212901	99	99	YES	Homo sapiens	recent	ENSG00000224226	TBC1D3B	http://www.uniprot.org/uniprot/A6NDS4	A6NDS4	549	2.57398	dynamic		7.07433	7.93267	8.26433	8.28667	8.15467	8.39533	8.43833	8.35433	7.97733	7.99833	-1.13517	-0.276833	0.0548333	0.0771667	-0.0548333	0.185833	0.228833	0.144833	-0.232167	-0.211167	ENSG00000161583	TBC1D3G	http://www.uniprot.org/uniprot/K7EPE3	K7EPE3	49	5.26828	dynamic	4	8.78033	10.1803	10.3153	10.68	10.8173	11.1593
2699	0.9142	0.000213172	26	24	YES	Bilateria	old	ENSG00000196569	LAMA2	http://www.uniprot.org/uniprot/P24043	P24043	3122	3.93947	dynamic		7.734	9.621	9.65767	9.38267	9.50633	9.237	8.713	8.14267	7.94567	7.67967	-1.241	0.646	0.682667	0.407667	0.531333	0.262	-0.262	-0.832333	-1.02933	-1.29533	ENSG00000053747	LAMA3	http://www.uniprot.org/uniprot/B0YJ33	B0YJ33	1724	3.11738	dynamic		15.8797	17.063	17.2813	17.454	17.473	17.411
666	0.9131	0.000224789	72	76	YES	Haplorrhini	recent	ENSG00000204592	HLA-E	http://www.uniprot.org/uniprot/P13747	P13747	358	2.50765	dynamic		14.2967	14.812	15.1773	15.269	15.431	15.623	15.5743	15.517	15.369	15.34	-1.05783	-0.5425	-0.177167	-0.0855	0.0765	0.2685	0.219833	0.1625	0.0145	-0.0145	ENSG00000204632	HLA-G	http://www.uniprot.org/uniprot/Q31611	Q31611	246	2.11697	dynamic		15.4957	15.7407	15.9167	16.088	16.34	16.512
3344	0.9126	0.000229629	34	50	YES	Bilateria	old	ENSG00000084774	CAD	http://www.uniprot.org/uniprot/H7C3Z5	H7C3Z5	269	2.74791	dynamic		12.9187	12.4737	11.7	11.551	11.4603	11.476	11.5337	11.6983	11.5847	11.753	1.27717	0.832167	0.0585	-0.0905	-0.181167	-0.1655	-0.107833	0.0568333	-0.0568333	0.1115	ENSG00000021826	CPS1	http://www.uniprot.org/uniprot/C9JTA4	C9JTA4	121	2.48228	dynamic		9.96433	9.91533	9.44033	8.86233	8.65267	8.703
14	0.9125	0.000230844	36	35	YES	Amniota	intermediate	ENSG00000129451	KLK10	http://www.uniprot.org/uniprot/M0R2S4	M0R2S4	43	23.4687	dynamic	3	11.0103	11.361	13.9773	14.6937	15.166	15.563	15.4013	14.961	14.421	13.925	-3.547	-3.19633	-0.58	0.136333	0.608667	1.00567	0.844	0.403667	-0.136333	-0.632333	ENSG00000167757	KLK11	http://www.uniprot.org/uniprot/M0QZV0	M0QZV0	68	21.1512	dynamic	3	10.2367	10.616	12.4403	13.2787	13.9483	14.455
3847	0.9124	0.00023162	47	60	YES	Theria	intermediate	ENSG00000196734	LCE1B	http://www.uniprot.org/uniprot/Q5T7P3	Q5T7P3	118	2.81084	dynamic		6.689	6.88233	7.18533	7.35733	7.99767	8.18	7.93633	7.66667	7.43367	7.39267	-0.724167	-0.530833	-0.227833	-0.0558333	0.5845	0.766833	0.523167	0.2535	0.0205	-0.0205	ENSG00000185966	LCE3E	http://www.uniprot.org/uniprot/Q5T5B0	Q5T5B0	92	14.3668	dynamic	4	6.754	7.39833	9.054	10.0957	10.5597	10.5987
837	0.9118	0.00023801	6	18	YES	Bilateria	old	ENSG00000138778	CENPE	http://www.uniprot.org/uniprot/D6RBW0	D6RBW0	1126	2.74347	dynamic		12.112	11.4873	10.8923	10.7327	10.9377	10.922	10.656	10.8103	11.0407	11.136	1.18217	0.5575	-0.0375	-0.197167	0.00783334	-0.00783334	-0.273833	-0.1195	0.110833	0.206167	ENSG00000137807	KIF23	http://www.uniprot.org/uniprot/H7BYN4	H7BYN4	952	4.68159	dynamic	7	13.1803	12.9243	11.1777	10.9533	11.2713	11.428
1091	0.9115	0.000240952	57	57	YES	Bilateria	old	ENSG00000170296	GABARAP	http://www.uniprot.org/uniprot/O95166	O95166	117	2.41999	dynamic		11.9807	11.7453	11.855	12.107	12.4733	12.7027	12.8227	12.931	12.9863	13.0203	-0.607333	-0.842667	-0.733	-0.481	-0.114667	0.114667	0.234667	0.343	0.398333	0.432333	ENSG00000034713	GABARAPL2	http://www.uniprot.org/uniprot/H3BU36	H3BU36	42	2.5403	dynamic		11.3367	11.6283	11.929	12.1127	12.4023	12.609
14	0.9112	0.000243774	35	36	YES	Amniota	intermediate	ENSG00000129451	KLK10	http://www.uniprot.org/uniprot/M0R2S4	M0R2S4	43	23.4687	dynamic	3	11.0103	11.361	13.9773	14.6937	15.166	15.563	15.4013	14.961	14.421	13.925	-3.547	-3.19633	-0.58	0.136333	0.608667	1.00567	0.844	0.403667	-0.136333	-0.632333	ENSG00000129437	KLK14	http://www.uniprot.org/uniprot/Q9P0G3	Q9P0G3	267	16.9828	dynamic	3	6.19533	6.50767	7.91567	8.70167	9.42167	10.2337
3853	0.9102	0.000254539	39	49	YES	Amniota	intermediate	ENSG00000169469	SPRR1B	http://www.uniprot.org/uniprot/P22528	P22528	89	11.3189	dynamic	3	13.437	13.502	14.955	16.0053	16.574	16.826	16.9233	16.9377	16.8863	16.6917	-3.19583	-3.13083	-1.67783	-0.6275	-0.0588333	0.193167	0.2905	0.304833	0.2535	0.0588333	ENSG00000203785	SPRR2E	http://www.uniprot.org/uniprot/P22531	P22531	72	183.843	dynamic	3	9.801	13.7493	15.318	16.0323	16.647	17.1513
806	0.9101	0.00025647	31	32	YES	Vertebrata	old	ENSG00000170852	KBTBD2	http://www.uniprot.org/uniprot/Q8IY47	Q8IY47	623	2.31124	dynamic		9.77967	10.6307	10.3403	10.144	9.92033	9.66733	9.66133	9.541	9.49967	9.422	0.0561667	0.907167	0.616833	0.4205	0.196833	-0.0561667	-0.0621667	-0.1825	-0.223833	-0.3015	ENSG00000163376	KBTBD8	http://www.uniprot.org/uniprot/C9J331	C9J331	166	2.16145	dynamic		7.54333	8.06967	8.209	7.81167	7.43867	7.25867
3552	0.9096	0.00026175	39	41	YES	Euteleostomi	old	ENSG00000196154	S100A4	http://www.uniprot.org/uniprot/P26447	P26447	101	22.4919	dynamic	8	9.07367	9.02033	8.88733	9.64133	10.924	11.5903	12.003	12.5143	13.0303	13.3787	-2.1835	-2.23683	-2.36983	-1.61583	-0.333167	0.333167	0.745833	1.25717	1.77317	2.1215	ENSG00000163993	S100P	http://www.uniprot.org/uniprot/P25815	P25815	95	318.393	dynamic	3	7.723	10.5813	11.5567	12.0987	12.9713	13.9087
263	0.909	0.000268914	11	7	YES	Bilateria	old	ENSG00000248405	PRR5-ARHGAP8	http://www.uniprot.org/uniprot/B1AHC3	B1AHC3	564	2.78434	dynamic		11.487	10.7663	10.8973	11.233	11.5363	11.7847	11.8903	12.116	12.174	12.2437	-0.1735	-0.894167	-0.763167	-0.4275	-0.124167	0.124167	0.229833	0.4555	0.5135	0.583167	ENSG00000163486	SRGAP2	http://www.uniprot.org/uniprot/H0Y4C3	H0Y4C3	931	2.54441	dynamic		12.936	12.08	11.9197	12.4067	12.6767	12.932
1010	0.9088	0.000270255	20	27	YES	Bilateria	old	ENSG00000128833	MYO5C	http://www.uniprot.org/uniprot/Q9NQX4	Q9NQX4	1742	9.32433	dynamic	5	6.67233	7.13167	8.647	9.06733	9.12033	9.41433	9.675	9.79033	9.87367	9.89333	-2.595	-2.13567	-0.620333	-0.2	-0.147	0.147	0.407667	0.523	0.606333	0.626	ENSG00000196586	MYO6	http://www.uniprot.org/uniprot/Q5JVM0	Q5JVM0	174	3.0702	dynamic		11.11	11.9727	12.4773	12.7133	12.4067	12.6873
1337	0.9088	0.00027025	32	31	YES	Bilateria	old	ENSG00000242612	DECR2	http://www.uniprot.org/uniprot/Q9NUI1	Q9NUI1	292	2.61958	dynamic		11.796	11.3057	10.739	10.4067	10.4733	10.7907	10.9733	11.15	11.2433	11.3007	0.734333	0.244	-0.322667	-0.655	-0.588333	-0.271	-0.0883333	0.0883333	0.181667	0.239	ENSG00000115425	PECR	http://www.uniprot.org/uniprot/B4DJS2	B4DJS2	157	2.0567	dynamic		8.87433	8.54867	7.86467	7.921	7.929	8.126
1690	0.9088	0.000271245	25	26	YES	Bilateria	old	ENSG00000160445	ZER1	http://www.uniprot.org/uniprot/Q7Z7L7	Q7Z7L7	766	2.23664	dynamic		12.5357	12.166	12.7723	12.9917	13.2493	13.2267	13.265	13.2497	13.273	13.3273	-0.702333	-1.072	-0.465667	-0.246333	0.0113333	-0.0113333	0.027	0.0116667	0.035	0.0893333	ENSG00000162378	ZYG11B	http://www.uniprot.org/uniprot/B4DK95	B4DK95	674	2.17046	dynamic		9.82967	9.40533	9.54333	9.98467	10.1623	10.3443
1136	0.9087	0.000272453	49	56	YES	Vertebrata	old	ENSG00000141905	NFIC	http://www.uniprot.org/uniprot/P08651	P08651	508	2.8206	dynamic		10.7013	9.34333	9.20533	9.68033	9.98367	9.859	10.087	10.1443	10.3687	10.4673	0.666	-0.692	-0.83	-0.355	-0.0516667	-0.176333	0.0516667	0.109	0.333333	0.432	ENSG00000008441	NFIX	http://www.uniprot.org/uniprot/K7EKH0	K7EKH0	128	2.10283	dynamic		7.78367	7.125	6.71133	6.97333	7.05967	7.12233
613	0.9074	0.000286787	57	56	YES	Vertebrata	old	ENSG00000115902	SLC1A4	http://www.uniprot.org/uniprot/P43007	P43007	532	5.91345	dynamic	1	8.133	9.449	7.979	7.03767	6.95967	6.905	6.885	6.94833	7.035	6.98633	1.12233	2.43833	0.968333	0.027	-0.051	-0.105667	-0.125667	-0.0623333	0.0243333	-0.0243333	ENSG00000105281	SLC1A5	http://www.uniprot.org/uniprot/M0QXM4	M0QXM4	365	3.29817	dynamic		12.001	12.584	12.4213	11.5407	11.1537	11.004
3776	0.9074	0.000287021	54	53	YES	Theria	intermediate	ENSG00000184674	GSTT1	http://www.uniprot.org/uniprot/C9JA47	C9JA47	65	2.42391	dynamic		9.26733	9.31733	9.53667	9.69567	9.991	10.3143	10.3357	10.4577	10.5283	10.5447	-0.885333	-0.835333	-0.616	-0.457	-0.161667	0.161667	0.183	0.305	0.375667	0.392	ENSG00000133433	GSTT2B	http://www.uniprot.org/uniprot/P0CG30	P0CG30	244	2.20891	dynamic		8.822	8.54367	8.423	8.55933	8.874	9.20233
308	0.9068	0.00029451	26	11	YES	Bilateria	old	ENSG00000071282	LMCD1	http://www.uniprot.org/uniprot/Q9NZU5	Q9NZU5	365	5.16225	dynamic	6	10.08	7.712	7.95133	8.19467	7.787	8.48933	8.77633	9.14233	9.104	9.29733	1.44717	-0.920833	-0.6815	-0.438167	-0.845833	-0.1435	0.1435	0.5095	0.471167	0.6645	ENSG00000163637	PRICKLE2	http://www.uniprot.org/uniprot/H3BNU0	H3BNU0	900	2.94513	dynamic		8.50433	7.323	6.946	7.47433	7.405	7.71767
2474	0.9068	0.000294868	16	21	YES	Bilateria	old	ENSG00000152683	SLC30A6	http://www.uniprot.org/uniprot/Q6NXT4	Q6NXT4	461	2.04722	dynamic		8.48067	8.67267	9.127	8.834	8.441	8.41933	8.46067	8.35633	8.09333	8.15567	0.0298333	0.221833	0.676167	0.383167	-0.00983333	-0.0315	0.00983333	-0.0945	-0.3575	-0.295167	ENSG00000162695	SLC30A7	http://www.uniprot.org/uniprot/H0Y362	H0Y362	87	2.01066	dynamic		9.697	10.0353	10.45	9.962	9.60367	9.44233
1182	0.9055	0.000311424	22	34	YES	Vertebrata	old	ENSG00000107104	KANK1	http://www.uniprot.org/uniprot/Q14678	Q14678	1352	2.51403	dynamic		14.101	12.794	13.4537	13.701	13.7773	13.9863	14.124	13.987	13.8863	13.746	0.269167	-1.03783	-0.378167	-0.130833	-0.0545	0.1545	0.292167	0.155167	0.0545	-0.0858333	ENSG00000197256	KANK2	http://www.uniprot.org/uniprot/K7EIU4	K7EIU4	221	3.15871	dynamic		11.511	9.85167	10.3523	11.2847	11.268	11.0273
289	0.9051	0.000315635	54	64	YES	Tetrapoda	intermediate	ENSG00000186832	KRT16	http://www.uniprot.org/uniprot/K7ENV3	K7ENV3	49	7.5075	dynamic	5	13.9493	14.7177	14.9107	15.8913	16.5633	16.8057	16.8577	16.745	16.397	15.931	-2.21467	-1.44633	-1.25333	-0.272667	0.399333	0.641667	0.693667	0.581	0.233	-0.233	ENSG00000171345	KRT19	http://www.uniprot.org/uniprot/C9JM50	C9JM50	196	7.01123	dynamic	5	16.698	16.273	17.1053	18.111	18.5867	18.7727
137	0.9048	0.000320446	33	66	YES	Simiiformes	recent	ENSG00000079385	CEACAM1	http://www.uniprot.org/uniprot/P13688	P13688	526	5.15153	dynamic	5	8.96067	9.18867	10.178	11.1047	11.1917	11.214	11.2803	11.107	10.9333	11.3257	-2.14517	-1.91717	-0.927833	-0.00116667	0.0858333	0.108167	0.1745	0.00116667	-0.1725	0.219833	ENSG00000007306	CEACAM7	http://www.uniprot.org/uniprot/Q14002	Q14002	265	15.1895	dynamic	3	6.58433	6.69133	7.52533	8.40633	9.246	9.80133
471	0.9046	0.000322226	8	11	YES	Bilateria	old	ENSG00000181409	AATK	http://www.uniprot.org/uniprot/Q6ZMQ8	Q6ZMQ8	1374	2.94037	dynamic		8.02067	7.20167	6.48267	6.46467	6.58667	6.68533	6.74467	6.77433	6.80267	6.923	1.26117	0.442167	-0.276833	-0.294833	-0.172833	-0.0741667	-0.0148333	0.0148333	0.0431667	0.1635	ENSG00000112655	PTK7	http://www.uniprot.org/uniprot/H0Y889	H0Y889	25	2.59728	dynamic		11.3053	10.9217	10.1423	9.92833	10.1537	10.2873
14	0.9044	0.000325784	42	38	YES	Mammalia	intermediate	ENSG00000167759	KLK13	http://www.uniprot.org/uniprot/Q9UKR3	Q9UKR3	277	31.5376	dynamic	3	7.125	7.511	8.67833	9.68667	10.5753	11.6093	11.798	11.9923	12.104	12.0093	-3.96733	-3.58133	-2.414	-1.40567	-0.517	0.517	0.705667	0.9	1.01167	0.917	ENSG00000129455	KLK8	http://www.uniprot.org/uniprot/M0R231	M0R231	97	4.96915	dynamic	8	15.522	15.1153	15.0437	15.425	16.054	16.614
3974	0.9039	0.000332157	82	82	YES	Eutheria	intermediate	ENSG00000205362	MT1A	http://www.uniprot.org/uniprot/P04731	P04731	61	4.91776	dynamic	7	16.4373	16.0173	14.9333	14.1393	14.3273	14.1833	14.3313	14.3093	14.452	14.6647	2.04567	1.62567	0.541667	-0.252333	-0.0643333	-0.208333	-0.0603333	-0.0823333	0.0603333	0.273	ENSG00000205364	MT1M	http://www.uniprot.org/uniprot/H3BUC6	H3BUC6	69	7.04695	dynamic	7	14.3257	13.0717	11.7017	11.5087	11.815	11.857
3847	0.9038	0.00033307	81	76	YES	Haplorrhini	recent	ENSG00000185962	LCE3A	http://www.uniprot.org/uniprot/Q5TA76	Q5TA76	89	3.57349	dynamic		6.85367	7.337	8.15033	8.48967	8.691	8.61767	8.40633	8.23833	7.61667	7.392	-1.34067	-0.857333	-0.044	0.295333	0.496667	0.423333	0.212	0.044	-0.577667	-0.802333	ENSG00000187238	LCE3B	http://www.uniprot.org/uniprot/Q5TA77	Q5TA77	95	3.74942	dynamic		7.42067	7.492	8.11967	8.704	9.148	9.32733
289	0.9029	0.000345841	63	60	YES	Tetrapoda	intermediate	ENSG00000171346	KRT15	http://www.uniprot.org/uniprot/A8MT21	A8MT21	291	3.6284	dynamic		17.5227	17.245	18.0613	18.4323	18.7133	19.012	19.0483	19.1043	19.1043	19.1043	-1.34	-1.61767	-0.801333	-0.430333	-0.149333	0.149333	0.185667	0.241667	0.241667	0.241667	ENSG00000186832	KRT16	http://www.uniprot.org/uniprot/K7ENV3	K7ENV3	49	7.5075	dynamic	5	13.9493	14.7177	14.9107	15.8913	16.5633	16.8057
1704	0.9028	0.000346705	45	52	YES	Chordata	old	ENSG00000148090	AUH	http://www.uniprot.org/uniprot/Q13825	Q13825	339	2.52275	dynamic		9.67367	9.39733	9.24467	9.07333	9.75467	10.1977	10.3487	10.3267	10.4083	10.406	-0.3025	-0.578833	-0.7315	-0.902833	-0.2215	0.2215	0.3725	0.3505	0.432167	0.429833	ENSG00000121310	ECHDC2	http://www.uniprot.org/uniprot/B7Z7N0	B7Z7N0	246	2.12579	dynamic		12.8683	12.6793	12.9733	12.9547	13.0697	13.3853
2195	0.9026	0.000350002	33	38	YES	Vertebrata	old	ENSG00000175591	P2RY2	http://www.uniprot.org/uniprot/P41231	P41231	377	8.48158	dynamic	5	11.78	10.4367	11.6893	12.0387	12.3423	12.8107	12.8843	13.2553	13.3937	13.521	-0.7965	-2.13983	-0.887167	-0.537833	-0.234167	0.234167	0.307833	0.678833	0.817167	0.9445	ENSG00000171631	P2RY6	http://www.uniprot.org/uniprot/F5GX90	F5GX90	128	5.85228	dynamic	5	6.62	6.545	7.65467	8.15867	8.52967	9.057
3853	0.9023	0.000353319	38	47	YES	Amniota	intermediate	ENSG00000169469	SPRR1B	http://www.uniprot.org/uniprot/P22528	P22528	89	11.3189	dynamic	3	13.437	13.502	14.955	16.0053	16.574	16.826	16.9233	16.9377	16.8863	16.6917	-3.19583	-3.13083	-1.67783	-0.6275	-0.0588333	0.193167	0.2905	0.304833	0.2535	0.0588333	ENSG00000163216	SPRR2D	http://www.uniprot.org/uniprot/P22532	P22532	72	221.629	dynamic	3	8.591	12.7977	14.3637	15.0023	15.7207	16.234
644	0.9015	0.000364494	12	26	YES	Chordata	old	ENSG00000173193	PARP14	http://www.uniprot.org/uniprot/H7C4Y3	H7C4Y3	194	2.07724	dynamic		9.05867	9.10233	9.256	9.36	9.78567	10.1133	9.96367	9.759	9.694	9.82767	-0.667833	-0.624167	-0.4705	-0.3665	0.0591667	0.386833	0.237167	0.0325	-0.0325	0.101167	ENSG00000138496	PARP9	http://www.uniprot.org/uniprot/G5E9U8	G5E9U8	399	4.1979	dynamic	5	10.3123	10.0593	10.4123	10.9647	11.4497	11.801
2361	0.9009	0.000374037	55	47	YES	Primates	recent	ENSG00000197472	ZNF695	http://www.uniprot.org/uniprot/Q8IW36	Q8IW36	515	2.54324	dynamic		8.20633	7.923	7.43	7.133	6.872	6.85967	7.045	7.08567	7.37633	7.48167	0.951667	0.668333	0.175333	-0.121667	-0.382667	-0.395	-0.209667	-0.169	0.121667	0.227	ENSG00000213988	ZNF90	http://www.uniprot.org/uniprot/F8WBQ5	F8WBQ5	76	2.01484	dynamic		7.18267	6.588	6.43333	6.26233	6.172	6.20567
2584	0.9001	0.000385652	90	65	YES	Homininae	recent	ENSG00000241322	CDRT1	http://www.uniprot.org/uniprot/J3KTF7	J3KTF7	78	5.69225	dynamic	5	6.653	7.28867	8.01133	8.07233	8.402	8.95767	9.162	9.149	9.017	8.84233	-1.96917	-1.3335	-0.610833	-0.549833	-0.220167	0.3355	0.539833	0.526833	0.394833	0.220167	ENSG00000171931	FBXW10	http://www.uniprot.org/uniprot/J3QLH9	J3QLH9	196	2.04533	dynamic		6.45633	6.58067	6.54467	6.568	6.885	7.43367
3847	0.8997	0.000392092	23	24	YES	Theria	intermediate	ENSG00000169509	CRCT1	http://www.uniprot.org/uniprot/Q9UGL9	Q9UGL9	99	174.934	dynamic	3	9.21333	11.6313	14.992	15.937	16.5313	16.664	16.5237	15.9653	15.548	14.7563	-6.52917	-4.11117	-0.7505	0.1945	0.788833	0.9215	0.781167	0.222833	-0.1945	-0.986167	ENSG00000187238	LCE3B	http://www.uniprot.org/uniprot/Q5TA77	Q5TA77	95	3.74942	dynamic		7.42067	7.492	8.11967	8.704	9.148	9.32733
2419	0.8991	0.000401594	60	55	YES	Eutheria	intermediate	ENSG00000157601	MX1	http://www.uniprot.org/uniprot/H9KVC9	H9KVC9	201	4.18821	dynamic	5	13.5137	13.9417	13.908	14.192	14.8297	15.58	15.5687	15.0607	14.808	14.783	-1.28183	-0.853833	-0.8875	-0.6035	0.0341667	0.7845	0.773167	0.265167	0.0125	-0.0125	ENSG00000183486	MX2	http://www.uniprot.org/uniprot/C9JEL4	C9JEL4	134	4.21929	dynamic	4	9.00367	9.87567	9.55	9.728	10.304	11.0807
2458	0.8988	0.000405807	12	27	YES	Chordata	old	ENSG00000172216	CEBPB	http://www.uniprot.org/uniprot/P17676	P17676	345	2.48343	dynamic		14.2217	14.941	13.9843	13.964	14.07	13.6287	13.6383	13.6533	13.8537	13.861	0.309167	1.0285	0.0718333	0.0515	0.1575	-0.283833	-0.274167	-0.259167	-0.0588333	-0.0515	ENSG00000153879	CEBPG	http://www.uniprot.org/uniprot/P53567	P53567	150	2.84218	dynamic		13.1963	13.9387	13.0407	12.6013	12.5243	12.4317
1608	0.8981	0.000416797	61	58	YES	Vertebrata	old	ENSG00000111897	SERINC1	http://www.uniprot.org/uniprot/Q9NRX5	Q9NRX5	453	2.4005	dynamic		10.9817	11.938	12.1547	11.9867	12.0573	12.1133	12.245	12.0807	12.015	12.0083	-1.0545	-0.0981667	0.1185	-0.0495	0.0211667	0.0771667	0.208833	0.0445	-0.0211667	-0.0278333	ENSG00000132824	SERINC3	http://www.uniprot.org/uniprot/B4DUE9	B4DUE9	418	2.1896	dynamic		12.2527	12.6937	13.2113	13.249	13.3407	13.3833
3425	0.898	0.000417858	35	34	YES	Euteleostomi	old	ENSG00000125968	ID1	http://www.uniprot.org/uniprot/P41134	P41134	155	7.5023	dynamic	5	13.3207	14.4047	13.6997	14.6263	15.3307	15.596	15.7763	15.918	15.9603	16.228	-2.14267	-1.05867	-1.76367	-0.837	-0.132667	0.132667	0.313	0.454667	0.497	0.764667	ENSG00000172201	ID4	http://www.uniprot.org/uniprot/P47928	P47928	161	2.09749	dynamic		6.32567	6.551	6.406	6.48067	6.657	7.35833
1229	0.8968	0.000436734	31	14	YES	Euteleostomi	old	ENSG00000159388	BTG2	http://www.uniprot.org/uniprot/P78543	P78543	158	2.40216	dynamic		11.446	12.7103	12.144	12.0387	11.8963	11.7633	11.606	11.498	11.568	11.735	-0.303167	0.961167	0.394833	0.2895	0.147167	0.0141667	-0.143167	-0.251167	-0.181167	-0.0141667	ENSG00000183864	TOB2	http://www.uniprot.org/uniprot/Q14106	Q14106	344	2.21197	dynamic		10.69	11.8353	11.3863	11.2163	11.0587	10.904
1980	0.8958	0.000453981	21	10	YES	Bilateria	old	ENSG00000166197	NOLC1	http://www.uniprot.org/uniprot/Q14978	Q14978	699	2.6666	dynamic		12.5483	11.9297	11.297	11.217	11.1333	11.335	11.5563	11.6227	11.7237	11.7423	0.958833	0.340167	-0.2925	-0.3725	-0.456167	-0.2545	-0.0331667	0.0331667	0.134167	0.152833	ENSG00000070814	TCOF1	http://www.uniprot.org/uniprot/H0Y8Y7	H0Y8Y7	67	4.13246	dynamic	7	13.143	12.4917	11.8633	11.321	11.096	11.0977
2287	0.8957	0.000455323	62	62	YES	Euteleostomi	old	ENSG00000130304	SLC27A1	http://www.uniprot.org/uniprot/Q6PCB7	Q6PCB7	646	5.49708	dynamic	5	12.336	11.1493	11.289	12.0447	13.1253	13.608	13.5997	13.4887	13.463	13.5117	-0.958167	-2.14483	-2.00517	-1.2495	-0.168833	0.313833	0.3055	0.1945	0.168833	0.2175	ENSG00000167114	SLC27A4	http://www.uniprot.org/uniprot/Q96G53	Q96G53	237	2.18253	dynamic		9.83333	9.70733	9.66367	10.259	10.7553	10.7897
3776	0.8955	0.000459484	54	53	YES	Theria	intermediate	ENSG00000184674	GSTT1	http://www.uniprot.org/uniprot/C9JA47	C9JA47	65	2.42391	dynamic		9.26733	9.31733	9.53667	9.69567	9.991	10.3143	10.3357	10.4577	10.5283	10.5447	-0.885333	-0.835333	-0.616	-0.457	-0.161667	0.161667	0.183	0.305	0.375667	0.392	ENSG00000099984	GSTT2	http://www.uniprot.org/uniprot/B5MCL2	B5MCL2	230	2.87189	dynamic		10.113	9.739	9.53467	9.78133	10.1473	10.5183
961	0.895	0.000467752	7	15	YES	Amniota	intermediate	ENSG00000076662	ICAM3	http://www.uniprot.org/uniprot/P32942	P32942	547	2.61353	dynamic		9.58533	9.23233	9.432	10.0523	10.2597	10.2053	10.3103	10.4827	10.5527	10.6183	-0.647167	-1.00017	-0.8005	-0.180167	0.0271667	-0.0271667	0.0778333	0.250167	0.320167	0.385833	ENSG00000105371	ICAM4	http://www.uniprot.org/uniprot/Q14773	Q14773	271	3.53816	dynamic		6.942	7.158	7.51667	7.401	8.07967	8.185
3853	0.8942	0.000480789	39	49	YES	Amniota	intermediate	ENSG00000169474	SPRR1A	http://www.uniprot.org/uniprot/P35321	P35321	89	5.54172	dynamic	5	13.7023	13.8697	14.4797	15.081	15.667	15.997	16.06	16.1727	16.1077	15.9083	-2.08533	-1.918	-1.308	-0.706667	-0.120667	0.209333	0.272333	0.385	0.32	0.120667	ENSG00000203785	SPRR2E	http://www.uniprot.org/uniprot/P22531	P22531	72	183.843	dynamic	3	9.801	13.7493	15.318	16.0323	16.647	17.1513
2389	0.8941	0.00048303	26	19	YES	Chordata	old	ENSG00000104825	NFKBIB	http://www.uniprot.org/uniprot/Q15653	Q15653	356	2.21606	dynamic		10.437	11.5717	11.5367	11.0477	10.9783	10.7857	10.7053	10.595	10.5057	10.4237	-0.3085	0.826167	0.791167	0.302167	0.232833	0.0401667	-0.0401667	-0.1505	-0.239833	-0.321833	ENSG00000146232	NFKBIE	http://www.uniprot.org/uniprot/H3BNC2	H3BNC2	224	2.45547	dynamic		12.0003	12.9223	13.2963	13.078	13.032	12.4853
3847	0.8939	0.000487789	27	29	YES	Theria	intermediate	ENSG00000169509	CRCT1	http://www.uniprot.org/uniprot/Q9UGL9	Q9UGL9	99	174.934	dynamic	3	9.21333	11.6313	14.992	15.937	16.5313	16.664	16.5237	15.9653	15.548	14.7563	-6.52917	-4.11117	-0.7505	0.1945	0.788833	0.9215	0.781167	0.222833	-0.1945	-0.986167	ENSG00000244057	LCE3C	http://www.uniprot.org/uniprot/Q5T5A8	Q5T5A8	94	2.76638	dynamic		6.51433	6.55633	7.09233	7.57567	7.873	7.98233
401	0.8938	0.000488514	53	55	YES	Euteleostomi	old	ENSG00000129625	REEP5	http://www.uniprot.org/uniprot/E2QRG8	E2QRG8	165	3.13471	dynamic		13.65	12.9957	12.1453	12.3217	12.7273	12.9073	13.1387	13.4087	13.6473	13.7937	0.582833	-0.0715	-0.921833	-0.7455	-0.339833	-0.159833	0.0715	0.3415	0.580167	0.7265	ENSG00000115255	REEP6	http://www.uniprot.org/uniprot/A8MWX0	A8MWX0	150	5.91892	dynamic	8	9.29533	8.89	8.32033	8.228	8.74	9.30333
968	0.8925	0.000511319	26	26	YES	Chordata	old	ENSG00000130762	ARHGEF16	http://www.uniprot.org/uniprot/Q5VV41	Q5VV41	709	3.35505	dynamic		11.3563	10.1963	11.427	11.9427	11.9117	11.6347	11.6137	11.7007	11.7067	11.6	-0.267833	-1.42783	-0.197167	0.3185	0.2875	0.0105	-0.0105	0.0765	0.0825	-0.0241667	ENSG00000066248	NGEF	http://www.uniprot.org/uniprot/H7C2C2	H7C2C2	97	4.34192	dynamic	4	9.38967	8.59367	9.746	10.532	10.712	10.559
314	0.8922	0.000517188	23	11	YES	Euteleostomi	old	ENSG00000168453	HR	http://www.uniprot.org/uniprot/O43593	O43593	1189	2.4777	dynamic		13.2523	13.624	14.4653	14.3017	13.9433	13.8377	13.817	13.4107	13.2567	13.1563	-0.468167	-0.0965	0.744833	0.581167	0.222833	0.117167	0.0965	-0.309833	-0.463833	-0.564167	ENSG00000171988	JMJD1C	http://www.uniprot.org/uniprot/Q15652	Q15652	2540	2.1155	dynamic		8.949	9.75367	10.03	9.93967	9.83467	9.63233
3853	0.8917	0.000527409	73	38	YES	Eutheria	intermediate	ENSG00000169469	SPRR1B	http://www.uniprot.org/uniprot/P22528	P22528	89	11.3189	dynamic	3	13.437	13.502	14.955	16.0053	16.574	16.826	16.9233	16.9377	16.8863	16.6917	-3.19583	-3.13083	-1.67783	-0.6275	-0.0588333	0.193167	0.2905	0.304833	0.2535	0.0588333	ENSG00000163209	SPRR3	http://www.uniprot.org/uniprot/F5GZ12	F5GZ12	161	27.5822	dynamic	8	11.7273	11.9927	12.5707	13.277	14.072	14.887
3404	0.8916	0.000528381	34	26	YES	Euteleostomi	old	ENSG00000121104	FAM117A	http://www.uniprot.org/uniprot/K7ENS5	K7ENS5	55	3.20798	dynamic		10.789	9.26967	9.837	10.1167	10.3443	10.7807	10.9513	10.823	10.6793	10.741	0.0788333	-1.4405	-0.873167	-0.5935	-0.365833	0.0705	0.241167	0.112833	-0.0308333	0.0308333	ENSG00000138439	FAM117B	http://www.uniprot.org/uniprot/Q6P1L5	Q6P1L5	589	3.71493	dynamic		9.74533	8.31833	8.67433	9.09767	9.864	9.58433
1869	0.8915	0.000530312	22	23	YES	Bilateria	old	ENSG00000113615	SEC24A	http://www.uniprot.org/uniprot/O95486	O95486	1093	2.91669	dynamic		9.76133	10.4123	11.3057	10.8387	10.551	10.255	10.2337	10.0273	10.091	10.0753	-0.483	0.168	1.06133	0.594333	0.306667	0.0106667	-0.0106667	-0.217	-0.153333	-0.169	ENSG00000150961	SEC24D	http://www.uniprot.org/uniprot/D6RAE2	D6RAE2	67	3.3667	dynamic		10.0273	10.547	11.289	10.8253	10.5587	10.2047
3847	0.8912	0.000536714	66	74	YES	Theria	intermediate	ENSG00000196734	LCE1B	http://www.uniprot.org/uniprot/Q5T7P3	Q5T7P3	118	2.81084	dynamic		6.689	6.88233	7.18533	7.35733	7.99767	8.18	7.93633	7.66667	7.43367	7.39267	-0.724167	-0.530833	-0.227833	-0.0558333	0.5845	0.766833	0.523167	0.2535	0.0205	-0.0205	ENSG00000187173	LCE2A	http://www.uniprot.org/uniprot/Q5TA79	Q5TA79	106	2.96288	dynamic		6.51367	6.52567	6.687	6.73433	7.69167	7.982
1061	0.8911	0.00053909	25	24	YES	Euteleostomi	old	ENSG00000149575	SCN2B	http://www.uniprot.org/uniprot/O60939	O60939	215	2.6378	dynamic		7.705	7.15667	6.57733	6.395	6.30567	6.374	6.49833	6.51567	6.69967	7.002	1.1585	0.610167	0.0308333	-0.1515	-0.240833	-0.1725	-0.0481667	-0.0308333	0.153167	0.4555	ENSG00000177098	SCN4B	http://www.uniprot.org/uniprot/Q8IWT1	Q8IWT1	228	4.39034	dynamic	7	10.0557	9.589	8.60333	7.94267	8.02067	8.17567
1057	0.891	0.000540569	72	75	YES	Euteleostomi	old	ENSG00000197063	MAFG	http://www.uniprot.org/uniprot/O15525	O15525	162	3.3535	dynamic		11.0943	12.84	12.5697	12.3093	12.109	11.8973	11.7833	11.4707	11.3197	11.2193	-0.746	0.999667	0.729333	0.469	0.268667	0.057	-0.057	-0.369667	-0.520667	-0.621	ENSG00000198517	MAFK	http://www.uniprot.org/uniprot/O60675	O60675	156	4.73599	dynamic	2	10.527	12.7707	12.3953	12.3497	12.2	11.9483
3818	0.8909	0.000543271	34	35	YES	Euteleostomi	old	ENSG00000111057	KRT18	http://www.uniprot.org/uniprot/F8VZY9	F8VZY9	391	2.48572	dynamic		17.2727	17.46	18.0213	18.407	18.5863	18.5717	18.5113	18.4493	18.473	18.3527	-1.1555	-0.968167	-0.406833	-0.0211667	0.158167	0.1435	0.0831667	0.0211667	0.0448333	-0.0755	ENSG00000108244	KRT23	http://www.uniprot.org/uniprot/J3QR55	J3QR55	149	17.4119	dynamic	3	9.03333	9.994	10.4707	11.1213	12.1187	12.6363
245	0.8906	0.000547319	24	26	YES	Vertebrata	old	ENSG00000183092	BEGAIN	http://www.uniprot.org/uniprot/Q9BUH8	Q9BUH8	593	2.13219	dynamic		8.06133	8.11233	7.56367	7.414	7.16233	7.201	7.024	7.02	7.053	7.14633	0.879667	0.930667	0.382	0.232333	-0.0193333	0.0193333	-0.157667	-0.161667	-0.128667	-0.0353333	ENSG00000137221	TJAP1	http://www.uniprot.org/uniprot/H0Y4D6	H0Y4D6	239	2.69571	dynamic		10.6457	10.8397	10.5443	10.3403	10.1377	9.83867
3011	0.8905	0.00055076	53	60	YES	Sarcopterygii	old	ENSG00000149485	FADS1	http://www.uniprot.org/uniprot/F5H3U5	F5H3U5	192	6.42487	dynamic	6	13.0473	11.9887	10.3637	10.6547	10.717	10.9357	11.5183	12.026	11.9707	11.8497	1.36333	0.304667	-1.32033	-1.02933	-0.967	-0.748333	-0.165667	0.342	0.286667	0.165667	ENSG00000134824	FADS2	http://www.uniprot.org/uniprot/F5GZU2	F5GZU2	55	9.28349	dynamic	6	15.1777	14.4187	13.0867	11.963	12.2313	13.2567
80	0.8902	0.000555709	33	14	YES	Vertebrata	old	ENSG00000142765	SYTL1	http://www.uniprot.org/uniprot/Q8IYJ3	Q8IYJ3	562	3.65195	dynamic		13.6837	12.9717	12.9237	13.354	13.8993	14.3923	14.469	14.5013	14.5977	14.7923	-0.462167	-1.17417	-1.22217	-0.791833	-0.2465	0.2465	0.323167	0.3555	0.451833	0.6465	ENSG00000137501	SYTL2	http://www.uniprot.org/uniprot/E9PS39	E9PS39	63	7.3598	dynamic	8	7.01467	6.46867	6.38467	6.52667	6.83467	7.31233
3853	0.8895	0.000570231	83	82	YES	Simiiformes	recent	ENSG00000203785	SPRR2E	http://www.uniprot.org/uniprot/P22531	P22531	72	183.843	dynamic	3	9.801	13.7493	15.318	16.0323	16.647	17.1513	17.2647	17.3233	17.129	16.8547	-6.94983	-3.0015	-1.43283	-0.7185	-0.103833	0.4005	0.513833	0.5725	0.378167	0.103833	ENSG00000159516	SPRR2G	http://www.uniprot.org/uniprot/Q9BYE4	Q9BYE4	73	10.9866	dynamic	5	6.361	6.80533	7.25	8.563	9.389	9.81867
907	0.8893	0.000573356	11	15	YES	Chordata	old	ENSG00000213516	RBMXL1	http://www.uniprot.org/uniprot/Q96E39	Q96E39	390	2.30857	dynamic		9.57667	9.24833	9.10133	8.555	8.36967	8.50967	8.708	8.67133	8.69233	8.691	0.885	0.556667	0.409667	-0.136667	-0.322	-0.182	0.0163333	-0.0203333	0.000666666	-0.000666667	ENSG00000136527	TRA2B	http://www.uniprot.org/uniprot/H7C2L4	H7C2L4	107	2.30378	dynamic		14.7197	14.5007	13.9303	13.766	13.852	13.5157
2741	0.8891	0.000576813	27	45	YES	Euteleostomi	old	ENSG00000152661	GJA1	http://www.uniprot.org/uniprot/P17302	P17302	382	2.50475	dynamic		12.4183	11.9557	11.7047	11.5783	11.4507	11.4793	11.5177	11.3143	11.0937	11.1603	0.919833	0.457167	0.206167	0.0798333	-0.0478333	-0.0191667	0.0191667	-0.184167	-0.404833	-0.338167	ENSG00000165474	GJB2	http://www.uniprot.org/uniprot/P29033	P29033	226	5.47048	dynamic	1	14.4693	14.0647	13.6513	13.1233	12.1747	12.0177
3374	0.8891	0.000576964	49	46	YES	Mammalia	intermediate	ENSG00000134757	DSG3	http://www.uniprot.org/uniprot/P32926	P32926	999	4.89508	dynamic	4	12.922	13.8333	14.7507	15.2133	15.1547	15.1937	15.1907	14.9823	14.6627	14.6253	-1.9445	-1.03317	-0.115833	0.346833	0.288167	0.327167	0.324167	0.115833	-0.203833	-0.241167	ENSG00000175065	DSG4	http://www.uniprot.org/uniprot/Q86SJ6	Q86SJ6	1040	2.17598	dynamic		6.11533	6.184	6.50167	7.032	7.03233	7.237
1991	0.8889	0.000580984	66	64	YES	Euteleostomi	old	ENSG00000164506	STXBP5	http://www.uniprot.org/uniprot/Q3B794	Q3B794	308	2.17749	dynamic		8.85867	9.68633	9.98133	9.84033	9.88767	9.70167	9.56967	9.424	9.35467	9.24433	-0.769333	0.0583333	0.353333	0.212333	0.259667	0.0736667	-0.0583333	-0.204	-0.273333	-0.383667	ENSG00000145087	STXBP5L	http://www.uniprot.org/uniprot/C9JCY1	C9JCY1	1026	3.79561	dynamic		8.35733	9.14733	10.1187	10.2817	9.84133	9.81167
624	0.8881	0.00059736	31	30	YES	Chordata	old	ENSG00000084636	COL16A1	http://www.uniprot.org/uniprot/A6NCT7	A6NCT7	966	3.46295	dynamic		15.5567	14.8477	14.4487	14.3017	14.2017	14.0417	13.9857	13.905	13.7647	13.8417	1.435	0.726	0.327	0.18	0.08	-0.08	-0.136	-0.216667	-0.357	-0.28	ENSG00000187498	COL4A1	http://www.uniprot.org/uniprot/F5H5K0	F5H5K0	519	5.2162	dynamic	1	10.9287	11.1603	10.4607	9.91167	9.315	8.79167
738	0.8877	0.000606754	21	15	YES	Bilateria	old	ENSG00000110092	CCND1	http://www.uniprot.org/uniprot/P24385	P24385	295	4.67295	dynamic	5	12.1353	11.458	12.5837	13.2073	13.4663	13.5073	13.445	13.6013	13.6823	13.6553	-1.32033	-1.99767	-0.872	-0.248333	0.0106667	0.0516667	-0.0106667	0.145667	0.226667	0.199667	ENSG00000105173	CCNE1	http://www.uniprot.org/uniprot/I3L1Q9	I3L1Q9	216	2.24389	dynamic		12.643	11.8627	12.4217	13.0287	12.876	12.7273
1197	0.8876	0.000609216	38	54	YES	Euteleostomi	old	ENSG00000137449	CPEB2	http://www.uniprot.org/uniprot/Q7Z5Q1	Q7Z5Q1	589	2.31712	dynamic		6.825	7.936	8.03733	7.95467	7.91367	7.73467	7.62233	7.37567	7.291	7.10367	-0.8535	0.2575	0.358833	0.276167	0.235167	0.0561667	-0.0561667	-0.302833	-0.3875	-0.574833	ENSG00000113742	CPEB4	http://www.uniprot.org/uniprot/E5RFP2	E5RFP2	339	3.91135	dynamic		10.071	11.0933	12.0387	11.8443	11.6793	11.544
3853	0.8862	0.00063873	38	47	YES	Amniota	intermediate	ENSG00000169474	SPRR1A	http://www.uniprot.org/uniprot/P35321	P35321	89	5.54172	dynamic	5	13.7023	13.8697	14.4797	15.081	15.667	15.997	16.06	16.1727	16.1077	15.9083	-2.08533	-1.918	-1.308	-0.706667	-0.120667	0.209333	0.272333	0.385	0.32	0.120667	ENSG00000163216	SPRR2D	http://www.uniprot.org/uniprot/P22532	P22532	72	221.629	dynamic	3	8.591	12.7977	14.3637	15.0023	15.7207	16.234
3853	0.8861	0.000641241	39	49	YES	Amniota	intermediate	ENSG00000169469	SPRR1B	http://www.uniprot.org/uniprot/P22528	P22528	89	11.3189	dynamic	3	13.437	13.502	14.955	16.0053	16.574	16.826	16.9233	16.9377	16.8863	16.6917	-3.19583	-3.13083	-1.67783	-0.6275	-0.0588333	0.193167	0.2905	0.304833	0.2535	0.0588333	ENSG00000241794	SPRR2A	http://www.uniprot.org/uniprot/P35326	P35326	72	159.639	dynamic	3	10.2647	14.461	15.9773	16.618	17.0387	17.4897
3853	0.886	0.000641694	81	79	YES	Simiiformes	recent	ENSG00000163216	SPRR2D	http://www.uniprot.org/uniprot/P22532	P22532	72	221.629	dynamic	3	8.591	12.7977	14.3637	15.0023	15.7207	16.234	16.383	16.301	16.1423	15.7243	-7.1315	-2.92483	-1.35883	-0.720167	-0.00183333	0.5115	0.6605	0.5785	0.419833	0.00183333	ENSG00000159516	SPRR2G	http://www.uniprot.org/uniprot/Q9BYE4	Q9BYE4	73	10.9866	dynamic	5	6.361	6.80533	7.25	8.563	9.389	9.81867
1359	0.8857	0.000650073	52	40	YES	Eutheria	intermediate	ENSG00000212747	FAM127C	http://www.uniprot.org/uniprot/Q17RB0	Q17RB0	113	3.75635	dynamic		9.36767	8.111	7.807	8.613	8.98833	9.40533	9.58933	9.64767	9.71633	9.69333	-0.0188333	-1.2755	-1.5795	-0.7735	-0.398167	0.0188333	0.202833	0.261167	0.329833	0.306833	ENSG00000182195	LDOC1	http://www.uniprot.org/uniprot/O95751	O95751	146	2.51054	dynamic		13.1267	12.787	12.9157	13.1237	13.365	13.6367
3251	0.8856	0.000650775	58	58	YES	Amniota	intermediate	ENSG00000006075	CCL3	http://www.uniprot.org/uniprot/P10147	P10147	92	23.8569	dynamic	2	6.32033	9.059	10.89	8.923	7.182	6.67967	6.61633	6.325	6.31367	6.409	-0.327667	2.411	4.242	2.275	0.534	0.0316667	-0.0316667	-0.323	-0.334333	-0.239	ENSG00000129277	CCL4	http://www.uniprot.org/uniprot/Q7M4M2	Q7M4M2	52	5.77972	dynamic	1	6.33633	8.86733	8.641	7.03467	6.436	6.43767
2656	0.8843	0.000681148	50	48	YES	Sarcopterygii	old	ENSG00000021355	SERPINB1	http://www.uniprot.org/uniprot/B4DNT0	B4DNT0	228	29.7263	dynamic	3	11.2637	12.493	14.6497	15.38	15.8563	16.1573	15.9693	15.465	15.2233	15.0267	-4.038	-2.80867	-0.652	0.0783333	0.554667	0.855667	0.667667	0.163333	-0.0783333	-0.275	ENSG00000057149	SERPINB3	http://www.uniprot.org/uniprot/P29508	P29508	390	3.45495	dynamic		9.742	10.0623	10.5853	11.232	11.4937	11.5307
1746	0.8837	0.000693855	98	98	YES	Mammalia	intermediate	ENSG00000196226	HIST1H2BB	http://www.uniprot.org/uniprot/P33778	P33778	126	2.5088	dynamic		9.506	9.427	9.388	9.76967	10.2563	10.4847	10.495	10.555	10.6937	10.715	-0.8645	-0.9435	-0.9825	-0.600833	-0.114167	0.114167	0.1245	0.1845	0.323167	0.3445	ENSG00000184678	HIST2H2BE	http://www.uniprot.org/uniprot/Q16778	Q16778	126	4.03621	dynamic	5	6.53133	6.90767	7.344	7.89933	8.15833	8.46567
3847	0.8833	0.000703365	65	70	YES	Theria	intermediate	ENSG00000196734	LCE1B	http://www.uniprot.org/uniprot/Q5T7P3	Q5T7P3	118	2.81084	dynamic		6.689	6.88233	7.18533	7.35733	7.99767	8.18	7.93633	7.66667	7.43367	7.39267	-0.724167	-0.530833	-0.227833	-0.0558333	0.5845	0.766833	0.523167	0.2535	0.0205	-0.0205	ENSG00000187180	LCE2C	http://www.uniprot.org/uniprot/Q5TA81	Q5TA81	110	3.56442	dynamic		6.291	6.52867	6.26567	6.75467	7.69233	8.09933
2725	0.882	0.00073386	45	45	YES	Euteleostomi	old	ENSG00000161638	ITGA5	http://www.uniprot.org/uniprot/H0YIV7	H0YIV7	119	2.13564	dynamic		9.96067	10.4187	10.231	10.3923	10.4513	9.893	9.57	9.41	9.44467	9.35667	0.0338333	0.491833	0.304167	0.4655	0.5245	-0.0338333	-0.356833	-0.516833	-0.482167	-0.570167	ENSG00000138448	ITGAV	http://www.uniprot.org/uniprot/P06756	P06756	1048	2.17096	dynamic		12.7177	13.5217	13.4833	13.2273	12.9753	12.664
1831	0.8817	0.000740736	36	39	YES	Vertebrata	old	ENSG00000185697	MYBL1	http://www.uniprot.org/uniprot/P10243	P10243	752	6.38786	dynamic	1	10.2217	11.165	9.037	8.753	8.96267	8.48967	8.61933	8.69267	8.72	8.75167	1.46933	2.41267	0.284667	0.000666666	0.210333	-0.262667	-0.133	-0.0596667	-0.0323333	-0.000666667	ENSG00000101057	MYBL2	http://www.uniprot.org/uniprot/P10244	P10244	700	3.66971	dynamic		11.9443	11.7587	10.815	10.3463	10.2447	10.0687
3294	0.8814	0.000748725	20	6	YES	Bilateria	old	ENSG00000101945	SUV39H1	http://www.uniprot.org/uniprot/O43463	O43463	412	2.80954	dynamic		9.478	9.00033	8.15967	7.98767	8.22833	8.25867	8.15467	8.30033	8.44533	8.424	1.1985	0.720833	-0.119833	-0.291833	-0.0511667	-0.0208333	-0.124833	0.0208333	0.165833	0.1445	ENSG00000109685	WHSC1	http://www.uniprot.org/uniprot/D6RFE7	D6RFE7	37	2.87787	dynamic		10.882	10.5717	9.91933	9.68667	9.49533	9.357
3627	0.8804	0.00077203	43	44	YES	Vertebrata	old	ENSG00000113356	POLR3G	http://www.uniprot.org/uniprot/O15318	O15318	223	2.34675	dynamic		12.123	11.3967	10.8923	10.9283	10.9213	10.989	11.1007	11.1263	11.058	10.9797	1.0995	0.373167	-0.131167	-0.0951667	-0.102167	-0.0345	0.0771667	0.102833	0.0345	-0.0438333	ENSG00000121851	POLR3GL	http://www.uniprot.org/uniprot/A6NGX6	#REF!	195	2.28153	dynamic		12.4703	11.4493	11.2803	11.3143	11.4337	11.511
2017	0.8792	0.000802466	48	45	YES	Euteleostomi	old	ENSG00000163995	ABLIM2	http://www.uniprot.org/uniprot/Q6H8Q1	Q6H8Q1	611	11.332	dynamic	5	8.616	8.25567	7.90467	10.1403	11.407	10.791	10.6703	10.656	10.586	10.3077	-1.83083	-2.19117	-2.54217	-0.3065	0.960167	0.344167	0.2235	0.209167	0.139167	-0.139167	ENSG00000173210	ABLIM3	http://www.uniprot.org/uniprot/O94929	O94929	683	7.54576	dynamic	5	10.1923	10.0507	11.4307	12.5867	12.9663	12.9463
2868	0.8792	0.000802231	42	44	YES	Amniota	intermediate	ENSG00000197641	SERPINB13	http://www.uniprot.org/uniprot/Q9UIV8	Q9UIV8	391	4.75683	dynamic	5	11.5417	10.766	10.7033	11.578	12.0337	12.478	12.5953	12.9533	12.9133	12.935	-0.714167	-1.48983	-1.5525	-0.677833	-0.222167	0.222167	0.3395	0.6975	0.6575	0.679167	ENSG00000124570	SERPINB6	http://www.uniprot.org/uniprot/P35237	P35237	376	3.22657	dynamic		12.44	12.4003	12.7013	13.367	13.79	14.0903
14	0.8784	0.000824561	38	41	YES	Amniota	intermediate	ENSG00000129451	KLK10	http://www.uniprot.org/uniprot/M0R2S4	M0R2S4	43	23.4687	dynamic	3	11.0103	11.361	13.9773	14.6937	15.166	15.563	15.4013	14.961	14.421	13.925	-3.547	-3.19633	-0.58	0.136333	0.608667	1.00567	0.844	0.403667	-0.136333	-0.632333	ENSG00000186474	KLK12	http://www.uniprot.org/uniprot/E9PR22	E9PR22	177	45.8336	dynamic	3	8.61933	9.185	10.953	12.0423	12.9213	13.795
365	0.8776	0.000845936	41	36	YES	Vertebrata	old	ENSG00000115415	STAT1	http://www.uniprot.org/uniprot/P42224	P42224	750	2.73397	dynamic		11.012	10.6427	10.4993	10.9167	11.4433	11.9477	11.9503	11.7757	11.7003	11.794	-0.559833	-0.929167	-1.0725	-0.655167	-0.1285	0.375833	0.3785	0.203833	0.1285	0.222167	ENSG00000170581	STAT2	http://www.uniprot.org/uniprot/G3V319	G3V319	65	2.0425	dynamic		13.49	13.5637	13.771	13.9603	14.359	14.5203
459	0.8773	0.000853999	18	14	YES	Euteleostomi	old	ENSG00000102243	VGLL1	http://www.uniprot.org/uniprot/Q5H916	Q5H916	60	21.1805	dynamic	3	8.072	8.081	10.4433	11.905	12.4267	12.4767	12.3937	12.2963	12.1223	11.9753	-3.97683	-3.96783	-1.6055	-0.143833	0.377833	0.427833	0.344833	0.2475	0.0735	-0.0735	ENSG00000206538	VGLL3	http://www.uniprot.org/uniprot/A8MV65	#REF!	326	6.18454	dynamic	4	6.94033	8.35	8.918	9.07933	9.13967	9.32967
1009	0.8773	0.000853988	83	68	YES	Euteleostomi	old	ENSG00000143995	MEIS1	http://www.uniprot.org/uniprot/U3KPR8	U3KPR8	378	2.39994	dynamic		8.75767	8.44867	8.45433	8.88433	9.512	9.29933	9.46667	9.51467	9.65633	9.71167	-0.625333	-0.934333	-0.928667	-0.498667	0.129	-0.0836667	0.0836667	0.131667	0.273333	0.328667	ENSG00000134138	MEIS2	http://www.uniprot.org/uniprot/H0YKE5	H0YKE5	94	4.99448	dynamic	5	8.65733	7.04567	7.79367	8.597	8.679	8.77433
2537	0.8764	0.000876237	68	66	YES	Euteleostomi	old	ENSG00000137193	PIM1	http://www.uniprot.org/uniprot/P11309	P11309	404	5.63338	dynamic	2	11.6	14.094	14.022	13.2243	12.5247	12.6117	12.926	12.6373	12.36	12.189	-1.0245	1.4695	1.3975	0.599833	-0.0998333	-0.0128333	0.3015	0.0128333	-0.2645	-0.4355	ENSG00000198355	PIM3	http://www.uniprot.org/uniprot/Q86V86	Q86V86	326	2.11501	dynamic		13.8987	14.9793	14.5967	14.4657	14.366	14.1477
175	0.8763	0.000880034	21	23	YES	Bilateria	old	ENSG00000105877	DNAH11	http://www.uniprot.org/uniprot/Q96DT5	Q96DT5	4523	2.51635	dynamic		8.64733	7.83733	7.316	7.466	7.458	7.47733	7.472	7.578	7.50067	7.61067	1.15833	0.348333	-0.173	-0.023	-0.031	-0.0116667	-0.017	0.089	0.0116667	0.121667	ENSG00000187240	DYNC2H1	http://www.uniprot.org/uniprot/H0YDE0	H0YDE0	378	2.23923	dynamic		9.51	9.27867	8.46833	8.347	8.36767	8.465
1229	0.876	0.000887074	30	15	YES	Euteleostomi	old	ENSG00000133639	BTG1	http://www.uniprot.org/uniprot/P62324	P62324	171	7.01285	dynamic	2	10.5037	13.3137	13.132	12.3967	11.9617	12.1807	12.1287	11.699	11.599	11.43	-1.5415	1.2685	1.08683	0.3515	-0.0835	0.1355	0.0835	-0.346167	-0.446167	-0.615167	ENSG00000183864	TOB2	http://www.uniprot.org/uniprot/Q14106	Q14106	344	2.21197	dynamic		10.69	11.8353	11.3863	11.2163	11.0587	10.904
1925	0.8753	0.000907032	56	53	YES	Euteleostomi	old	ENSG00000109103	UNC119	http://www.uniprot.org/uniprot/Q13432	Q13432	240	2.0312	dynamic		9.64967	9.104	9.473	9.74767	9.89633	9.93167	10.0093	10.1223	10.1263	10.1117	-0.264333	-0.81	-0.441	-0.166333	-0.0176667	0.0176667	0.0953333	0.208333	0.212333	0.197667	ENSG00000175970	UNC119B	http://www.uniprot.org/uniprot/A6NIH7	#REF!	251	2.25689	dynamic		10.7813	9.74033	9.81767	10.255	10.3997	10.5673
1746	0.8751	0.000913884	98	98	YES	Mammalia	intermediate	ENSG00000196226	HIST1H2BB	http://www.uniprot.org/uniprot/P33778	P33778	126	2.5088	dynamic		9.506	9.427	9.388	9.76967	10.2563	10.4847	10.495	10.555	10.6937	10.715	-0.8645	-0.9435	-0.9825	-0.600833	-0.114167	0.114167	0.1245	0.1845	0.323167	0.3445	ENSG00000124635	HIST1H2BJ	http://www.uniprot.org/uniprot/P06899	P06899	126	3.03704	dynamic		8.18033	8.16733	8.612	9.22867	9.68933	9.77
3847	0.8751	0.000911894	66	71	YES	Theria	intermediate	ENSG00000196734	LCE1B	http://www.uniprot.org/uniprot/Q5T7P3	Q5T7P3	118	2.81084	dynamic		6.689	6.88233	7.18533	7.35733	7.99767	8.18	7.93633	7.66667	7.43367	7.39267	-0.724167	-0.530833	-0.227833	-0.0558333	0.5845	0.766833	0.523167	0.2535	0.0205	-0.0205	ENSG00000187223	LCE2D	http://www.uniprot.org/uniprot/Q5TA82	Q5TA82	110	2.64329	dynamic		6.43767	6.42433	6.47933	6.549	7.40133	7.82667
1010	0.8747	0.000925231	19	27	YES	Bilateria	old	ENSG00000167306	MYO5B	http://www.uniprot.org/uniprot/Q0P656	Q0P656	418	5.29758	dynamic	5	6.77333	7.178	7.794	8.41133	8.53233	8.61633	8.934	9.17867	9.14967	8.95167	-1.801	-1.39633	-0.780333	-0.163	-0.042	0.042	0.359667	0.604333	0.575333	0.377333	ENSG00000196586	MYO6	http://www.uniprot.org/uniprot/Q5JVM0	Q5JVM0	174	3.0702	dynamic		11.11	11.9727	12.4773	12.7133	12.4067	12.6873
761	0.8746	0.000928723	30	25	YES	Chordata	old	ENSG00000115129	TP53I3	http://www.uniprot.org/uniprot/Q53FA7	Q53FA7	332	3.75809	dynamic		13.1137	12.9567	13.3807	13.9717	14.4893	14.8307	14.8667	14.8487	14.8467	14.7457	-1.50383	-1.66083	-1.23683	-0.645833	-0.128167	0.213167	0.249167	0.231167	0.229167	0.128167	ENSG00000108828	VAT1	http://www.uniprot.org/uniprot/K7EJM4	K7EJM4	30	2.64879	dynamic		13.7467	13.5043	13.2737	13.5127	14.067	14.32
1744	0.8745	0.0009297	98	98	YES	Mammalia	intermediate	ENSG00000168274	HIST1H2AE	http://www.uniprot.org/uniprot/P04908	P04908	130	5.87803	dynamic	5	9.08533	9.651	10.3073	10.8657	11.3067	11.577	11.6407	11.6323	11.517	11.4687	-2.30233	-1.73667	-1.08033	-0.522	-0.081	0.189333	0.253	0.244667	0.129333	0.081	ENSG00000233224	HIST1H2AM	http://www.uniprot.org/uniprot/P0C0S8	P0C0S8	130	3.33033	dynamic		11.3557	11.3727	11.317	11.7347	12.244	12.51
3847	0.8739	0.000948464	29	25	YES	Theria	intermediate	ENSG00000169509	CRCT1	http://www.uniprot.org/uniprot/Q9UGL9	Q9UGL9	99	174.934	dynamic	3	9.21333	11.6313	14.992	15.937	16.5313	16.664	16.5237	15.9653	15.548	14.7563	-6.52917	-4.11117	-0.7505	0.1945	0.788833	0.9215	0.781167	0.222833	-0.1945	-0.986167	ENSG00000196734	LCE1B	http://www.uniprot.org/uniprot/Q5T7P3	Q5T7P3	118	2.81084	dynamic		6.689	6.88233	7.18533	7.35733	7.99767	8.18
3131	0.8729	0.000976078	23	23	YES	Sarcopterygii	old	ENSG00000159128	IFNGR2	http://www.uniprot.org/uniprot/P38484	P38484	337	2.21606	dynamic		11.056	11.6377	11.9683	11.6753	11.519	11.366	11.1003	10.8693	10.8203	10.8803	-0.177167	0.4045	0.735167	0.442167	0.285833	0.132833	-0.132833	-0.363833	-0.412833	-0.352833	ENSG00000243646	IL10RB	http://www.uniprot.org/uniprot/H7C0Z5	H7C0Z5	216	2.46514	dynamic		10.681	10.471	11.374	10.9817	10.829	10.5843
645	0.8723	0.00099386	44	38	YES	Vertebrata	old	ENSG00000110031	LPXN	http://www.uniprot.org/uniprot/E9PNX9	E9PNX9	106	3.95132	dynamic		9.049	9.62733	10.0883	10.0947	9.53467	9.161	8.90233	8.57633	8.253	8.11233	-0.056	0.522333	0.983333	0.989667	0.429667	0.056	-0.202667	-0.528667	-0.852	-0.992667	ENSG00000140682	TGFB1I1	http://www.uniprot.org/uniprot/H3BQC4	H3BQC4	217	2.84547	dynamic		11.283	12.698	12.4267	12.154	11.9867	11.821
1043	0.8723	0.000993038	25	26	YES	Bilateria	old	ENSG00000171365	CLCN5	http://www.uniprot.org/uniprot/P51795	P51795	746	3.63847	dynamic		8.04133	8.73867	9.07533	9.56467	9.629	9.88333	9.90467	9.66767	9.258	8.96233	-1.37	-0.672667	-0.336	0.153333	0.217667	0.472	0.493333	0.256333	-0.153333	-0.449	ENSG00000103249	CLCN7	http://www.uniprot.org/uniprot/H0Y2M6	H0Y2M6	901	2.28153	dynamic		9.16833	9.219	9.51967	9.90333	10.3583	10.271
2656	0.8718	0.00100891	50	48	YES	Sarcopterygii	old	ENSG00000021355	SERPINB1	http://www.uniprot.org/uniprot/B4DNT0	B4DNT0	228	29.7263	dynamic	3	11.2637	12.493	14.6497	15.38	15.8563	16.1573	15.9693	15.465	15.2233	15.0267	-4.038	-2.80867	-0.652	0.0783333	0.554667	0.855667	0.667667	0.163333	-0.0783333	-0.275	ENSG00000206073	SERPINB4	http://www.uniprot.org/uniprot/C9JZ65	C9JZ65	211	3.3566	dynamic		9.75767	10.0613	10.5037	11.247	11.42	11.5047
1136	0.8714	0.00102207	55	69	YES	Euteleostomi	old	ENSG00000162599	NFIA	http://www.uniprot.org/uniprot/Q12857	Q12857	509	3.6025	dynamic		10.4573	8.83167	8.71167	9.16533	9.62733	9.766	10.0153	10.14	10.29	10.5607	0.566667	-1.059	-1.179	-0.725333	-0.263333	-0.124667	0.124667	0.249333	0.399333	0.67	ENSG00000008441	NFIX	http://www.uniprot.org/uniprot/K7EKH0	K7EKH0	128	2.10283	dynamic		7.78367	7.125	6.71133	6.97333	7.05967	7.12233
73	0.8713	0.00102416	16	11	YES	Mammalia	intermediate	ENSG00000221864	KRTAP12-2	http://www.uniprot.org/uniprot/P59991	P59991	146	2.11013	dynamic		8.69033	8.84233	8.98767	8.96933	8.46767	8.376	8.40333	8.272	7.91033	7.95267	0.254833	0.406833	0.552167	0.533833	0.0321667	-0.0595	-0.0321667	-0.1635	-0.525167	-0.482833	ENSG00000241598	KRTAP5-4	http://www.uniprot.org/uniprot/A8MUN0	#REF!	228	2.28153	dynamic		11.4923	11.6797	12.234	12.1283	11.297	11.6167
837	0.8711	0.00103062	10	19	YES	Bilateria	old	ENSG00000138182	KIF20B	http://www.uniprot.org/uniprot/Q96Q89	Q96Q89	1820	2.40549	dynamic		9.59533	8.828	8.46167	8.329	8.369	8.331	8.41433	8.37233	8.58867	8.581	1.15733	0.39	0.0236667	-0.109	-0.069	-0.107	-0.0236667	-0.0656667	0.150667	0.143	ENSG00000137807	KIF23	http://www.uniprot.org/uniprot/H7BYN4	H7BYN4	952	4.68159	dynamic	7	13.1803	12.9243	11.1777	10.9533	11.2713	11.428
652	0.871	0.00103317	55	48	YES	Euteleostomi	old	ENSG00000130598	TNNI2	http://www.uniprot.org/uniprot/P48788	P48788	182	16.4841	dynamic	7	11.7543	8.98167	8.20433	8.29833	8.035	7.71133	7.91667	8.264	8.582	9.007	3.47317	0.7005	-0.0768333	0.0171667	-0.246167	-0.569833	-0.3645	-0.0171667	0.300833	0.725833	ENSG00000129991	TNNI3	http://www.uniprot.org/uniprot/K7EN02	K7EN02	185	2.05385	dynamic		9.973	9.65033	9.031	8.93467	9.18933	9.219
961	0.871	0.00103413	17	5	YES	Amniota	intermediate	ENSG00000105371	ICAM4	http://www.uniprot.org/uniprot/Q14773	Q14773	271	3.53816	dynamic		6.942	7.158	7.51667	7.401	8.07967	8.185	8.18867	8.22167	8.58	8.765	-1.19033	-0.974333	-0.615667	-0.731333	-0.0526667	0.0526667	0.0563333	0.0893333	0.447667	0.632667	ENSG00000105376	ICAM5	http://www.uniprot.org/uniprot/K7EIL3	K7EIL3	79	2.33755	dynamic		7.62867	7.74833	7.33667	7.51667	7.92233	8.25267
3847	0.8709	0.0010369	26	29	YES	Theria	intermediate	ENSG00000169509	CRCT1	http://www.uniprot.org/uniprot/Q9UGL9	Q9UGL9	99	174.934	dynamic	3	9.21333	11.6313	14.992	15.937	16.5313	16.664	16.5237	15.9653	15.548	14.7563	-6.52917	-4.11117	-0.7505	0.1945	0.788833	0.9215	0.781167	0.222833	-0.1945	-0.986167	ENSG00000185962	LCE3A	http://www.uniprot.org/uniprot/Q5TA76	Q5TA76	89	3.57349	dynamic		6.85367	7.337	8.15033	8.48967	8.691	8.61767
3745	0.8701	0.00106143	46	17	YES	Euteleostomi	old	ENSG00000113732	ATP6V0E1	http://www.uniprot.org/uniprot/O15342	O15342	81	3.0091	dynamic		13.4113	13.3417	13.8567	14.2673	14.4783	14.716	14.8023	14.9003	14.931	14.81	-1.18583	-1.2555	-0.7405	-0.329833	-0.118833	0.118833	0.205167	0.303167	0.333833	0.212833	ENSG00000171130	ATP6V0E2	http://www.uniprot.org/uniprot/E9PAS2	E9PAS2	213	4.12292	dynamic	8	7.90567	7.90333	7.96233	8.148	8.44833	8.82233
2389	0.8698	0.00107155	21	19	YES	Bilateria	old	ENSG00000069399	BCL3	http://www.uniprot.org/uniprot/P20749	P20749	454	3.79036	dynamic		12.3897	14.312	14.108	13.886	13.7213	13.5073	13.353	13.171	13.1243	13.0827	-1.0405	0.881833	0.677833	0.455833	0.291167	0.0771667	-0.0771667	-0.259167	-0.305833	-0.3475	ENSG00000146232	NFKBIE	http://www.uniprot.org/uniprot/H3BNC2	H3BNC2	224	2.45547	dynamic		12.0003	12.9223	13.2963	13.078	13.032	12.4853
2879	0.8695	0.00108182	37	31	YES	Tetrapoda	intermediate	ENSG00000172382	PRSS27	http://www.uniprot.org/uniprot/Q9BQR3	Q9BQR3	290	5.687	dynamic	5	6.74567	7.075	7.488	7.815	8.512	8.99367	9.17833	9.22167	9.25333	9.21033	-2.00717	-1.67783	-1.26483	-0.937833	-0.240833	0.240833	0.4255	0.468833	0.5005	0.4575	ENSG00000052344	PRSS8	http://www.uniprot.org/uniprot/H3BUJ8	H3BUJ8	195	4.53049	dynamic	5	14.6327	15.0813	16.0863	16.504	16.799	16.8123
375	0.8694	0.00108485	23	34	YES	Bilateria	old	ENSG00000174080	CTSF	http://www.uniprot.org/uniprot/Q9UBX1	Q9UBX1	484	2.12579	dynamic		9.772	9.62233	9.35833	9.13933	9.042	8.93267	8.99667	9.426	9.67733	10.0207	0.379833	0.230167	-0.0338333	-0.252833	-0.350167	-0.4595	-0.3955	0.0338333	0.285167	0.6285	ENSG00000103811	CTSH	http://www.uniprot.org/uniprot/E9PN60	E9PN60	118	5.42516	dynamic	6	12.691	12.1623	11.3107	10.7563	10.731	11.2713
3906	0.8682	0.0011211	49	48	YES	Euteleostomi	old	ENSG00000137745	MMP13	http://www.uniprot.org/uniprot/P45452	P45452	471	3.01815	dynamic		6.21467	7.74233	7.30967	6.49067	6.21367	6.14867	6.341	6.181	6.221	6.94533	-0.0663333	1.46133	1.02867	0.209667	-0.0673333	-0.132333	0.06	-0.1	-0.06	0.664333	ENSG00000149968	MMP3	http://www.uniprot.org/uniprot/E9PKX2	E9PKX2	42	6.04887	dynamic	1	6.96533	8.756	7.57967	6.79167	6.49433	6.28033
2228	0.8679	0.00113395	37	40	YES	Euteleostomi	old	ENSG00000109458	GAB1	http://www.uniprot.org/uniprot/D6RIF8	D6RIF8	176	2.22581	dynamic		6.59767	6.97533	7.585	7.677	7.752	7.66833	7.593	7.43467	7.37733	7.229	-0.912167	-0.5345	0.0751667	0.167167	0.242167	0.1585	0.0831667	-0.0751667	-0.1325	-0.280833	ENSG00000033327	GAB2	http://www.uniprot.org/uniprot/E9PJE2	E9PJE2	131	4.59055	dynamic	4	7.357	8.35667	8.519	9.235	9.55567	9.524
2613	0.8679	0.00113149	7	11	YES	Bilateria	old	ENSG00000225485	ARHGAP23	http://www.uniprot.org/uniprot/Q9P227	Q9P227	1491	4.05116	dynamic	4	8.70767	9.68033	10.569	10.726	10.413	10.2113	10.207	10.346	10.416	10.5423	-1.67183	-0.699167	0.1895	0.3465	0.0335	-0.168167	-0.1725	-0.0335	0.0365	0.162833	ENSG00000089639	GMIP	http://www.uniprot.org/uniprot/E7ERB7	E7ERB7	941	2.9302	dynamic		9.82	10.1153	11.371	11.2983	11.314	11.1787
470	0.8678	0.00113643	39	39	YES	Tetrapoda	intermediate	ENSG00000081853	PCDHGA2	http://www.uniprot.org/uniprot/Q9Y5H1	Q9Y5H1	932	3.21095	dynamic		7.84267	7.93367	8.94833	9.52567	8.99567	8.682	8.617	8.37833	8.24233	8.04067	-0.655	-0.564	0.450667	1.028	0.498	0.184333	0.119333	-0.119333	-0.255333	-0.457	ENSG00000253953	PCDHGB4	http://www.uniprot.org/uniprot/Q9UN71	Q9UN71	923	2.25168	dynamic		7.05967	7.28467	7.78267	8.23067	8.22967	8.1
520	0.867	0.0011633	25	27	YES	Bilateria	old	ENSG00000214711	CAPN14	http://www.uniprot.org/uniprot/A8MX76	A8MX76	684	15.5841	dynamic	8	6.42467	6.54133	6.532	6.65833	6.95633	8.40167	9.14933	9.899	10.267	10.3867	-1.25433	-1.13767	-1.147	-1.02067	-0.722667	0.722667	1.47033	2.22	2.588	2.70767	ENSG00000149260	CAPN5	http://www.uniprot.org/uniprot/E9PS73	E9PS73	97	2.45888	dynamic		8.00733	7.57333	7.27633	7.70967	8.12933	8.35433
1682	0.8665	0.00117867	19	10	YES	Eutheria	intermediate	ENSG00000198960	ARMCX6	http://www.uniprot.org/uniprot/Q7L4S7	Q7L4S7	300	2.19872	dynamic		11.1187	10.8353	11.5807	11.8327	11.7633	11.848	11.8987	11.972	11.9063	11.8403	-0.717833	-1.00117	-0.255833	-0.00383333	-0.0731667	0.0115	0.0621667	0.1355	0.0698333	0.00383333	ENSG00000198908	BHLHB9	http://www.uniprot.org/uniprot/Q6PI77	Q6PI77	547	2.5865	dynamic		7.557	7.41267	8.16667	8.76167	8.78367	8.55833
3853	0.8657	0.00120623	83	82	YES	Simiiformes	recent	ENSG00000241794	SPRR2A	http://www.uniprot.org/uniprot/P35326	P35326	72	159.639	dynamic	3	10.2647	14.461	15.9773	16.618	17.0387	17.4897	17.5603	17.5833	17.4327	17.1793	-6.84433	-2.648	-1.13167	-0.491	-0.0703333	0.380667	0.451333	0.474333	0.323667	0.0703333	ENSG00000159516	SPRR2G	http://www.uniprot.org/uniprot/Q9BYE4	Q9BYE4	73	10.9866	dynamic	5	6.361	6.80533	7.25	8.563	9.389	9.81867
3853	0.8652	0.00122455	39	49	YES	Amniota	intermediate	ENSG00000169474	SPRR1A	http://www.uniprot.org/uniprot/P35321	P35321	89	5.54172	dynamic	5	13.7023	13.8697	14.4797	15.081	15.667	15.997	16.06	16.1727	16.1077	15.9083	-2.08533	-1.918	-1.308	-0.706667	-0.120667	0.209333	0.272333	0.385	0.32	0.120667	ENSG00000241794	SPRR2A	http://www.uniprot.org/uniprot/P35326	P35326	72	159.639	dynamic	3	10.2647	14.461	15.9773	16.618	17.0387	17.4897
1321	0.8649	0.00123498	17	15	YES	Bilateria	old	ENSG00000071794	HLTF	http://www.uniprot.org/uniprot/Q14527	Q14527	1009	2.89788	dynamic		9.64367	8.944	8.10867	8.174	8.31733	8.51067	8.78967	8.97367	9.16967	9.33567	0.776833	0.0771667	-0.758167	-0.692833	-0.5495	-0.356167	-0.0771667	0.106833	0.302833	0.468833	ENSG00000116830	TTF2	http://www.uniprot.org/uniprot/Q9UNY4	Q9UNY4	1162	2.77663	dynamic		11.8937	10.6027	10.4223	10.4203	10.7747	11.1543
1692	0.8632	0.00129647	23	18	YES	Bilateria	old	ENSG00000129595	EPB41L4A	http://www.uniprot.org/uniprot/Q9HCS5	Q9HCS5	686	3.46055	dynamic		9.41833	9.49767	10.5343	11.064	11.2093	10.9303	10.922	11.128	11.1603	11.1003	-1.57883	-1.4995	-0.462833	0.0668333	0.212167	-0.0668333	-0.0751667	0.130833	0.163167	0.103167	ENSG00000095203	EPB41L4B	http://www.uniprot.org/uniprot/Q9H329	Q9H329	900	8.92798	dynamic	5	9.519	8.42567	9.48133	10.3407	10.9603	11.0497
289	0.8613	0.00136554	60	58	YES	Tetrapoda	intermediate	ENSG00000171401	KRT13	http://www.uniprot.org/uniprot/P13646	P13646	458	24.4371	dynamic	3	13.187	13.1503	14.3287	15.0283	15.9007	16.7923	16.9427	17.387	17.6347	17.7613	-3.1595	-3.19617	-2.01783	-1.31817	-0.445833	0.445833	0.596167	1.0405	1.28817	1.41483	ENSG00000186832	KRT16	http://www.uniprot.org/uniprot/K7ENV3	K7ENV3	49	7.5075	dynamic	5	13.9493	14.7177	14.9107	15.8913	16.5633	16.8057
3803	0.8604	0.00139775	41	46	YES	Eutheria	intermediate	ENSG00000180964	TCEAL8	http://www.uniprot.org/uniprot/Q8IYN2	Q8IYN2	117	3.71321	dynamic		13.534	11.6413	12.3373	12.8447	12.8983	12.9123	12.9783	13.1167	13.1937	13.2417	0.588667	-1.304	-0.608	-0.100667	-0.047	-0.033	0.033	0.171333	0.248333	0.296333	ENSG00000185222	WBP5	http://www.uniprot.org/uniprot/Q9UHQ7	Q9UHQ7	104	2.28628	dynamic		12.354	11.161	12.0553	12.2417	12.3223	12.179
2341	0.8599	0.00141771	53	58	YES	Vertebrata	old	ENSG00000159348	CYB5R1	http://www.uniprot.org/uniprot/Q9UHQ9	Q9UHQ9	305	4.97605	dynamic	4	13.354	14.674	14.8623	14.9317	15.2343	15.579	15.669	15.642	15.4697	15.2537	-1.89	-0.57	-0.381667	-0.312333	-0.00966667	0.335	0.425	0.398	0.225667	0.00966667	ENSG00000166394	CYB5R2	http://www.uniprot.org/uniprot/E9PMI2	E9PMI2	171	4.30695	dynamic	5	13.435	13.5247	14.5	15.1947	15.4333	15.5417
2229	0.8597	0.00142686	22	25	YES	Vertebrata	old	ENSG00000124831	LRRFIP1	http://www.uniprot.org/uniprot/Q32MZ4	Q32MZ4	808	2.20381	dynamic		12.149	13.284	13.289	13.156	13.1653	12.9633	12.923	12.6453	12.6267	12.4227	-0.794167	0.340833	0.345833	0.212833	0.222167	0.0201667	-0.0201667	-0.297833	-0.3165	-0.5205	ENSG00000093167	LRRFIP2	http://www.uniprot.org/uniprot/A8MXR0	A8MXR0	503	2.22993	dynamic		13.0997	13.8777	14.2567	14.1367	14.1943	14.1507
249	0.8595	0.00143458	68	78	YES	Euteleostomi	old	ENSG00000157240	FZD1	http://www.uniprot.org/uniprot/Q9UP38	Q9UP38	647	2.34134	dynamic		9.70633	8.994	8.64233	8.92867	8.984	9.062	9.414	9.68533	9.77233	9.86967	0.468333	-0.244	-0.595667	-0.309333	-0.254	-0.176	0.176	0.447333	0.534333	0.631667	ENSG00000180340	FZD2	http://www.uniprot.org/uniprot/Q14332	Q14332	565	5.2537	dynamic	6	10.2657	7.96867	8.15267	9.006	9.589	9.641
2994	0.8593	0.00144015	14	17	YES	Bilateria	old	ENSG00000088386	SLC15A1	http://www.uniprot.org/uniprot/Q9BZ22	Q9BZ22	282	14.0225	dynamic	5	6.413	6.41767	6.85267	7.53867	8.61833	9.316	9.17467	9.82633	10.0497	10.2227	-2.4835	-2.47883	-2.04383	-1.35783	-0.278167	0.4195	0.278167	0.929833	1.15317	1.32617	ENSG00000110446	SLC15A3	http://www.uniprot.org/uniprot/H0YFC1	H0YFC1	247	2.53854	dynamic		7.21	7.30133	7.47567	7.71933	8.03033	8.554
3806	0.8587	0.00146691	34	36	YES	Amniota	intermediate	ENSG00000163734	CXCL3	http://www.uniprot.org/uniprot/P19876	P19876	107	19.4316	dynamic	2	7.75067	11.8567	10.1687	9.574	9.45733	8.9	8.34633	7.89833	7.62567	7.57633	-0.8725	3.2335	1.5455	0.950833	0.834167	0.276833	-0.276833	-0.724833	-0.9975	-1.04683	ENSG00000169429	IL8	http://www.uniprot.org/uniprot/P10145	P10145	99	190.767	dynamic	2	6.369	13.9447	13.305	11.262	10.9463	10.7257
1337	0.8583	0.00148305	24	20	YES	Bilateria	old	ENSG00000169738	DCXR	http://www.uniprot.org/uniprot/Q7Z4W1	Q7Z4W1	244	2.97042	dynamic		11.4293	11.2847	10.6913	10.1393	9.85867	9.943	10.2753	10.4877	10.707	10.9163	0.839833	0.695167	0.101833	-0.450167	-0.730833	-0.6465	-0.314167	-0.101833	0.1175	0.326833	ENSG00000242612	DECR2	http://www.uniprot.org/uniprot/H7C078	H7C078	94	2.61958	dynamic		11.796	11.3057	10.739	10.4067	10.4733	10.7907
1874	0.8575	0.00151372	74	71	YES	Eutheria	intermediate	ENSG00000105202	FBL	http://www.uniprot.org/uniprot/M0R299	M0R299	229	3.05393	dynamic		17.2083	16.9193	16.4363	16.0573	15.7097	15.5977	15.7433	15.9247	16.1183	16.207	1.1205	0.8315	0.3485	-0.0305	-0.378167	-0.490167	-0.3445	-0.163167	0.0305	0.119167	ENSG00000188573	FBLL1	http://www.uniprot.org/uniprot/R4GMW7	R4GMW7	334	3.6217	dynamic		10.1613	10.0097	10.1397	9.14	8.41067	8.30467
947	0.8573	0.0015199	40	40	YES	Vertebrata	old	ENSG00000115966	ATF2	http://www.uniprot.org/uniprot/P15336	P15336	505	2.4105	dynamic		7.794	8.6	8.25533	7.85233	7.99767	7.71167	7.59933	7.34633	7.405	7.33067	0.0411667	0.847167	0.5025	0.0995	0.244833	-0.0411667	-0.1535	-0.4065	-0.347833	-0.422167	ENSG00000146592	CREB5	http://www.uniprot.org/uniprot/C9JN33	C9JN33	212	7.2719	dynamic	1	8.11233	9.6	8.14267	7.27633	6.90433	6.88267
3101	0.8568	0.00154045	34	29	YES	Euteleostomi	old	ENSG00000135373	EHF	http://www.uniprot.org/uniprot/Q9NZC4	Q9NZC4	300	3.92221	dynamic		9.579	10.9703	11.231	11.509	11.5507	11.2733	11.4223	11.22	11.1533	11.1897	-1.6465	-0.255167	0.0055	0.2835	0.325167	0.0478333	0.196833	-0.0055	-0.0721667	-0.0358333	ENSG00000163435	ELF3	http://www.uniprot.org/uniprot/Q5SR36	Q5SR36	232	161.942	dynamic	3	6.754	9.798	12.018	12.505	12.9763	13.417
1971	0.8566	0.00155119	47	42	YES	Vertebrata	old	ENSG00000125746	EML2	http://www.uniprot.org/uniprot/O95834	O95834	649	2.00185	dynamic		11.3843	11.1877	10.836	10.6563	10.9403	11.1867	11.1163	11.4263	11.5393	11.6577	0.197167	0.0005	-0.351167	-0.530833	-0.246833	-0.0005	-0.0708333	0.239167	0.352167	0.4705	ENSG00000149499	EML3	http://www.uniprot.org/uniprot/G3V195	G3V195	679	2.08638	dynamic		8.623	8.17067	7.808	8.12	8.304	8.49833
2972	0.8566	0.00155006	20	3	YES	Vertebrata	old	ENSG00000165959	CLMN	http://www.uniprot.org/uniprot/Q96JQ2	Q96JQ2	1002	4.35699	dynamic	6	9.50133	9.20033	9.204	8.847	9.397	9.82367	9.77967	10.175	10.6793	10.9703	-0.139167	-0.440167	-0.4365	-0.7935	-0.2435	0.183167	0.139167	0.5345	1.03883	1.32983	ENSG00000054654	SYNE2	http://www.uniprot.org/uniprot/G3V5N1	G3V5N1	214	3.25352	dynamic		11.672	11.7767	11.096	10.5793	11.3023	11.6827
3405	0.8561	0.00157081	18	23	YES	Bilateria	old	ENSG00000167182	SP2	http://www.uniprot.org/uniprot/Q02086	Q02086	613	2.0912	dynamic		8.36567	9.43	9.11033	8.98967	9.07133	8.88767	8.836	8.58567	8.606	8.508	-0.496167	0.568167	0.2485	0.127833	0.2095	0.0258333	-0.0258333	-0.276167	-0.255833	-0.353833	ENSG00000217236	SP9	http://www.uniprot.org/uniprot/P0CG40	P0CG40	484	2.05813	dynamic		8.32533	9.12367	8.545	8.488	8.48233	8.334
38	0.856	0.00157316	20	13	YES	Bilateria	old	ENSG00000166851	PLK1	http://www.uniprot.org/uniprot/I3L387	I3L387	173	3.61251	dynamic		11.1823	10.0823	9.73	9.32933	9.42133	9.81133	9.58633	9.86233	10.099	10.2313	1.3455	0.2455	-0.106833	-0.5075	-0.4155	-0.0255	-0.2505	0.0255	0.262167	0.3945	ENSG00000142731	PLK4	http://www.uniprot.org/uniprot/J3KR84	J3KR84	909	2.84415	dynamic		9.522	9.434	8.37367	8.04633	8.014	8.249
2690	0.8559	0.00157857	41	17	YES	Bilateria	old	ENSG00000115257	PCSK4	http://www.uniprot.org/uniprot/K7EMJ4	K7EMJ4	525	2.26629	dynamic		8.56967	8.19333	8.09033	8.18	8.442	8.624	8.674	8.93167	9.08933	9.27067	-0.0271667	-0.4035	-0.5065	-0.416833	-0.154833	0.0271667	0.0771667	0.334833	0.4925	0.673833	ENSG00000099139	PCSK5	http://www.uniprot.org/uniprot/Q5JSG7	Q5JSG7	1560	3.3535	dynamic		10.05	10.336	10.229	10.4693	10.6933	11.2653
1733	0.8551	0.00161234	100	100	YES	Euteleostomi	old	ENSG00000124529	HIST1H4B	http://www.uniprot.org/uniprot/P62805	P62805	103	5.4214	dynamic	7	14.5647	14.0603	12.7223	12.126	12.5097	12.225	12.333	12.7143	12.6937	12.7553	1.86067	1.35633	0.0183333	-0.578	-0.194333	-0.479	-0.371	0.0103333	-0.0103333	0.0513333	ENSG00000198518	HIST1H4E	http://www.uniprot.org/uniprot/P62805	P62805	103	3.13979	dynamic		9.546	9.02533	7.89533	7.89633	8.86	8.23233
2017	0.8543	0.00164696	17	27	YES	Vertebrata	old	ENSG00000163995	ABLIM2	http://www.uniprot.org/uniprot/Q6H8Q1	Q6H8Q1	611	11.332	dynamic	5	8.616	8.25567	7.90467	10.1403	11.407	10.791	10.6703	10.656	10.586	10.3077	-1.83083	-2.19117	-2.54217	-0.3065	0.960167	0.344167	0.2235	0.209167	0.139167	-0.139167	ENSG00000158856	EPB49	http://www.uniprot.org/uniprot/E5RFK6	E5RFK6	72	2.66167	dynamic		10.335	10.2877	11.0473	11.396	11.5947	11.7
3974	0.8542	0.00165107	80	80	YES	Mammalia	intermediate	ENSG00000205364	MT1M	http://www.uniprot.org/uniprot/Q8N339	Q8N339	61	7.04695	dynamic	7	14.3257	13.0717	11.7017	11.5087	11.815	11.857	12.052	12.241	11.9537	12.242	2.32283	1.06883	-0.301167	-0.494167	-0.187833	-0.145833	0.0491667	0.238167	-0.0491667	0.239167	ENSG00000125148	MT2A	http://www.uniprot.org/uniprot/H3BSP9	H3BSP9	73	3.79474	dynamic		18.0917	17.8953	17.2353	16.1677	16.5577	16.4837
14	0.8538	0.00167049	46	38	YES	Theria	intermediate	ENSG00000186474	KLK12	http://www.uniprot.org/uniprot/E9PR22	E9PR22	177	45.8336	dynamic	3	8.61933	9.185	10.953	12.0423	12.9213	13.795	13.9937	14.1053	14.1377	14.0393	-4.73883	-4.17317	-2.40517	-1.31583	-0.436833	0.436833	0.6355	0.747167	0.7795	0.681167	ENSG00000129455	KLK8	http://www.uniprot.org/uniprot/M0R231	M0R231	97	4.96915	dynamic	8	15.522	15.1153	15.0437	15.425	16.054	16.614
2637	0.8537	0.00167246	16	30	YES	Vertebrata	old	ENSG00000186638	KIF24	http://www.uniprot.org/uniprot/Q5T7B8	Q5T7B8	1368	2.84481	dynamic		8.569	7.51833	7.06067	7.14467	7.70267	7.27367	7.38933	7.50767	7.69067	7.75033	1.056	0.00533333	-0.452333	-0.368333	0.189667	-0.239333	-0.123667	-0.00533333	0.177667	0.237333	ENSG00000142945	KIF2C	http://www.uniprot.org/uniprot/Q5JR89	Q5JR89	287	5.56739	dynamic	7	13.1647	12.166	11.0643	10.6877	11.001	11.373
2050	0.853	0.00170579	33	38	YES	Chordata	old	ENSG00000198478	SH3BGRL2	http://www.uniprot.org/uniprot/Q9UJC5	Q9UJC5	107	2.23819	dynamic		7.61167	7.62667	7.542	7.64567	7.72967	8.088	8.372	8.53733	8.637	8.70433	-0.297167	-0.282167	-0.366833	-0.263167	-0.179167	0.179167	0.463167	0.6285	0.728167	0.7955	ENSG00000142669	SH3BGRL3	http://www.uniprot.org/uniprot/Q5T123	Q5T123	88	2.39551	dynamic		14.5413	14.633	14.9473	15.2043	15.4523	15.654
137	0.8524	0.00173237	29	23	YES	Simiiformes	recent	ENSG00000007306	CEACAM7	http://www.uniprot.org/uniprot/Q14002	Q14002	265	15.1895	dynamic	3	6.58433	6.69133	7.52533	8.40633	9.246	9.80133	9.84267	10.071	10.31	10.5093	-2.93933	-2.83233	-1.99833	-1.11733	-0.277667	0.277667	0.319	0.547333	0.786333	0.985667	ENSG00000204941	PSG5	http://www.uniprot.org/uniprot/M0R1G9	M0R1G9	428	13.6422	dynamic	8	7.27	7.08633	6.84167	7.348	7.57967	8.3
3806	0.8517	0.00176426	88	88	YES	Hominoidea	recent	ENSG00000081041	CXCL2	http://www.uniprot.org/uniprot/P19875	P19875	107	16.9084	dynamic	2	8.21067	12.2903	11.5313	11.1793	11.1497	10.9153	10.6787	10.2643	9.925	9.67867	-2.58633	1.49333	0.734333	0.382333	0.352667	0.118333	-0.118333	-0.532667	-0.872	-1.11833	ENSG00000163734	CXCL3	http://www.uniprot.org/uniprot/P19876	P19876	107	19.4316	dynamic	2	7.75067	11.8567	10.1687	9.574	9.45733	8.9
2248	0.8511	0.0017918	30	31	YES	Theria	intermediate	ENSG00000196150	ZNF250	http://www.uniprot.org/uniprot/P15622	P15622	560	2.18152	dynamic		9.22933	8.435	8.104	8.28533	8.43633	8.53733	8.58833	8.69267	8.86467	8.796	0.6665	-0.127833	-0.458833	-0.2775	-0.1265	-0.0255	0.0255	0.129833	0.301833	0.233167	ENSG00000249471	ZNF324B	http://www.uniprot.org/uniprot/C9JTQ8	C9JTQ8	534	2.15696	dynamic		9.88467	8.77567	9.08833	9.12467	9.21767	9.191
135	0.8499	0.00184365	22	20	YES	Vertebrata	old	ENSG00000119411	BSPRY	http://www.uniprot.org/uniprot/Q5W0U4	Q5W0U4	402	21.5508	dynamic	3	7.17733	7.66667	9.00367	10.0853	10.8563	11.1803	11.2213	11.4263	11.607	11.5943	-3.841	-3.35167	-2.01467	-0.933	-0.162	0.162	0.203	0.408	0.588667	0.576	ENSG00000106785	TRIM14	http://www.uniprot.org/uniprot/B7ZAZ9	B7ZAZ9	223	2.19822	dynamic		10.863	10.2253	10.513	10.9093	11.096	11.3617
2600	0.8491	0.0018846	16	29	YES	Vertebrata	old	ENSG00000239306	RBM14	http://www.uniprot.org/uniprot/Q96PK6	Q96PK6	669	2.48171	dynamic		12.685	12.815	12.7563	12.1967	11.752	11.5037	11.8553	12.114	12.174	12.097	0.541	0.671	0.612333	0.0526667	-0.392	-0.640333	-0.288667	-0.03	0.03	-0.047	ENSG00000173914	RBM4B	http://www.uniprot.org/uniprot/H0YDG8	H0YDG8	20	2.07101	dynamic		9.23767	9.721	9.671	9.14367	8.67067	8.738
624	0.8487	0.00190217	32	30	YES	Chordata	old	ENSG00000084636	COL16A1	http://www.uniprot.org/uniprot/A6NCT7	A6NCT7	966	3.46295	dynamic		15.5567	14.8477	14.4487	14.3017	14.2017	14.0417	13.9857	13.905	13.7647	13.8417	1.435	0.726	0.327	0.18	0.08	-0.08	-0.136	-0.216667	-0.357	-0.28	ENSG00000188153	COL4A5	http://www.uniprot.org/uniprot/H0Y9H0	H0Y9H0	174	3.17921	dynamic		10.7653	10.9707	10.6307	10.1067	9.60433	9.302
2114	0.8486	0.00190902	21	22	YES	Bilateria	old	ENSG00000119820	YIPF4	http://www.uniprot.org/uniprot/Q9BSR8	Q9BSR8	244	2.6069	dynamic		9.29	9.995	10.6723	10.4003	10.4293	10.505	10.547	10.3633	10.3367	10.321	-1.09183	-0.386833	0.2905	0.0185	0.0475	0.123167	0.165167	-0.0185	-0.0451667	-0.0608333	ENSG00000181704	YIPF6	http://www.uniprot.org/uniprot/B1AV70	B1AV70	188	2.34675	dynamic		12.3237	12.7847	13.1377	13.3247	13.411	13.432
2951	0.8481	0.00193294	10	22	YES	Chordata	old	ENSG00000196878	LAMB3	http://www.uniprot.org/uniprot/Q13751	Q13751	1172	2.16245	dynamic		17.9027	18.547	18.5097	18.5917	18.6163	18.494	18.397	18.1553	17.7803	17.5037	-0.542833	0.1015	0.0641667	0.146167	0.170833	0.0485	-0.0485	-0.290167	-0.665167	-0.941833	ENSG00000162631	NTNG1	http://www.uniprot.org/uniprot/B4DKF0	B4DKF0	505	2.92682	dynamic		7.00233	7.357	7.63733	8.385	7.89733	7.87
3573	0.8481	0.00193177	57	52	YES	Tetrapoda	intermediate	ENSG00000135480	KRT7	http://www.uniprot.org/uniprot/P08729	P08729	469	4.70545	dynamic	5	16.0733	15.6373	16.021	16.5397	16.878	17.294	17.5213	17.775	17.8717	17.825	-1.01267	-1.44867	-1.065	-0.546333	-0.208	0.208	0.435333	0.689	0.785667	0.739	ENSG00000170421	KRT8	http://www.uniprot.org/uniprot/F8VP67	F8VP67	113	4.64818	dynamic	5	15.342	15.896	16.559	17.033	17.3853	17.4717
1229	0.848	0.00193715	61	66	YES	Euteleostomi	old	ENSG00000133639	BTG1	http://www.uniprot.org/uniprot/P62324	P62324	171	7.01285	dynamic	2	10.5037	13.3137	13.132	12.3967	11.9617	12.1807	12.1287	11.699	11.599	11.43	-1.5415	1.2685	1.08683	0.3515	-0.0835	0.1355	0.0835	-0.346167	-0.446167	-0.615167	ENSG00000159388	BTG2	http://www.uniprot.org/uniprot/P78543	P78543	158	2.40216	dynamic		11.446	12.7103	12.144	12.0387	11.8963	11.7633
137	0.8479	0.00194028	50	31	YES	Simiiformes	recent	ENSG00000007306	CEACAM7	http://www.uniprot.org/uniprot/Q14002	Q14002	265	15.1895	dynamic	3	6.58433	6.69133	7.52533	8.40633	9.246	9.80133	9.84267	10.071	10.31	10.5093	-2.93933	-2.83233	-1.99833	-1.11733	-0.277667	0.277667	0.319	0.547333	0.786333	0.985667	ENSG00000124467	PSG8	http://www.uniprot.org/uniprot/M0QYP3	M0QYP3	40	17.5817	dynamic	8	7.239	7.112	6.82833	6.835	7.73467	8.57167
3847	0.8475	0.00196161	63	51	YES	Theria	intermediate	ENSG00000187238	LCE3B	http://www.uniprot.org/uniprot/Q5TA77	Q5TA77	95	3.74942	dynamic		7.42067	7.492	8.11967	8.704	9.148	9.32733	9.08133	8.59433	8.33967	8.21633	-1.04633	-0.975	-0.347333	0.237	0.681	0.860333	0.614333	0.127333	-0.127333	-0.250667	ENSG00000186207	LCE5A	http://www.uniprot.org/uniprot/Q5TCM9	Q5TCM9	118	3.10588	dynamic		6.19167	6.62767	6.73533	6.756	7.30367	7.81767
3441	0.8473	0.0019722	39	48	YES	Mammalia	intermediate	ENSG00000168970	JMJD7-PLA2G4B	http://www.uniprot.org/uniprot/H0Y9G9	H0Y9G9	81	4.95654	dynamic	4	12.1683	11.3633	12.8983	13.5697	13.6387	13.6727	13.3823	12.8323	12.2637	11.8323	-0.697	-1.502	0.033	0.704333	0.773333	0.807333	0.517	-0.033	-0.601667	-1.033	ENSG00000159337	PLA2G4D	http://www.uniprot.org/uniprot/Q86XP0	Q86XP0	818	7.71144	dynamic	2	8.00967	7.87533	10.1053	10.4197	10.0927	9.57233
667	0.8465	0.00200882	10	8	YES	Bilateria	old	ENSG00000075702	WDR62	http://www.uniprot.org/uniprot/O43379	O43379	1518	3.7633	dynamic		13.0147	11.539	11.1027	11.6177	11.287	11.3057	11.188	11.7113	11.6133	11.723	1.4385	-0.0371667	-0.4735	0.0415	-0.289167	-0.2705	-0.388167	0.135167	0.0371667	0.146833	ENSG00000161996	WDR90	http://www.uniprot.org/uniprot/F8VUX9	F8VUX9	1750	3.83086	dynamic		12.9627	12.1753	11.2993	11.083	11.025	11.2217
3251	0.8447	0.00210217	58	59	YES	Amniota	intermediate	ENSG00000256515	CCL3L3	http://www.uniprot.org/uniprot/P16619	P16619	93	2.91535	dynamic		6.535	7.085	8.062	7.02767	6.58	6.552	6.53733	6.51833	6.54	6.542	-0.012	0.538	1.515	0.480667	0.033	0.005	-0.00966667	-0.0286667	-0.007	-0.005	ENSG00000129277	CCL4	http://www.uniprot.org/uniprot/Q7M4M2	Q7M4M2	52	5.77972	dynamic	1	6.33633	8.86733	8.641	7.03467	6.436	6.43767
556	0.8443	0.00212348	61	62	YES	Vertebrata	old	ENSG00000185551	NR2F2	http://www.uniprot.org/uniprot/P24468	P24468	414	3.19246	dynamic		12.2737	11.618	12.3103	12.6487	12.339	12.7607	13.2363	13.2927	13.165	13.2603	-0.431	-1.08667	-0.394333	-0.056	-0.365667	0.056	0.531667	0.588	0.460333	0.555667	ENSG00000160113	NR2F6	http://www.uniprot.org/uniprot/M0R175	M0R175	125	4.20761	dynamic	5	15.07	13.384	14.4843	15.0613	15.128	15.107
1392	0.8442	0.00212472	11	38	YES	Bilateria	old	ENSG00000130234	ACE2	http://www.uniprot.org/uniprot/Q9BYF1	Q9BYF1	805	3.30198	dynamic		6.44567	6.55333	6.61833	6.85667	7.05133	7.441	7.569	7.844	8.029	8.169	-0.8005	-0.692833	-0.627833	-0.3895	-0.194833	0.194833	0.322833	0.597833	0.782833	0.922833	ENSG00000147003	TMEM27	http://www.uniprot.org/uniprot/Q9HBJ8	Q9HBJ8	222	21.1561	dynamic	3	7.25	8.08633	9.37167	10.418	10.9757	11.4223
2079	0.8434	0.00217059	17	13	YES	Euteleostomi	old	ENSG00000026103	FAS	http://www.uniprot.org/uniprot/P25445	P25445	335	3.05675	dynamic		9.93533	10.7587	10.177	9.46733	9.53267	9.36367	9.209	9.14667	9.29567	9.39867	0.502333	1.32567	0.744	0.0343333	0.0996667	-0.0693333	-0.224	-0.286333	-0.137333	-0.0343333	ENSG00000120889	TNFRSF10B	http://www.uniprot.org/uniprot/B7Z588	B7Z588	260	2.25532	dynamic		13.683	14.1153	13.237	12.942	13.2497	13.028
453	0.8426	0.00221137	72	72	YES	Eutheria	intermediate	ENSG00000159228	CBR1	http://www.uniprot.org/uniprot/P16152	P16152	277	2.90459	dynamic		12.776	11.2713	11.2377	11.4623	11.646	11.6113	11.8217	11.8267	12.0483	12.153	1.04217	-0.4625	-0.496167	-0.2715	-0.0878333	-0.1225	0.0878333	0.0928333	0.3145	0.419167	ENSG00000159231	CBR3	http://www.uniprot.org/uniprot/O75828	O75828	277	3.12026	dynamic		8.818	7.788	7.354	7.69267	7.98567	8.42067
242	0.8425	0.00221515	54	71	YES	Eutheria	intermediate	ENSG00000239697	TNFSF12	http://www.uniprot.org/uniprot/O43508	O43508	249	2.44585	dynamic		9.04767	8.821	9.215	9.53867	9.78867	9.79233	9.84967	9.934	10.0017	10.1113	-0.742833	-0.9695	-0.5755	-0.251833	-0.00183333	0.00183333	0.0591667	0.1435	0.211167	0.320833	ENSG00000161955	TNFSF13	http://www.uniprot.org/uniprot/C9JFN2	C9JFN2	150	2.19669	dynamic		7.57333	7.62033	7.91667	7.91467	7.82833	8.039
2006	0.8424	0.00222395	46	50	YES	Vertebrata	old	ENSG00000076554	TPD52	http://www.uniprot.org/uniprot/P55327	P55327	224	4.51899	dynamic	6	9.99567	9.536	8.90733	8.97233	9.437	9.771	10.148	10.6343	10.9817	11.0833	0.112333	-0.347333	-0.976	-0.911	-0.446333	-0.112333	0.264667	0.751	1.09833	1.2	ENSG00000111907	TPD52L1	http://www.uniprot.org/uniprot/J3KNE7	J3KNE7	209	3.75028	dynamic		13.663	13.1823	13.2923	13.7657	14.1613	14.4353
1744	0.8422	0.00223272	99	99	YES	Mammalia	intermediate	ENSG00000196866	HIST1H2AD	http://www.uniprot.org/uniprot/P20671	P20671	130	5.67781	dynamic	5	10.8443	11.5813	12.1113	12.864	13.2747	13.3497	13.297	13.334	13.3147	13.2373	-2.41167	-1.67467	-1.14467	-0.392	0.0186667	0.0936667	0.041	0.078	0.0586667	-0.0186667	ENSG00000233224	HIST1H2AM	http://www.uniprot.org/uniprot/P0C0S8	P0C0S8	130	3.33033	dynamic		11.3557	11.3727	11.317	11.7347	12.244	12.51
390	0.8417	0.0022593	20	26	YES	Bilateria	old	ENSG00000169169	CPT1C	http://www.uniprot.org/uniprot/Q8TCG5	Q8TCG5	803	2.62139	dynamic		7.31767	7.06367	6.72633	6.827	6.93867	7.26867	7.41767	7.73333	7.96533	8.11667	0.0245	-0.2295	-0.566833	-0.466167	-0.3545	-0.0245	0.1245	0.440167	0.672167	0.8235	ENSG00000005469	CROT	http://www.uniprot.org/uniprot/Q9UKG9	Q9UKG9	612	2.41664	dynamic		7.29367	6.795	6.97733	7.48833	7.26467	7.53167
2079	0.8416	0.00226622	16	12	YES	Euteleostomi	old	ENSG00000026103	FAS	http://www.uniprot.org/uniprot/P25445	P25445	335	3.05675	dynamic		9.93533	10.7587	10.177	9.46733	9.53267	9.36367	9.209	9.14667	9.29567	9.39867	0.502333	1.32567	0.744	0.0343333	0.0996667	-0.0693333	-0.224	-0.286333	-0.137333	-0.0343333	ENSG00000104689	TNFRSF10A	http://www.uniprot.org/uniprot/E5RFH1	E5RFH1	75	2.20483	dynamic		10.1433	10.914	10.4147	10.3813	10.364	10.2147
1603	0.8415	0.00226793	30	28	YES	Vertebrata	old	ENSG00000174669	SLC29A2	http://www.uniprot.org/uniprot/Q14542	Q14542	456	2.7549	dynamic		8.247	7.45233	7.22267	7.63367	7.95033	8.327	8.491	8.57967	8.68467	8.60733	-0.04	-0.834667	-1.06433	-0.653333	-0.336667	0.04	0.204	0.292667	0.397667	0.320333	ENSG00000198246	SLC29A3	http://www.uniprot.org/uniprot/Q9BZD2	Q9BZD2	475	2.19416	dynamic		7.05133	6.87	7.12	6.96767	7.16233	7.45633
2361	0.841	0.0022968	51	54	YES	Primates	recent	ENSG00000197020	ZNF100	http://www.uniprot.org/uniprot/M0R0Q1	M0R0Q1	63	2.00416	dynamic		9.494	9.13633	8.72267	8.548	8.491	8.654	8.81567	9.046	9.01	9.02067	0.581167	0.2235	-0.190167	-0.364833	-0.421833	-0.258833	-0.0971667	0.133167	0.0971667	0.107833	ENSG00000197472	ZNF695	http://www.uniprot.org/uniprot/F6W2C3	F6W2C3	88	2.54324	dynamic		8.20633	7.923	7.43	7.133	6.872	6.85967
3294	0.841	0.00229565	20	6	YES	Bilateria	old	ENSG00000152455	SUV39H2	http://www.uniprot.org/uniprot/Q9H5I1	Q9H5I1	410	2.42167	dynamic		11.3593	10.6297	10.0833	10.1587	10.0973	10.1597	10.155	10.2903	10.399	10.436	1.13433	0.404667	-0.141667	-0.0663333	-0.127667	-0.0653333	-0.07	0.0653333	0.174	0.211	ENSG00000109685	WHSC1	http://www.uniprot.org/uniprot/D6RFE7	D6RFE7	37	2.87787	dynamic		10.882	10.5717	9.91933	9.68667	9.49533	9.357
52	0.8408	0.0023061	42	41	YES	Bilateria	old	ENSG00000124839	RAB17	http://www.uniprot.org/uniprot/Q6PJZ0	Q6PJZ0	85	9.36319	dynamic	4	9.07933	8.48833	10.4543	11.541	11.7153	11.1807	10.9733	10.872	10.8617	10.861	-1.7875	-2.3785	-0.4125	0.674167	0.8485	0.313833	0.1065	0.00516666	-0.00516666	-0.00583334	ENSG00000111540	RAB5B	http://www.uniprot.org/uniprot/F8VPW9	F8VPW9	73	2.29368	dynamic		9.85467	10.2753	10.6787	10.716	10.945	11.0523
1191	0.8408	0.00230976	34	31	YES	Bilateria	old	ENSG00000138175	ARL3	http://www.uniprot.org/uniprot/P36405	P36405	182	2.1253	dynamic		7.58767	7.194	6.73333	6.616	6.5	6.548	6.918	6.71067	6.79867	6.82333	0.821667	0.428	-0.0326667	-0.15	-0.266	-0.218	0.152	-0.0553333	0.0326667	0.0573333	ENSG00000175906	ARL4D	http://www.uniprot.org/uniprot/P49703	P49703	201	3.58507	dynamic		10.809	9.54433	8.967	9.40967	9.31367	9.01033
756	0.8405	0.00232732	15	26	YES	Bilateria	old	ENSG00000109320	NFKB1	http://www.uniprot.org/uniprot/P19838	P19838	968	6.27377	dynamic	1	12.237	14.3377	13.012	12.337	12.23	11.9837	11.794	11.7323	11.7787	11.6883	0.130167	2.23083	0.905167	0.230167	0.123167	-0.123167	-0.312833	-0.3745	-0.328167	-0.4185	ENSG00000173039	RELA	http://www.uniprot.org/uniprot/E9PQS6	E9PQS6	208	2.25116	dynamic		10.9143	12.085	11.8197	11.617	11.5763	11.416
1387	0.8401	0.00234622	92	92	YES	Hominoidea	recent	ENSG00000228716	DHFR	http://www.uniprot.org/uniprot/B4DM58	B4DM58	129	4.44957	dynamic	7	11.2337	10.8843	10.104	9.33167	9.08	9.36	9.61167	10.001	9.97267	10.174	1.24683	0.8975	0.117167	-0.655167	-0.906833	-0.626833	-0.375167	0.0141667	-0.0141667	0.187167	ENSG00000178700	DHFRL1	http://www.uniprot.org/uniprot/C9JJ68	C9JJ68	114	2.6069	dynamic		8.952	8.14267	8.123	7.737	7.56967	8.03067
360	0.8392	0.00239554	15	16	YES	Vertebrata	old	ENSG00000152939	MARVELD2	http://www.uniprot.org/uniprot/Q8N4S9	Q8N4S9	558	2.05956	dynamic		11.6923	12.4597	12.7347	12.6293	12.307	12.342	12.2167	12.3817	12.35	12.376	-0.670667	0.0966667	0.371667	0.266333	-0.056	-0.021	-0.146333	0.0186667	-0.013	0.013	ENSG00000197822	OCLN	http://www.uniprot.org/uniprot/Q16625	Q16625	522	12.3177	dynamic	4	6.772	9.551	10.3947	10.247	10.278	10.226
686	0.8391	0.00240169	53	55	YES	Euteleostomi	old	ENSG00000090776	EFNB1	http://www.uniprot.org/uniprot/P98172	P98172	346	3.77201	dynamic		15.6233	16.0693	15.3557	14.895	14.692	14.3797	14.303	14.2207	14.154	14.22	1.0875	1.5335	0.819833	0.359167	0.156167	-0.156167	-0.232833	-0.315167	-0.381833	-0.315833	ENSG00000125266	EFNB2	http://www.uniprot.org/uniprot/P52799	P52799	333	2.3354	dynamic		12.3613	12.975	12.948	12.7657	12.39	12.161
16	0.839	0.00240728	47	45	YES	Euteleostomi	old	ENSG00000163531	NFASC	http://www.uniprot.org/uniprot/O94856	O94856	1347	2.13909	dynamic		8.156	8.73433	8.817	8.54533	8.41433	8.31	8.20933	8.296	7.80433	7.72	-0.147	0.431333	0.514	0.242333	0.111333	0.007	-0.0936667	-0.007	-0.498667	-0.583	ENSG00000091129	NRCAM	http://www.uniprot.org/uniprot/C9JYY6	C9JYY6	1180	2.7057	dynamic		7.86133	7.949	8.26833	8.40533	7.98633	7.62633
1002	0.8381	0.00246071	5	12	YES	Bilateria	old	ENSG00000167741	GGT6	http://www.uniprot.org/uniprot/Q6P531	Q6P531	493	4.4066	dynamic	5	6.94567	7.043	7.902	8.45433	8.69633	8.73167	8.817	8.991	9.04133	9.08533	-1.76833	-1.671	-0.812	-0.259667	-0.0176667	0.0176667	0.103	0.277	0.327333	0.371333	ENSG00000149435	GGTLC1	http://www.uniprot.org/uniprot/Q9BX51	Q9BX51	225	3.641	dynamic		8.08033	8.047	8.01467	8.28633	8.73367	8.88367
3217	0.8377	0.00248562	20	21	YES	Bilateria	old	ENSG00000172197	MBOAT1	http://www.uniprot.org/uniprot/Q6ZNC8	Q6ZNC8	495	2.34404	dynamic		10.1917	10.035	10.2177	10.6717	10.883	10.95	11.08	11.2537	11.26	11.264	-0.724833	-0.8815	-0.698833	-0.244833	-0.0335	0.0335	0.1635	0.337167	0.3435	0.3475	ENSG00000125505	MBOAT7	http://www.uniprot.org/uniprot/F8WD95	F8WD95	70	3.63259	dynamic		13.285	12.8847	12.3947	12.6177	13.2927	13.714
2774	0.8369	0.00253019	40	27	YES	Chordata	old	ENSG00000115556	PLCD4	http://www.uniprot.org/uniprot/Q9BRC7	Q9BRC7	762	2.87322	dynamic		7.93967	7.52933	7.50333	7.21067	6.87133	6.589	6.51067	6.417	6.82567	6.62167	1.09117	0.680833	0.654833	0.362167	0.0228333	-0.2595	-0.337833	-0.4315	-0.0228333	-0.226833	ENSG00000149527	PLCH2	http://www.uniprot.org/uniprot/A6NGX9	#REF!	499	2.22376	dynamic		9.66067	9.50733	9.70133	9.554	9.34867	9.06233
2741	0.8356	0.00261023	77	66	YES	Amniota	intermediate	ENSG00000165474	GJB2	http://www.uniprot.org/uniprot/P29033	P29033	226	5.47048	dynamic	1	14.4693	14.0647	13.6513	13.1233	12.1747	12.0177	12.2887	12.4167	12.1403	12.3227	2.09967	1.695	1.28167	0.753667	-0.195	-0.352	-0.081	0.047	-0.229333	-0.047	ENSG00000121742	GJB6	http://www.uniprot.org/uniprot/O95452	O95452	261	2.65921	dynamic		9.18867	8.90933	9.215	9.27867	8.26267	8.21333
1057	0.8344	0.00267993	18	36	YES	Bilateria	old	ENSG00000204103	MAFB	http://www.uniprot.org/uniprot/Q9Y5Q3	Q9Y5Q3	323	13.3306	dynamic	2	10.929	14.2327	13.91	13.3597	12.4013	11.907	11.5537	11.0133	10.5543	10.496	-0.801333	2.50233	2.17967	1.62933	0.671	0.176667	-0.176667	-0.717	-1.176	-1.23433	ENSG00000185022	MAFF	http://www.uniprot.org/uniprot/B0QY71	B0QY71	93	4.94624	dynamic	2	10.428	12.7343	12.5523	12.3573	12.3413	12.0843
2389	0.8341	0.00269994	30	19	YES	Chordata	old	ENSG00000100906	NFKBIA	http://www.uniprot.org/uniprot/P25963	P25963	317	4.61928	dynamic	2	13.286	15.4937	14.6773	14.3773	14.4603	13.9207	13.777	13.651	13.6247	13.563	-0.562833	1.64483	0.8285	0.5285	0.6115	0.0718333	-0.0718333	-0.197833	-0.224167	-0.285833	ENSG00000146232	NFKBIE	http://www.uniprot.org/uniprot/H3BNC2	H3BNC2	224	2.45547	dynamic		12.0003	12.9223	13.2963	13.078	13.032	12.4853
1453	0.8335	0.00273346	33	21	YES	Vertebrata	old	ENSG00000130635	COL5A1	http://www.uniprot.org/uniprot/H7BY82	H7BY82	210	3.27993	dynamic		10.7457	10.4487	10.6477	10.7117	9.24167	9.22933	9.032	9.47533	9.324	9.30533	1.346	1.049	1.248	1.312	-0.158	-0.170333	-0.367667	0.0756667	-0.0756667	-0.0943333	ENSG00000114270	COL7A1	http://www.uniprot.org/uniprot/C9JBL3	C9JBL3	173	4.89621	dynamic	1	13.737	13.3437	13.0437	12.8437	12.513	12.2157
1975	0.8335	0.00273711	63	61	YES	Vertebrata	old	ENSG00000108468	CBX1	http://www.uniprot.org/uniprot/P83916	P83916	185	2.04864	dynamic		14.3367	13.7183	13.375	13.3933	13.3383	13.302	13.3247	13.4983	13.4487	13.5173	0.915667	0.297333	-0.046	-0.0276667	-0.0826667	-0.119	-0.0963333	0.0773333	0.0276667	0.0963333	ENSG00000094916	CBX5	http://www.uniprot.org/uniprot/F8VNY3	F8VNY3	91	3.13616	dynamic		11.1743	10.672	9.885	9.52533	9.79733	10.0427
1727	0.8329	0.0027739	7	15	YES	Bilateria	old	ENSG00000146426	TIAM2	http://www.uniprot.org/uniprot/Q8IVF5	Q8IVF5	1701	2.92479	dynamic		8.93667	7.81733	8.20333	8.99167	9.36567	9.057	8.85367	9.062	9.25833	9.304	-0.0876667	-1.207	-0.821	-0.0326667	0.341333	0.0326667	-0.170667	0.0376667	0.234	0.279667	ENSG00000134215	VAV3	http://www.uniprot.org/uniprot/H9KV67	H9KV67	556	11.5221	dynamic	6	11.0697	7.583	8.185	9.39167	9.615	9.652
3331	0.8328	0.0027784	69	67	YES	Vertebrata	old	ENSG00000196470	SIAH1	http://www.uniprot.org/uniprot/Q8IUQ4	Q8IUQ4	282	2.03167	dynamic		9.62267	10.101	9.40367	9.25133	9.25467	9.22833	9.10833	9.09033	9.17767	9.07833	0.382833	0.861167	0.163833	0.0115	0.0148333	-0.0115	-0.1315	-0.1495	-0.0621667	-0.1615	ENSG00000181788	SIAH2	http://www.uniprot.org/uniprot/C9J9D7	C9J9D7	83	2.7441	dynamic		13.834	14.9513	14.4143	14.212	13.8827	13.7053
2434	0.8324	0.0028053	22	32	YES	Bilateria	old	ENSG00000125648	SLC25A23	http://www.uniprot.org/uniprot/Q9BV35	Q9BV35	468	5.21379	dynamic	5	9.63033	10.348	10.8547	11.0413	11.3267	11.688	11.6807	11.987	12.0127	12.0087	-1.87333	-1.15567	-0.649	-0.462333	-0.177	0.184333	0.177	0.483333	0.509	0.505	ENSG00000181035	SLC25A42	http://www.uniprot.org/uniprot/Q86VD7	Q86VD7	318	2.62867	dynamic		7.27633	6.972	6.98867	7.25333	7.492	7.82567
802	0.8322	0.00281882	11	16	YES	Chordata	old	ENSG00000133302	ANKRD32	http://www.uniprot.org/uniprot/Q9BQI6	Q9BQI6	1058	2.15397	dynamic		10.062	9.48433	9.018	8.955	9.05167	9.047	9.24133	9.473	9.58567	9.54967	0.704833	0.127167	-0.339167	-0.402167	-0.3055	-0.310167	-0.115833	0.115833	0.2285	0.1925	ENSG00000138376	BARD1	http://www.uniprot.org/uniprot/C9J6M1	C9J6M1	148	2.56982	dynamic		11.02	10.6677	9.65833	10.0803	10.3813	10.4563
3847	0.832	0.00282969	44	58	YES	Theria	intermediate	ENSG00000196734	LCE1B	http://www.uniprot.org/uniprot/Q5T7P3	Q5T7P3	118	2.81084	dynamic		6.689	6.88233	7.18533	7.35733	7.99767	8.18	7.93633	7.66667	7.43367	7.39267	-0.724167	-0.530833	-0.227833	-0.0558333	0.5845	0.766833	0.523167	0.2535	0.0205	-0.0205	ENSG00000185962	LCE3A	http://www.uniprot.org/uniprot/Q5TA76	Q5TA76	89	3.57349	dynamic		6.85367	7.337	8.15033	8.48967	8.691	8.61767
137	0.8307	0.00291679	33	24	YES	Simiiformes	recent	ENSG00000170956	CEACAM3	http://www.uniprot.org/uniprot/M0QXR5	M0QXR5	99	6.66375	dynamic	5	6.27333	6.38233	7.01967	7.684	8.14233	8.58333	8.582	8.64533	8.816	9.00967	-2.08883	-1.97983	-1.3425	-0.678167	-0.219833	0.221167	0.219833	0.283167	0.453833	0.6475	ENSG00000204941	PSG5	http://www.uniprot.org/uniprot/M0R1G9	M0R1G9	428	13.6422	dynamic	8	7.27	7.08633	6.84167	7.348	7.57967	8.3
1967	0.8288	0.00303886	46	46	YES	Vertebrata	old	ENSG00000153904	DDAH1	http://www.uniprot.org/uniprot/B4DYP1	B4DYP1	185	2.99385	dynamic		8.81733	9.09433	9.505	10.018	10.3337	10.2417	10.328	10.3993	10.3413	10.224	-1.4155	-1.1385	-0.727833	-0.214833	0.100833	0.00883333	0.0951667	0.1665	0.1085	-0.00883333	ENSG00000213722	DDAH2	http://www.uniprot.org/uniprot/Q5SRR8	Q5SRR8	236	2.35926	dynamic		10.0693	10.299	9.96033	10.21	11.007	11.1753
352	0.8285	0.00306153	54	54	YES	Amniota	intermediate	ENSG00000244067	GSTA2	http://www.uniprot.org/uniprot/P09210	P09210	222	2.32087	dynamic		7.982	7.185	7.157	7.144	6.83867	6.76733	6.84867	6.95533	6.955	6.968	1.02033	0.223333	0.195333	0.182333	-0.123	-0.194333	-0.113	-0.00633333	-0.00666667	0.00633333	ENSG00000170899	GSTA4	http://www.uniprot.org/uniprot/Q6P4G1	Q6P4G1	129	6.76145	dynamic	7	10.2533	9.27467	7.73633	7.496	7.50467	7.70567
1210	0.8283	0.0030731	27	17	YES	Bilateria	old	ENSG00000115306	SPTBN1	http://www.uniprot.org/uniprot/F8W6C1	F8W6C1	690	2.60449	dynamic		10.2973	10.579	10.7423	10.9647	11.1077	10.6887	10.4027	10.0477	9.80967	9.72667	-0.1935	0.0881667	0.2515	0.473833	0.616833	0.197833	-0.0881667	-0.443167	-0.681167	-0.764167	ENSG00000137877	SPTBN5	http://www.uniprot.org/uniprot/Q9NRC6	Q9NRC6	3674	3.26557	dynamic		6.795	7.758	8.309	8.50233	8.18933	8.127
3310	0.8282	0.0030833	43	41	YES	Euteleostomi	old	ENSG00000120129	DUSP1	http://www.uniprot.org/uniprot/P28562	P28562	367	11.207	dynamic	2	9.41333	12.8997	11.3023	10.603	10.544	10.7093	10.642	10.192	10.0623	9.92533	-1.16017	2.32617	0.728833	0.0295	-0.0295	0.135833	0.0685	-0.3815	-0.511167	-0.648167	ENSG00000138166	DUSP5	http://www.uniprot.org/uniprot/Q16690	Q16690	384	2.7007	dynamic		10.334	11.669	11.7217	11.2937	10.9797	10.6323
2406	0.828	0.00309544	35	36	YES	Bilateria	old	ENSG00000148634	HERC4	http://www.uniprot.org/uniprot/Q5GLZ8	Q5GLZ8	1057	3.27312	dynamic		10.8627	12.0507	12.077	12.1213	12.2613	12.479	12.5733	12.2113	11.985	11.7333	-1.2365	-0.0485	-0.0221667	0.0221667	0.162167	0.379833	0.474167	0.112167	-0.114167	-0.365833	ENSG00000138642	HERC6	http://www.uniprot.org/uniprot/Q8IVU3	Q8IVU3	1022	2.98487	dynamic		7.98833	8.43767	9.128	9.15	9.04433	9.54033
1982	0.8276	0.00311945	24	34	YES	Vertebrata	old	ENSG00000119681	LTBP2	http://www.uniprot.org/uniprot/Q14767	Q14767	1821	2.35436	dynamic		8.539	8.185	7.89633	8.032	8.517	8.87733	9.04167	9.03233	9.13167	9.03	-0.169167	-0.523167	-0.811833	-0.676167	-0.191167	0.169167	0.3335	0.324167	0.4235	0.321833	ENSG00000168056	LTBP3	http://www.uniprot.org/uniprot/E9PRF2	E9PRF2	116	2.81994	dynamic		9.85767	9.44567	9.33067	9.61133	9.94833	9.86167
1682	0.8273	0.00314189	24	16	YES	Eutheria	intermediate	ENSG00000102401	ARMCX3	http://www.uniprot.org/uniprot/Q9UH62	Q9UH62	379	2.56567	dynamic		9.087	9.09133	10.4463	10.3037	10.0687	9.88533	9.982	9.77133	9.53333	9.51133	-0.741333	-0.737	0.618	0.475333	0.240333	0.057	0.153667	-0.057	-0.295	-0.317	ENSG00000125962	ARMCX5	http://www.uniprot.org/uniprot/S4R3L5	S4R3L5	71	2.22736	dynamic		10.273	9.81433	10.9697	10.8203	10.4267	10.2913
1770	0.8267	0.00318351	30	32	YES	Amniota	intermediate	ENSG00000120217	CD274	http://www.uniprot.org/uniprot/Q9NZQ7	Q9NZQ7	290	6.90034	dynamic	2	8.25667	11.0223	10.468	10.0477	9.90367	9.818	9.69167	9.11033	8.58967	8.23567	-1.49817	1.2675	0.713167	0.292833	0.148833	0.0631667	-0.0631667	-0.6445	-1.16517	-1.51917	ENSG00000197646	PDCD1LG2	http://www.uniprot.org/uniprot/Q9BQ51	Q9BQ51	273	2.67833	dynamic		6.976	8.13367	8.17367	8.23667	8.32433	8.39733
1797	0.8261	0.00322323	33	32	YES	Chordata	old	ENSG00000122592	HOXA7	http://www.uniprot.org/uniprot/P31268	P31268	230	4.34393	dynamic	6	12.5017	10.3827	11.4763	11.9307	11.886	11.8857	12.176	12.139	12.2003	12.3017	0.466833	-1.65217	-0.5585	-0.104167	-0.148833	-0.149167	0.141167	0.104167	0.1655	0.266833	ENSG00000197757	HOXC6	http://www.uniprot.org/uniprot/D6RC34	D6RC34	71	2.4005	dynamic		10.6577	9.665	10.4553	10.776	10.9283	10.5653
14	0.8256	0.00325947	36	35	YES	Amniota	intermediate	ENSG00000129451	KLK10	http://www.uniprot.org/uniprot/M0R2S4	M0R2S4	43	23.4687	dynamic	3	11.0103	11.361	13.9773	14.6937	15.166	15.563	15.4013	14.961	14.421	13.925	-3.547	-3.19633	-0.58	0.136333	0.608667	1.00567	0.844	0.403667	-0.136333	-0.632333	ENSG00000167759	KLK13	http://www.uniprot.org/uniprot/M0R218	M0R218	180	31.5376	dynamic	3	7.125	7.511	8.67833	9.68667	10.5753	11.6093
3847	0.8256	0.00326236	65	52	YES	Theria	intermediate	ENSG00000244057	LCE3C	http://www.uniprot.org/uniprot/Q5T5A8	Q5T5A8	94	2.76638	dynamic		6.51433	6.55633	7.09233	7.57567	7.873	7.98233	7.80667	7.459	7.16467	7.06233	-0.7975	-0.7555	-0.2195	0.263833	0.561167	0.6705	0.494833	0.147167	-0.147167	-0.2495	ENSG00000186207	LCE5A	http://www.uniprot.org/uniprot/Q5TCM9	Q5TCM9	118	3.10588	dynamic		6.19167	6.62767	6.73533	6.756	7.30367	7.81767
1744	0.8253	0.00328252	98	98	YES	Mammalia	intermediate	ENSG00000180573	HIST1H2AC	http://www.uniprot.org/uniprot/Q93077	Q93077	130	3.69268	dynamic		7.56467	7.91267	8.528	8.82733	9.299	9.44933	9.39667	9.324	9.266	9.12767	-1.63217	-1.28417	-0.668833	-0.3695	0.102167	0.2525	0.199833	0.127167	0.0691667	-0.0691667	ENSG00000233224	HIST1H2AM	http://www.uniprot.org/uniprot/P0C0S8	P0C0S8	130	3.33033	dynamic		11.3557	11.3727	11.317	11.7347	12.244	12.51
3853	0.8248	0.00331817	40	17	YES	Amniota	intermediate	ENSG00000159516	SPRR2G	http://www.uniprot.org/uniprot/Q9BYE4	Q9BYE4	73	10.9866	dynamic	5	6.361	6.80533	7.25	8.563	9.389	9.81867	9.39167	9.389	9.123	8.828	-2.6145	-2.17017	-1.7255	-0.4125	0.4135	0.843167	0.416167	0.4135	0.1475	-0.1475	ENSG00000163209	SPRR3	http://www.uniprot.org/uniprot/F5GZ12	F5GZ12	161	27.5822	dynamic	8	11.7273	11.9927	12.5707	13.277	14.072	14.887
2956	0.8247	0.00332585	54	56	YES	Eutheria	intermediate	ENSG00000204866	IGFL2	http://www.uniprot.org/uniprot/Q6UWQ7	Q6UWQ7	119	2.36089	dynamic		8.226	8.398	8.16833	7.94433	7.754	7.51933	7.31033	7.15867	7.194	7.44833	0.589333	0.761333	0.531667	0.307667	0.117333	-0.117333	-0.326333	-0.478	-0.442667	-0.188333	ENSG00000188624	IGFL3	http://www.uniprot.org/uniprot/Q6UXB1	Q6UXB1	125	2.69322	dynamic		8.219	8.23367	7.54933	7.04233	6.80433	6.918
3425	0.8244	0.00334471	37	43	YES	Euteleostomi	old	ENSG00000125968	ID1	http://www.uniprot.org/uniprot/P41134	P41134	155	7.5023	dynamic	5	13.3207	14.4047	13.6997	14.6263	15.3307	15.596	15.7763	15.918	15.9603	16.228	-2.14267	-1.05867	-1.76367	-0.837	-0.132667	0.132667	0.313	0.454667	0.497	0.764667	ENSG00000115738	ID2	http://www.uniprot.org/uniprot/Q02363	Q02363	134	4.60862	dynamic	4	7.169	8.74367	8.20833	8.537	8.86133	9.37333
14	0.8243	0.00335295	43	38	YES	Mammalia	intermediate	ENSG00000129437	KLK14	http://www.uniprot.org/uniprot/Q9P0G3	Q9P0G3	267	16.9828	dynamic	3	6.19533	6.50767	7.91567	8.70167	9.42167	10.2337	10.2813	10.169	10.0783	9.83767	-3.43433	-3.122	-1.714	-0.928	-0.208	0.604	0.651667	0.539333	0.448667	0.208	ENSG00000129455	KLK8	http://www.uniprot.org/uniprot/M0R231	M0R231	97	4.96915	dynamic	8	15.522	15.1153	15.0437	15.425	16.054	16.614
806	0.824	0.00337277	89	88	YES	Eutheria	intermediate	ENSG00000165572	KBTBD6	http://www.uniprot.org/uniprot/Q86V97	Q86V97	674	3.71493	dynamic		10.646	9.82433	8.75267	8.768	8.95633	9.30433	9.73467	10.0297	10.1347	10.2553	0.8665	0.0448333	-1.02683	-1.0115	-0.823167	-0.475167	-0.0448333	0.250167	0.355167	0.475833	ENSG00000120696	KBTBD7	http://www.uniprot.org/uniprot/Q8WVZ9	Q8WVZ9	684	2.13219	dynamic		8.25367	7.675	7.847	7.38133	7.48333	7.746
756	0.8235	0.00341119	15	25	YES	Bilateria	old	ENSG00000109320	NFKB1	http://www.uniprot.org/uniprot/P19838	P19838	968	6.27377	dynamic	1	12.237	14.3377	13.012	12.337	12.23	11.9837	11.794	11.7323	11.7787	11.6883	0.130167	2.23083	0.905167	0.230167	0.123167	-0.123167	-0.312833	-0.3745	-0.328167	-0.4185	ENSG00000104856	RELB	http://www.uniprot.org/uniprot/D6R992	D6R992	576	5.86853	dynamic	2	13.3383	15.339	14.747	14.4853	14.5733	14.1747
137	0.8234	0.00341811	35	20	YES	Simiiformes	recent	ENSG00000170956	CEACAM3	http://www.uniprot.org/uniprot/M0QXR5	M0QXR5	99	6.66375	dynamic	5	6.27333	6.38233	7.01967	7.684	8.14233	8.58333	8.582	8.64533	8.816	9.00967	-2.08883	-1.97983	-1.3425	-0.678167	-0.219833	0.221167	0.219833	0.283167	0.453833	0.6475	ENSG00000124467	PSG8	http://www.uniprot.org/uniprot/M0QYP3	M0QYP3	40	17.5817	dynamic	8	7.239	7.112	6.82833	6.835	7.73467	8.57167
3031	0.8234	0.00341775	43	45	YES	Euteleostomi	old	ENSG00000154856	APCDD1	http://www.uniprot.org/uniprot/J3QSE3	J3QSE3	94	20.0056	dynamic	3	9.429	8.14633	9.25267	11.2157	12.044	12.4687	12.367	12.1227	11.9857	11.739	-2.43333	-3.716	-2.60967	-0.646667	0.181667	0.606333	0.504667	0.260333	0.123333	-0.123333	ENSG00000198768	APCDD1L	http://www.uniprot.org/uniprot/F5H6V6	F5H6V6	512	2.64268	dynamic		7.994	7.629	8.24133	8.90867	8.97933	9.031
3500	0.823	0.00344482	8	22	YES	Bilateria	old	ENSG00000197321	SVIL	http://www.uniprot.org/uniprot/O95425	O95425	2214	3.67565	dynamic		9.72167	10.022	10.7017	11.1287	11.272	11.548	11.5563	11.5623	11.5997	11.325	-1.57683	-1.2765	-0.596833	-0.169833	-0.0265	0.2495	0.257833	0.263833	0.301167	0.0265	ENSG00000136059	VILL	http://www.uniprot.org/uniprot/E9PFV5	E9PFV5	187	8.7888	dynamic	8	8.44767	8.363	8.64733	8.93533	9.63033	10.3113
2287	0.8225	0.00348199	37	33	YES	Bilateria	old	ENSG00000130304	SLC27A1	http://www.uniprot.org/uniprot/Q6PCB7	Q6PCB7	646	5.49708	dynamic	5	12.336	11.1493	11.289	12.0447	13.1253	13.608	13.5997	13.4887	13.463	13.5117	-0.958167	-2.14483	-2.00517	-1.2495	-0.168833	0.313833	0.3055	0.1945	0.168833	0.2175	ENSG00000143554	SLC27A3	http://www.uniprot.org/uniprot/H0YDM5	H0YDM5	144	2.46343	dynamic		9.489	9.15367	8.46767	8.62767	9.38333	9.58733
1733	0.8221	0.00351719	100	100	YES	Euteleostomi	old	ENSG00000196176	HIST1H4A	http://www.uniprot.org/uniprot/P62805	P62805	103	2.57934	dynamic		9.201	8.845	8.08767	7.83467	7.93767	7.834	7.907	7.87467	7.86867	7.90367	1.29567	0.939667	0.182333	-0.0706667	0.0323333	-0.0713333	0.00166667	-0.0306667	-0.0366667	-0.00166667	ENSG00000198518	HIST1H4E	http://www.uniprot.org/uniprot/P62805	P62805	103	3.13979	dynamic		9.546	9.02533	7.89533	7.89633	8.86	8.23233
1673	0.8219	0.00352783	69	67	YES	Theria	intermediate	ENSG00000124610	HIST1H1A	http://www.uniprot.org/uniprot/Q02539	Q02539	215	6.80691	dynamic	7	10.933	9.512	8.166	8.39067	9.132	8.699	8.96667	9.29433	9.422	9.52967	1.71983	0.298833	-1.04717	-0.8225	-0.0811667	-0.514167	-0.2465	0.0811667	0.208833	0.3165	ENSG00000124575	HIST1H1D	http://www.uniprot.org/uniprot/P16402	P16402	221	6.26798	dynamic	6	11.5327	9.58133	8.88467	9.241	10.3117	10.3313
2569	0.8219	0.00353111	24	26	YES	Bilateria	old	ENSG00000129353	SLC44A2	http://www.uniprot.org/uniprot/Q8IWA5	Q8IWA5	706	5.5893	dynamic	5	12.5443	12.3773	13.058	13.8367	14.288	14.5977	14.65	14.86	14.7463	14.7537	-1.8985	-2.0655	-1.38483	-0.606167	-0.154833	0.154833	0.207167	0.417167	0.3035	0.310833	ENSG00000143036	SLC44A3	http://www.uniprot.org/uniprot/E9PIC5	E9PIC5	573	7.82993	dynamic	4	7.38333	8.46633	9.40367	9.989	10.3263	10.3523
805	0.8212	0.00358233	19	21	YES	Bilateria	old	ENSG00000168792	ABHD15	http://www.uniprot.org/uniprot/Q6UXT9	Q6UXT9	468	3.57514	dynamic		8.90133	8.21167	9.31267	10.0497	10.0113	10.0383	10.008	9.859	9.48467	9.246	-0.7705	-1.46017	-0.359167	0.377833	0.3395	0.3665	0.336167	0.187167	-0.187167	-0.425833	ENSG00000158201	ABHD3	http://www.uniprot.org/uniprot/J3KTE1	J3KTE1	356	3.10086	dynamic		9.677	10.2113	10.5427	10.9173	11.3097	11.267
3213	0.821	0.00359762	41	28	YES	Bilateria	old	ENSG00000163874	ZC3H12A	http://www.uniprot.org/uniprot/Q5D1E8	Q5D1E8	599	4.27029	dynamic	1	10.143	11.303	9.91033	9.58367	9.77467	9.506	9.29467	9.20867	9.27667	9.26567	0.598167	1.75817	0.3655	0.0388333	0.229833	-0.0388333	-0.250167	-0.336167	-0.268167	-0.279167	ENSG00000149289	ZC3H12C	http://www.uniprot.org/uniprot/E9PP00	E9PP00	852	5.69752	dynamic	1	8.59133	10.3013	9.75367	9.28867	8.97167	8.55167
710	0.8208	0.00361285	25	28	YES	Vertebrata	old	ENSG00000170293	CMTM8	http://www.uniprot.org/uniprot/Q8IZV2	Q8IZV2	173	2.14454	dynamic		9.001	8.40933	8.834	8.702	8.75567	9.04267	9.28933	9.334	9.41967	9.51	-0.0208333	-0.6125	-0.187833	-0.319833	-0.266167	0.0208333	0.2675	0.312167	0.397833	0.488167	ENSG00000172005	MAL	http://www.uniprot.org/uniprot/P21145	P21145	153	44.385	dynamic	3	7.05633	6.96467	7.73567	8.89333	10.2557	11.3587
843	0.8203	0.00364704	24	22	YES	Bilateria	old	ENSG00000051180	RAD51	http://www.uniprot.org/uniprot/E9PJ30	E9PJ30	151	2.84876	dynamic		13.1013	12.662	12.0693	11.7463	11.732	11.591	11.7253	11.973	12.2053	12.2153	1.08017	0.640833	0.0481667	-0.274833	-0.289167	-0.430167	-0.295833	-0.0481667	0.184167	0.194167	ENSG00000108384	RAD51C	http://www.uniprot.org/uniprot/Q7KZJ0	Q7KZJ0	134	3.0098	dynamic		11.2913	10.472	10.0487	9.70167	9.729	9.937
3803	0.8196	0.00370112	30	40	YES	Eutheria	intermediate	ENSG00000172465	TCEAL1	http://www.uniprot.org/uniprot/Q15170	Q15170	157	3.48945	dynamic		9.96533	8.83867	9.30233	9.90233	10.1423	10.4673	10.6417	10.5193	10.6243	10.5047	-0.3395	-1.46617	-1.0025	-0.4025	-0.1625	0.1625	0.336833	0.2145	0.3195	0.199833	ENSG00000180964	TCEAL8	http://www.uniprot.org/uniprot/Q5H9L1	Q5H9L1	74	3.71321	dynamic		13.534	11.6413	12.3373	12.8447	12.8983	12.9123
1165	0.8193	0.00372865	69	69	YES	Eutheria	intermediate	ENSG00000133328	HRASLS2	http://www.uniprot.org/uniprot/Q9NWW9	Q9NWW9	162	3.52837	dynamic		7.187	6.714	6.57533	6.68933	7.13667	7.46633	7.625	7.80733	8.081	8.39433	-0.139667	-0.612667	-0.751333	-0.637333	-0.19	0.139667	0.298333	0.480667	0.754333	1.06767	ENSG00000176485	PLA2G16	http://www.uniprot.org/uniprot/P53816	P53816	162	35.0417	dynamic	3	7.148	7.356	8.422	9.64233	10.205	10.939
384	0.8191	0.00374482	13	12	YES	Bilateria	old	ENSG00000145016	KIAA0226	http://www.uniprot.org/uniprot/Q92622	Q92622	972	2.78241	dynamic		11.534	12.6113	12.7467	12.8383	12.9557	13.0103	12.9157	12.9177	12.873	12.7837	-1.32167	-0.244333	-0.109	-0.0173333	0.1	0.154667	0.06	0.062	0.0173333	-0.072	ENSG00000225190	PLEKHM1	http://www.uniprot.org/uniprot/J3KRL8	J3KRL8	140	2.9828	dynamic		13.483	14.2527	14.8487	15.0597	14.958	14.6383
385	0.8189	0.00375589	57	49	YES	Euteleostomi	old	ENSG00000130758	MAP3K10	http://www.uniprot.org/uniprot/M0R1J8	M0R1J8	180	2.38998	dynamic		9.75833	10.133	10.6697	10.603	11.0153	10.894	10.8917	10.7267	10.6357	10.515	-0.894333	-0.519667	0.017	-0.0496667	0.362667	0.241333	0.239	0.074	-0.017	-0.137667	ENSG00000006432	MAP3K9	http://www.uniprot.org/uniprot/G3V347	G3V347	837	3.31192	dynamic		9.87	9.77933	10.4547	10.9087	11.228	11.3703
137	0.8188	0.00376756	38	39	YES	Simiiformes	recent	ENSG00000086548	CEACAM6	http://www.uniprot.org/uniprot/M0QYD3	M0QYD3	33	46.8832	dynamic	3	6.406	6.76133	8.12667	9.597	10.4617	11.0417	11.2547	11.5013	11.7557	11.957	-4.34567	-3.99033	-2.625	-1.15467	-0.29	0.29	0.503	0.749667	1.004	1.20533	ENSG00000204941	PSG5	http://www.uniprot.org/uniprot/M0R1G9	M0R1G9	428	13.6422	dynamic	8	7.27	7.08633	6.84167	7.348	7.57967	8.3
3846	0.8186	0.00378207	16	9	YES	Mammalia	intermediate	ENSG00000143536	CRNN	http://www.uniprot.org/uniprot/Q9UBG3	Q9UBG3	495	2.65676	dynamic		7.65133	7.508	7.59167	7.54633	7.631	7.785	7.93333	8.25933	8.71733	8.91767	-0.0668333	-0.210167	-0.1265	-0.171833	-0.0871667	0.0668333	0.215167	0.541167	0.999167	1.1995	ENSG00000182898	TCHHL1	http://www.uniprot.org/uniprot/Q5QJ38	Q5QJ38	904	4.41782	dynamic	8	6.1	6.08633	6.09467	6.185	6.63233	7.74533
3847	0.8177	0.00385286	67	53	YES	Theria	intermediate	ENSG00000163202	LCE3D	http://www.uniprot.org/uniprot/Q9BYE3	Q9BYE3	92	59.2332	dynamic	3	7.79533	8.65367	11.516	12.8447	13.612	13.6837	13.2853	12.5587	11.9073	10.9287	-4.43767	-3.57933	-0.717	0.611667	1.379	1.45067	1.05233	0.325667	-0.325667	-1.30433	ENSG00000186207	LCE5A	http://www.uniprot.org/uniprot/Q5TCM9	Q5TCM9	118	3.10588	dynamic		6.19167	6.62767	6.73533	6.756	7.30367	7.81767
1337	0.8175	0.00386555	25	20	YES	Bilateria	old	ENSG00000169738	DCXR	http://www.uniprot.org/uniprot/Q7Z4W1	Q7Z4W1	244	2.97042	dynamic		11.4293	11.2847	10.6913	10.1393	9.85867	9.943	10.2753	10.4877	10.707	10.9163	0.839833	0.695167	0.101833	-0.450167	-0.730833	-0.6465	-0.314167	-0.101833	0.1175	0.326833	ENSG00000100867	DHRS2	http://www.uniprot.org/uniprot/H0YJG9	H0YJG9	161	2.33108	dynamic		7.87867	7.78067	7.286	6.932	6.82567	6.66867
444	0.8174	0.0038797	38	28	YES	Vertebrata	old	ENSG00000013588	GPRC5A	http://www.uniprot.org/uniprot/Q8NFJ5	Q8NFJ5	357	27.278	dynamic	3	8.52133	11.5187	12.3317	12.8687	13.0463	13.1193	12.955	13.291	13.2873	13.126	-4.47933	-1.482	-0.669	-0.132	0.0456667	0.118667	-0.0456667	0.290333	0.286667	0.125333	ENSG00000170412	GPRC5C	http://www.uniprot.org/uniprot/J3QQN3	J3QQN3	145	2.64757	dynamic		11.1373	11.01	11.9827	12.0647	12.3707	12.2947
2656	0.8167	0.00393641	49	45	YES	Sarcopterygii	old	ENSG00000021355	SERPINB1	http://www.uniprot.org/uniprot/B4DNT0	B4DNT0	228	29.7263	dynamic	3	11.2637	12.493	14.6497	15.38	15.8563	16.1573	15.9693	15.465	15.2233	15.0267	-4.038	-2.80867	-0.652	0.0783333	0.554667	0.855667	0.667667	0.163333	-0.0783333	-0.275	ENSG00000197632	SERPINB2	http://www.uniprot.org/uniprot/E7EPJ9	E7EPJ9	161	89.9468	dynamic	4	9.548	15.111	15.544	15.8183	16.039	15.885
470	0.8165	0.00394839	38	38	YES	Tetrapoda	intermediate	ENSG00000253767	PCDHGA8	http://www.uniprot.org/uniprot/Q9Y5G5	Q9Y5G5	932	4.26733	dynamic	5	10.9837	10.7147	11.547	12.4233	12.6787	12.808	12.76	12.595	12.4887	12.289	-1.47233	-1.74133	-0.909	-0.0326667	0.222667	0.352	0.304	0.139	0.0326667	-0.167	ENSG00000253953	PCDHGB4	http://www.uniprot.org/uniprot/Q9UN71	Q9UN71	923	2.25168	dynamic		7.05967	7.28467	7.78267	8.23067	8.22967	8.1
49	0.8161	0.00397814	43	44	YES	Bilateria	old	ENSG00000111186	WNT5B	http://www.uniprot.org/uniprot/Q9H1J7	Q9H1J7	359	2.30005	dynamic		9.69067	9.69733	10.107	10.682	10.8923	10.805	10.6063	10.637	10.6497	10.6727	-0.952667	-0.946	-0.536333	0.0386667	0.249	0.161667	-0.037	-0.00633333	0.00633333	0.0293333	ENSG00000154764	WNT7A	http://www.uniprot.org/uniprot/O00755	O00755	349	5.63598	dynamic	4	11.0943	9.898	11.8273	12.3227	12.3927	12.2217
2736	0.8157	0.00401144	51	51	YES	Euteleostomi	old	ENSG00000188910	GJB3	http://www.uniprot.org/uniprot/O75712	O75712	270	2.65246	dynamic		13.1413	14.125	14.4997	14.364	14.3097	14.024	13.7513	13.5327	13.3593	13.0923	-0.746333	0.237333	0.612	0.476333	0.422	0.136333	-0.136333	-0.355	-0.528333	-0.795333	ENSG00000189280	GJB5	http://www.uniprot.org/uniprot/O95377	O95377	273	2.13366	dynamic		12.5163	12.9443	13.4607	13.581	13.6097	13.584
2361	0.8153	0.00405161	62	56	YES	Simiiformes	recent	ENSG00000197020	ZNF100	http://www.uniprot.org/uniprot/M0R0Q1	M0R0Q1	63	2.00416	dynamic		9.494	9.13633	8.72267	8.548	8.491	8.654	8.81567	9.046	9.01	9.02067	0.581167	0.2235	-0.190167	-0.364833	-0.421833	-0.258833	-0.0971667	0.133167	0.0971667	0.107833	ENSG00000213988	ZNF90	http://www.uniprot.org/uniprot/F8WBQ5	F8WBQ5	76	2.01484	dynamic		7.18267	6.588	6.43333	6.26233	6.172	6.20567
961	0.8145	0.00411583	46	27	YES	Mammalia	intermediate	ENSG00000076662	ICAM3	http://www.uniprot.org/uniprot/P32942	P32942	547	2.61353	dynamic		9.58533	9.23233	9.432	10.0523	10.2597	10.2053	10.3103	10.4827	10.5527	10.6183	-0.647167	-1.00017	-0.8005	-0.180167	0.0271667	-0.0271667	0.0778333	0.250167	0.320167	0.385833	ENSG00000105376	ICAM5	http://www.uniprot.org/uniprot/K7EIL3	K7EIL3	79	2.33755	dynamic		7.62867	7.74833	7.33667	7.51667	7.92233	8.25267
3853	0.8145	0.00411489	38	16	YES	Amniota	intermediate	ENSG00000244094	SPRR2F	http://www.uniprot.org/uniprot/Q96RM1	Q96RM1	72	80.7468	dynamic	3	10.261	12.967	14.678	15.322	15.9627	16.4683	16.5963	16.556	16.3617	16.0013	-5.721	-3.015	-1.304	-0.66	-0.0193333	0.486333	0.614333	0.574	0.379667	0.0193333	ENSG00000163209	SPRR3	http://www.uniprot.org/uniprot/F5GZ12	F5GZ12	161	27.5822	dynamic	8	11.7273	11.9927	12.5707	13.277	14.072	14.887
1433	0.8138	0.00416946	40	37	YES	Vertebrata	old	ENSG00000114378	HYAL1	http://www.uniprot.org/uniprot/Q12794	Q12794	435	3.50561	dynamic		8.39067	7.894	7.504	8.239	8.85533	9.01767	8.92567	8.994	9.054	9.31367	-0.499833	-0.9965	-1.3865	-0.6515	-0.0351667	0.127167	0.0351667	0.1035	0.1635	0.423167	ENSG00000068001	HYAL2	http://www.uniprot.org/uniprot/C9JSI7	C9JSI7	76	3.26859	dynamic		15.7197	14.703	14.1473	14.8837	14.9373	15.1727
105	0.8135	0.0041971	29	26	YES	Vertebrata	old	ENSG00000120833	SOCS2	http://www.uniprot.org/uniprot/S4R3W1	S4R3W1	116	3.30198	dynamic		11.4213	12.4847	12.925	13.1447	12.8933	12.5027	12.1737	11.99	11.9837	11.8423	-0.907833	0.1555	0.595833	0.8155	0.564167	0.1735	-0.1555	-0.339167	-0.3455	-0.486833	ENSG00000184557	SOCS3	http://www.uniprot.org/uniprot/O14543	O14543	225	4.02689	dynamic	2	7.99133	10.001	9.40267	9.484	9.13867	8.65367
3242	0.8133	0.00421106	34	38	YES	Vertebrata	old	ENSG00000136141	LRCH1	http://www.uniprot.org/uniprot/Q9Y2L9	Q9Y2L9	728	2.46741	dynamic		7.843	8.908	8.36367	8.14667	8.019	7.846	7.71767	7.65967	7.632	7.605	-0.0015	1.0635	0.519167	0.302167	0.1745	0.0015	-0.126833	-0.184833	-0.2125	-0.2395	ENSG00000077454	LRCH4	http://www.uniprot.org/uniprot/H7C5D9	H7C5D9	177	4.12769	dynamic	2	13.114	14.489	14.7143	14.4977	14.1373	13.8013
3385	0.8133	0.00421354	26	23	YES	Bilateria	old	ENSG00000109846	CRYAB	http://www.uniprot.org/uniprot/E9PJL7	E9PJL7	130	3.26708	dynamic		9.17333	9.677	10.1083	10.4533	10.7253	10.8813	10.7537	10.542	10.355	10.269	-1.23083	-0.727167	-0.295833	0.0491667	0.321167	0.477167	0.3495	0.137833	-0.0491667	-0.135167	ENSG00000152137	HSPB8	http://www.uniprot.org/uniprot/H0YG30	H0YG30	152	8.1549	dynamic	5	7.55267	9.013	8.489	9.23933	9.877	10.4387
3847	0.8133	0.00421823	64	69	YES	Theria	intermediate	ENSG00000196734	LCE1B	http://www.uniprot.org/uniprot/Q5T7P3	Q5T7P3	118	2.81084	dynamic		6.689	6.88233	7.18533	7.35733	7.99767	8.18	7.93633	7.66667	7.43367	7.39267	-0.724167	-0.530833	-0.227833	-0.0558333	0.5845	0.766833	0.523167	0.2535	0.0205	-0.0205	ENSG00000159455	LCE2B	http://www.uniprot.org/uniprot/O14633	O14633	110	2.50186	dynamic		6.31533	6.51633	6.307	6.359	7.18367	7.603
200	0.813	0.00424024	42	41	YES	Bilateria	old	ENSG00000175155	YPEL2	http://www.uniprot.org/uniprot/Q96QA6	Q96QA6	119	3.53734	dynamic		6.82533	7.06467	7.07233	7.51733	7.549	7.944	8.103	8.315	8.463	8.648	-0.921167	-0.681833	-0.674167	-0.229167	-0.1975	0.1975	0.3565	0.5685	0.7165	0.9015	ENSG00000119801	YPEL5	http://www.uniprot.org/uniprot/P62699	P62699	121	3.21243	dynamic		11.9173	12.8313	12.782	13.24	13.5963	13.554
493	0.8129	0.00424485	42	28	YES	Chordata	old	ENSG00000137825	ITPKA	http://www.uniprot.org/uniprot/P23677	P23677	461	2.67647	dynamic		8.406	8.75233	9.82633	9.71167	9.57333	9.27233	9.04933	8.88733	8.69067	8.45967	-0.562333	-0.216	0.858	0.743333	0.605	0.304	0.081	-0.081	-0.277667	-0.508667	ENSG00000086544	ITPKC	http://www.uniprot.org/uniprot/Q96DU7	Q96DU7	683	4.3289	dynamic	4	12.5893	14.3873	14.7033	14.614	14.5027	14.294
3015	0.8123	0.00430193	32	36	YES	Bilateria	old	ENSG00000156671	SAMD8	http://www.uniprot.org/uniprot/Q96LT4	Q96LT4	415	2.23716	dynamic		8.38933	8.96067	9.551	9.40233	9.133	8.906	8.696	8.58233	8.61767	8.54033	-0.411667	0.159667	0.75	0.601333	0.332	0.105	-0.105	-0.218667	-0.183333	-0.260667	ENSG00000164023	SGMS2	http://www.uniprot.org/uniprot/E5RGG5	E5RGG5	44	3.16455	dynamic		7.996	9.658	9.341	9.25333	9.24467	9.11167
2602	0.8115	0.0043701	21	29	YES	Bilateria	old	ENSG00000108551	RASD1	http://www.uniprot.org/uniprot/Q9Y272	Q9Y272	281	5.24885	dynamic	2	9.72033	11.305	11.7107	11.3273	10.5773	10.3633	10.234	9.70167	9.325	9.31867	-0.578333	1.00633	1.412	1.02867	0.278667	0.0646667	-0.0646667	-0.597	-0.973667	-0.98	ENSG00000100276	RASL10A	http://www.uniprot.org/uniprot/Q92737	Q92737	203	2.24181	dynamic		6.80367	7.96833	7.85233	7.376	7.28267	7.31933
3847	0.8114	0.00437944	34	29	YES	Theria	intermediate	ENSG00000169509	CRCT1	http://www.uniprot.org/uniprot/Q9UGL9	Q9UGL9	99	174.934	dynamic	3	9.21333	11.6313	14.992	15.937	16.5313	16.664	16.5237	15.9653	15.548	14.7563	-6.52917	-4.11117	-0.7505	0.1945	0.788833	0.9215	0.781167	0.222833	-0.1945	-0.986167	ENSG00000186207	LCE5A	http://www.uniprot.org/uniprot/Q5TCM9	Q5TCM9	118	3.10588	dynamic		6.19167	6.62767	6.73533	6.756	7.30367	7.81767
3182	0.8113	0.00438986	30	32	YES	Tetrapoda	intermediate	ENSG00000124107	SLPI	http://www.uniprot.org/uniprot/P03973	P03973	132	30.3439	dynamic	3	9.96867	11.3613	12.5953	13.5187	14.3783	14.8773	14.892	14.8293	14.8	14.7493	-4.59517	-3.2025	-1.9685	-1.04517	-0.1855	0.3135	0.328167	0.2655	0.236167	0.1855	ENSG00000175121	WFDC5	http://www.uniprot.org/uniprot/Q8TCV5	Q8TCV5	224	12.5911	dynamic	4	6.706	7.69467	9.37167	9.933	10.233	10.3603
148	0.8107	0.00444169	29	31	YES	Euteleostomi	old	ENSG00000179094	PER1	http://www.uniprot.org/uniprot/O15534	O15534	1290	11.3766	dynamic	6	11.819	9.50733	8.311	10.4153	11.627	10.35	9.761	10.0647	10.9393	11.0717	1.43633	-0.875333	-2.07167	0.0326667	1.24433	-0.0326667	-0.621667	-0.318	0.556667	0.689	ENSG00000049246	PER3	http://www.uniprot.org/uniprot/Q8TAR6	Q8TAR6	378	2.63353	dynamic		8.31267	7.56067	7.489	7.82833	8.728	8.194
597	0.8093	0.00456573	37	15	YES	Vertebrata	old	ENSG00000119630	PGF	http://www.uniprot.org/uniprot/P49763	P49763	221	2.6075	dynamic		12.2407	12.1337	12.7187	11.9767	11.453	11.6617	11.631	11.3467	11.336	11.338	0.594333	0.487333	1.07233	0.330333	-0.193333	0.0153333	-0.0153333	-0.299667	-0.310333	-0.308333	ENSG00000112715	VEGFA	http://www.uniprot.org/uniprot/H0YBI8	H0YBI8	111	8.57023	dynamic	1	10.223	11.9293	10.915	9.772	9.451	9.295
14	0.809	0.00459348	43	40	YES	Theria	intermediate	ENSG00000167757	KLK11	http://www.uniprot.org/uniprot/Q9UBX7	Q9UBX7	282	21.1512	dynamic	3	10.2367	10.616	12.4403	13.2787	13.9483	14.455	14.5967	14.6393	14.611	14.551	-3.965	-3.58567	-1.76133	-0.923	-0.253333	0.253333	0.395	0.437667	0.409333	0.349333	ENSG00000129455	KLK8	http://www.uniprot.org/uniprot/M0R231	M0R231	97	4.96915	dynamic	8	15.522	15.1153	15.0437	15.425	16.054	16.614
137	0.8086	0.00462441	56	45	YES	Simiiformes	recent	ENSG00000086548	CEACAM6	http://www.uniprot.org/uniprot/M0QYD3	M0QYD3	33	46.8832	dynamic	3	6.406	6.76133	8.12667	9.597	10.4617	11.0417	11.2547	11.5013	11.7557	11.957	-4.34567	-3.99033	-2.625	-1.15467	-0.29	0.29	0.503	0.749667	1.004	1.20533	ENSG00000124467	PSG8	http://www.uniprot.org/uniprot/M0QYP3	M0QYP3	40	17.5817	dynamic	8	7.239	7.112	6.82833	6.835	7.73467	8.57167
2879	0.8076	0.00471872	35	32	YES	Tetrapoda	intermediate	ENSG00000005001	PRSS22	http://www.uniprot.org/uniprot/Q9GZN4	Q9GZN4	317	25.6165	dynamic	4	10.3913	11.4033	15.0703	14.7027	13.796	13.6507	13.688	13.6833	13.4543	13.3823	-3.27567	-2.26367	1.40333	1.03567	0.129	-0.0163333	0.021	0.0163333	-0.212667	-0.284667	ENSG00000052344	PRSS8	http://www.uniprot.org/uniprot/H3BUJ8	H3BUJ8	195	4.53049	dynamic	5	14.6327	15.0813	16.0863	16.504	16.799	16.8123
837	0.8071	0.00476491	33	16	YES	Euteleostomi	old	ENSG00000112984	KIF20A	http://www.uniprot.org/uniprot/O95235	O95235	890	4.72397	dynamic	7	11.4397	9.803	9.40133	9.23533	9.19967	9.67533	9.659	10.012	10.399	10.6723	1.7005	0.0638333	-0.337833	-0.503833	-0.5395	-0.0638333	-0.0801667	0.272833	0.659833	0.933167	ENSG00000138182	KIF20B	http://www.uniprot.org/uniprot/C9J6W2	C9J6W2	1850	2.40549	dynamic		9.59533	8.828	8.46167	8.329	8.369	8.331
200	0.8069	0.00478462	89	68	YES	Chordata	old	ENSG00000175155	YPEL2	http://www.uniprot.org/uniprot/Q96QA6	Q96QA6	119	3.53734	dynamic		6.82533	7.06467	7.07233	7.51733	7.549	7.944	8.103	8.315	8.463	8.648	-0.921167	-0.681833	-0.674167	-0.229167	-0.1975	0.1975	0.3565	0.5685	0.7165	0.9015	ENSG00000090238	YPEL3	http://www.uniprot.org/uniprot/H3BNP5	H3BNP5	31	3.68245	dynamic		7.89533	7.226	8.02067	8.66633	9.08133	9.09567
3805	0.8061	0.00485764	15	29	YES	Vertebrata	old	ENSG00000136205	TNS3	http://www.uniprot.org/uniprot/Q68CZ2	Q68CZ2	1445	2.98763	dynamic		8.631	7.052	7.40767	7.44467	7.094	7.19433	7.208	7.342	7.494	7.79833	1.25617	-0.322833	0.0328333	0.0698333	-0.280833	-0.1805	-0.166833	-0.0328333	0.119167	0.4235	ENSG00000131746	TNS4	http://www.uniprot.org/uniprot/J3QLA4	J3QLA4	33	6.7101	dynamic	7	16.0923	14.245	14.045	14.484	13.929	13.346
1066	0.8055	0.00491801	37	42	YES	Chordata	old	ENSG00000143811	PYCR2	http://www.uniprot.org/uniprot/Q96C36	Q96C36	320	2.90996	dynamic		13.813	12.849	12.4453	12.272	12.4027	12.562	12.7217	13.0533	13.0933	13.2517	1.02767	0.0636667	-0.34	-0.513333	-0.382667	-0.223333	-0.0636667	0.268	0.308	0.466333	ENSG00000104524	PYCRL	http://www.uniprot.org/uniprot/F8WEI0	F8WEI0	44	2.93291	dynamic		10.4897	9.26333	8.93733	9.306	9.59	9.62733
3222	0.805	0.00496575	20	19	YES	Bilateria	old	ENSG00000213339	QTRT1	http://www.uniprot.org/uniprot/B4DFM7	B4DFM7	225	2.67771	dynamic		10.158	9.99567	9.17067	8.737	8.882	9.03567	9.061	9.146	9.27667	9.36933	0.999667	0.837333	0.0123333	-0.421333	-0.276333	-0.122667	-0.0973333	-0.0123333	0.118333	0.211	ENSG00000151576	QTRTD1	http://www.uniprot.org/uniprot/C9K0B6	C9K0B6	145	2.08349	dynamic		11.5493	11.805	11.3027	10.8843	10.7877	10.7877
168	0.8045	0.00501348	24	24	YES	Bilateria	old	ENSG00000103507	BCKDK	http://www.uniprot.org/uniprot/O14874	O14874	412	2.00555	dynamic		12.6357	12.2023	11.7587	12.026	12.408	12.5693	12.4987	12.5583	12.66	12.7627	0.107167	-0.326167	-0.769833	-0.5025	-0.1205	0.0408333	-0.0298333	0.0298333	0.1315	0.234167	ENSG00000005882	PDK2	http://www.uniprot.org/uniprot/D6RDN9	D6RDN9	259	2.46286	dynamic		7.69367	7.13033	7.271	7.42467	7.693	7.69
1235	0.8044	0.0050155	62	59	YES	Vertebrata	old	ENSG00000165795	NDRG2	http://www.uniprot.org/uniprot/Q9UN36	Q9UN36	371	29.795	dynamic	3	11.5007	10.961	11.591	12.7113	13.8237	14.7273	14.992	15.3313	15.596	15.858	-2.77483	-3.3145	-2.6845	-1.56417	-0.451833	0.451833	0.7165	1.05583	1.3205	1.5825	ENSG00000103034	NDRG4	http://www.uniprot.org/uniprot/H3BPQ3	H3BPQ3	154	13.8806	dynamic	3	9.31367	8.85767	10.2113	11.7447	12.458	12.6527
697	0.8039	0.00506789	57	27	YES	Euteleostomi	old	ENSG00000164111	ANXA5	http://www.uniprot.org/uniprot/E9PHT9	E9PHT9	163	2.02651	dynamic		14.9777	15.1107	15.147	15.1037	15.0187	14.685	14.5947	14.2683	14.266	14.128	0.146333	0.279333	0.315667	0.272333	0.187333	-0.146333	-0.236667	-0.563	-0.565333	-0.703333	ENSG00000197043	ANXA6	http://www.uniprot.org/uniprot/E5RIU8	E5RIU8	95	3.10086	dynamic		10.1793	9.948	9.85567	9.88033	10.28	10.2437
137	0.8032	0.00513981	48	29	YES	Simiiformes	recent	ENSG00000007306	CEACAM7	http://www.uniprot.org/uniprot/Q14002	Q14002	265	15.1895	dynamic	3	6.58433	6.69133	7.52533	8.40633	9.246	9.80133	9.84267	10.071	10.31	10.5093	-2.93933	-2.83233	-1.99833	-1.11733	-0.277667	0.277667	0.319	0.547333	0.786333	0.985667	ENSG00000221826	PSG3	http://www.uniprot.org/uniprot/M0QXP2	M0QXP2	91	7.49884	dynamic	8	6.68167	6.48567	6.35133	6.719	6.52833	7.29067
1129	0.803	0.00515652	15	26	YES	Vertebrata	old	ENSG00000113448	PDE4D	http://www.uniprot.org/uniprot/D6RIG1	D6RIG1	81	2.36144	dynamic		7.423	7.56933	6.49467	6.32967	6.43833	6.49567	6.59333	6.68567	6.603	6.75	0.824833	0.971167	-0.1035	-0.2685	-0.159833	-0.1025	-0.00483333	0.0875	0.00483333	0.151833	ENSG00000205268	PDE7A	http://www.uniprot.org/uniprot/E5RG23	E5RG23	86	2.33809	dynamic		7.84633	8.28733	7.52733	7.42633	7.20033	7.106
687	0.8028	0.00517395	59	51	YES	Euteleostomi	old	ENSG00000160991	ORAI2	http://www.uniprot.org/uniprot/Q96SN7	Q96SN7	254	2.18455	dynamic		8.539	7.67967	7.41167	7.95467	8.092	7.94533	7.85767	8.012	8.21767	8.354	0.555667	-0.303667	-0.571667	-0.0286667	0.108667	-0.038	-0.125667	0.0286667	0.234333	0.370667	ENSG00000175938	ORAI3	http://www.uniprot.org/uniprot/H3BTY7	H3BTY7	280	4.87477	dynamic	6	9.14933	7.32767	6.86567	6.864	6.95933	7.327
1241	0.8028	0.00517618	61	55	YES	Vertebrata	old	ENSG00000139514	SLC7A1	http://www.uniprot.org/uniprot/P30825	P30825	629	2.38116	dynamic		12.433	13.39	12.5503	12.1693	12.323	12.5783	12.5753	12.346	12.167	12.1383	0.0435	1.0005	0.160833	-0.220167	-0.0665	0.188833	0.185833	-0.0435	-0.2225	-0.251167	ENSG00000003989	SLC7A2	http://www.uniprot.org/uniprot/P52569	P52569	658	4.37616	dynamic	1	8.16167	9.216	8.63667	7.57967	7.14967	7.293
14	0.8011	0.00534168	33	38	YES	Amniota	intermediate	ENSG00000129451	KLK10	http://www.uniprot.org/uniprot/M0R2S4	M0R2S4	43	23.4687	dynamic	3	11.0103	11.361	13.9773	14.6937	15.166	15.563	15.4013	14.961	14.421	13.925	-3.547	-3.19633	-0.58	0.136333	0.608667	1.00567	0.844	0.403667	-0.136333	-0.632333	ENSG00000167755	KLK6	http://www.uniprot.org/uniprot/E7ETY0	E7ETY0	120	22.7375	dynamic	3	11.42	11.4363	12.209	13.647	14.8067	15.307
3547	0.8002	0.00543317	40	41	YES	Vertebrata	old	ENSG00000143320	CRABP2	http://www.uniprot.org/uniprot/P29373	P29373	138	19.8399	dynamic	8	9.359	9.335	9.56367	9.92433	10.6493	11.4477	11.82	12.4833	13.1307	13.6453	-1.6895	-1.7135	-1.48483	-1.12417	-0.399167	0.399167	0.7715	1.43483	2.08217	2.59683	ENSG00000162444	RBP7	http://www.uniprot.org/uniprot/B1AQ60	B1AQ60	59	4.38122	dynamic	5	7.683	7.70367	8.01033	8.91	9.56167	9.81033
624	0.799	0.00556264	27	23	YES	Chordata	old	ENSG00000084636	COL16A1	http://www.uniprot.org/uniprot/A6NCT7	A6NCT7	966	3.46295	dynamic		15.5567	14.8477	14.4487	14.3017	14.2017	14.0417	13.9857	13.905	13.7647	13.8417	1.435	0.726	0.327	0.18	0.08	-0.08	-0.136	-0.216667	-0.357	-0.28	ENSG00000196739	COL27A1	http://www.uniprot.org/uniprot/Q5T1U7	Q5T1U7	714	3.75115	dynamic		12.9273	13.3153	13.2503	12.4917	11.746	11.4933
1399	0.799	0.00555677	43	44	YES	Euteleostomi	old	ENSG00000213316	LTC4S	http://www.uniprot.org/uniprot/Q16873	Q16873	150	2.68577	dynamic		6.98367	6.836	6.57933	6.54	6.761	7.10833	7.297	7.563	7.80333	7.96533	-0.0623333	-0.21	-0.466667	-0.506	-0.285	0.0623333	0.251	0.517	0.757333	0.919333	ENSG00000085871	MGST2	http://www.uniprot.org/uniprot/Q99735	Q99735	147	2.49955	dynamic		12.209	11.588	11.8897	12.3	12.3867	12.465
1971	0.7983	0.00563271	52	42	YES	Vertebrata	old	ENSG00000125746	EML2	http://www.uniprot.org/uniprot/O95834	O95834	649	2.00185	dynamic		11.3843	11.1877	10.836	10.6563	10.9403	11.1867	11.1163	11.4263	11.5393	11.6577	0.197167	0.0005	-0.351167	-0.530833	-0.246833	-0.0005	-0.0708333	0.239167	0.352167	0.4705	ENSG00000143924	EML4	http://www.uniprot.org/uniprot/B5MBZ0	B5MBZ0	992	2.149	dynamic		12.9673	12.348	11.8637	12.0307	12.0943	12.145
1682	0.7978	0.00568643	18	6	YES	Eutheria	intermediate	ENSG00000198960	ARMCX6	http://www.uniprot.org/uniprot/Q7L4S7	Q7L4S7	300	2.19872	dynamic		11.1187	10.8353	11.5807	11.8327	11.7633	11.848	11.8987	11.972	11.9063	11.8403	-0.717833	-1.00117	-0.255833	-0.00383333	-0.0731667	0.0115	0.0621667	0.1355	0.0698333	0.00383333	ENSG00000158301	GPRASP2	http://www.uniprot.org/uniprot/Q96D09	Q96D09	838	2.77599	dynamic		9.27033	8.01833	8.69967	9.22567	9.33667	9.363
1057	0.7967	0.00580109	21	43	YES	Bilateria	old	ENSG00000204103	MAFB	http://www.uniprot.org/uniprot/Q9Y5Q3	Q9Y5Q3	323	13.3306	dynamic	2	10.929	14.2327	13.91	13.3597	12.4013	11.907	11.5537	11.0133	10.5543	10.496	-0.801333	2.50233	2.17967	1.62933	0.671	0.176667	-0.176667	-0.717	-1.176	-1.23433	ENSG00000198517	MAFK	http://www.uniprot.org/uniprot/O60675	O60675	156	4.73599	dynamic	2	10.527	12.7707	12.3953	12.3497	12.2	11.9483
2791	0.7967	0.00579648	55	56	YES	Euteleostomi	old	ENSG00000116717	GADD45A	http://www.uniprot.org/uniprot/P24522	P24522	165	2.27363	dynamic		14.1323	15.3173	14.8573	14.8743	14.9227	15.1077	15.0827	14.9647	15.119	14.9037	-0.811333	0.373667	-0.0863333	-0.0693333	-0.021	0.164	0.139	0.021	0.175333	-0.04	ENSG00000099860	GADD45B	http://www.uniprot.org/uniprot/Q6IX74	Q6IX74	66	2.01624	dynamic		12.5733	13.585	12.927	12.9617	13.1237	12.993
41	0.7965	0.00582325	14	17	YES	Vertebrata	old	ENSG00000073849	ST6GAL1	http://www.uniprot.org/uniprot/C9JTR0	C9JTR0	42	2.39994	dynamic		10.2027	9.18767	9.18133	9.305	9.66533	10.169	10.423	10.3567	10.4443	10.3837	0.0168333	-0.998167	-1.0045	-0.880833	-0.5205	-0.0168333	0.237167	0.170833	0.2585	0.197833	ENSG00000160408	ST6GALNAC6	http://www.uniprot.org/uniprot/B4DU80	B4DU80	133	2.14602	dynamic		11.0253	10.4193	10.076	9.984	10.1413	10.4197
2035	0.7959	0.00588811	24	25	YES	Bilateria	old	ENSG00000075914	EXOSC7	http://www.uniprot.org/uniprot/Q15024	Q15024	291	2.08879	dynamic		12.4717	11.9803	11.409	11.509	11.663	11.6897	11.685	11.6597	11.767	11.8163	0.784333	0.293	-0.278333	-0.178333	-0.0243333	0.00233334	-0.00233334	-0.0276667	0.0796667	0.129	ENSG00000120699	EXOSC8	http://www.uniprot.org/uniprot/H7C581	H7C581	69	2.92817	dynamic		13.9307	13.7793	13.058	12.3807	12.4843	12.5927
3847	0.7958	0.00589629	50	56	YES	Theria	intermediate	ENSG00000187173	LCE2A	http://www.uniprot.org/uniprot/Q5TA79	Q5TA79	106	2.96288	dynamic		6.51367	6.52567	6.687	6.73433	7.69167	7.982	8.08067	7.84433	7.63967	7.48667	-1.0495	-1.0375	-0.876167	-0.828833	0.1285	0.418833	0.5175	0.281167	0.0765	-0.0765	ENSG00000187238	LCE3B	http://www.uniprot.org/uniprot/Q5TA77	Q5TA77	95	3.74942	dynamic		7.42067	7.492	8.11967	8.704	9.148	9.32733
2440	0.7955	0.00592651	40	39	YES	Vertebrata	old	ENSG00000134317	GRHL1	http://www.uniprot.org/uniprot/Q9NZI5	Q9NZI5	618	8.23061	dynamic	5	9.929	10.433	12.3097	12.551	12.322	12.715	12.956	12.97	12.7753	12.6963	-2.69467	-2.19067	-0.314	-0.0726667	-0.301667	0.0913333	0.332333	0.346333	0.151667	0.0726667	ENSG00000158055	GRHL3	http://www.uniprot.org/uniprot/E9PLT6	E9PLT6	81	24.5276	dynamic	4	9.01	12.4377	13.6263	13.361	13.348	13.427
137	0.7952	0.00595951	49	39	YES	Simiiformes	recent	ENSG00000007306	CEACAM7	http://www.uniprot.org/uniprot/Q14002	Q14002	265	15.1895	dynamic	3	6.58433	6.69133	7.52533	8.40633	9.246	9.80133	9.84267	10.071	10.31	10.5093	-2.93933	-2.83233	-1.99833	-1.11733	-0.277667	0.277667	0.319	0.547333	0.786333	0.985667	ENSG00000242221	PSG2	http://www.uniprot.org/uniprot/P11465	P11465	335	10.2603	dynamic	8	6.823	6.69333	6.56833	6.473	6.683	7.64133
15	0.795	0.00598166	29	29	YES	Vertebrata	old	ENSG00000177191	B3GNT8	http://www.uniprot.org/uniprot/Q7Z7M8	Q7Z7M8	397	3.40818	dynamic		9.33767	9.301	9.908	10.653	11.07	10.9643	10.751	10.648	10.5983	10.5627	-1.2855	-1.32217	-0.715167	0.0298333	0.446833	0.341167	0.127833	0.0248333	-0.0248333	-0.0605	ENSG00000237172	B3GNT9	http://www.uniprot.org/uniprot/Q6UX72	Q6UX72	402	2.66537	dynamic		8.51433	7.46767	7.923	8.559	8.85133	8.882
200	0.7949	0.00599658	31	40	YES	Bilateria	old	ENSG00000090238	YPEL3	http://www.uniprot.org/uniprot/P61236	P61236	119	3.68245	dynamic		7.89533	7.226	8.02067	8.66633	9.08133	9.09567	9.10667	9.08	9.04333	9.02367	-1.13817	-1.8075	-1.01283	-0.367167	0.0478333	0.0621667	0.0731667	0.0465	0.00983333	-0.00983333	ENSG00000119801	YPEL5	http://www.uniprot.org/uniprot/P62699	P62699	121	3.21243	dynamic		11.9173	12.8313	12.782	13.24	13.5963	13.554
1922	0.7948	0.00600911	47	46	YES	Euteleostomi	old	ENSG00000160255	ITGB2	http://www.uniprot.org/uniprot/A8MVG7	A8MVG7	108	3.62254	dynamic		7.54233	7.639	7.884	8.20533	8.925	9.39933	9.30433	9.24133	9.02433	8.92967	-1.385	-1.28833	-1.04333	-0.722	-0.00233333	0.472	0.377	0.314	0.097	0.00233333	ENSG00000139626	ITGB7	http://www.uniprot.org/uniprot/F8W186	F8W186	89	5.76239	dynamic	4	8.47933	9.05767	10.278	10.767	10.968	11.006
554	0.794	0.00609785	33	28	YES	Euteleostomi	old	ENSG00000132825	PPP1R3D	http://www.uniprot.org/uniprot/O95685	O95685	299	2.39606	dynamic		10.8483	10.559	11.8197	11.4827	11.596	11.5807	11.3377	11.222	11.0697	11.0433	-0.4315	-0.720833	0.539833	0.202833	0.316167	0.300833	0.0578333	-0.0578333	-0.210167	-0.2365	ENSG00000219607	PPP1R3G	http://www.uniprot.org/uniprot/B7ZBB8	B7ZBB8	358	2.38337	dynamic		6.802	7.21367	7.948	8.05033	7.89767	7.998
2924	0.7937	0.00612783			YES			ENSG00000109756	RAPGEF2	http://www.uniprot.org/uniprot/Q9Y4G8	Q9Y4G8	1499	3.71064	dynamic		10.1543	11.359	11.781	12.046	11.9743	11.9563	11.8973	11.5653	11.474	11.355	-1.51883	-0.314167	0.107833	0.372833	0.301167	0.283167	0.224167	-0.107833	-0.199167	-0.318167	ENSG00000138670	RASGEF1B	http://www.uniprot.org/uniprot/Q8N437	Q8N437	210	2.42055	dynamic		6.50233	6.634	6.85833	7.51567	7.77767	7.68567
3813	0.7936	0.00613424	31	26	YES	Amniota	intermediate	ENSG00000162891	IL20	http://www.uniprot.org/uniprot/Q9NYY1	Q9NYY1	176	6.8195	dynamic	1	6.89033	9.166	7.227	6.941	6.85667	6.67433	6.46667	6.39633	6.429	6.47067	0.124833	2.4005	0.4615	0.1755	0.0911667	-0.0911667	-0.298833	-0.369167	-0.3365	-0.294833	ENSG00000162892	IL24	http://www.uniprot.org/uniprot/Q13007	Q13007	206	34.6712	dynamic	2	8.32967	12.3963	11.3137	10.72	10.6647	9.264
3853	0.7932	0.00618543	38	16	YES	Amniota	intermediate	ENSG00000203785	SPRR2E	http://www.uniprot.org/uniprot/P22531	P22531	72	183.843	dynamic	3	9.801	13.7493	15.318	16.0323	16.647	17.1513	17.2647	17.3233	17.129	16.8547	-6.94983	-3.0015	-1.43283	-0.7185	-0.103833	0.4005	0.513833	0.5725	0.378167	0.103833	ENSG00000163209	SPRR3	http://www.uniprot.org/uniprot/F5GZ12	F5GZ12	161	27.5822	dynamic	8	11.7273	11.9927	12.5707	13.277	14.072	14.887
1002	0.7927	0.00623651	4	10	YES	Bilateria	old	ENSG00000167741	GGT6	http://www.uniprot.org/uniprot/Q6P531	Q6P531	493	4.4066	dynamic	5	6.94567	7.043	7.902	8.45433	8.69633	8.73167	8.817	8.991	9.04133	9.08533	-1.76833	-1.671	-0.812	-0.259667	-0.0176667	0.0176667	0.103	0.277	0.327333	0.371333	ENSG00000100121	GGTLC2	http://www.uniprot.org/uniprot/Q14390	Q14390	218	4.30397	dynamic	8	8.53067	8.431	8.36233	8.51567	8.99533	9.38633
289	0.7922	0.00629316	48	37	YES	Tetrapoda	intermediate	ENSG00000186832	KRT16	http://www.uniprot.org/uniprot/K7ENV3	K7ENV3	49	7.5075	dynamic	5	13.9493	14.7177	14.9107	15.8913	16.5633	16.8057	16.8577	16.745	16.397	15.931	-2.21467	-1.44633	-1.25333	-0.272667	0.399333	0.641667	0.693667	0.581	0.233	-0.233	ENSG00000171403	KRT9	http://www.uniprot.org/uniprot/K7EQQ3	K7EQQ3	390	2.16695	dynamic		10.3563	10.6953	11.086	11.3513	11.472	11.3647
2287	0.7922	0.00629089	37	39	YES	Bilateria	old	ENSG00000130304	SLC27A1	http://www.uniprot.org/uniprot/Q6PCB7	Q6PCB7	646	5.49708	dynamic	5	12.336	11.1493	11.289	12.0447	13.1253	13.608	13.5997	13.4887	13.463	13.5117	-0.958167	-2.14483	-2.00517	-1.2495	-0.168833	0.313833	0.3055	0.1945	0.168833	0.2175	ENSG00000140284	SLC27A2	http://www.uniprot.org/uniprot/G3V1R7	G3V1R7	385	10.3197	dynamic	8	6.404	6.69367	7.206	7.614	7.81933	8.21833
1479	0.7911	0.00641457	19	17	YES	Euteleostomi	old	ENSG00000136108	CKAP2	http://www.uniprot.org/uniprot/Q8WWK9	Q8WWK9	683	4.21929	dynamic	7	12.4923	11.279	10.5893	10.4153	10.7787	10.959	10.9897	11.253	11.3873	11.6093	1.371	0.157667	-0.532	-0.706	-0.342667	-0.162333	-0.131667	0.131667	0.266	0.488	ENSG00000169607	CKAP2L	http://www.uniprot.org/uniprot/F8WBE0	F8WBE0	188	5.46416	dynamic	7	11.3213	10.7393	9.369	8.87133	9.333	9.23633
1192	0.7909	0.00644485	30	33	YES	Euteleostomi	old	ENSG00000164938	TP53INP1	http://www.uniprot.org/uniprot/Q96A56	Q96A56	240	2.63293	dynamic		9.85267	10.5423	9.52033	9.99667	10.4067	10.4653	10.6353	10.6933	10.8163	10.917	-0.651167	0.0385	-0.9835	-0.507167	-0.0971667	-0.0385	0.1315	0.1895	0.3125	0.413167	ENSG00000078804	TP53INP2	http://www.uniprot.org/uniprot/Q5JX66	Q5JX66	77	3.12531	dynamic		6.84233	7.581	7.44867	7.73967	8.129	8.48333
2199	0.7907	0.00646647	75	70	YES	Euteleostomi	old	ENSG00000124067	SLC12A4	http://www.uniprot.org/uniprot/Q9UP95	Q9UP95	1085	3.6833	dynamic		11.574	11.9233	12.705	13.1833	13.455	13.1773	12.73	12.2763	12.0667	11.8627	-0.916667	-0.567333	0.214333	0.692667	0.964333	0.686667	0.239333	-0.214333	-0.424	-0.628	ENSG00000140199	SLC12A6	http://www.uniprot.org/uniprot/B3KXX3	B3KXX3	962	2.93291	dynamic		8.31567	9.132	9.868	9.77933	9.594	9.24833
837	0.7906	0.00648008	20	18	YES	Bilateria	old	ENSG00000112984	KIF20A	http://www.uniprot.org/uniprot/O95235	O95235	890	4.72397	dynamic	7	11.4397	9.803	9.40133	9.23533	9.19967	9.67533	9.659	10.012	10.399	10.6723	1.7005	0.0638333	-0.337833	-0.503833	-0.5395	-0.0638333	-0.0801667	0.272833	0.659833	0.933167	ENSG00000137807	KIF23	http://www.uniprot.org/uniprot/H7BYN4	H7BYN4	952	4.68159	dynamic	7	13.1803	12.9243	11.1777	10.9533	11.2713	11.428
3847	0.7904	0.00649846	48	56	YES	Theria	intermediate	ENSG00000187180	LCE2C	http://www.uniprot.org/uniprot/Q5TA81	Q5TA81	110	3.56442	dynamic		6.291	6.52867	6.26567	6.75467	7.69233	8.09933	8.021	7.88967	7.65633	7.47867	-1.2765	-1.03883	-1.30183	-0.812833	0.124833	0.531833	0.4535	0.322167	0.0888333	-0.0888333	ENSG00000187238	LCE3B	http://www.uniprot.org/uniprot/Q5TA77	Q5TA77	95	3.74942	dynamic		7.42067	7.492	8.11967	8.704	9.148	9.32733
537	0.7879	0.0067941	16	30	YES	Chordata	old	ENSG00000120913	PDLIM2	http://www.uniprot.org/uniprot/Q96JY6	Q96JY6	352	2.90727	dynamic		12.3643	12.6143	12.817	12.854	12.6117	12.2343	11.8373	11.7183	11.4977	11.3143	0.065	0.315	0.517667	0.554667	0.312333	-0.065	-0.462	-0.581	-0.801667	-0.985	ENSG00000131435	PDLIM4	http://www.uniprot.org/uniprot/C9J542	C9J542	121	3.15871	dynamic		10.981	10.374	11.871	11.9477	11.244	10.6267
3846	0.7878	0.0068014	1	6	YES	Mammalia	intermediate	ENSG00000143631	FLG	http://www.uniprot.org/uniprot/P20930	P20930	4061	3.25126	dynamic		6.92	6.84233	7.36933	7.939	8.145	8.367	8.54333	8.413	8.16167	8.03067	-1.16783	-1.2455	-0.7185	-0.148833	0.0571667	0.279167	0.4555	0.325167	0.0738333	-0.0571667	ENSG00000182898	TCHHL1	http://www.uniprot.org/uniprot/Q5QJ38	Q5QJ38	904	4.41782	dynamic	8	6.1	6.08633	6.09467	6.185	6.63233	7.74533
1102	0.7876	0.00682624	18	14	YES	Bilateria	old	ENSG00000167601	AXL	http://www.uniprot.org/uniprot/M0R0W6	M0R0W6	626	2.70132	dynamic		12.4153	12.4327	12.8593	13.2343	13.4307	13.1487	12.792	12.44	12.2003	11.997	-0.200667	-0.183333	0.243333	0.618333	0.814667	0.532667	0.176	-0.176	-0.415667	-0.619	ENSG00000120156	TEK	http://www.uniprot.org/uniprot/E5RIV9	E5RIV9	468	3.02304	dynamic		6.16833	6.174	6.74133	7.61167	7.68867	7.76433
2731	0.7875	0.0068404	34	36	YES	Euteleostomi	old	ENSG00000157933	SKI	http://www.uniprot.org/uniprot/P12755	P12755	728	2.05575	dynamic		8.019	8.67867	8.23367	8.21567	8.37067	7.969	7.83233	7.73233	7.72567	7.639	0.025	0.684667	0.239667	0.221667	0.376667	-0.025	-0.161667	-0.261667	-0.268333	-0.355	ENSG00000136603	SKIL	http://www.uniprot.org/uniprot/H7C4V3	H7C4V3	111	3.87089	dynamic		8.276	10.2287	9.98267	9.40033	9.231	9.067
332	0.7869	0.00691065	29	24	YES	Bilateria	old	ENSG00000073737	DHRS9	http://www.uniprot.org/uniprot/Q9BPW9	Q9BPW9	319	3.45975	dynamic		7.16133	7.12167	7.16667	8.047	8.70033	8.91233	8.42533	7.95233	7.69133	7.341	-0.6605	-0.700167	-0.655167	0.225167	0.8785	1.0905	0.6035	0.1305	-0.1305	-0.480833	ENSG00000086696	HSD17B2	http://www.uniprot.org/uniprot/H3BS44	H3BS44	220	6.38639	dynamic	4	7.75567	7.647	9.46567	9.82367	10.0157	10.291
1682	0.7869	0.0069093	18	13	YES	Eutheria	intermediate	ENSG00000102401	ARMCX3	http://www.uniprot.org/uniprot/Q9UH62	Q9UH62	379	2.56567	dynamic		9.087	9.09133	10.4463	10.3037	10.0687	9.88533	9.982	9.77133	9.53333	9.51133	-0.741333	-0.737	0.618	0.475333	0.240333	0.057	0.153667	-0.057	-0.295	-0.317	ENSG00000198908	BHLHB9	http://www.uniprot.org/uniprot/Q6PI77	Q6PI77	547	2.5865	dynamic		7.557	7.41267	8.16667	8.76167	8.78367	8.55833
2656	0.7861	0.00700864	46	44	YES	Sarcopterygii	old	ENSG00000021355	SERPINB1	http://www.uniprot.org/uniprot/B4DNT0	B4DNT0	228	29.7263	dynamic	3	11.2637	12.493	14.6497	15.38	15.8563	16.1573	15.9693	15.465	15.2233	15.0267	-4.038	-2.80867	-0.652	0.0783333	0.554667	0.855667	0.667667	0.163333	-0.0783333	-0.275	ENSG00000242550	SERPINB10	http://www.uniprot.org/uniprot/H7BYS2	H7BYS2	280	6.14608	dynamic	4	6.57933	8.896	8.877	9.00733	9.09767	9.199
525	0.7857	0.00706067	20	16	YES	Bilateria	old	ENSG00000056558	TRAF1	http://www.uniprot.org/uniprot/Q13077	Q13077	416	15.9446	dynamic	2	6.403	10.398	10.2923	9.00833	8.48567	7.538	7.084	6.76267	6.839	6.77033	-0.908	3.087	2.98133	1.69733	1.17467	0.227	-0.227	-0.548333	-0.472	-0.540667	ENSG00000175104	TRAF6	http://www.uniprot.org/uniprot/Q9Y4K3	Q9Y4K3	522	2.96493	dynamic		9.43633	10.4363	11.0043	10.8223	10.8373	10.576
36	0.7854	0.007092	18	19	YES	Bilateria	old	ENSG00000256043	CTSO	http://www.uniprot.org/uniprot/P43234	P43234	321	3.63595	dynamic		8.45267	8.67233	8.523	8.52133	9.015	9.987	10.2167	10.315	10.2057	10.2997	-1.04833	-0.828667	-0.978	-0.979667	-0.486	0.486	0.715667	0.814	0.704667	0.798667	ENSG00000101160	CTSZ	http://www.uniprot.org/uniprot/Q9UBR2	Q9UBR2	303	2.11599	dynamic		9.79833	9.70633	9.53733	9.90967	10.3763	10.5977
725	0.7846	0.00718923	71	72	YES	Eutheria	intermediate	ENSG00000110330	BIRC2	http://www.uniprot.org/uniprot/E9PI77	E9PI77	139	3.03774	dynamic		10.9637	12.4477	12.1943	11.8647	11.714	11.37	11.251	10.9377	11.029	10.8447	-0.346833	1.13717	0.883833	0.554167	0.4035	0.0595	-0.0595	-0.372833	-0.2815	-0.465833	ENSG00000023445	BIRC3	http://www.uniprot.org/uniprot/H0YCJ5	H0YCJ5	183	11.5728	dynamic	2	9.44433	11.919	12.977	12.7673	12.8267	12.059
3949	0.7839	0.00728875	22	20	YES	Vertebrata	old	ENSG00000143850	PLEKHA6	http://www.uniprot.org/uniprot/Q9Y2H5	Q9Y2H5	1048	9.71356	dynamic	5	7.91567	6.94733	7.458	8.317	8.88133	9.44967	9.93267	10.1447	10.1583	10.2273	-1.24983	-2.21817	-1.7075	-0.8485	-0.284167	0.284167	0.767167	0.979167	0.992833	1.06183	ENSG00000166689	PLEKHA7	http://www.uniprot.org/uniprot/E9PIK1	E9PIK1	124	14.0614	dynamic	3	6.91233	7.98267	9.30533	10.1497	10.2277	10.6213
569	0.7829	0.00740536	21	26	YES	Euteleostomi	old	ENSG00000140931	CMTM3	http://www.uniprot.org/uniprot/B3KQJ8	B3KQJ8	96	4.23296	dynamic	1	14.4813	14.2103	14.0677	13.42	12.9017	12.4593	12.3997	12.782	12.979	13.1257	1.429	1.158	1.01533	0.367667	-0.150667	-0.593	-0.652667	-0.270333	-0.0733333	0.0733333	ENSG00000102007	PLP2	http://www.uniprot.org/uniprot/Q04941	Q04941	152	2.20279	dynamic		12.9837	12.9257	12.8387	12.7057	12.5097	12.3803
513	0.7827	0.00743873	39	38	YES	Vertebrata	old	ENSG00000166900	STX3	http://www.uniprot.org/uniprot/Q13277	Q13277	289	2.55738	dynamic		9.16867	9.599	10.3913	10.5233	10.3197	10.193	10.199	10.0747	10.0947	9.997	-0.975167	-0.544833	0.2475	0.3795	0.175833	0.0491667	0.0551667	-0.0691667	-0.0491667	-0.146833	ENSG00000103496	STX4	http://www.uniprot.org/uniprot/C9JFM5	C9JFM5	175	2.07676	dynamic		12.7263	12.8033	13.1593	13.442	13.7807	13.5777
599	0.7826	0.00744375	80	81	YES	Euteleostomi	old	ENSG00000125354	SEPT6	http://www.uniprot.org/uniprot/Q14141	Q14141	434	2.70507	dynamic		8.03733	7.76067	6.991	6.99	7.37333	7.47833	7.71767	7.972	8.237	8.42567	0.298167	0.0215	-0.748167	-0.749167	-0.365833	-0.260833	-0.0215	0.232833	0.497833	0.6865	ENSG00000138758	SEPT11	http://www.uniprot.org/uniprot/D6R9Y6	D6R9Y6	136	2.05338	dynamic		13.2227	12.914	12.3033	12.1847	12.3617	12.4163
766	0.7821	0.00751125	35	31	YES	Euteleostomi	old	ENSG00000100739	BDKRB1	http://www.uniprot.org/uniprot/P46663	P46663	353	3.36592	dynamic		10.627	10.3627	8.876	8.89067	9.68533	9.587	9.262	9.32267	9.548	9.82367	1.0595	0.795167	-0.6915	-0.676833	0.117833	0.0195	-0.3055	-0.244833	-0.0195	0.256167	ENSG00000168398	BDKRB2	http://www.uniprot.org/uniprot/P30411	P30411	391	4.46193	dynamic	7	12.5603	10.8217	10.4027	10.4607	10.665	10.4713
137	0.7813	0.00761075	33	19	YES	Simiiformes	recent	ENSG00000170956	CEACAM3	http://www.uniprot.org/uniprot/M0QXR5	M0QXR5	99	6.66375	dynamic	5	6.27333	6.38233	7.01967	7.684	8.14233	8.58333	8.582	8.64533	8.816	9.00967	-2.08883	-1.97983	-1.3425	-0.678167	-0.219833	0.221167	0.219833	0.283167	0.453833	0.6475	ENSG00000221826	PSG3	http://www.uniprot.org/uniprot/M0QXP2	M0QXP2	91	7.49884	dynamic	8	6.68167	6.48567	6.35133	6.719	6.52833	7.29067
514	0.7803	0.00774276	22	20	YES	Euteleostomi	old	ENSG00000117595	IRF6	http://www.uniprot.org/uniprot/O14896	O14896	467	6.05867	dynamic	4	12.3777	14.9767	14.9217	14.8213	14.8077	14.6513	14.5643	14.415	14.2887	14.145	-2.23017	0.368833	0.313833	0.2135	0.199833	0.0435	-0.0435	-0.192833	-0.319167	-0.462833	ENSG00000185507	IRF7	http://www.uniprot.org/uniprot/E9PR03	E9PR03	177	4.63746	dynamic	4	12.141	13.2513	13.6577	13.7563	14.1927	14.3543
402	0.7801	0.00777575	26	24	YES	Vertebrata	old	ENSG00000013583	HEBP1	http://www.uniprot.org/uniprot/Q9NRV9	Q9NRV9	189	3.72868	dynamic		13.5927	12.6167	12.4733	12.8613	13.4363	13.8987	14.0743	14.3207	14.372	14.3063	-0.153	-1.129	-1.27233	-0.884333	-0.309333	0.153	0.328667	0.575	0.626333	0.560667	ENSG00000051620	HEBP2	http://www.uniprot.org/uniprot/H7C0N7	H7C0N7	45	2.81734	dynamic		14.2287	14.1877	14.5847	15.0233	15.3483	15.5683
3847	0.78	0.00778232	68	53	YES	Theria	intermediate	ENSG00000185966	LCE3E	http://www.uniprot.org/uniprot/Q5T5B0	Q5T5B0	92	14.3668	dynamic	4	6.754	7.39833	9.054	10.0957	10.5597	10.5987	10.1667	9.54333	8.94833	8.42167	-2.54467	-1.90033	-0.244667	0.797	1.261	1.3	0.868	0.244667	-0.350333	-0.877	ENSG00000186207	LCE5A	http://www.uniprot.org/uniprot/Q5TCM9	Q5TCM9	118	3.10588	dynamic		6.19167	6.62767	6.73533	6.756	7.30367	7.81767
3853	0.7783	0.00801416	38	16	YES	Amniota	intermediate	ENSG00000163216	SPRR2D	http://www.uniprot.org/uniprot/P22532	P22532	72	221.629	dynamic	3	8.591	12.7977	14.3637	15.0023	15.7207	16.234	16.383	16.301	16.1423	15.7243	-7.1315	-2.92483	-1.35883	-0.720167	-0.00183333	0.5115	0.6605	0.5785	0.419833	0.00183333	ENSG00000163209	SPRR3	http://www.uniprot.org/uniprot/F5GZ12	F5GZ12	161	27.5822	dynamic	8	11.7273	11.9927	12.5707	13.277	14.072	14.887
1015	0.7774	0.00812543	47	47	YES	Bilateria	old	ENSG00000033627	ATP6V0A1	http://www.uniprot.org/uniprot/K7ERA6	K7ERA6	188	2.10526	dynamic		13.4587	13.3497	13.948	14.3007	14.3467	14.371	14.4237	14.3083	14.2183	14.168	-0.800833	-0.909833	-0.3115	0.0411667	0.0871667	0.1115	0.164167	0.0488333	-0.0411667	-0.0915	ENSG00000110719	TCIRG1	http://www.uniprot.org/uniprot/H0YCE3	H0YCE3	290	2.53151	dynamic		12.1153	12.0337	12.197	12.4133	12.8853	13.2007
2389	0.7773	0.00814276	20	9	YES	Bilateria	old	ENSG00000100906	NFKBIA	http://www.uniprot.org/uniprot/P25963	P25963	317	4.61928	dynamic	2	13.286	15.4937	14.6773	14.3773	14.4603	13.9207	13.777	13.651	13.6247	13.563	-0.562833	1.64483	0.8285	0.5285	0.6115	0.0718333	-0.0718333	-0.197833	-0.224167	-0.285833	ENSG00000144802	NFKBIZ	http://www.uniprot.org/uniprot/C9J5I7	C9J5I7	130	8	dynamic	4	8.59867	11.5987	11.162	10.9443	11.123	10.85
3692	0.777	0.00818133	17	21	YES	Bilateria	old	ENSG00000157379	DHRS1	http://www.uniprot.org/uniprot/Q96LJ7	Q96LJ7	313	2.49839	dynamic		12.2943	12.301	12.246	12.758	13.1817	13.4463	13.5307	13.567	13.544	13.4487	-1.01967	-1.013	-1.068	-0.556	-0.132333	0.132333	0.216667	0.253	0.23	0.134667	ENSG00000108272	DHRS11	http://www.uniprot.org/uniprot/K7EK68	K7EK68	150	6.0811	dynamic	8	8.821	8.215	7.69933	7.945	8.44933	9.048
585	0.7769	0.00819534	78	78	YES	Primates	recent	ENSG00000186204	CYP4F12	http://www.uniprot.org/uniprot/Q9HCS2	Q9HCS2	524	2.05101	dynamic		6.76033	6.942	7.66833	7.71633	7.51733	7.49233	7.42267	7.426	7.79667	7.46833	-0.72	-0.538333	0.188	0.236	0.037	0.012	-0.0576667	-0.0543333	0.316333	-0.012	ENSG00000186529	CYP4F3	http://www.uniprot.org/uniprot/V9GYA1	V9GYA1	74	4.90867	dynamic	5	6.43433	6.762	7.69533	7.945	7.863	8.05267
14	0.7762	0.00829266	37	40	YES	Mammalia	intermediate	ENSG00000129451	KLK10	http://www.uniprot.org/uniprot/M0R2S4	M0R2S4	43	23.4687	dynamic	3	11.0103	11.361	13.9773	14.6937	15.166	15.563	15.4013	14.961	14.421	13.925	-3.547	-3.19633	-0.58	0.136333	0.608667	1.00567	0.844	0.403667	-0.136333	-0.632333	ENSG00000169035	KLK7	http://www.uniprot.org/uniprot/B4DHX9	B4DHX9	140	53.1992	dynamic	3	10.7907	11.06	12.293	13.2803	14.4193	15.2903
961	0.7754	0.00840574	15	30	YES	Mammalia	intermediate	ENSG00000090339	ICAM1	http://www.uniprot.org/uniprot/K7EKL8	K7EKL8	180	19.0361	dynamic	4	7.19067	10.1983	11.4413	11.0223	11.1957	11.257	10.908	10.529	10.486	10.5273	-3.52783	-0.520167	0.722833	0.303833	0.477167	0.5385	0.1895	-0.1895	-0.2325	-0.191167	ENSG00000108622	ICAM2	http://www.uniprot.org/uniprot/J3QRT5	J3QRT5	251	2.9897	dynamic		7.89633	7.835	9.29667	9.415	9.38267	9.17
881	0.7748	0.00849042	21	12	YES	Bilateria	old	ENSG00000111679	PTPN6	http://www.uniprot.org/uniprot/F5GY79	F5GY79	144	2.08445	dynamic		8.942	8.503	9.16	9.22833	9.374	9.461	9.36967	9.52133	9.50267	9.56267	-0.429833	-0.868833	-0.211833	-0.1435	0.00216667	0.0891667	-0.00216667	0.1495	0.130833	0.190833	ENSG00000080031	PTPRH	http://www.uniprot.org/uniprot/Q9HD43	Q9HD43	1115	2.06241	dynamic		6.52067	6.725	7.00333	7.546	7.565	7.35733
2064	0.7748	0.00848789	35	32	YES	Bilateria	old	ENSG00000145439	CBR4	http://www.uniprot.org/uniprot/Q8N4T8	Q8N4T8	237	3.24526	dynamic		11.2637	10.367	9.72867	9.69667	9.84333	10.297	10.625	11.0283	11.1927	11.395	0.767667	-0.129	-0.767333	-0.799333	-0.652667	-0.199	0.129	0.532333	0.696667	0.899	ENSG00000204228	HSD17B8	http://www.uniprot.org/uniprot/Q92506	Q92506	261	2.42615	dynamic		11.196	10.9663	10.3693	9.921	9.91733	10.1987
1499	0.7745	0.00853344	59	55	YES	Euteleostomi	old	ENSG00000140350	ANP32A	http://www.uniprot.org/uniprot/P39687	P39687	249	2.31766	dynamic		10.7933	10.0027	9.58067	10.032	10.2737	10.2923	10.377	10.3733	10.292	10.476	0.501167	-0.2895	-0.7115	-0.260167	-0.0185	0.000166665	0.0848333	0.0811667	-0.000166665	0.183833	ENSG00000143401	ANP32E	http://www.uniprot.org/uniprot/Q5TB25	Q5TB25	136	2.15547	dynamic		10.846	10.2663	9.738	9.827	9.91867	9.94733
513	0.7743	0.0085553	64	64	YES	Vertebrata	old	ENSG00000106089	STX1A	http://www.uniprot.org/uniprot/Q16623	Q16623	288	2.28416	dynamic		10.6743	11.252	11.154	10.9473	11.3293	10.9327	10.788	10.3737	10.3003	10.1377	-0.186	0.391667	0.293667	0.087	0.469	0.0723333	-0.0723333	-0.486667	-0.56	-0.722667	ENSG00000111450	STX2	http://www.uniprot.org/uniprot/J3KNU7	J3KNU7	112	3.07233	dynamic		10.2017	10.6547	10.1777	9.88167	9.839	9.537
3425	0.7735	0.00866912	32	41	YES	Euteleostomi	old	ENSG00000125968	ID1	http://www.uniprot.org/uniprot/P41134	P41134	155	7.5023	dynamic	5	13.3207	14.4047	13.6997	14.6263	15.3307	15.596	15.7763	15.918	15.9603	16.228	-2.14267	-1.05867	-1.76367	-0.837	-0.132667	0.132667	0.313	0.454667	0.497	0.764667	ENSG00000117318	ID3	http://www.uniprot.org/uniprot/Q02535	Q02535	119	5.63598	dynamic	6	9.97433	10.0657	8.96533	9.51633	10.0293	10.1787
587	0.7734	0.00868371	15	14	YES	Euteleostomi	old	ENSG00000134352	IL6ST	http://www.uniprot.org/uniprot/D6RH03	D6RH03	333	3.1456	dynamic		9.438	10.6393	10.8853	10.834	10.7577	10.1887	9.63333	9.479	9.45767	9.232	-0.473	0.728333	0.974333	0.923	0.846667	0.277667	-0.277667	-0.432	-0.453333	-0.679	ENSG00000145623	OSMR	http://www.uniprot.org/uniprot/H0YAD1	H0YAD1	62	4.66109	dynamic	4	8.166	9.945	10.1977	10.3757	10.3867	10.2773
2656	0.7728	0.00877496	39	41	YES	Tetrapoda	intermediate	ENSG00000057149	SERPINB3	http://www.uniprot.org/uniprot/P29508	P29508	390	3.45495	dynamic		9.742	10.0623	10.5853	11.232	11.4937	11.5307	11.2573	10.7747	10.5163	10.443	-0.938	-0.617667	-0.0946667	0.552	0.813667	0.850667	0.577333	0.0946667	-0.163667	-0.237	ENSG00000166396	SERPINB7	http://www.uniprot.org/uniprot/C9JM00	C9JM00	165	10.019	dynamic	3	11.161	11.568	12.324	13.5157	14.249	14.4857
358	0.7727	0.00877832	13	10	YES	Euteleostomi	old	ENSG00000109943	CRTAM	http://www.uniprot.org/uniprot/O95727	O95727	393	2.4005	dynamic		6.123	6.50233	7.13633	6.976	6.58133	6.836	6.83567	7.026	7.114	7.38633	-0.783	-0.403667	0.230333	0.07	-0.324667	-0.07	-0.0703333	0.12	0.208	0.480333	ENSG00000143217	PVRL4	http://www.uniprot.org/uniprot/B4DQW3	B4DQW3	219	21.3476	dynamic	3	8.48333	9.819	12.2667	12.4773	12.748	12.8993
3847	0.7723	0.00884527	50	58	YES	Theria	intermediate	ENSG00000187223	LCE2D	http://www.uniprot.org/uniprot/Q5TA82	Q5TA82	110	2.64329	dynamic		6.43767	6.42433	6.47933	6.549	7.40133	7.82667	7.79767	7.69367	7.41233	7.23	-0.878	-0.891333	-0.836333	-0.766667	0.0856667	0.511	0.482	0.378	0.0966667	-0.0856667	ENSG00000187238	LCE3B	http://www.uniprot.org/uniprot/Q5TA77	Q5TA77	95	3.74942	dynamic		7.42067	7.492	8.11967	8.704	9.148	9.32733
1087	0.7718	0.00892121	21	15	YES	Chordata	old	ENSG00000105255	FSD1	http://www.uniprot.org/uniprot/Q9BTV5	Q9BTV5	496	2.26106	dynamic		8.362	8.682	8.60467	8.10333	7.505	7.55167	7.618	7.628	7.61033	7.69167	0.702167	1.02217	0.944833	0.4435	-0.154833	-0.108167	-0.0418333	-0.0318333	-0.0495	0.0318333	ENSG00000152503	TRIM36	http://www.uniprot.org/uniprot/D6RAU9	D6RAU9	170	2.4657	dynamic		7.008	7.92567	6.91267	6.679	6.661	6.62367
137	0.7712	0.00899989	34	25	YES	Simiiformes	recent	ENSG00000170956	CEACAM3	http://www.uniprot.org/uniprot/M0QXR5	M0QXR5	99	6.66375	dynamic	5	6.27333	6.38233	7.01967	7.684	8.14233	8.58333	8.582	8.64533	8.816	9.00967	-2.08883	-1.97983	-1.3425	-0.678167	-0.219833	0.221167	0.219833	0.283167	0.453833	0.6475	ENSG00000242221	PSG2	http://www.uniprot.org/uniprot/P11465	P11465	335	10.2603	dynamic	8	6.823	6.69333	6.56833	6.473	6.683	7.64133
268	0.7711	0.0090148	20	14	YES	Chordata	old	ENSG00000182359	KBTBD3	http://www.uniprot.org/uniprot/Q8NAB2	Q8NAB2	608	2.179	dynamic		7.20967	6.60433	6.64967	7.05233	7.28133	7.347	7.48533	7.64567	7.728	7.72567	-0.1045	-0.709833	-0.6645	-0.261833	-0.0328333	0.0328333	0.171167	0.3315	0.413833	0.4115	ENSG00000119771	KLHL29	http://www.uniprot.org/uniprot/H0Y2P5	H0Y2P5	542	2.16795	dynamic		11.4407	11.4573	10.9337	11.2903	11.8983	12.05
3441	0.7705	0.00910104	25	16	YES	Vertebrata	old	ENSG00000105499	PLA2G4C	http://www.uniprot.org/uniprot/Q9UP65	Q9UP65	541	2.2868	dynamic		6.787	6.81533	7.219	7.293	7.583	7.98033	7.67533	7.329	7.469	7.58633	-0.612	-0.583667	-0.18	-0.106	0.184	0.581333	0.276333	-0.07	0.07	0.187333	ENSG00000168907	PLA2G4F	http://www.uniprot.org/uniprot/C9J281	C9J281	851	2.29846	dynamic		7.54467	7.214	7.34633	8.11433	8.27233	8.29033
707	0.7703	0.00913893	20	7	YES	Chordata	old	ENSG00000254402	LRRC24	http://www.uniprot.org/uniprot/Q50LG9	Q50LG9	513	3.46135	dynamic		7.646	8.11067	7.91367	8.01167	8.53033	9.01433	9.14233	9.34033	9.43733	9.36833	-1.12633	-0.661667	-0.858667	-0.760667	-0.242	0.242	0.37	0.568	0.665	0.596	ENSG00000184347	SLIT3	http://www.uniprot.org/uniprot/O75094	O75094	1523	3.32726	dynamic		9.585	9.75233	9.50667	9.754	10.6273	11.2267
137	0.7702	0.00914377	48	30	YES	Simiiformes	recent	ENSG00000007306	CEACAM7	http://www.uniprot.org/uniprot/Q14002	Q14002	265	15.1895	dynamic	3	6.58433	6.69133	7.52533	8.40633	9.246	9.80133	9.84267	10.071	10.31	10.5093	-2.93933	-2.83233	-1.99833	-1.11733	-0.277667	0.277667	0.319	0.547333	0.786333	0.985667	ENSG00000183668	PSG9	http://www.uniprot.org/uniprot/Q15227	Q15227	402	2.32409	dynamic		6.22633	6.27333	6.26767	6.19867	6.29733	6.46333
2271	0.7701	0.00915581	46	46	YES	Vertebrata	old	ENSG00000197147	LRRC8B	http://www.uniprot.org/uniprot/Q6P9F7	Q6P9F7	803	3.22955	dynamic		8.489	9.875	10.1803	10.101	9.87633	9.952	10.0437	10.0443	9.936	10.0087	-1.49133	-0.105333	0.2	0.120667	-0.104	-0.0283333	0.0633333	0.064	-0.0443333	0.0283333	ENSG00000171017	LRRC8E	http://www.uniprot.org/uniprot/M0R3C1	M0R3C1	73	2.5871	dynamic		11.141	12.3647	12.5123	12.228	11.9647	12.0813
1862	0.7693	0.00928147	48	44	YES	Bilateria	old	ENSG00000213281	NRAS	http://www.uniprot.org/uniprot/P01111	P01111	189	3.54143	dynamic		10.1777	10.9383	11.2393	11.0703	10.79	10.3283	10.0377	9.64867	9.581	9.415	-0.0753333	0.685333	0.986333	0.817333	0.537	0.0753333	-0.215333	-0.604333	-0.672	-0.838	ENSG00000006451	RALA	http://www.uniprot.org/uniprot/C9JPE8	C9JPE8	101	2.04769	dynamic		11.7847	12.3527	12.3243	12.5897	12.7573	12.432
507	0.7692	0.0092895	26	34	YES	Chordata	old	ENSG00000153292	GPR110	http://www.uniprot.org/uniprot/H7C570	H7C570	137	21.117	dynamic	3	11.428	10.895	13.7857	14.7573	15.1877	15.2953	15.0993	14.5063	14.2237	13.9663	-2.937	-3.47	-0.579333	0.392333	0.822667	0.930333	0.734333	0.141333	-0.141333	-0.398667	ENSG00000153294	GPR115	http://www.uniprot.org/uniprot/Q8IZF3	Q8IZF3	695	4.60862	dynamic	4	8.16233	9.50567	9.59633	9.763	10.0407	10.3667
945	0.7691	0.00931118	10	8	YES	Bilateria	old	ENSG00000134569	LRP4	http://www.uniprot.org/uniprot/E9PNJ5	E9PNJ5	133	2.61112	dynamic		10.082	9.556	9.09633	8.82967	8.69733	8.73033	8.83667	8.94367	8.88433	8.975	1.168	0.642	0.182333	-0.0843333	-0.216667	-0.183667	-0.0773333	0.0296667	-0.0296667	0.061	ENSG00000137642	SORL1	http://www.uniprot.org/uniprot/E9PS32	E9PS32	1060	3.77986	dynamic		14.1623	13.899	13.523	13.2777	13.03	12.725
1161	0.7687	0.00936413	53	55	YES	Vertebrata	old	ENSG00000120616	EPC1	http://www.uniprot.org/uniprot/Q9H2F5	Q9H2F5	836	2.11501	dynamic		8.209	8.96867	8.46633	8.19333	8.284	8.31	8.40833	8.089	8.02633	7.888	-0.0375	0.722167	0.219833	-0.0531667	0.0375	0.0635	0.161833	-0.1575	-0.220167	-0.3585	ENSG00000135999	EPC2	http://www.uniprot.org/uniprot/H7C0K5	H7C0K5	126	2.07101	dynamic		10.0273	11.0777	10.7153	10.5903	10.5217	10.278
137	0.7685	0.00940217	54	43	YES	Simiiformes	recent	ENSG00000086548	CEACAM6	http://www.uniprot.org/uniprot/M0QYD3	M0QYD3	33	46.8832	dynamic	3	6.406	6.76133	8.12667	9.597	10.4617	11.0417	11.2547	11.5013	11.7557	11.957	-4.34567	-3.99033	-2.625	-1.15467	-0.29	0.29	0.503	0.749667	1.004	1.20533	ENSG00000221826	PSG3	http://www.uniprot.org/uniprot/M0QXP2	M0QXP2	91	7.49884	dynamic	8	6.68167	6.48567	6.35133	6.719	6.52833	7.29067
2187	0.7684	0.00941974	39	36	YES	Vertebrata	old	ENSG00000186104	CYP2R1	http://www.uniprot.org/uniprot/E9PS56	E9PS56	37	3.73127	dynamic		10.8917	9.59367	10.0713	10.5643	10.584	11.0217	11.33	11.3937	11.4933	11.4877	-0.065	-1.363	-0.885333	-0.392333	-0.372667	0.065	0.373333	0.437	0.536667	0.531	ENSG00000155016	CYP2U1	http://www.uniprot.org/uniprot/E9PGH5	E9PGH5	335	2.21504	dynamic		9.01567	8.58167	8.16733	8.161	8.18967	8.768
137	0.7668	0.00966259	50	31	YES	Simiiformes	recent	ENSG00000007306	CEACAM7	http://www.uniprot.org/uniprot/Q14002	Q14002	265	15.1895	dynamic	3	6.58433	6.69133	7.52533	8.40633	9.246	9.80133	9.84267	10.071	10.31	10.5093	-2.93933	-2.83233	-1.99833	-1.11733	-0.277667	0.277667	0.319	0.547333	0.786333	0.985667	ENSG00000231924	PSG1	http://www.uniprot.org/uniprot/G5E9F7	G5E9F7	326	4.42497	dynamic	8	6.27533	6.61733	6.21833	6.26467	6.375	6.829
819	0.7667	0.00966735	50	52	YES	Vertebrata	old	ENSG00000124507	PACSIN1	http://www.uniprot.org/uniprot/Q9BY11	Q9BY11	444	14.0776	dynamic	3	6.48433	6.532	7.804	9.52467	10.2023	10.2997	9.99767	9.5	9.06733	8.56833	-2.79933	-2.75167	-1.47967	0.241	0.918667	1.016	0.714	0.216333	-0.216333	-0.715333	ENSG00000165912	PACSIN3	http://www.uniprot.org/uniprot/E9PIY1	E9PIY1	320	3.41133	dynamic		11.312	10.612	10.5747	11.5517	11.981	12.231
246	0.7664	0.0097201	59	53	YES	Vertebrata	old	ENSG00000133065	SLC41A1	http://www.uniprot.org/uniprot/Q8IVJ1	Q8IVJ1	513	2.07292	dynamic		10.04	10.698	10.755	10.2993	10.1747	10.0053	9.93733	9.81033	9.83067	9.70333	0.0173333	0.675333	0.732333	0.276667	0.152	-0.0173333	-0.0853333	-0.212333	-0.192	-0.319333	ENSG00000136052	SLC41A2	http://www.uniprot.org/uniprot/C9JA64	C9JA64	72	3.12676	dynamic		6.66467	7.94067	8.30933	8.23233	7.864	7.71467
2656	0.7653	0.0098882	39	40	YES	Tetrapoda	intermediate	ENSG00000206073	SERPINB4	http://www.uniprot.org/uniprot/P48594	P48594	390	3.3566	dynamic		9.75767	10.0613	10.5037	11.247	11.42	11.5047	11.152	10.758	10.551	10.343	-0.896833	-0.593167	-0.150833	0.5925	0.7655	0.850167	0.4975	0.1035	-0.1035	-0.3115	ENSG00000166396	SERPINB7	http://www.uniprot.org/uniprot/C9JM00	C9JM00	165	10.019	dynamic	3	11.161	11.568	12.324	13.5157	14.249	14.4857
837	0.7646	0.010005	6	18	YES	Bilateria	old	ENSG00000138778	CENPE	http://www.uniprot.org/uniprot/D6RBW0	D6RBW0	1126	2.74347	dynamic		12.112	11.4873	10.8923	10.7327	10.9377	10.922	10.656	10.8103	11.0407	11.136	1.18217	0.5575	-0.0375	-0.197167	0.00783334	-0.00783334	-0.273833	-0.1195	0.110833	0.206167	ENSG00000112984	KIF20A	http://www.uniprot.org/uniprot/B4DL79	B4DL79	872	4.72397	dynamic	7	11.4397	9.803	9.40133	9.23533	9.19967	9.67533
3200	0.7643	0.0100511	47	47	YES	Euteleostomi	old	ENSG00000154511	FAM69A	http://www.uniprot.org/uniprot/Q5T7M9	Q5T7M9	428	3.64268	dynamic		11.394	10.0403	9.529	10.3193	10.7737	10.7533	10.799	10.8353	10.898	10.905	0.607667	-0.746	-1.25733	-0.467	-0.0126667	-0.033	0.0126667	0.049	0.111667	0.118667	ENSG00000165716	FAM69B	http://www.uniprot.org/uniprot/Q5VUD6	Q5VUD6	431	2.48687	dynamic		8.235	7.548	7.372	7.90733	7.94833	7.739
325	0.7638	0.0101264	14	19	YES	Bilateria	old	ENSG00000151690	MFSD6	http://www.uniprot.org/uniprot/Q6ZSS7	Q6ZSS7	791	5.0327	dynamic	5	10.5433	11.3307	12.03	12.2453	12.651	12.8747	12.7967	12.766	12.7733	12.681	-2.12267	-1.33533	-0.636	-0.420667	-0.015	0.208667	0.130667	0.1	0.107333	0.015	ENSG00000185156	MFSD6L	http://www.uniprot.org/uniprot/Q8IWD5	Q8IWD5	586	4.67619	dynamic	4	6.26967	6.66267	8.06867	8.495	8.191	7.90767
2232	0.7636	0.0101615	17	16	YES	Euteleostomi	old	ENSG00000160703	NLRX1	http://www.uniprot.org/uniprot/Q86UT6	Q86UT6	975	5.09471	dynamic	5	12.2867	10.5407	11.7093	12.2133	12.249	12.4187	12.462	12.6687	12.7993	12.8897	-0.066	-1.812	-0.643333	-0.139333	-0.103667	0.066	0.109333	0.316	0.446667	0.537	ENSG00000167207	NOD2	http://www.uniprot.org/uniprot/H0YF53	H0YF53	169	2.96493	dynamic		7.029	6.99867	7.179	7.63867	8.12433	8.488
716	0.763	0.0102556	25	23	YES	Euteleostomi	old	ENSG00000124215	CDH26	http://www.uniprot.org/uniprot/Q8IXH8	Q8IXH8	852	3.61084	dynamic		7.07033	6.95533	8.58967	8.80767	8.60267	8.35167	7.90633	7.44933	7.18267	6.985	-0.6075	-0.7225	0.911833	1.12983	0.924833	0.673833	0.2285	-0.2285	-0.495167	-0.692833	ENSG00000134755	DSC2	http://www.uniprot.org/uniprot/Q02487	Q02487	901	9.57319	dynamic	4	8.68267	9.94367	11.3553	11.9417	11.8367	11.6563
465	0.7627	0.0103007	43	44	YES	Vertebrata	old	ENSG00000090020	SLC9A1	http://www.uniprot.org/uniprot/P19634	P19634	815	2.07149	dynamic		9.54833	10.131	10.214	10.0637	10.0783	9.75833	9.50733	9.28233	9.20167	9.16333	-0.105	0.477667	0.560667	0.410333	0.425	0.105	-0.146	-0.371	-0.451667	-0.49	ENSG00000115616	SLC9A2	http://www.uniprot.org/uniprot/Q9UBY0	Q9UBY0	812	2.32785	dynamic		6.16867	6.942	7.38767	7.363	6.68	6.71133
3853	0.7612	0.0105437	38	16	YES	Amniota	intermediate	ENSG00000196805	SPRR2B	http://www.uniprot.org/uniprot/P35325	P35325	72	15.4514	dynamic	3	6.40333	7.444	9.171	9.53467	9.782	10.3273	10.353	10.3187	9.79833	9.454	-3.255	-2.21433	-0.487333	-0.123667	0.123667	0.669	0.694667	0.660333	0.14	-0.204333	ENSG00000163209	SPRR3	http://www.uniprot.org/uniprot/F5GZ12	F5GZ12	161	27.5822	dynamic	8	11.7273	11.9927	12.5707	13.277	14.072	14.887
1989	0.7609	0.0105847	24	29	YES	Euteleostomi	old	ENSG00000103534	TMC5	http://www.uniprot.org/uniprot/Q6UXY8	Q6UXY8	1006	10.1847	dynamic	5	7.02733	6.67533	7.56933	8.14567	8.85667	9.40033	9.71067	9.914	10.0237	9.895	-2.10117	-2.45317	-1.55917	-0.982833	-0.271833	0.271833	0.582167	0.7855	0.895167	0.7665	ENSG00000141524	TMC6	http://www.uniprot.org/uniprot/K7ELP1	K7ELP1	41	3.7886	dynamic		9.68467	10.5083	11.1483	11.264	11.4853	11.6063
3182	0.7603	0.0106917	30	30	YES	Tetrapoda	intermediate	ENSG00000101443	WFDC2	http://www.uniprot.org/uniprot/A8K2M3	A8K2M3	79	8.83972	dynamic	5	7.08367	7.94133	9.065	9.30133	9.45233	9.85933	10.0477	10.0883	10.2087	10.2277	-2.57217	-1.7145	-0.590833	-0.3545	-0.2035	0.2035	0.391833	0.4325	0.552833	0.571833	ENSG00000175121	WFDC5	http://www.uniprot.org/uniprot/Q8TCV5	Q8TCV5	224	12.5911	dynamic	4	6.706	7.69467	9.37167	9.933	10.233	10.3603
443	0.7601	0.0107146	20	23	YES	Bilateria	old	ENSG00000168899	VAMP5	http://www.uniprot.org/uniprot/O95183	O95183	116	3.76504	dynamic		8.73767	8.87433	8.85	8.67767	8.99	9.61767	9.75033	10.1347	10.348	10.5903	-0.566167	-0.4295	-0.453833	-0.626167	-0.313833	0.313833	0.4465	0.830833	1.04417	1.2865	ENSG00000118640	VAMP8	http://www.uniprot.org/uniprot/C9JXZ5	C9JXZ5	74	2.01066	dynamic		15.201	15.017	15.4223	15.6863	15.774	15.7033
3853	0.76	0.0107424	38	16	YES	Amniota	intermediate	ENSG00000241794	SPRR2A	http://www.uniprot.org/uniprot/P35326	P35326	72	159.639	dynamic	3	10.2647	14.461	15.9773	16.618	17.0387	17.4897	17.5603	17.5833	17.4327	17.1793	-6.84433	-2.648	-1.13167	-0.491	-0.0703333	0.380667	0.451333	0.474333	0.323667	0.0703333	ENSG00000163209	SPRR3	http://www.uniprot.org/uniprot/F5GZ12	F5GZ12	161	27.5822	dynamic	8	11.7273	11.9927	12.5707	13.277	14.072	14.887
2513	0.7596	0.0108048	58	51	YES	Sarcopterygii	old	ENSG00000125458	NT5C	http://www.uniprot.org/uniprot/Q8TCD5	Q8TCD5	201	3.25277	dynamic		14.6733	13.983	13.4297	13.2393	13.3293	13.2987	13.1837	13.0037	12.9717	13.0073	1.40433	0.714	0.160667	-0.0296667	0.0603333	0.0296667	-0.0853333	-0.265333	-0.297333	-0.261667	ENSG00000205309	NT5M	http://www.uniprot.org/uniprot/J3QRN4	J3QRN4	113	10.2983	dynamic	7	10.4273	9.71467	8.39767	7.47567	7.063	7.48867
3847	0.7592	0.0108767	50	56	YES	Theria	intermediate	ENSG00000187173	LCE2A	http://www.uniprot.org/uniprot/Q5TA79	Q5TA79	106	2.96288	dynamic		6.51367	6.52567	6.687	6.73433	7.69167	7.982	8.08067	7.84433	7.63967	7.48667	-1.0495	-1.0375	-0.876167	-0.828833	0.1285	0.418833	0.5175	0.281167	0.0765	-0.0765	ENSG00000244057	LCE3C	http://www.uniprot.org/uniprot/Q5T5A8	Q5T5A8	94	2.76638	dynamic		6.51433	6.55633	7.09233	7.57567	7.873	7.98233
945	0.759	0.0109004	13	31	YES	Bilateria	old	ENSG00000081479	LRP2	http://www.uniprot.org/uniprot/P98164	P98164	4655	2.33863	dynamic		7.651	6.49667	6.541	6.47167	6.42533	6.50267	6.45733	6.72767	6.724	6.95567	1.12917	-0.0251667	0.0191667	-0.0501667	-0.0965	-0.0191667	-0.0645	0.205833	0.202167	0.433833	ENSG00000134569	LRP4	http://www.uniprot.org/uniprot/E9PNJ5	E9PNJ5	133	2.61112	dynamic		10.082	9.556	9.09633	8.82967	8.69733	8.73033
2741	0.759	0.0109088	27	40	YES	Euteleostomi	old	ENSG00000152661	GJA1	http://www.uniprot.org/uniprot/P17302	P17302	382	2.50475	dynamic		12.4183	11.9557	11.7047	11.5783	11.4507	11.4793	11.5177	11.3143	11.0937	11.1603	0.919833	0.457167	0.206167	0.0798333	-0.0478333	-0.0191667	0.0191667	-0.184167	-0.404833	-0.338167	ENSG00000121742	GJB6	http://www.uniprot.org/uniprot/O95452	O95452	261	2.65921	dynamic		9.18867	8.90933	9.215	9.27867	8.26267	8.21333
3613	0.7587	0.0109553	60	77	YES	Bilateria	old	ENSG00000171848	RRM2	http://www.uniprot.org/uniprot/C9JXC1	C9JXC1	289	2.98211	dynamic		10.6937	9.984	9.11733	9.51267	9.58733	9.52233	9.82433	10.2067	10.521	10.5097	0.7895	0.0798333	-0.786833	-0.3915	-0.316833	-0.381833	-0.0798333	0.3025	0.616833	0.6055	ENSG00000048392	RRM2B	http://www.uniprot.org/uniprot/H0YAV1	H0YAV1	408	3.2769	dynamic		8.94333	8.86567	8.087	7.94	8.34067	8.89467
675	0.7582	0.0110463	17	32	YES	Bilateria	old	ENSG00000100344	PNPLA3	http://www.uniprot.org/uniprot/Q9NST1	Q9NST1	481	8.8438	dynamic	6	11.831	8.68633	8.75033	9.76967	9.89633	10.745	11.2713	11.4087	11.166	11.2853	0.8755	-2.26917	-2.20517	-1.18583	-1.05917	-0.2105	0.315833	0.453167	0.2105	0.329833	ENSG00000006757	PNPLA4	http://www.uniprot.org/uniprot/P41247	P41247	253	2.07005	dynamic		7.72367	7.17033	6.77067	6.674	6.79767	7.07333
525	0.7575	0.0111578	21	19	YES	Bilateria	old	ENSG00000056558	TRAF1	http://www.uniprot.org/uniprot/Q13077	Q13077	416	15.9446	dynamic	2	6.403	10.398	10.2923	9.00833	8.48567	7.538	7.084	6.76267	6.839	6.77033	-0.908	3.087	2.98133	1.69733	1.17467	0.227	-0.227	-0.548333	-0.472	-0.540667	ENSG00000076604	TRAF4	http://www.uniprot.org/uniprot/K7EM06	K7EM06	53	2.10089	dynamic		12.1713	13.2423	12.7227	12.5883	12.5913	12.559
1495	0.7565	0.0113337	26	25	YES	Euteleostomi	old	ENSG00000068079	IFI35	http://www.uniprot.org/uniprot/P80217	P80217	286	2.78112	dynamic		9.62667	9.733	9.85233	10.2107	10.636	11.1023	11.0923	10.974	10.5767	10.414	-0.868667	-0.762333	-0.643	-0.284667	0.140667	0.607	0.597	0.478667	0.0813333	-0.0813333	ENSG00000123609	NMI	http://www.uniprot.org/uniprot/C9JW17	C9JW17	29	2.28258	dynamic		10.8427	10.1777	10.4227	10.7593	11.0073	11.1697
1069	0.7564	0.0113466	16	24	YES	Euteleostomi	old	ENSG00000188613	NANOS1	http://www.uniprot.org/uniprot/Q8WY41	Q8WY41	292	8.82135	dynamic	5	8.75333	7.251	8.467	9.434	9.443	9.98367	10.2873	10.392	10.0263	9.90233	-0.919333	-2.42167	-1.20567	-0.238667	-0.229667	0.311	0.614667	0.719333	0.353667	0.229667	ENSG00000187556	NANOS3	http://www.uniprot.org/uniprot/P60323	P60323	173	2.57338	dynamic		7.425	7.93767	8.21533	8.33967	8.58533	8.73
308	0.756	0.0114105	27	12	YES	Bilateria	old	ENSG00000071282	LMCD1	http://www.uniprot.org/uniprot/Q9NZU5	Q9NZU5	365	5.16225	dynamic	6	10.08	7.712	7.95133	8.19467	7.787	8.48933	8.77633	9.14233	9.104	9.29733	1.44717	-0.920833	-0.6815	-0.438167	-0.845833	-0.1435	0.1435	0.5095	0.471167	0.6645	ENSG00000139174	PRICKLE1	http://www.uniprot.org/uniprot/F8W1Q8	F8W1Q8	110	2.16045	dynamic		9.854	9.36133	9.07733	9.341	9.52667	9.688
3328	0.756	0.011408	16	17	YES	Bilateria	old	ENSG00000140463	BBS4	http://www.uniprot.org/uniprot/Q96RK4	Q96RK4	519	3.177	dynamic		11.3063	9.94	9.63867	9.95767	10.1827	9.96333	9.94933	10.157	10.1573	10.3203	1.24617	-0.120167	-0.4215	-0.1025	0.1225	-0.0968333	-0.110833	0.0968333	0.0971667	0.260167	ENSG00000165533	TTC8	http://www.uniprot.org/uniprot/H0YJQ3	H0YJQ3	265	4.74914	dynamic	6	10.505	9.345	8.25733	8.98	9.27	9.526
2197	0.7552	0.0115448	76	76	YES	Eutheria	intermediate	ENSG00000117228	GBP1	http://www.uniprot.org/uniprot/P32455	P32455	592	8.15867	dynamic	1	8.301	10.7723	8.655	7.74567	7.744	8.319	8.56833	8.525	8.58	8.45733	-0.190167	2.28117	0.163833	-0.7455	-0.747167	-0.172167	0.0771667	0.0338333	0.0888333	-0.0338333	ENSG00000162645	GBP2	http://www.uniprot.org/uniprot/P32456	P32456	591	5.16583	dynamic	1	6.43367	8.80267	8.13933	7.43233	6.978	6.92667
3020	0.7552	0.0115436	72	71	YES	Eutheria	intermediate	ENSG00000188419	CHM	http://www.uniprot.org/uniprot/P24386	P24386	653	3.14269	dynamic		8.57867	9.465	9.58833	9.24333	8.74633	8.39133	8.32167	8.12867	8.01133	7.93633	0.0936667	0.98	1.10333	0.758333	0.261333	-0.0936667	-0.163333	-0.356333	-0.473667	-0.548667	ENSG00000203668	CHML	http://www.uniprot.org/uniprot/P26374	P26374	656	2.25689	dynamic		10.3847	10.341	9.935	10.0147	9.66767	9.38367
137	0.7549	0.0116015	55	56	YES	Simiiformes	recent	ENSG00000086548	CEACAM6	http://www.uniprot.org/uniprot/M0QYD3	M0QYD3	33	46.8832	dynamic	3	6.406	6.76133	8.12667	9.597	10.4617	11.0417	11.2547	11.5013	11.7557	11.957	-4.34567	-3.99033	-2.625	-1.15467	-0.29	0.29	0.503	0.749667	1.004	1.20533	ENSG00000242221	PSG2	http://www.uniprot.org/uniprot/P11465	P11465	335	10.2603	dynamic	8	6.823	6.69333	6.56833	6.473	6.683	7.64133
1329	0.7542	0.011723	9	11	YES	Bilateria	old	ENSG00000117724	CENPF	http://www.uniprot.org/uniprot/P49454	P49454	3210	7.19669	dynamic	7	14.0883	12.3617	11.6697	11.2443	11.241	11.754	11.683	12.1073	12.4023	12.6443	2.15767	0.431	-0.261	-0.686333	-0.689667	-0.176667	-0.247667	0.176667	0.471667	0.713667	ENSG00000126001	CEP250	http://www.uniprot.org/uniprot/H7C0D6	H7C0D6	138	3.21689	dynamic		10.3847	8.88367	8.699	9.138	9.30667	9.34533
3847	0.7526	0.0120163	48	56	YES	Theria	intermediate	ENSG00000187180	LCE2C	http://www.uniprot.org/uniprot/Q5TA81	Q5TA81	110	3.56442	dynamic		6.291	6.52867	6.26567	6.75467	7.69233	8.09933	8.021	7.88967	7.65633	7.47867	-1.2765	-1.03883	-1.30183	-0.812833	0.124833	0.531833	0.4535	0.322167	0.0888333	-0.0888333	ENSG00000244057	LCE3C	http://www.uniprot.org/uniprot/Q5T5A8	Q5T5A8	94	2.76638	dynamic		6.51433	6.55633	7.09233	7.57567	7.873	7.98233
424	0.7521	0.0120947	20	13	YES	Euteleostomi	old	ENSG00000176834	VSIG10	http://www.uniprot.org/uniprot/F5H724	F5H724	190	5.17539	dynamic	4	9.04133	8.70233	9.929	10.8317	11.074	10.883	10.7233	10.5857	10.353	10.1297	-1.428	-1.767	-0.540333	0.362333	0.604667	0.413667	0.254	0.116333	-0.116333	-0.339667	ENSG00000186806	VSIG10L	http://www.uniprot.org/uniprot/M0R380	M0R380	196	3.68841	dynamic		8.33933	7.95833	8.20133	8.858	9.44433	9.743
49	0.7518	0.0121564	45	46	YES	Bilateria	old	ENSG00000111186	WNT5B	http://www.uniprot.org/uniprot/Q9H1J7	Q9H1J7	359	2.30005	dynamic		9.69067	9.69733	10.107	10.682	10.8923	10.805	10.6063	10.637	10.6497	10.6727	-0.952667	-0.946	-0.536333	0.0386667	0.249	0.161667	-0.037	-0.00633333	0.00633333	0.0293333	ENSG00000188064	WNT7B	http://www.uniprot.org/uniprot/B8A595	B8A595	333	4.40355	dynamic	4	10.903	10.1727	11.9717	12.2737	12.3113	12.0697
3333	0.7508	0.0123312	23	18	YES	Bilateria	old	ENSG00000127564	PKMYT1	http://www.uniprot.org/uniprot/B4DZM6	B4DZM6	568	4.30894	dynamic	7	14.7017	14.1937	12.902	12.5943	12.978	13.15	13.0603	13.331	13.529	13.5877	1.46117	0.953167	-0.3385	-0.646167	-0.2625	-0.0905	-0.180167	0.0905	0.2885	0.347167	ENSG00000166483	WEE1	http://www.uniprot.org/uniprot/E9PRI3	E9PRI3	99	2.49263	dynamic		10.657	9.91333	9.33933	9.81933	9.89233	9.65867
2736	0.7502	0.0124445	55	56	YES	Euteleostomi	old	ENSG00000188910	GJB3	http://www.uniprot.org/uniprot/O75712	O75712	270	2.65246	dynamic		13.1413	14.125	14.4997	14.364	14.3097	14.024	13.7513	13.5327	13.3593	13.0923	-0.746333	0.237333	0.612	0.476333	0.422	0.136333	-0.136333	-0.355	-0.528333	-0.795333	ENSG00000189433	GJB4	http://www.uniprot.org/uniprot/Q9NTQ9	Q9NTQ9	266	12.2185	dynamic	4	11.259	12.5707	14.25	14.5837	14.87	14.568
1737	0.75	0.0124689	32	28	YES	Mammalia	intermediate	ENSG00000160862	AZGP1	http://www.uniprot.org/uniprot/P25311	P25311	298	3.70892	dynamic		6.76333	6.688	6.853	7.17333	7.521	8.01233	8.178	8.285	8.40667	8.579	-1.00333	-1.07867	-0.913667	-0.593333	-0.245667	0.245667	0.411333	0.518333	0.64	0.812333	ENSG00000153029	MR1	http://www.uniprot.org/uniprot/Q95460	Q95460	341	2.81474	dynamic		9.363	8.659	9.71267	9.90467	9.96933	10.135
848	0.7485	0.0127518	17	18	YES	Chordata	old	ENSG00000169679	BUB1	http://www.uniprot.org/uniprot/O43683	O43683	1085	2.67153	dynamic		11.1207	10.1243	10.3103	9.82367	9.75067	9.85067	9.774	9.703	9.98033	10.1433	1.20517	0.208833	0.394833	-0.0918333	-0.164833	-0.0648333	-0.1415	-0.2125	0.0648333	0.227833	ENSG00000156970	BUB1B	http://www.uniprot.org/uniprot/H0YN44	H0YN44	96	4.01018	dynamic	7	11.3397	9.89633	9.37933	9.336	9.367	9.56133
3865	0.7477	0.0129125	24	27	YES	Bilateria	old	ENSG00000106392	C1GALT1	http://www.uniprot.org/uniprot/C9K0C8	C9K0C8	131	2.28945	dynamic		9.477	9.523	9.549	10.403	10.672	10.3643	10.2733	10.234	10.1223	10.0277	-0.701167	-0.655167	-0.629167	0.224833	0.493833	0.186167	0.0951667	0.0558333	-0.0558333	-0.1505	ENSG00000171155	C1GALT1C1	http://www.uniprot.org/uniprot/Q96EU7	Q96EU7	318	2.50996	dynamic		11.5117	11.5363	11.9173	12.27	12.4767	12.659
1263	0.7476	0.0129151	38	43	YES	Euteleostomi	old	ENSG00000110987	BCL7A	http://www.uniprot.org/uniprot/Q4VC05	Q4VC05	210	2.20585	dynamic		10.1433	10.7027	9.88333	10.3753	10.2643	9.902	9.77867	9.65367	9.681	9.56133	0.250667	0.81	-0.00933333	0.482667	0.371667	0.00933333	-0.114	-0.239	-0.211667	-0.331333	ENSG00000106635	BCL7B	http://www.uniprot.org/uniprot/F2Z3H6	F2Z3H6	30	2.73334	dynamic		10.2903	11.0117	10.9837	10.7833	10.468	10.3707
137	0.7463	0.0131591	33	19	YES	Simiiformes	recent	ENSG00000170956	CEACAM3	http://www.uniprot.org/uniprot/M0QXR5	M0QXR5	99	6.66375	dynamic	5	6.27333	6.38233	7.01967	7.684	8.14233	8.58333	8.582	8.64533	8.816	9.00967	-2.08883	-1.97983	-1.3425	-0.678167	-0.219833	0.221167	0.219833	0.283167	0.453833	0.6475	ENSG00000183668	PSG9	http://www.uniprot.org/uniprot/Q15227	Q15227	402	2.32409	dynamic		6.22633	6.27333	6.26767	6.19867	6.29733	6.46333
3847	0.746	0.0132212	55	63	YES	Theria	intermediate	ENSG00000187173	LCE2A	http://www.uniprot.org/uniprot/Q5TA79	Q5TA79	106	2.96288	dynamic		6.51367	6.52567	6.687	6.73433	7.69167	7.982	8.08067	7.84433	7.63967	7.48667	-1.0495	-1.0375	-0.876167	-0.828833	0.1285	0.418833	0.5175	0.281167	0.0765	-0.0765	ENSG00000163202	LCE3D	http://www.uniprot.org/uniprot/Q9BYE3	Q9BYE3	92	59.2332	dynamic	3	7.79533	8.65367	11.516	12.8447	13.612	13.6837
2656	0.7458	0.013256	44	45	YES	Tetrapoda	intermediate	ENSG00000242550	SERPINB10	http://www.uniprot.org/uniprot/P48595	P48595	397	6.14608	dynamic	4	6.57933	8.896	8.877	9.00733	9.09767	9.199	9.141	8.82467	8.67467	8.34467	-2.30717	0.0095	-0.0095	0.120833	0.211167	0.3125	0.2545	-0.0618333	-0.211833	-0.541833	ENSG00000057149	SERPINB3	http://www.uniprot.org/uniprot/P29508	P29508	390	3.45495	dynamic		9.742	10.0623	10.5853	11.232	11.4937	11.5307
1532	0.745	0.0134179	41	41	YES	Bilateria	old	ENSG00000041353	RAB27B	http://www.uniprot.org/uniprot/K7ES41	K7ES41	87	3.6075	dynamic		7.14833	7.563	8.27067	8.66167	8.89267	8.99933	8.721	8.583	8.55033	8.513	-1.41833	-1.00367	-0.296	0.095	0.326	0.432667	0.154333	0.0163333	-0.0163333	-0.0536667	ENSG00000105514	RAB3D	http://www.uniprot.org/uniprot/O95716	O95716	219	2	dynamic		8.178	7.89967	8.103	8.47633	8.7	8.696
1594	0.7433	0.0137435	45	44	YES	Bilateria	old	ENSG00000090861	AARS	http://www.uniprot.org/uniprot/P49588	P49588	968	2.29634	dynamic		11.829	11.5603	11.0793	10.6297	10.7343	10.826	10.8323	10.979	10.9667	11.0917	0.856167	0.5875	0.1065	-0.343167	-0.2385	-0.146833	-0.1405	0.00616666	-0.00616666	0.118833	ENSG00000124608	AARS2	http://www.uniprot.org/uniprot/Q5JTZ9	Q5JTZ9	985	2.49724	dynamic		11.8787	10.882	11.0633	10.9603	10.6963	10.5583
137	0.743	0.0138128	34	20	YES	Simiiformes	recent	ENSG00000170956	CEACAM3	http://www.uniprot.org/uniprot/M0QXR5	M0QXR5	99	6.66375	dynamic	5	6.27333	6.38233	7.01967	7.684	8.14233	8.58333	8.582	8.64533	8.816	9.00967	-2.08883	-1.97983	-1.3425	-0.678167	-0.219833	0.221167	0.219833	0.283167	0.453833	0.6475	ENSG00000231924	PSG1	http://www.uniprot.org/uniprot/G5E9F7	G5E9F7	326	4.42497	dynamic	8	6.27533	6.61733	6.21833	6.26467	6.375	6.829
433	0.743	0.0138123	22	23	YES	Euteleostomi	old	ENSG00000188158	NHS	http://www.uniprot.org/uniprot/Q6T4R5	Q6T4R5	1651	2.43176	dynamic		9.82333	11.0897	9.92133	10.2807	10.4753	10.08	10.1233	9.99733	9.95733	9.80767	-0.215333	1.051	-0.117333	0.242	0.436667	0.0413333	0.0846667	-0.0413333	-0.0813333	-0.231	ENSG00000135540	NHSL1	http://www.uniprot.org/uniprot/E9PMJ0	E9PMJ0	137	2.17196	dynamic		8.612	9.44333	8.43767	8.32433	8.35267	8.40433
2271	0.7421	0.0139814	53	54	YES	Vertebrata	old	ENSG00000136802	LRRC8A	http://www.uniprot.org/uniprot/Q8IWT6	Q8IWT6	810	2.28364	dynamic		16.256	16.9433	17.4473	17.4107	17.3687	17.411	17.3147	17.2267	17.22	17.054	-1.01467	-0.327333	0.176667	0.14	0.098	0.140333	0.044	-0.044	-0.0506667	-0.216667	ENSG00000171017	LRRC8E	http://www.uniprot.org/uniprot/M0R3C1	M0R3C1	73	2.5871	dynamic		11.141	12.3647	12.5123	12.228	11.9647	12.0813
91	0.741	0.0141954	59	53	YES	Mammalia	intermediate	ENSG00000131738	KRT33B	http://www.uniprot.org/uniprot/Q14525	Q14525	404	2.63232	dynamic		6.64667	7.679	8.043	7.92167	7.76533	7.832	7.59933	7.541	7.42333	7.33967	-0.9925	0.0398333	0.403833	0.2825	0.126167	0.192833	-0.0398333	-0.0981667	-0.215833	-0.2995	ENSG00000108417	KRT37	http://www.uniprot.org/uniprot/O76014	O76014	449	5.74378	dynamic	4	6.65567	7.24133	8.16067	8.751	9.17767	9.03967
1437	0.741	0.0142114	61	77	YES	Hominoidea	recent	ENSG00000198053	SIRPA	http://www.uniprot.org/uniprot/P78324	P78324	504	2.00324	dynamic		12.0133	11.5443	12.3887	12.5467	12.293	12.2017	12.211	11.9473	11.8087	11.702	-0.0941667	-0.563167	0.281167	0.439167	0.1855	0.0941667	0.1035	-0.160167	-0.298833	-0.4055	ENSG00000101307	SIRPB1	http://www.uniprot.org/uniprot/H3BQ21	H3BQ21	236	4.45677	dynamic	2	10.357	10.724	11.7943	11.5593	11.1527	10.707
513	0.7406	0.0142757	30	30	YES	Bilateria	old	ENSG00000135604	STX11	http://www.uniprot.org/uniprot/O75558	O75558	287	3.3473	dynamic		6.97133	8.71433	7.81767	7.464	7.37967	7.267	7.15067	7.11967	7.144	7.069	-0.2375	1.5055	0.608833	0.255167	0.170833	0.0581667	-0.0581667	-0.0891667	-0.0648333	-0.139833	ENSG00000111450	STX2	http://www.uniprot.org/uniprot/J3KNU7	J3KNU7	112	3.07233	dynamic		10.2017	10.6547	10.1777	9.88167	9.839	9.537
401	0.7398	0.0144429	17	23	YES	Bilateria	old	ENSG00000132563	REEP2	http://www.uniprot.org/uniprot/H0YAC5	H0YAC5	191	2.23612	dynamic		9.56467	9.26233	8.69433	8.40367	8.42033	8.64733	8.70267	8.852	9.04167	9.316	0.787333	0.485	-0.083	-0.373667	-0.357	-0.13	-0.0746667	0.0746667	0.264333	0.538667	ENSG00000129625	REEP5	http://www.uniprot.org/uniprot/E2QRG8	E2QRG8	165	3.13471	dynamic		13.65	12.9957	12.1453	12.3217	12.7273	12.9073
14	0.7396	0.0144849	34	32	YES	Amniota	intermediate	ENSG00000129451	KLK10	http://www.uniprot.org/uniprot/M0R2S4	M0R2S4	43	23.4687	dynamic	3	11.0103	11.361	13.9773	14.6937	15.166	15.563	15.4013	14.961	14.421	13.925	-3.547	-3.19633	-0.58	0.136333	0.608667	1.00567	0.844	0.403667	-0.136333	-0.632333	ENSG00000167754	KLK5	http://www.uniprot.org/uniprot/M0QXX2	M0QXX2	205	9.49389	dynamic	5	14.2313	14.0023	14.3733	15.285	16.1077	16.6633
106	0.7392	0.0145589	24	32	YES	Bilateria	old	ENSG00000168283	BMI1	http://www.uniprot.org/uniprot/P35226	P35226	326	2.08879	dynamic		9.53767	9.928	9.98133	10.149	9.77667	9.47467	9.531	9.356	9.13767	9.08633	0.00333333	0.393667	0.447	0.614667	0.242333	-0.0596667	-0.00333333	-0.178333	-0.396667	-0.448	ENSG00000185619	PCGF3	http://www.uniprot.org/uniprot/C9J3G7	C9J3G7	109	2.05385	dynamic		10.073	10.1633	10.7907	11.0423	10.9237	10.6463
1719	0.7384	0.0147336	7	14	YES	Bilateria	old	ENSG00000130779	CLIP1	http://www.uniprot.org/uniprot/F5H1T5	F5H1T5	350	2.42223	dynamic		11.4617	12.382	12.3367	12.681	12.7097	12.738	12.711	12.639	12.6207	12.5373	-1.16817	-0.247833	-0.293167	0.0511667	0.0798333	0.108167	0.0811667	0.00916666	-0.00916666	-0.0925	ENSG00000115295	CLIP4	http://www.uniprot.org/uniprot/C9IYE4	C9IYE4	93	5.37526	dynamic	5	11.6767	11.315	12.4553	13.168	13.566	13.7413
2656	0.7384	0.0147337	44	44	YES	Tetrapoda	intermediate	ENSG00000242550	SERPINB10	http://www.uniprot.org/uniprot/P48595	P48595	397	6.14608	dynamic	4	6.57933	8.896	8.877	9.00733	9.09767	9.199	9.141	8.82467	8.67467	8.34467	-2.30717	0.0095	-0.0095	0.120833	0.211167	0.3125	0.2545	-0.0618333	-0.211833	-0.541833	ENSG00000206073	SERPINB4	http://www.uniprot.org/uniprot/C9JZ65	C9JZ65	211	3.3566	dynamic		9.75767	10.0613	10.5037	11.247	11.42	11.5047
3847	0.7382	0.0147639	29	27	YES	Theria	intermediate	ENSG00000169509	CRCT1	http://www.uniprot.org/uniprot/Q9UGL9	Q9UGL9	99	174.934	dynamic	3	9.21333	11.6313	14.992	15.937	16.5313	16.664	16.5237	15.9653	15.548	14.7563	-6.52917	-4.11117	-0.7505	0.1945	0.788833	0.9215	0.781167	0.222833	-0.1945	-0.986167	ENSG00000187173	LCE2A	http://www.uniprot.org/uniprot/Q5TA79	Q5TA79	106	2.96288	dynamic		6.51367	6.52567	6.687	6.73433	7.69167	7.982
851	0.7376	0.014901	86	90	YES	Amniota	intermediate	ENSG00000092199	HNRNPC	http://www.uniprot.org/uniprot/G3V2D6	G3V2D6	214	2.17397	dynamic		15.1073	14.8067	14.465	14.1633	13.987	14.156	14.5297	14.6213	14.6963	14.7067	0.531833	0.231167	-0.1105	-0.412167	-0.5885	-0.4195	-0.0458333	0.0458333	0.120833	0.131167	ENSG00000179172	HNRNPCL1	http://www.uniprot.org/uniprot/O60812	O60812	293	2.37402	dynamic		10.13	9.86467	9.872	9.32533	8.88267	9.07
1589	0.7376	0.0149038	30	37	YES	Euteleostomi	old	ENSG00000103404	USP31	http://www.uniprot.org/uniprot/I3L4X5	I3L4X5	645	3.69865	dynamic		9.93067	11.5637	10.7757	10.4533	10.4107	10.215	9.98267	9.81167	9.75967	9.67667	-0.168167	1.46483	0.676833	0.3545	0.311833	0.116167	-0.116167	-0.287167	-0.339167	-0.422167	ENSG00000154914	USP43	http://www.uniprot.org/uniprot/V9GZ20	V9GZ20	648	3.38698	dynamic		8.96467	10.644	10.6967	10.7247	10.541	10.2897
2948	0.7373	0.0149653	18	14	YES	Euteleostomi	old	ENSG00000064042	LIMCH1	http://www.uniprot.org/uniprot/E9PDJ9	E9PDJ9	916	8.11168	dynamic	5	6.53667	6.78267	6.637	7.20533	8.34467	8.324	8.687	9.198	9.43233	9.55667	-1.79767	-1.55167	-1.69733	-1.129	0.0103333	-0.0103333	0.352667	0.863667	1.098	1.22233	ENSG00000136153	LMO7	http://www.uniprot.org/uniprot/E9PLU6	E9PLU6	121	16.2571	dynamic	3	7.15667	9.161	9.82133	10.3493	10.9123	11.1797
2683	0.7372	0.0149816	59	59	YES	Vertebrata	old	ENSG00000197930	ERO1L	http://www.uniprot.org/uniprot/Q96HE7	Q96HE7	468	2.62139	dynamic		13.249	13.7233	14.2497	14.492	14.6393	14.5953	14.5983	14.2653	14.234	13.9663	-1.0085	-0.534167	-0.00783333	0.2345	0.381833	0.337833	0.340833	0.00783333	-0.0235	-0.291167	ENSG00000086619	ERO1LB	http://www.uniprot.org/uniprot/Q5TAE8	Q5TAE8	173	2.71196	dynamic		6.99633	7.38433	8.22233	8.43567	8.37233	8.10567
1744	0.7368	0.0150671	98	98	YES	Mammalia	intermediate	ENSG00000168274	HIST1H2AE	http://www.uniprot.org/uniprot/P04908	P04908	130	5.87803	dynamic	5	9.08533	9.651	10.3073	10.8657	11.3067	11.577	11.6407	11.6323	11.517	11.4687	-2.30233	-1.73667	-1.08033	-0.522	-0.081	0.189333	0.253	0.244667	0.129333	0.081	ENSG00000184348	HIST1H2AK	http://www.uniprot.org/uniprot/P0C0S8	P0C0S8	130	3.38698	dynamic		12.4597	12.3423	12.0857	12.3443	12.7897	13.106
2475	0.7364	0.015144	38	26	YES	Vertebrata	old	ENSG00000069812	HES2	http://www.uniprot.org/uniprot/Q9Y543	Q9Y543	173	6.79434	dynamic	5	12.202	12.784	13.5633	14.2087	14.691	14.9663	14.7887	14.8073	14.9237	14.9327	-2.53783	-1.95583	-1.1765	-0.531167	-0.0488333	0.2265	0.0488333	0.0675	0.183833	0.192833	ENSG00000188290	HES4	http://www.uniprot.org/uniprot/D6REB3	D6REB3	189	4.36203	dynamic	8	14.3247	14.8483	14.257	14.3557	14.9927	15.5203
3847	0.7362	0.0151855	48	56	YES	Theria	intermediate	ENSG00000187223	LCE2D	http://www.uniprot.org/uniprot/Q5TA82	Q5TA82	110	2.64329	dynamic		6.43767	6.42433	6.47933	6.549	7.40133	7.82667	7.79767	7.69367	7.41233	7.23	-0.878	-0.891333	-0.836333	-0.766667	0.0856667	0.511	0.482	0.378	0.0966667	-0.0856667	ENSG00000244057	LCE3C	http://www.uniprot.org/uniprot/Q5T5A8	Q5T5A8	94	2.76638	dynamic		6.51433	6.55633	7.09233	7.57567	7.873	7.98233
2962	0.7357	0.0152994	19	32	YES	Vertebrata	old	ENSG00000145901	TNIP1	http://www.uniprot.org/uniprot/E7ET96	E7ET96	572	3.82555	dynamic		12.8123	14.557	14.748	14.301	14.3637	14.1803	13.8127	13.728	13.7227	13.6693	-1.18417	0.5605	0.7515	0.3045	0.367167	0.183833	-0.183833	-0.2685	-0.273833	-0.327167	ENSG00000050730	TNIP3	http://www.uniprot.org/uniprot/H0Y9J7	H0Y9J7	86	2.47827	dynamic		6.41867	7.162	7.52867	6.854	6.57433	6.53133
641	0.7356	0.0153233	58	58	YES	Euteleostomi	old	ENSG00000145675	PIK3R1	http://www.uniprot.org/uniprot/P27986	P27986	724	2.29104	dynamic		9.65767	9.18067	8.52467	8.515	8.46167	8.52767	8.58133	8.80033	8.93967	9.019	0.966833	0.489833	-0.166167	-0.175833	-0.229167	-0.163167	-0.1095	0.1095	0.248833	0.328167	ENSG00000105647	PIK3R2	http://www.uniprot.org/uniprot/E9PFP1	E9PFP1	481	2.77791	dynamic		14.94	14.0673	13.466	13.549	13.8893	14.2447
797	0.7351	0.015417	67	63	YES	Vertebrata	old	ENSG00000102879	CORO1A	http://www.uniprot.org/uniprot/P31146	P31146	461	4.03155	dynamic	4	9.511	10.2183	11.5223	11.414	11.266	11.042	10.828	10.7107	10.537	10.5657	-1.25833	-0.551	0.753	0.644667	0.496667	0.272667	0.0586667	-0.0586667	-0.232333	-0.203667	ENSG00000172725	CORO1B	http://www.uniprot.org/uniprot/E7EW44	E7EW44	289	2.35164	dynamic		9.91867	10.3203	10.9253	10.945	11.0097	11.078
1061	0.7351	0.0154325	26	23	YES	Euteleostomi	old	ENSG00000149573	MPZL2	http://www.uniprot.org/uniprot/O60487	O60487	215	3.53408	dynamic		13.6183	15.1597	15.1353	14.838	15.028	15.2217	15.4397	15.329	15.4007	15.377	-1.57233	-0.031	-0.0553333	-0.352667	-0.162667	0.031	0.249	0.138333	0.21	0.186333	ENSG00000160588	MPZL3	http://www.uniprot.org/uniprot/B4DLD5	B4DLD5	108	3.13979	dynamic		10.659	11.2207	12.186	12.2927	12.2917	12.238
1945	0.7346	0.0155273	41	33	YES	Chordata	old	ENSG00000170113	NIPA1	http://www.uniprot.org/uniprot/Q3SYP4	Q3SYP4	159	3.03283	dynamic		10.0243	11.314	11.625	11.606	11.5777	11.364	11.4807	11.347	11.2653	11.132	-1.33117	-0.0415	0.2695	0.2505	0.222167	0.0085	0.125167	-0.0085	-0.0901667	-0.2235	ENSG00000163293	NIPAL1	http://www.uniprot.org/uniprot/D6RIY2	D6RIY2	131	2.15099	dynamic		9.798	10.7277	10.903	10.7727	10.6447	10.6853
3425	0.7346	0.015526	45	37	YES	Euteleostomi	old	ENSG00000115738	ID2	http://www.uniprot.org/uniprot/Q02363	Q02363	134	4.60862	dynamic	4	7.169	8.74367	8.20833	8.537	8.86133	9.37333	8.97	8.89633	8.83133	8.91333	-1.67733	-0.102667	-0.638	-0.309333	0.015	0.527	0.123667	0.05	-0.015	0.067	ENSG00000172201	ID4	http://www.uniprot.org/uniprot/P47928	P47928	161	2.09749	dynamic		6.32567	6.551	6.406	6.48067	6.657	7.35833
137	0.7339	0.015673	55	44	YES	Simiiformes	recent	ENSG00000086548	CEACAM6	http://www.uniprot.org/uniprot/M0QYD3	M0QYD3	33	46.8832	dynamic	3	6.406	6.76133	8.12667	9.597	10.4617	11.0417	11.2547	11.5013	11.7557	11.957	-4.34567	-3.99033	-2.625	-1.15467	-0.29	0.29	0.503	0.749667	1.004	1.20533	ENSG00000183668	PSG9	http://www.uniprot.org/uniprot/Q15227	Q15227	402	2.32409	dynamic		6.22633	6.27333	6.26767	6.19867	6.29733	6.46333
3142	0.7338	0.0156901	15	21	YES	Chordata	old	ENSG00000184985	SORCS2	http://www.uniprot.org/uniprot/H0Y9I2	H0Y9I2	101	2.17799	dynamic		6.34533	6.30033	6.26367	6.235	6.36633	7.01267	7.18033	7.264	7.31467	7.358	-0.344167	-0.389167	-0.425833	-0.4545	-0.323167	0.323167	0.490833	0.5745	0.625167	0.6685	ENSG00000134243	SORT1	http://www.uniprot.org/uniprot/Q99523	Q99523	831	6.38196	dynamic	5	7.39	7.70033	8.45067	9.32667	9.63033	9.727
2998	0.7335	0.0157551	29	30	YES	Chordata	old	ENSG00000178996	SNX18	http://www.uniprot.org/uniprot/Q96RF0	Q96RF0	628	2.20534	dynamic		7.619	8.50033	8.73733	8.22867	8.086	8.087	7.88167	7.713	7.65233	7.59633	-0.364833	0.5165	0.7535	0.244833	0.102167	0.103167	-0.102167	-0.270833	-0.3315	-0.3875	ENSG00000130340	SNX9	http://www.uniprot.org/uniprot/Q9Y5X1	Q9Y5X1	595	2.85271	dynamic		8.61733	9.43967	10.095	10.044	10.1297	10.0197
77	0.7334	0.0157877	42	27	YES	Vertebrata	old	ENSG00000081059	TCF7	http://www.uniprot.org/uniprot/B7WNT5	B7WNT5	481	2.69945	dynamic		7.848	7.20133	6.62433	6.495	6.41533	6.46533	6.46767	6.64767	6.812	7.15633	1.212	0.565333	-0.0116667	-0.141	-0.220667	-0.170667	-0.168333	0.0116667	0.176	0.520333	ENSG00000152284	TCF7L1	http://www.uniprot.org/uniprot/C9JPE3	C9JPE3	29	2.28047	dynamic		11.4783	11.2417	10.5037	10.6047	10.6693	10.385
2561	0.7333	0.0158172	18	20	YES	Euteleostomi	old	ENSG00000006634	DBF4	http://www.uniprot.org/uniprot/Q9UBU7	Q9UBU7	674	3.45336	dynamic		10.471	9.51367	9.034	8.80467	8.683	8.89067	8.81833	9.03067	9.06833	9.15433	1.43867	0.481333	0.00166667	-0.227667	-0.349333	-0.141667	-0.214	-0.00166667	0.036	0.122	ENSG00000161692	DBF4B	http://www.uniprot.org/uniprot/Q8NFT6	Q8NFT6	615	2.05385	dynamic		8.41833	8.74767	8.084	7.77333	7.70933	7.737
2968	0.733	0.0158716	55	55	YES	Tetrapoda	intermediate	ENSG00000010932	FMO1	http://www.uniprot.org/uniprot/B7Z3P4	B7Z3P4	469	2.90392	dynamic		6.84333	6.882	6.83533	8.19433	7.11533	6.72	6.65633	7.215	6.66633	6.77267	0.004	0.0426667	-0.004	1.355	0.276	-0.119333	-0.183	0.375667	-0.173	-0.0666667	ENSG00000117507	FMO6P	http://www.uniprot.org/uniprot/B5MDN4	B5MDN4	64	4.47018	dynamic	2	8.096	8.15767	9.074	9.676	7.683	8.32133
1922	0.7318	0.0161343	12	18	YES	Bilateria	old	ENSG00000160255	ITGB2	http://www.uniprot.org/uniprot/A8MVG7	A8MVG7	108	3.62254	dynamic		7.54233	7.639	7.884	8.20533	8.925	9.39933	9.30433	9.24133	9.02433	8.92967	-1.385	-1.28833	-1.04333	-0.722	-0.00233333	0.472	0.377	0.314	0.097	0.00233333	ENSG00000198542	ITGBL1	http://www.uniprot.org/uniprot/B3KTP1	B3KTP1	353	3.89332	dynamic		7.84267	8.56967	8.838	8.73267	8.996	9.01567
3847	0.7305	0.0164129	54	64	YES	Theria	intermediate	ENSG00000187180	LCE2C	http://www.uniprot.org/uniprot/Q5TA81	Q5TA81	110	3.56442	dynamic		6.291	6.52867	6.26567	6.75467	7.69233	8.09933	8.021	7.88967	7.65633	7.47867	-1.2765	-1.03883	-1.30183	-0.812833	0.124833	0.531833	0.4535	0.322167	0.0888333	-0.0888333	ENSG00000163202	LCE3D	http://www.uniprot.org/uniprot/Q9BYE3	Q9BYE3	92	59.2332	dynamic	3	7.79533	8.65367	11.516	12.8447	13.612	13.6837
2764	0.7302	0.0164921	42	36	YES	Vertebrata	old	ENSG00000134107	BHLHE40	http://www.uniprot.org/uniprot/O14503	O14503	412	2.70132	dynamic		11.1853	11.4907	10.517	11.2353	11.4613	11.177	11.4423	11.594	11.9507	11.8247	-0.2665	0.0388333	-0.934833	-0.2165	0.0095	-0.274833	-0.0095	0.142167	0.498833	0.372833	ENSG00000123095	BHLHE41	http://www.uniprot.org/uniprot/Q9C0J9	Q9C0J9	482	8.53466	dynamic	6	8.211	7.072	6.91867	7.10233	7.79367	7.745
137	0.7284	0.0168819	54	44	YES	Simiiformes	recent	ENSG00000086548	CEACAM6	http://www.uniprot.org/uniprot/M0QYD3	M0QYD3	33	46.8832	dynamic	3	6.406	6.76133	8.12667	9.597	10.4617	11.0417	11.2547	11.5013	11.7557	11.957	-4.34567	-3.99033	-2.625	-1.15467	-0.29	0.29	0.503	0.749667	1.004	1.20533	ENSG00000231924	PSG1	http://www.uniprot.org/uniprot/G5E9F7	G5E9F7	326	4.42497	dynamic	8	6.27533	6.61733	6.21833	6.26467	6.375	6.829
966	0.7281	0.0169496	50	49	YES	Chordata	old	ENSG00000064393	HIPK2	http://www.uniprot.org/uniprot/Q9H2X6	Q9H2X6	1198	2.28047	dynamic		7.98667	8.227	8.62367	9.036	8.921	8.443	8.31567	7.94333	7.97867	7.84667	-0.284667	-0.0443333	0.352333	0.764667	0.649667	0.171667	0.0443333	-0.328	-0.292667	-0.424667	ENSG00000110422	HIPK3	http://www.uniprot.org/uniprot/E9PKD7	E9PKD7	76	2.31552	dynamic		7.49767	8.693	8.709	8.51533	8.42367	8.268
1642	0.7271	0.0171914	20	18	YES	Bilateria	old	ENSG00000131584	ACAP3	http://www.uniprot.org/uniprot/F8W850	F8W850	52	2.55443	dynamic		12.6583	11.9237	11.3737	12.185	12.6717	12.7267	12.6587	12.6947	12.7063	12.6633	-0.00266667	-0.737333	-1.28733	-0.476	0.0106667	0.0656667	-0.00233333	0.0336667	0.0453333	0.00233333	ENSG00000088280	ASAP3	http://www.uniprot.org/uniprot/E9PS98	E9PS98	44	4.66755	dynamic	6	8.67	7.55467	6.943	6.996	7.471	8.03867
1673	0.7265	0.0173232	73	71	YES	Theria	intermediate	ENSG00000124610	HIST1H1A	http://www.uniprot.org/uniprot/Q02539	Q02539	215	6.80691	dynamic	7	10.933	9.512	8.166	8.39067	9.132	8.699	8.96667	9.29433	9.422	9.52967	1.71983	0.298833	-1.04717	-0.8225	-0.0811667	-0.514167	-0.2465	0.0811667	0.208833	0.3165	ENSG00000168298	HIST1H1E	http://www.uniprot.org/uniprot/P10412	P10412	219	3.32956	dynamic		10.7803	9.85767	9.05067	9.29767	10.1233	10.338
15	0.7259	0.0174659	35	32	YES	Vertebrata	old	ENSG00000179913	B3GNT3	http://www.uniprot.org/uniprot/Q9Y2A9	Q9Y2A9	372	10.7853	dynamic	3	11.3203	10.7297	13.4707	14.1517	14.1053	14.081	14.0997	14.1607	14.072	13.8527	-2.75617	-3.34683	-0.605833	0.0751667	0.0288333	0.0045	0.0231667	0.0841667	-0.0045	-0.223833	ENSG00000237172	B3GNT9	http://www.uniprot.org/uniprot/Q6UX72	Q6UX72	402	2.66537	dynamic		8.51433	7.46767	7.923	8.559	8.85133	8.882
1165	0.7255	0.0175627	48	47	YES	Euteleostomi	old	ENSG00000133328	HRASLS2	http://www.uniprot.org/uniprot/Q9NWW9	Q9NWW9	162	3.52837	dynamic		7.187	6.714	6.57533	6.68933	7.13667	7.46633	7.625	7.80733	8.081	8.39433	-0.139667	-0.612667	-0.751333	-0.637333	-0.19	0.139667	0.298333	0.480667	0.754333	1.06767	ENSG00000133321	RARRES3	http://www.uniprot.org/uniprot/A6NG31	#REF!	164	7.60352	dynamic	6	8.906	8.79967	8.66567	8.748	8.198	8.268
2656	0.7249	0.0176876	41	43	YES	Tetrapoda	intermediate	ENSG00000197632	SERPINB2	http://www.uniprot.org/uniprot/E7EPJ9	E7EPJ9	161	89.9468	dynamic	4	9.548	15.111	15.544	15.8183	16.039	15.885	15.6583	15.1837	15.148	14.7827	-5.81583	-0.252833	0.180167	0.4545	0.675167	0.521167	0.2945	-0.180167	-0.215833	-0.581167	ENSG00000057149	SERPINB3	http://www.uniprot.org/uniprot/P29508	P29508	390	3.45495	dynamic		9.742	10.0623	10.5853	11.232	11.4937	11.5307
77	0.7246	0.0177649	55	37	YES	Vertebrata	old	ENSG00000138795	LEF1	http://www.uniprot.org/uniprot/Q9UJU2	Q9UJU2	399	3.79649	dynamic		9.091	7.77	7.34933	7.56067	7.182	7.16633	7.29233	7.65833	7.67667	7.72033	1.4815	0.1605	-0.260167	-0.0488333	-0.4275	-0.443167	-0.317167	0.0488333	0.0671667	0.110833	ENSG00000152284	TCF7L1	http://www.uniprot.org/uniprot/C9JPE3	C9JPE3	29	2.28047	dynamic		11.4783	11.2417	10.5037	10.6047	10.6693	10.385
756	0.7241	0.0178894	39	42	YES	Vertebrata	old	ENSG00000109320	NFKB1	http://www.uniprot.org/uniprot/P19838	P19838	968	6.27377	dynamic	1	12.237	14.3377	13.012	12.337	12.23	11.9837	11.794	11.7323	11.7787	11.6883	0.130167	2.23083	0.905167	0.230167	0.123167	-0.123167	-0.312833	-0.3745	-0.328167	-0.4185	ENSG00000077150	NFKB2	http://www.uniprot.org/uniprot/M0R119	M0R119	68	5.14439	dynamic	2	8.653	11.016	10.7083	10.3987	10.4313	10.07
3051	0.7225	0.018267	50	49	YES	Vertebrata	old	ENSG00000122591	FAM126A	http://www.uniprot.org/uniprot/Q9BYI3	Q9BYI3	521	2.11452	dynamic		9.16867	10.1477	9.752	9.70433	9.68733	9.47467	9.45533	9.32233	9.22833	9.06733	-0.296333	0.682667	0.287	0.239333	0.222333	0.00966667	-0.00966667	-0.142667	-0.236667	-0.397667	ENSG00000155744	FAM126B	http://www.uniprot.org/uniprot/F8W7X4	F8W7X4	100	2.16996	dynamic		9.73367	10.8513	10.722	10.71	10.716	10.5687
3847	0.7225	0.0182573	31	28	YES	Theria	intermediate	ENSG00000169509	CRCT1	http://www.uniprot.org/uniprot/Q9UGL9	Q9UGL9	99	174.934	dynamic	3	9.21333	11.6313	14.992	15.937	16.5313	16.664	16.5237	15.9653	15.548	14.7563	-6.52917	-4.11117	-0.7505	0.1945	0.788833	0.9215	0.781167	0.222833	-0.1945	-0.986167	ENSG00000187180	LCE2C	http://www.uniprot.org/uniprot/Q5TA81	Q5TA81	110	3.56442	dynamic		6.291	6.52867	6.26567	6.75467	7.69233	8.09933
1971	0.7212	0.0185782	48	44	YES	Euteleostomi	old	ENSG00000149499	EML3	http://www.uniprot.org/uniprot/Q32P44	Q32P44	896	2.08638	dynamic		8.623	8.17067	7.808	8.12	8.304	8.49833	8.63933	8.668	8.84267	8.869	0.0623333	-0.39	-0.752667	-0.440667	-0.256667	-0.0623333	0.0786667	0.107333	0.282	0.308333	ENSG00000143924	EML4	http://www.uniprot.org/uniprot/B5MBZ0	B5MBZ0	992	2.149	dynamic		12.9673	12.348	11.8637	12.0307	12.0943	12.145
276	0.7211	0.0186004	15	12	YES	Bilateria	old	ENSG00000145715	RASA1	http://www.uniprot.org/uniprot/B4DTL2	B4DTL2	880	6.84951	dynamic	5	10.5443	10.8437	11.913	12.5027	12.8493	13.2143	13.3203	13.1487	13.181	13.1657	-2.45467	-2.15533	-1.086	-0.496333	-0.149667	0.215333	0.321333	0.149667	0.182	0.166667	ENSG00000075391	RASAL2	http://www.uniprot.org/uniprot/H0Y638	H0Y638	693	3.09585	dynamic		9.32167	9.587	10.3973	10.952	10.738	10.586
3904	0.7207	0.0187058	16	17	YES	Euteleostomi	old	ENSG00000260916	CCPG1	http://www.uniprot.org/uniprot/Q9ULG6	Q9ULG6	757	2.75299	dynamic		7.08233	7.08533	6.97567	6.84033	7.07533	7.26333	7.56667	7.699	8.30133	7.76833	-0.092	-0.089	-0.198667	-0.334	-0.099	0.089	0.392333	0.524667	1.127	0.594	ENSG00000163346	PBXIP1	http://www.uniprot.org/uniprot/F2Z2Z8	F2Z2Z8	147	4.42088	dynamic	5	8.51567	8.19733	8.69233	9.095	9.84033	10.158
1261	0.7196	0.0189727	21	19	YES	Bilateria	old	ENSG00000081237	PTPRC	http://www.uniprot.org/uniprot/Q0VAE8	Q0VAE8	34	4.10961	dynamic	2	7.328	8.12167	8.819	8.26967	7.522	7.17267	7.205	7.184	6.853	6.78	0.0615	0.855167	1.5525	1.00317	0.2555	-0.0938333	-0.0615	-0.0825	-0.4135	-0.4865	ENSG00000152894	PTPRK	http://www.uniprot.org/uniprot/E9PGC5	E9PGC5	1472	2.50822	dynamic		14.83	15.568	15.0883	14.599	14.2857	14.2413
306	0.7194	0.0190187	39	42	YES	Euteleostomi	old	ENSG00000187098	MITF	http://www.uniprot.org/uniprot/C9K0S7	C9K0S7	71	3.4208	dynamic		9.64433	10.4837	10.003	10.4277	10.596	10.6743	10.9903	11.222	11.2417	11.4187	-0.990833	-0.1515	-0.632167	-0.2075	-0.0391667	0.0391667	0.355167	0.586833	0.6065	0.7835	ENSG00000112561	TFEB	http://www.uniprot.org/uniprot/B1AKB2	B1AKB2	244	2.01205	dynamic		11.8353	11.5233	11.7547	11.9617	12.3587	12.499
2288	0.7184	0.0192647	50	49	YES	Amniota	intermediate	ENSG00000119888	EPCAM	http://www.uniprot.org/uniprot/P16422	P16422	314	3.02933	dynamic		12.9493	13.1043	13.3087	13.568	13.8643	14.1233	14.348	14.506	14.5403	14.5483	-1.0445	-0.8895	-0.685167	-0.425833	-0.1295	0.1295	0.354167	0.512167	0.5465	0.5545	ENSG00000184292	TACSTD2	http://www.uniprot.org/uniprot/P09758	P09758	323	4.36304	dynamic	4	15.2093	16.924	16.8903	16.7993	16.8997	16.9917
2651	0.7184	0.0192662	21	21	YES	Chordata	old	ENSG00000035499	DEPDC1B	http://www.uniprot.org/uniprot/Q8WUY9	Q8WUY9	529	4.5284	dynamic	7	10.5203	9.40533	8.818	8.427	8.34133	8.52633	8.71933	8.937	9.18667	9.28567	1.64283	0.527833	-0.0595	-0.4505	-0.536167	-0.351167	-0.158167	0.0595	0.309167	0.408167	ENSG00000121690	DEPDC7	http://www.uniprot.org/uniprot/Q96QD5	Q96QD5	511	2.44754	dynamic		11.008	11.073	9.97933	9.97333	9.867	9.95733
1191	0.7182	0.0193203	61	60	YES	Vertebrata	old	ENSG00000122644	ARL4A	http://www.uniprot.org/uniprot/C9J7Q9	C9J7Q9	51	2.7651	dynamic		9.10933	8.92567	8.27167	7.96767	7.642	7.97667	8.023	8.04567	7.95367	8.008	1.09383	0.910167	0.256167	-0.0478333	-0.3735	-0.0388333	0.0075	0.0301667	-0.0618333	-0.0075	ENSG00000175906	ARL4D	http://www.uniprot.org/uniprot/P49703	P49703	201	3.58507	dynamic		10.809	9.54433	8.967	9.40967	9.31367	9.01033
318	0.718	0.0193639	85	76	YES	Bilateria	old	ENSG00000145349	CAMK2D	http://www.uniprot.org/uniprot/Q13557	Q13557	499	2.92614	dynamic		8.53633	8.33167	8.36433	9.67467	9.88067	9.83267	9.75533	9.69433	9.52767	9.25567	-1.06483	-1.2695	-1.23683	0.0735	0.2795	0.2315	0.154167	0.0931667	-0.0735	-0.3455	ENSG00000148660	CAMK2G	http://www.uniprot.org/uniprot/H0Y6G2	H0Y6G2	335	2.68949	dynamic		11.2847	10.837	11.2863	11.649	11.6103	11.788
2389	0.7171	0.0195949	17	8	YES	Bilateria	old	ENSG00000104825	NFKBIB	http://www.uniprot.org/uniprot/Q15653	Q15653	356	2.21606	dynamic		10.437	11.5717	11.5367	11.0477	10.9783	10.7857	10.7053	10.595	10.5057	10.4237	-0.3085	0.826167	0.791167	0.302167	0.232833	0.0401667	-0.0401667	-0.1505	-0.239833	-0.321833	ENSG00000144802	NFKBIZ	http://www.uniprot.org/uniprot/C9J5I7	C9J5I7	130	8	dynamic	4	8.59867	11.5987	11.162	10.9443	11.123	10.85
308	0.717	0.0196109	47	46	YES	Euteleostomi	old	ENSG00000139174	PRICKLE1	http://www.uniprot.org/uniprot/Q96MT3	Q96MT3	831	2.16045	dynamic		9.854	9.36133	9.07733	9.341	9.52667	9.688	9.48233	9.90267	10.0933	10.1887	0.246667	-0.246	-0.53	-0.266333	-0.0806667	0.0806667	-0.125	0.295333	0.486	0.581333	ENSG00000163637	PRICKLE2	http://www.uniprot.org/uniprot/H3BNU0	H3BNU0	900	2.94513	dynamic		8.50433	7.323	6.946	7.47433	7.405	7.71767
2658	0.7158	0.0199131	44	45	YES	Theria	intermediate	ENSG00000185745	IFIT1	http://www.uniprot.org/uniprot/D3DR31	D3DR31	447	8.05751	dynamic	5	11.8167	11.424	11.3357	12.156	13.435	14.346	14.223	13.6773	13.442	13.5203	-1.62183	-2.0145	-2.10283	-1.2825	-0.0035	0.9075	0.7845	0.238833	0.0035	0.0818333	ENSG00000119922	IFIT2	http://www.uniprot.org/uniprot/P09913	P09913	472	23.3228	dynamic	8	8.90767	7.744	6.652	7.356	8.34	9.23067
833	0.7147	0.020194	39	41	YES	Vertebrata	old	ENSG00000113369	ARRDC3	http://www.uniprot.org/uniprot/Q96B67	Q96B67	414	5.90389	dynamic	6	9.10033	7.35667	6.53867	6.71767	6.858	7.34233	7.798	8.232	8.384	8.83267	1.523	-0.220667	-1.03867	-0.859667	-0.719333	-0.235	0.220667	0.654667	0.806667	1.25533	ENSG00000117289	TXNIP	http://www.uniprot.org/uniprot/F6RIS4	F6RIS4	304	7.19503	dynamic	8	11.445	11.6337	10.857	11.201	11.118	11.5353
2656	0.7139	0.0203882	40	43	YES	Tetrapoda	intermediate	ENSG00000197632	SERPINB2	http://www.uniprot.org/uniprot/E7EPJ9	E7EPJ9	161	89.9468	dynamic	4	9.548	15.111	15.544	15.8183	16.039	15.885	15.6583	15.1837	15.148	14.7827	-5.81583	-0.252833	0.180167	0.4545	0.675167	0.521167	0.2945	-0.180167	-0.215833	-0.581167	ENSG00000206073	SERPINB4	http://www.uniprot.org/uniprot/C9JZ65	C9JZ65	211	3.3566	dynamic		9.75767	10.0613	10.5037	11.247	11.42	11.5047
3217	0.7138	0.0204335	19	21	YES	Bilateria	old	ENSG00000143797	MBOAT2	http://www.uniprot.org/uniprot/Q6ZWT7	Q6ZWT7	520	3.07233	dynamic		10.2377	10.1263	10.5027	11.209	11.479	11.4003	11.7457	11.71	11.703	11.532	-1.202	-1.31333	-0.937	-0.230667	0.0393333	-0.0393333	0.306	0.270333	0.263333	0.0923333	ENSG00000125505	MBOAT7	http://www.uniprot.org/uniprot/F8WD95	F8WD95	70	3.63259	dynamic		13.285	12.8847	12.3947	12.6177	13.2927	13.714
1244	0.7137	0.0204437	42	43	YES	Euteleostomi	old	ENSG00000123080	CDKN2C	http://www.uniprot.org/uniprot/P42773	P42773	168	2.96905	dynamic		8.79433	7.22433	7.231	7.579	7.826	7.99767	8.16	8.45933	8.65333	8.771	0.7155	-0.8545	-0.847833	-0.499833	-0.252833	-0.0811667	0.0811667	0.3805	0.5745	0.692167	ENSG00000129355	CDKN2D	http://www.uniprot.org/uniprot/P55273	P55273	166	2.35164	dynamic		11.8767	11.989	11.475	11.6633	12.154	12.1363
3258	0.7137	0.0204504	100	100	YES	Euteleostomi	old	ENSG00000198668	CALM1	http://www.uniprot.org/uniprot/P62158	P62158	149	2.22581	dynamic		10.1333	10.8257	10.8633	10.993	11.2377	11.2667	11.2877	11.094	11.1273	10.83	-0.910167	-0.217833	-0.180167	-0.0505	0.194167	0.223167	0.244167	0.0505	0.0838333	-0.2135	ENSG00000160014	CALM3	http://www.uniprot.org/uniprot/Q96HY3	Q96HY3	113	2.33593	dynamic		12.372	12.3443	12.4137	12.9027	13.346	13.5513
3368	0.7131	0.0206014	20	22	YES	Vertebrata	old	ENSG00000072422	RHOBTB1	http://www.uniprot.org/uniprot/O94844	O94844	696	2.53503	dynamic		9.43	8.088	8.27867	8.83067	8.77367	8.96633	9.05667	9.21333	9.09267	9.177	0.4185	-0.9235	-0.732833	-0.180833	-0.237833	-0.0451667	0.0451667	0.201833	0.0811667	0.1655	ENSG00000164292	RHOBTB3	http://www.uniprot.org/uniprot/H0YA85	H0YA85	117	3.35427	dynamic		7.55433	6.95	6.52067	6.73533	6.751	7.13533
63	0.7129	0.0206711	46	49	YES	Euteleostomi	old	ENSG00000126368	NR1D1	http://www.uniprot.org/uniprot/P20393	P20393	614	6.22612	dynamic	4	7.97467	7.44867	8.317	10.087	9.59667	7.77867	7.63567	8.42333	8.80933	8.143	-0.255333	-0.781333	0.087	1.857	1.36667	-0.451333	-0.594333	0.193333	0.579333	-0.087	ENSG00000174738	NR1D2	http://www.uniprot.org/uniprot/Q6NSM0	Q6NSM0	408	5.68043	dynamic	4	8.61533	8.352	7.71933	9.71633	10.2253	9.13433
3847	0.7128	0.0206846	53	63	YES	Theria	intermediate	ENSG00000187223	LCE2D	http://www.uniprot.org/uniprot/Q5TA82	Q5TA82	110	2.64329	dynamic		6.43767	6.42433	6.47933	6.549	7.40133	7.82667	7.79767	7.69367	7.41233	7.23	-0.878	-0.891333	-0.836333	-0.766667	0.0856667	0.511	0.482	0.378	0.0966667	-0.0856667	ENSG00000163202	LCE3D	http://www.uniprot.org/uniprot/Q9BYE3	Q9BYE3	92	59.2332	dynamic	3	7.79533	8.65367	11.516	12.8447	13.612	13.6837
2889	0.7126	0.020746	32	41	YES	Vertebrata	old	ENSG00000134363	FST	http://www.uniprot.org/uniprot/P19883	P19883	344	5.14558	dynamic	1	16.1537	17.5863	16.255	15.5207	15.7497	15.6717	15.4827	15.3553	15.233	15.223	0.5575	1.99017	0.658833	-0.0755	0.1535	0.0755	-0.1135	-0.240833	-0.363167	-0.373167	ENSG00000070404	FSTL3	http://www.uniprot.org/uniprot/K7EM71	K7EM71	82	2.49205	dynamic		12.761	13.1787	13.074	12.936	12.9907	12.7747
3017	0.7126	0.0207247	50	51	YES	Euteleostomi	old	ENSG00000136193	SCRN1	http://www.uniprot.org/uniprot/Q12765	Q12765	414	2.42167	dynamic		13.5	13.0183	13.594	14.0397	14.2943	14.1003	14.1073	13.9103	14.0407	13.869	-0.475	-0.956667	-0.381	0.0646667	0.319333	0.125333	0.132333	-0.0646667	0.0656667	-0.106	ENSG00000144306	SCRN3	http://www.uniprot.org/uniprot/H9KVC8	H9KVC8	113	2.10429	dynamic		9.39767	8.98367	9.42133	9.51633	9.56433	9.79633
3878	0.7126	0.0207469	20	21	YES	Bilateria	old	ENSG00000147687	TATDN1	http://www.uniprot.org/uniprot/Q6P1N9	Q6P1N9	297	2.10478	dynamic		10.0023	9.58233	9.511	9.317	9.19433	9.17833	9.021	8.92867	8.98467	9.00467	0.816	0.396	0.324667	0.130667	0.008	-0.008	-0.165333	-0.257667	-0.201667	-0.181667	ENSG00000203705	TATDN3	http://www.uniprot.org/uniprot/H0YCC7	H0YCC7	144	2.97179	dynamic		9.45067	8.617	8.713	8.31367	7.87933	8.115
2097	0.7123	0.0208125	30	27	YES	Vertebrata	old	ENSG00000107201	DDX58	http://www.uniprot.org/uniprot/O95786	O95786	925	2.07916	dynamic		9.49467	9.75867	9.50033	10.151	10.492	10.5507	10.474	10.3567	10.2917	10.2547	-0.7785	-0.5145	-0.772833	-0.122167	0.218833	0.2775	0.200833	0.0835	0.0185	-0.0185	ENSG00000115267	IFIH1	http://www.uniprot.org/uniprot/Q9BYX4	Q9BYX4	1025	4.02038	dynamic	4	10.619	11.9223	12.2993	11.9913	12.3927	12.6263
2406	0.7111	0.021134	36	37	YES	Bilateria	old	ENSG00000138641	HERC3	http://www.uniprot.org/uniprot/C9JKA7	C9JKA7	128	2.34513	dynamic		7.16133	6.87633	7.369	7.95467	8.06033	8.106	8.042	7.68667	7.43133	7.32433	-0.397667	-0.682667	-0.19	0.395667	0.501333	0.547	0.483	0.127667	-0.127667	-0.234667	ENSG00000138642	HERC6	http://www.uniprot.org/uniprot/Q8IVU3	Q8IVU3	1022	2.98487	dynamic		7.98833	8.43767	9.128	9.15	9.04433	9.54033
2898	0.7111	0.0211416	41	42	YES	Vertebrata	old	ENSG00000116005	PCYOX1	http://www.uniprot.org/uniprot/Q9UHG3	Q9UHG3	505	2.38998	dynamic		11.8043	11.361	10.9317	11.2287	11.581	11.7847	12.0447	12.164	12.1623	12.1887	0.00983333	-0.4335	-0.862833	-0.565833	-0.2135	-0.00983333	0.250167	0.3695	0.367833	0.394167	ENSG00000145882	PCYOX1L	http://www.uniprot.org/uniprot/E7EVZ5	E7EVZ5	404	4.73599	dynamic	6	10.8263	9.77333	8.702	8.58267	8.80967	9.24967
1532	0.7107	0.0212334	39	39	YES	Bilateria	old	ENSG00000041353	RAB27B	http://www.uniprot.org/uniprot/K7ES41	K7ES41	87	3.6075	dynamic		7.14833	7.563	8.27067	8.66167	8.89267	8.99933	8.721	8.583	8.55033	8.513	-1.41833	-1.00367	-0.296	0.095	0.326	0.432667	0.154333	0.0163333	-0.0163333	-0.0536667	ENSG00000169213	RAB3B	http://www.uniprot.org/uniprot/P20337	P20337	219	3.38933	dynamic		7.39967	7.80967	8.49733	9.04133	9.16067	8.977
579	0.7094	0.0215814	35	33	YES	Bilateria	old	ENSG00000183048	SLC25A10	http://www.uniprot.org/uniprot/Q9UBX3	Q9UBX3	287	4.70219	dynamic	6	9.825	9.37133	8.22433	7.92967	8.48333	9.12667	9.29867	9.63733	9.90567	10.163	0.49	0.0363333	-1.11067	-1.40533	-0.851667	-0.208333	-0.0363333	0.302333	0.570667	0.828	ENSG00000175567	UCP2	http://www.uniprot.org/uniprot/H0YFR8	H0YFR8	282	2.79917	dynamic		6.468	6.439	6.63333	6.26433	6.37333	6.55633
1938	0.7093	0.0216078	44	59	YES	Euteleostomi	old	ENSG00000136002	ARHGEF4	http://www.uniprot.org/uniprot/A4QPB6	A4QPB6	192	5.12067	dynamic	4	12.9417	11.5983	12.6407	13.5623	13.9547	13.7737	13.418	13.1743	13.07	13.0657	-0.1805	-1.52383	-0.4815	0.440167	0.8325	0.6515	0.295833	0.0521667	-0.0521667	-0.0565	ENSG00000131089	ARHGEF9	http://www.uniprot.org/uniprot/B4DGQ8	B4DGQ8	243	3.78598	dynamic		8.47667	8.08033	8.38133	8.94233	9.367	10.001
3772	0.7087	0.0217586	47	49	YES	Euteleostomi	old	ENSG00000134852	CLOCK	http://www.uniprot.org/uniprot/O15516	O15516	846	2.27731	dynamic		9.516	10.2723	10.7033	10.501	10.053	9.879	9.94833	9.83033	9.64367	9.58233	-0.397667	0.358667	0.789667	0.587333	0.139333	-0.0346667	0.0346667	-0.0833333	-0.27	-0.331333	ENSG00000170485	NPAS2	http://www.uniprot.org/uniprot/H7BZY5	H7BZY5	202	2.13761	dynamic		8.65767	9.311	9.65767	9.50667	8.98433	9.40133
1428	0.7081	0.0219296	17	6	YES	Bilateria	old	ENSG00000113368	LMNB1	http://www.uniprot.org/uniprot/P20700	P20700	586	6.3496	dynamic	7	12.1733	10.0833	9.73067	9.68667	9.564	10.017	9.50667	10.7283	10.951	11.061	2.12317	0.0331667	-0.3195	-0.3635	-0.486167	-0.0331667	-0.5435	0.678167	0.900833	1.01083	ENSG00000182253	SYNM	http://www.uniprot.org/uniprot/H0YL34	H0YL34	967	2.21709	dynamic		7.56333	7.25367	6.41467	6.88533	6.709	6.75033
2252	0.7079	0.0219895	36	49	YES	Vertebrata	old	ENSG00000172765	TMCC1	http://www.uniprot.org/uniprot/O94876	O94876	653	2.03825	dynamic		10.2803	10.4983	11.1483	11.204	10.9277	10.7083	10.8497	10.5323	10.328	10.1767	-0.34	-0.122	0.528	0.583667	0.307333	0.088	0.229333	-0.088	-0.292333	-0.443667	ENSG00000057704	TMCC3	http://www.uniprot.org/uniprot/F8VQF2	F8VQF2	132	9.12611	dynamic	4	9.46367	12.4007	12.6537	12.1107	11.9467	12.05
1439	0.7074	0.0221124	37	37	YES	Chordata	old	ENSG00000131037	EPS8L1	http://www.uniprot.org/uniprot/Q8TE68	Q8TE68	723	5.828	dynamic	4	13.353	14.3333	15.462	15.703	15.896	15.7693	15.6473	15.501	15.5503	15.5097	-2.177	-1.19667	-0.068	0.173	0.366	0.239333	0.117333	-0.029	0.0203333	-0.0203333	ENSG00000177106	EPS8L2	http://www.uniprot.org/uniprot/E9PLN2	E9PLN2	83	2.85865	dynamic		11.308	11.3793	11.443	11.864	12.5693	12.813
2984	0.7071	0.0222157	15	7	YES	Vertebrata	old	ENSG00000135736	CCDC102A	http://www.uniprot.org/uniprot/Q96A19	Q96A19	550	2.44698	dynamic		9.27867	9.76167	10.2793	10.4623	10.5697	10.0983	9.75967	9.75433	9.66733	9.55067	-0.482	0.001	0.518667	0.701667	0.809	0.337667	-0.001	-0.00633333	-0.0933333	-0.21	ENSG00000143375	CGN	http://www.uniprot.org/uniprot/H0Y4A8	H0Y4A8	131	23.8293	dynamic	4	10.4457	11.903	14.315	15.0203	14.7423	14.7223
3380	0.7067	0.0223199	31	34	YES	Euteleostomi	old	ENSG00000164045	CDC25A	http://www.uniprot.org/uniprot/P30304	P30304	524	2.06623	dynamic		11.3237	10.826	10.2767	10.7353	10.5927	10.5857	10.5287	10.737	10.6967	10.5297	0.679	0.181333	-0.368	0.0906667	-0.052	-0.059	-0.116	0.0923333	0.052	-0.115	ENSG00000158402	CDC25C	http://www.uniprot.org/uniprot/D6RD20	D6RD20	170	3.64773	dynamic		9.35867	7.90833	7.73867	7.49167	7.688	7.96267
138	0.7059	0.0225378	23	21	YES	Chordata	old	ENSG00000025434	NR1H3	http://www.uniprot.org/uniprot/Q13133	Q13133	447	2.09604	dynamic		10.9897	10.2013	9.922	10.0143	10.1777	10.072	10.102	10.0897	10.1027	10.172	0.887333	0.099	-0.180333	-0.088	0.0753333	-0.0303333	-0.000333335	-0.0126667	0.000333335	0.0696667	ENSG00000126351	THRA	http://www.uniprot.org/uniprot/J3QR26	J3QR26	31	6.24629	dynamic	7	10.7193	10.1463	8.82833	8.07633	8.13533	8.41933
1816	0.7044	0.0229441	24	26	YES	Mammalia	intermediate	ENSG00000167914	GSDMA	http://www.uniprot.org/uniprot/Q96QA5	Q96QA5	445	4.43623	dynamic	4	6.742	7.00333	7.479	8.20933	8.63367	8.89133	8.71533	8.46667	8.22933	7.868	-1.47733	-1.216	-0.740333	-0.01	0.414333	0.672	0.496	0.247333	0.01	-0.351333	ENSG00000073605	GSDMB	http://www.uniprot.org/uniprot/J3QLF0	J3QLF0	74	2.28364	dynamic		8.89133	8.06733	8.58567	8.70633	8.975	9.23233
2793	0.7036	0.0231652	19	28	YES	Bilateria	old	ENSG00000102554	KLF5	http://www.uniprot.org/uniprot/Q13887	Q13887	457	3.11954	dynamic		13.1263	14.7677	14.245	14.302	13.9423	13.8103	13.6363	13.4487	13.405	13.395	-0.597	1.04433	0.521667	0.578667	0.219	0.087	-0.087	-0.274667	-0.318333	-0.328333	ENSG00000118263	KLF7	http://www.uniprot.org/uniprot/C9JX20	C9JX20	175	2.10332	dynamic		9.655	10.202	9.77133	9.40533	9.428	9.41533
3227	0.7036	0.0231756	95	94	YES	Amniota	intermediate	ENSG00000246705	H2AFJ	http://www.uniprot.org/uniprot/Q9BTM1	Q9BTM1	129	4.43111	dynamic	8	13.5397	13.3373	13.1153	13.271	13.6403	14.0417	14.2683	14.7583	15.0443	15.263	-0.301333	-0.503667	-0.725667	-0.57	-0.200667	0.200667	0.427333	0.917333	1.20333	1.422	ENSG00000184270	HIST2H2AB	http://www.uniprot.org/uniprot/Q8IUE6	Q8IUE6	130	3.9504	dynamic		10.9757	11.1577	11.615	12.2613	12.6843	12.8853
1863	0.7031	0.0233308	37	34	YES	Euteleostomi	old	ENSG00000129946	SHC2	http://www.uniprot.org/uniprot/K7EKS8	K7EKS8	65	3.00355	dynamic		7.12933	7.00833	6.935	7.27967	7.828	8.28	8.418	8.37933	8.46567	8.52167	-0.924667	-1.04567	-1.119	-0.774333	-0.226	0.226	0.364	0.325333	0.411667	0.467667	ENSG00000185634	SHC4	http://www.uniprot.org/uniprot/H0YLU6	H0YLU6	144	2.19568	dynamic		6.68133	6.395	6.767	7.22233	7.34333	7.39367
2340	0.7024	0.023509			YES			ENSG00000179627	ZBTB42	http://www.uniprot.org/uniprot/B2RXF5	B2RXF5	422	2.81864	dynamic		8.08533	8.778	9.16367	9.51233	9.58033	9.519	9.43567	9.36533	9.253	9.16833	-1.22383	-0.531167	-0.1455	0.203167	0.271167	0.209833	0.1265	0.0561667	-0.0561667	-0.140833	ENSG00000160685	ZBTB7B	http://www.uniprot.org/uniprot/O15156	O15156	539	2.18505	dynamic		8.89667	8.42733	9.02433	9.24667	9.35033	9.555
787	0.7008	0.0239715	52	62	YES	Euteleostomi	old	ENSG00000105974	CAV1	http://www.uniprot.org/uniprot/C9JKI3	C9JKI3	138	2.70632	dynamic		16.139	15.804	15.083	14.7027	14.8363	14.991	15.1397	15.2353	15.4013	15.5107	0.9515	0.6165	-0.1045	-0.484833	-0.351167	-0.1965	-0.0478333	0.0478333	0.213833	0.323167	ENSG00000182533	CAV3	http://www.uniprot.org/uniprot/P56539	P56539	151	3.37526	dynamic		11.823	11.309	11.2953	10.418	10.092	10.068
4001	0.7008	0.0239653	26	30	YES	Amniota	intermediate	ENSG00000160932	LY6E	http://www.uniprot.org/uniprot/Q16553	Q16553	131	2.59848	dynamic		10.3917	10.2177	10.0517	10.1363	10.4877	10.8803	11.153	11.1663	11.327	11.4293	-0.292333	-0.466333	-0.632333	-0.547667	-0.196333	0.196333	0.469	0.482333	0.643	0.745333	ENSG00000167653	PSCA	http://www.uniprot.org/uniprot/H0YAA6	H0YAA6	54	4.3249	dynamic	5	6.54833	6.376	6.882	7.87433	8.018	8.28033
1673	0.7006	0.0240333	79	81	YES	Eutheria	intermediate	ENSG00000184357	HIST1H1B	http://www.uniprot.org/uniprot/P16401	P16401	226	4.65463	dynamic	7	9.405	8.36933	7.23733	7.18633	7.826	7.67933	7.448	7.84933	7.88667	7.989	1.56733	0.531667	-0.600333	-0.651333	-0.0116667	-0.158333	-0.389667	0.0116667	0.049	0.151333	ENSG00000124575	HIST1H1D	http://www.uniprot.org/uniprot/P16402	P16402	221	6.26798	dynamic	6	11.5327	9.58133	8.88467	9.241	10.3117	10.3313
14	0.7004	0.0241018	29	32	YES	Amniota	intermediate	ENSG00000129451	KLK10	http://www.uniprot.org/uniprot/M0R2S4	M0R2S4	43	23.4687	dynamic	3	11.0103	11.361	13.9773	14.6937	15.166	15.563	15.4013	14.961	14.421	13.925	-3.547	-3.19633	-0.58	0.136333	0.608667	1.00567	0.844	0.403667	-0.136333	-0.632333	ENSG00000167749	KLK4	http://www.uniprot.org/uniprot/M0QYN5	M0QYN5	71	9.31356	dynamic	8	9.54	9.14933	9.90533	10.4397	10.7333	11.521
3425	0.6981	0.0247614	43	32	YES	Euteleostomi	old	ENSG00000117318	ID3	http://www.uniprot.org/uniprot/Q02535	Q02535	119	5.63598	dynamic	6	9.97433	10.0657	8.96533	9.51633	10.0293	10.1787	10.2593	10.6523	11.1457	11.46	-0.147833	-0.0565	-1.15683	-0.605833	-0.0928333	0.0565	0.137167	0.530167	1.0235	1.33783	ENSG00000172201	ID4	http://www.uniprot.org/uniprot/P47928	P47928	161	2.09749	dynamic		6.32567	6.551	6.406	6.48067	6.657	7.35833
3803	0.6981	0.0247563	27	41	YES	Eutheria	intermediate	ENSG00000172465	TCEAL1	http://www.uniprot.org/uniprot/Q15170	Q15170	157	3.48945	dynamic		9.96533	8.83867	9.30233	9.90233	10.1423	10.4673	10.6417	10.5193	10.6243	10.5047	-0.3395	-1.46617	-1.0025	-0.4025	-0.1625	0.1625	0.336833	0.2145	0.3195	0.199833	ENSG00000185222	WBP5	http://www.uniprot.org/uniprot/Q9UHQ7	Q9UHQ7	104	2.28628	dynamic		12.354	11.161	12.0553	12.2417	12.3223	12.179
3847	0.6981	0.0247556	32	29	YES	Theria	intermediate	ENSG00000169509	CRCT1	http://www.uniprot.org/uniprot/Q9UGL9	Q9UGL9	99	174.934	dynamic	3	9.21333	11.6313	14.992	15.937	16.5313	16.664	16.5237	15.9653	15.548	14.7563	-6.52917	-4.11117	-0.7505	0.1945	0.788833	0.9215	0.781167	0.222833	-0.1945	-0.986167	ENSG00000187223	LCE2D	http://www.uniprot.org/uniprot/Q5TA82	Q5TA82	110	2.64329	dynamic		6.43767	6.42433	6.47933	6.549	7.40133	7.82667
1815	0.698	0.0247957	60	57	YES	Euteleostomi	old	ENSG00000104413	ESRP1	http://www.uniprot.org/uniprot/Q6NXG1	Q6NXG1	681	2.59608	dynamic		9.71	9.44733	9.50767	9.78233	10.3133	10.8237	10.355	10.118	10.067	10.0963	-0.371667	-0.634333	-0.574	-0.299333	0.231667	0.742	0.273333	0.0363333	-0.0146667	0.0146667	ENSG00000103067	ESRP2	http://www.uniprot.org/uniprot/J3QKU3	J3QKU3	65	2.42839	dynamic		13.7023	13.9787	14.4337	14.7783	14.9823	14.88
1233	0.6979	0.02481	10	25	YES	Bilateria	old	ENSG00000141756	FKBP10	http://www.uniprot.org/uniprot/Q96AY3	Q96AY3	582	2.6586	dynamic		9.59233	9.28033	9.24067	8.93667	8.874	9.04367	9.11	9.31067	9.449	10.2847	0.331833	0.0198333	-0.0198333	-0.323833	-0.3865	-0.216833	-0.1505	0.0501667	0.1885	1.02417	ENSG00000079150	FKBP7	http://www.uniprot.org/uniprot/F8WBF2	F8WBF2	86	3.04477	dynamic		8.85967	8.481	7.776	7.289	7.25333	7.50133
274	0.6974	0.0249559	15	9	YES	Bilateria	old	ENSG00000119333	WDR34	http://www.uniprot.org/uniprot/Q96EX3	Q96EX3	536	3.58507	dynamic		12.966	12.4037	11.46	11.124	11.4927	11.7307	11.9317	12.121	12.457	12.6747	0.939667	0.377333	-0.566333	-0.902333	-0.533667	-0.295667	-0.0946667	0.0946667	0.430667	0.648333	ENSG00000162643	WDR63	http://www.uniprot.org/uniprot/E9PLK2	E9PLK2	368	2.08156	dynamic		7.33467	6.48867	6.77967	6.277	6.30433	6.85133
2298	0.6974	0.0249571	17	24	YES	Mammalia	intermediate	ENSG00000124466	LYPD3	http://www.uniprot.org/uniprot/O95274	O95274	346	3.49187	dynamic		11.8363	12.075	12.3383	12.842	13.1477	13.2763	13.2997	13.509	13.578	13.6403	-1.37567	-1.137	-0.873667	-0.37	-0.0643333	0.0643333	0.0876667	0.297	0.366	0.428333	ENSG00000159871	LYPD5	http://www.uniprot.org/uniprot/M0QYY3	M0QYY3	128	9.40004	dynamic	4	9.943	9.24867	11.1513	12.3187	12.4813	12.319
2993	0.6969	0.0251197	39	37	YES	Euteleostomi	old	ENSG00000134531	EMP1	http://www.uniprot.org/uniprot/P54849	P54849	157	6.31303	dynamic	5	15.69	16.391	17.623	17.8747	18.04	18.2657	18.3483	18.3363	18.3283	18.3253	-2.46283	-1.76183	-0.529833	-0.278167	-0.112833	0.112833	0.1955	0.1835	0.1755	0.1725	ENSG00000213853	EMP2	http://www.uniprot.org/uniprot/P54851	P54851	167	4.15352	dynamic	5	13.6527	12.792	12.983	13.778	13.9493	14.32
1293	0.6963	0.0253072	33	25	YES	Bilateria	old	ENSG00000104687	GSR	http://www.uniprot.org/uniprot/H0YBD4	H0YBD4	301	2.98832	dynamic		10.8577	10.4197	9.61933	9.27833	9.28067	9.29167	9.516	9.98267	10.3993	10.7967	1.05667	0.618667	-0.181667	-0.522667	-0.520333	-0.509333	-0.285	0.181667	0.598333	0.995667	ENSG00000197763	TXNRD3	http://www.uniprot.org/uniprot/E5RJ58	E5RJ58	83	3.7607	dynamic		9.97133	9.18267	8.06033	8.151	8.639	9.31433
1337	0.6959	0.025422	25	20	YES	Bilateria	old	ENSG00000169738	DCXR	http://www.uniprot.org/uniprot/Q7Z4W1	Q7Z4W1	244	2.97042	dynamic		11.4293	11.2847	10.6913	10.1393	9.85867	9.943	10.2753	10.4877	10.707	10.9163	0.839833	0.695167	0.101833	-0.450167	-0.730833	-0.6465	-0.314167	-0.101833	0.1175	0.326833	ENSG00000115425	PECR	http://www.uniprot.org/uniprot/B4DJS2	B4DJS2	157	2.0567	dynamic		8.87433	8.54867	7.86467	7.921	7.929	8.126
3547	0.6948	0.0257555	44	31	YES	Vertebrata	old	ENSG00000143320	CRABP2	http://www.uniprot.org/uniprot/P29373	P29373	138	19.8399	dynamic	8	9.359	9.335	9.56367	9.92433	10.6493	11.4477	11.82	12.4833	13.1307	13.6453	-1.6895	-1.7135	-1.48483	-1.12417	-0.399167	0.399167	0.7715	1.43483	2.08217	2.59683	ENSG00000114115	RBP1	http://www.uniprot.org/uniprot/H0YAK8	H0YAK8	150	2.89253	dynamic		10.539	10.4073	10.329	10.9413	11.499	11.8613
2975	0.6946	0.0258084	47	46	YES	Vertebrata	old	ENSG00000165272	AQP3	http://www.uniprot.org/uniprot/Q92482	Q92482	292	5.77171	dynamic	5	13.42	12.5327	13.5127	14.727	15.0617	14.7127	14.2653	14.5893	14.649	14.7363	-1.19917	-2.0865	-1.1065	0.107833	0.4425	0.0935	-0.353833	-0.0298333	0.0298333	0.117167	ENSG00000103569	AQP9	http://www.uniprot.org/uniprot/H0YK62	H0YK62	230	2.4515	dynamic		6.83933	6.94233	7.25	7.78167	8.093	8.133
1744	0.6933	0.0261913	97	98	YES	Mammalia	intermediate	ENSG00000168274	HIST1H2AE	http://www.uniprot.org/uniprot/P04908	P04908	130	5.87803	dynamic	5	9.08533	9.651	10.3073	10.8657	11.3067	11.577	11.6407	11.6323	11.517	11.4687	-2.30233	-1.73667	-1.08033	-0.522	-0.081	0.189333	0.253	0.244667	0.129333	0.081	ENSG00000184825	HIST1H2AH	http://www.uniprot.org/uniprot/Q96KK5	Q96KK5	128	3.08727	dynamic		11.965	11.841	11.6057	11.763	12.121	12.4263
3847	0.693	0.0263001	66	50	YES	Theria	intermediate	ENSG00000185962	LCE3A	http://www.uniprot.org/uniprot/Q5TA76	Q5TA76	89	3.57349	dynamic		6.85367	7.337	8.15033	8.48967	8.691	8.61767	8.40633	8.23833	7.61667	7.392	-1.34067	-0.857333	-0.044	0.295333	0.496667	0.423333	0.212	0.044	-0.577667	-0.802333	ENSG00000186207	LCE5A	http://www.uniprot.org/uniprot/Q5TCM9	Q5TCM9	118	3.10588	dynamic		6.19167	6.62767	6.73533	6.756	7.30367	7.81767
738	0.6923	0.0265103	22	16	YES	Bilateria	old	ENSG00000112576	CCND3	http://www.uniprot.org/uniprot/D6RI00	D6RI00	195	2.06194	dynamic		11.5687	10.828	10.5247	11.0403	11.3783	11.2533	11.0313	11.149	11.214	11.1897	0.399333	-0.341333	-0.644667	-0.129	0.209	0.084	-0.138	-0.0203333	0.0446667	0.0203333	ENSG00000175305	CCNE2	http://www.uniprot.org/uniprot/E5RHN2	E5RHN2	61	2.4515	dynamic		9.36833	8.54967	8.07467	8.89	8.675	8.62767
204	0.6911	0.0268951	55	52	YES	Vertebrata	old	ENSG00000122254	HS3ST2	http://www.uniprot.org/uniprot/Q9Y278	Q9Y278	367	5.71334	dynamic	1	11.333	11.952	10.5723	10.642	10.871	10.886	10.6513	10.0743	9.75133	9.43767	0.686333	1.30533	-0.0743333	-0.00466667	0.224333	0.239333	0.00466667	-0.572333	-0.895333	-1.209	ENSG00000125430	HS3ST3B1	http://www.uniprot.org/uniprot/Q9Y662	Q9Y662	390	2.81929	dynamic		7.721	8.61833	7.945	7.55733	7.193	7.172
303	0.6909	0.0269592	7	33	YES	Bilateria	old	ENSG00000066777	ARFGEF1	http://www.uniprot.org/uniprot/Q9Y6D6	Q9Y6D6	1849	2.02933	dynamic		10.4397	10.833	11.2327	11.413	11.4607	11.23	11.302	11.1757	11.28	11.2703	-0.811833	-0.4185	-0.0188333	0.1615	0.209167	-0.0215	0.0505	-0.0758333	0.0285	0.0188333	ENSG00000105443	CYTH2	http://www.uniprot.org/uniprot/J3KQA6	J3KQA6	400	2.67462	dynamic		11.0143	12.33	11.9613	11.9587	12.3347	12.4337
643	0.6893	0.0274553	17	26	YES	Bilateria	old	ENSG00000175592	FOSL1	http://www.uniprot.org/uniprot/E9PPX2	E9PPX2	235	5.18616	dynamic	1	11.0843	11.743	11.0697	10.7403	10.3753	10.361	10.1937	9.91033	9.515	9.36833	0.716167	1.37483	0.7015	0.372167	0.00716667	-0.00716667	-0.1745	-0.457833	-0.853167	-0.999833	ENSG00000140044	JDP2	http://www.uniprot.org/uniprot/Q8WYK2	Q8WYK2	163	13.2814	dynamic	1	12.7907	14.424	12.7133	10.6927	11.036	11.0993
1744	0.6884	0.0277238	99	99	YES	Mammalia	intermediate	ENSG00000196866	HIST1H2AD	http://www.uniprot.org/uniprot/P20671	P20671	130	5.67781	dynamic	5	10.8443	11.5813	12.1113	12.864	13.2747	13.3497	13.297	13.334	13.3147	13.2373	-2.41167	-1.67467	-1.14467	-0.392	0.0186667	0.0936667	0.041	0.078	0.0586667	-0.0186667	ENSG00000184348	HIST1H2AK	http://www.uniprot.org/uniprot/P0C0S8	P0C0S8	130	3.38698	dynamic		12.4597	12.3423	12.0857	12.3443	12.7897	13.106
91	0.6879	0.027903	53	51	YES	Mammalia	intermediate	ENSG00000131737	KRT34	http://www.uniprot.org/uniprot/O76011	O76011	436	11.8954	dynamic	4	14.249	17.7913	17.741	17.414	17.588	17.8213	17.7143	17.4417	17.0697	16.5193	-3.26583	0.2765	0.226167	-0.100833	0.0731667	0.3065	0.1995	-0.0731667	-0.445167	-0.9955	ENSG00000108417	KRT37	http://www.uniprot.org/uniprot/O76014	O76014	449	5.74378	dynamic	4	6.65567	7.24133	8.16067	8.751	9.17767	9.03967
1053	0.6878	0.0279348	18	11	YES	Bilateria	old	ENSG00000005102	MEOX1	http://www.uniprot.org/uniprot/F8VXS6	F8VXS6	167	23.7634	dynamic	3	6.26	6.247	6.687	8.38733	10.1067	10.8077	10.7623	10.7867	10.8177	10.3037	-3.94517	-3.95817	-3.51817	-1.81783	-0.0985	0.6025	0.557167	0.5815	0.6125	0.0985	ENSG00000130675	MNX1	http://www.uniprot.org/uniprot/C9K088	C9K088	82	2.19517	dynamic		6.50067	7.03833	7.44267	7.619	7.53767	7.407
3806	0.6878	0.0279324	40	38	YES	Mammalia	intermediate	ENSG00000081041	CXCL2	http://www.uniprot.org/uniprot/P19875	P19875	107	16.9084	dynamic	2	8.21067	12.2903	11.5313	11.1793	11.1497	10.9153	10.6787	10.2643	9.925	9.67867	-2.58633	1.49333	0.734333	0.382333	0.352667	0.118333	-0.118333	-0.532667	-0.872	-1.11833	ENSG00000163735	CXCL5	http://www.uniprot.org/uniprot/P42830	P42830	114	2.49782	dynamic		11.2007	11.697	12.3693	12.4617	12.3163	12.2217
3847	0.6878	0.0279245	48	56	YES	Theria	intermediate	ENSG00000159455	LCE2B	http://www.uniprot.org/uniprot/O14633	O14633	110	2.50186	dynamic		6.31533	6.51633	6.307	6.359	7.18367	7.603	7.63	7.43533	7.422	7.172	-0.8625	-0.6615	-0.870833	-0.818833	0.00583333	0.425167	0.452167	0.2575	0.244167	-0.00583333	ENSG00000187238	LCE3B	http://www.uniprot.org/uniprot/Q5TA77	Q5TA77	95	3.74942	dynamic		7.42067	7.492	8.11967	8.704	9.148	9.32733
1013	0.6877	0.0279442	35	33	YES	Vertebrata	old	ENSG00000138772	ANXA3	http://www.uniprot.org/uniprot/P12429	P12429	323	2.6087	dynamic		14.523	14.9257	15.4743	15.726	15.861	15.9063	15.905	15.776	15.7937	15.644	-1.228	-0.825333	-0.276667	-0.025	0.11	0.155333	0.154	0.025	0.0426667	-0.107	ENSG00000143412	ANXA9	http://www.uniprot.org/uniprot/O76027	O76027	345	31.197	dynamic	8	6.90567	6.74567	7.02033	7.88067	8.90633	9.957
1029	0.6877	0.0279484	36	43	YES	Bilateria	old	ENSG00000230797	YY2	http://www.uniprot.org/uniprot/O15391	O15391	372	2.14058	dynamic		8.98567	9.055	9.203	8.867	8.19133	8.105	8.24333	8.308	8.11933	8.22533	0.71	0.779333	0.927333	0.591333	-0.0843333	-0.170667	-0.0323333	0.0323333	-0.156333	-0.0503333	ENSG00000179059	ZFP42	http://www.uniprot.org/uniprot/Q96MM3	Q96MM3	310	2.98211	dynamic		10.1137	9.416	8.91033	9.09467	8.94233	8.704
10	0.6873	0.028103	11	20	YES	Bilateria	old	ENSG00000116679	IVNS1ABP	http://www.uniprot.org/uniprot/A8MVR0	A8MVR0	424	10.0121	dynamic	6	11.6607	9.57533	8.40533	8.337	8.495	9.14567	9.51133	10.0477	10.317	10.5447	2.11733	0.032	-1.138	-1.20633	-1.04833	-0.397667	-0.032	0.504333	0.773667	1.00133	ENSG00000185909	KLHDC8B	http://www.uniprot.org/uniprot/Q8IXV7	Q8IXV7	354	4.8804	dynamic	6	9.012	7.462	7.376	8.002	8.408	8.558
188	0.6872	0.0281293	33	37	YES	Bilateria	old	ENSG00000172893	DHCR7	http://www.uniprot.org/uniprot/Q9UBM7	Q9UBM7	475	6.75989	dynamic	6	15.4277	14.038	12.6707	13.3967	13.7943	14.301	14.6143	14.9173	14.9933	14.946	0.97	-0.419667	-1.787	-1.061	-0.663333	-0.156667	0.156667	0.459667	0.535667	0.488333	ENSG00000149809	TM7SF2	http://www.uniprot.org/uniprot/E9PQZ7	E9PQZ7	116	9.20234	dynamic	8	8.32433	8.23667	7.71667	7.85567	8.432	9.321
1673	0.6872	0.0281222	87	85	YES	Eutheria	intermediate	ENSG00000187837	HIST1H1C	http://www.uniprot.org/uniprot/P16403	P16403	213	6.78963	dynamic	5	11.697	11.5103	11.355	11.9533	12.9047	13.398	13.5587	13.7517	14.038	14.1183	-1.45433	-1.641	-1.79633	-1.198	-0.246667	0.246667	0.407333	0.600333	0.886667	0.967	ENSG00000168298	HIST1H1E	http://www.uniprot.org/uniprot/P10412	P10412	219	3.32956	dynamic		10.7803	9.85767	9.05067	9.29767	10.1233	10.338
758	0.6863	0.0284212	72	84	YES	Euteleostomi	old	ENSG00000106348	IMPDH1	http://www.uniprot.org/uniprot/C9K0R9	C9K0R9	289	2.26524	dynamic		15.34	14.538	14.1603	14.317	14.391	14.4567	14.5993	14.6167	14.6567	14.5787	0.781667	-0.0203333	-0.398	-0.241333	-0.167333	-0.101667	0.041	0.0583333	0.0983333	0.0203333	ENSG00000178035	IMPDH2	http://www.uniprot.org/uniprot/H0Y4R1	H0Y4R1	470	2.96905	dynamic		14.0183	13.8963	13.0077	12.4483	12.5253	12.7507
1576	0.6862	0.0284324	49	48	YES	Vertebrata	old	ENSG00000117632	STMN1	http://www.uniprot.org/uniprot/P16949	P16949	149	3.36592	dynamic		15.0577	14.57	13.9937	13.4963	13.3067	13.4943	13.6573	13.9943	14.145	14.2917	1.06367	0.576	-0.00033333	-0.497667	-0.687333	-0.499667	-0.336667	0.00033333	0.151	0.297667	ENSG00000197457	STMN3	http://www.uniprot.org/uniprot/B7Z5G4	B7Z5G4	169	2.56211	dynamic		8.95967	8.533	8.003	7.952	7.91833	7.79133
3839	0.6861	0.0284818	51	48	YES	Chordata	old	ENSG00000103257	SLC7A5	http://www.uniprot.org/uniprot/Q01650	Q01650	507	5.12304	dynamic	1	15.739	15.9497	15.6803	14.9647	14.3977	13.9077	13.76	13.6323	13.5927	13.7417	1.58633	1.797	1.52767	0.812	0.245	-0.245	-0.392667	-0.520333	-0.56	-0.411	ENSG00000092068	SLC7A8	http://www.uniprot.org/uniprot/E9PLV9	E9PLV9	289	6.06847	dynamic	7	11.4467	10.8247	9.82533	9.236	8.84533	9.022
3847	0.6839	0.0292068	54	62	YES	Theria	intermediate	ENSG00000187173	LCE2A	http://www.uniprot.org/uniprot/Q5TA79	Q5TA79	106	2.96288	dynamic		6.51367	6.52567	6.687	6.73433	7.69167	7.982	8.08067	7.84433	7.63967	7.48667	-1.0495	-1.0375	-0.876167	-0.828833	0.1285	0.418833	0.5175	0.281167	0.0765	-0.0765	ENSG00000185966	LCE3E	http://www.uniprot.org/uniprot/Q5T5B0	Q5T5B0	92	14.3668	dynamic	4	6.754	7.39833	9.054	10.0957	10.5597	10.5987
3172	0.6833	0.0294023	14	28	YES	Bilateria	old	ENSG00000196428	TSC22D2	http://www.uniprot.org/uniprot/O75157	O75157	780	2.4312	dynamic		8.30033	9.06867	9.582	9.41233	9.26467	8.92933	8.75367	8.54367	8.41433	8.35933	-0.541167	0.227167	0.7405	0.570833	0.423167	0.0878333	-0.0878333	-0.297833	-0.427167	-0.482167	ENSG00000166925	TSC22D4	http://www.uniprot.org/uniprot/A8MWR6	A8MWR6	156	2.21504	dynamic		9.71867	10.2843	10.793	10.6843	10.866	10.6557
443	0.6821	0.029776	18	26	YES	Bilateria	old	ENSG00000117533	VAMP4	http://www.uniprot.org/uniprot/O75379	O75379	141	2.12334	dynamic		8.68033	8.36867	8.90533	9.35633	9.455	9.41533	9.333	9.14067	9.029	8.902	-0.4045	-0.716167	-0.1795	0.2715	0.370167	0.3305	0.248167	0.0558333	-0.0558333	-0.182833	ENSG00000118640	VAMP8	http://www.uniprot.org/uniprot/C9JXZ5	C9JXZ5	74	2.01066	dynamic		15.201	15.017	15.4223	15.6863	15.774	15.7033
2324	0.682	0.0298256	27	28	YES	Euteleostomi	old	ENSG00000138172	CALHM2	http://www.uniprot.org/uniprot/Q9HA72	Q9HA72	323	2.5321	dynamic		8.309	6.96867	7.08167	7.68067	7.935	7.98	7.983	8.22233	8.309	8.30167	0.3275	-1.01283	-0.899833	-0.300833	-0.0465	-0.0015	0.0015	0.240833	0.3275	0.320167	ENSG00000188820	FAM26F	http://www.uniprot.org/uniprot/Q5R3K2	Q5R3K2	158	2.3198	dynamic		8.27067	8.10733	7.58	7.773	7.78267	8.03733
2951	0.6809	0.0301817	50	49	YES	Vertebrata	old	ENSG00000091136	LAMB1	http://www.uniprot.org/uniprot/E7EPA6	E7EPA6	850	2.15447	dynamic		13.173	12.3307	12.0657	12.6843	12.8067	12.8593	13.1343	13.073	13.1103	13.1307	0.206833	-0.6355	-0.9005	-0.281833	-0.1595	-0.106833	0.168167	0.106833	0.144167	0.1645	ENSG00000172037	LAMB2	http://www.uniprot.org/uniprot/F5H520	F5H520	151	2.58769	dynamic		12.3267	12.099	12.231	12.8407	13.2813	13.4347
2605	0.6803	0.0303911	25	13	YES	Bilateria	old	ENSG00000112237	CCNC	http://www.uniprot.org/uniprot/P24863	P24863	283	2.00185	dynamic		11.658	12.0453	12.5183	12.6593	12.6233	12.5847	12.5483	12.314	12.2273	12.1403	-0.758167	-0.370833	0.102167	0.243167	0.207167	0.1685	0.132167	-0.102167	-0.188833	-0.275833	ENSG00000221978	CCNL2	http://www.uniprot.org/uniprot/J3KRL1	J3KRL1	46	3.0504	dynamic		10.777	11.0567	11.381	11.7047	12.0413	12.386
572	0.6802	0.0304464	48	47	YES	Chordata	old	ENSG00000144749	LRIG1	http://www.uniprot.org/uniprot/Q96JA1	Q96JA1	1093	2.43964	dynamic		11.4383	11.434	10.7707	10.3937	10.5553	10.3757	10.155	10.1517	10.1917	10.2397	1.05367	1.04933	0.386	0.009	0.170667	-0.009	-0.229667	-0.233	-0.193	-0.145	ENSG00000139263	LRIG3	http://www.uniprot.org/uniprot/C9K080	C9K080	623	3.23478	dynamic		10.4357	9.408	8.742	8.76767	8.937	8.84967
1055	0.6796	0.0306389	66	66	YES	Eutheria	intermediate	ENSG00000137628	DDX60	http://www.uniprot.org/uniprot/Q8IY21	Q8IY21	1712	3.57184	dynamic		9.39133	9.82933	9.133	9.24567	9.79933	10.565	10.9697	10.6313	10.42	10.384	-0.715333	-0.277333	-0.973667	-0.861	-0.307333	0.458333	0.863	0.524667	0.313333	0.277333	ENSG00000181381	DDX60L	http://www.uniprot.org/uniprot/D6RIU1	D6RIU1	77	2.02137	dynamic		8.574	8.897	8.92367	8.878	9.19767	9.58933
1744	0.6791	0.0308121	96	98	YES	Mammalia	intermediate	ENSG00000168274	HIST1H2AE	http://www.uniprot.org/uniprot/P04908	P04908	130	5.87803	dynamic	5	9.08533	9.651	10.3073	10.8657	11.3067	11.577	11.6407	11.6323	11.517	11.4687	-2.30233	-1.73667	-1.08033	-0.522	-0.081	0.189333	0.253	0.244667	0.129333	0.081	ENSG00000182611	HIST1H2AJ	http://www.uniprot.org/uniprot/Q99878	Q99878	128	3.32111	dynamic		12.724	12.5213	12.3133	12.5303	12.8537	13.169
326	0.6771	0.0315137	14	8	YES	Bilateria	old	ENSG00000162458	FBLIM1	http://www.uniprot.org/uniprot/Q8WUP2	Q8WUP2	373	2.29474	dynamic		12.3103	13.209	13.0457	12.903	12.477	12.417	12.3563	12.2583	12.1017	12.0107	-0.0763333	0.822333	0.659	0.516333	0.0903333	0.0303333	-0.0303333	-0.128333	-0.285	-0.376	ENSG00000142279	WTIP	http://www.uniprot.org/uniprot/K7EKM1	K7EKM1	200	2.28892	dynamic		13.5857	13.9923	14.3633	14.6697	14.4727	13.9933
515	0.676	0.0318731	34	20	YES	Bilateria	old	ENSG00000198719	DLL1	http://www.uniprot.org/uniprot/O00548	O00548	723	4.0176	dynamic	1	10.8907	10.4353	9.80333	9.62933	9.31833	8.88433	9.14233	8.983	9.203	9.27	1.5965	1.14117	0.509167	0.335167	0.0241667	-0.409833	-0.151833	-0.311167	-0.0911667	-0.0241667	ENSG00000184916	JAG2	http://www.uniprot.org/uniprot/Q9Y219	Q9Y219	1238	5.58026	dynamic	7	11.429	9.917	8.94867	8.95867	9.202	9.16067
1039	0.6754	0.0320952	25	21	YES	Bilateria	old	ENSG00000102796	DHRS12	http://www.uniprot.org/uniprot/A0PJE2	A0PJE2	317	2.60931	dynamic		7.87867	7.87633	7.50733	7.419	7.88033	8.562	8.64	8.61167	8.68067	8.80267	-0.3425	-0.344833	-0.713833	-0.802167	-0.340833	0.340833	0.418833	0.3905	0.4595	0.5815	ENSG00000167536	DHRS13	http://www.uniprot.org/uniprot/B4DJC5	B4DJC5	296	2.16946	dynamic		10.4483	9.36167	9.40167	9.87567	9.99567	10.3393
2622	0.6753	0.0321135	34	31	YES	Bilateria	old	ENSG00000178372	CALML5	http://www.uniprot.org/uniprot/Q9NZT1	Q9NZT1	146	29.933	dynamic	8	11.2003	10.713	11.2853	12.206	13.1093	13.9237	14.3557	14.941	15.3753	15.6167	-2.31617	-2.8035	-2.23117	-1.3105	-0.407167	0.407167	0.839167	1.4245	1.85883	2.10017	ENSG00000101470	TNNC2	http://www.uniprot.org/uniprot/C9J7T9	C9J7T9	145	15.43	dynamic	3	6.70567	7.62467	10.106	10.5007	10.5563	10.4923
3806	0.6751	0.0322116	87	87	YES	Catarrhini	recent	ENSG00000163739	CXCL1	http://www.uniprot.org/uniprot/P09341	P09341	107	27.5186	dynamic	4	11.8467	16.629	16.2933	15.844	15.7087	15.636	15.4967	15.2663	14.7733	14.73	-3.71967	1.06267	0.727	0.277667	0.142333	0.0696667	-0.0696667	-0.3	-0.793	-0.836333	ENSG00000163734	CXCL3	http://www.uniprot.org/uniprot/P19876	P19876	107	19.4316	dynamic	2	7.75067	11.8567	10.1687	9.574	9.45733	8.9
3847	0.6751	0.0321883	53	63	YES	Theria	intermediate	ENSG00000187180	LCE2C	http://www.uniprot.org/uniprot/Q5TA81	Q5TA81	110	3.56442	dynamic		6.291	6.52867	6.26567	6.75467	7.69233	8.09933	8.021	7.88967	7.65633	7.47867	-1.2765	-1.03883	-1.30183	-0.812833	0.124833	0.531833	0.4535	0.322167	0.0888333	-0.0888333	ENSG00000185966	LCE3E	http://www.uniprot.org/uniprot/Q5T5B0	Q5T5B0	92	14.3668	dynamic	4	6.754	7.39833	9.054	10.0957	10.5597	10.5987
2166	0.6747	0.0323227	36	36	YES	Vertebrata	old	ENSG00000130590	SAMD10	http://www.uniprot.org/uniprot/Q9BYL1	Q9BYL1	202	4.49919	dynamic	4	8.86533	9.302	10.2543	11.035	10.9213	10.754	10.7843	10.796	10.7573	10.6937	-1.89033	-1.45367	-0.501333	0.279333	0.165667	-0.00166666	0.0286667	0.0403333	0.00166666	-0.062	ENSG00000177570	SAMD12	http://www.uniprot.org/uniprot/B8ZZB7	B8ZZB7	161	4.74475	dynamic	5	9.22967	8.48967	8.91867	9.44933	9.923	10.2137
1450	0.6746	0.0323904	23	15	YES	Bilateria	old	ENSG00000105755	ETHE1	http://www.uniprot.org/uniprot/O95571	O95571	254	2.67462	dynamic		12.856	12.774	12.7547	12.866	13.271	13.5967	13.807	13.92	14.1583	14.174	-0.577833	-0.659833	-0.679167	-0.567833	-0.162833	0.162833	0.373167	0.486167	0.7245	0.740167	ENSG00000127838	PNKD	http://www.uniprot.org/uniprot/Q8N490	Q8N490	385	2.44189	dynamic		13.1113	12.599	12.206	12.2403	12.3933	12.4893
2535	0.6741	0.0325485	30	32	YES	Euteleostomi	old	ENSG00000157992	KRTCAP3	http://www.uniprot.org/uniprot/Q53RY4	Q53RY4	240	3.40503	dynamic		11.007	10.531	9.81	9.23933	9.29933	9.495	9.64833	9.728	9.80933	9.89767	1.23833	0.762333	0.0413333	-0.529333	-0.469333	-0.273667	-0.120333	-0.0406667	0.0406667	0.129	ENSG00000121900	TMEM54	http://www.uniprot.org/uniprot/Q969K7	Q969K7	222	2.08108	dynamic		14.441	13.8157	13.3837	13.4633	13.7037	13.794
2287	0.6729	0.0329856	38	36	YES	Bilateria	old	ENSG00000140284	SLC27A2	http://www.uniprot.org/uniprot/O14975	O14975	620	10.3197	dynamic	8	6.404	6.69367	7.206	7.614	7.81933	8.21833	8.67167	9.24133	9.61933	9.77133	-1.61483	-1.32517	-0.812833	-0.404833	-0.1995	0.1995	0.652833	1.2225	1.6005	1.7525	ENSG00000167114	SLC27A4	http://www.uniprot.org/uniprot/Q96G53	Q96G53	237	2.18253	dynamic		9.83333	9.70733	9.66367	10.259	10.7553	10.7897
332	0.6727	0.0330661	31	27	YES	Bilateria	old	ENSG00000161267	BDH1	http://www.uniprot.org/uniprot/C9JEB9	C9JEB9	89	3.00424	dynamic		11.3923	10.055	11.0833	11.2433	11.333	11.642	11.624	11.5303	11.4637	11.502	-0.0356667	-1.373	-0.344667	-0.184667	-0.095	0.214	0.196	0.102333	0.0356667	0.074	ENSG00000086696	HSD17B2	http://www.uniprot.org/uniprot/H3BS44	H3BS44	220	6.38639	dynamic	4	7.75567	7.647	9.46567	9.82367	10.0157	10.291
1305	0.6727	0.0330673	26	30	YES	Vertebrata	old	ENSG00000146674	IGFBP3	http://www.uniprot.org/uniprot/P17936	P17936	291	90.8869	dynamic	3	9.708	13.2787	14.5327	15.7113	16.214	16.045	15.5677	15.3067	15.3733	14.9763	-5.632	-2.06133	-0.807333	0.371333	0.874	0.705	0.227667	-0.0333333	0.0333333	-0.363667	ENSG00000141753	IGFBP4	http://www.uniprot.org/uniprot/B4E351	B4E351	158	2.12383	dynamic		8.185	8.15033	8.353	8.71933	8.855	8.71267
3772	0.6724	0.0331765	18	14	YES	Bilateria	old	ENSG00000029153	ARNTL2	http://www.uniprot.org/uniprot/Q8WYA1	Q8WYA1	636	6.50854	dynamic	4	9.78267	11.213	12.0283	12.377	12.485	12.3493	12.1487	11.739	11.4853	11.0257	-2.101	-0.670667	0.144667	0.493333	0.601333	0.465667	0.265	-0.144667	-0.398333	-0.858	ENSG00000170485	NPAS2	http://www.uniprot.org/uniprot/H7BZY5	H7BZY5	202	2.13761	dynamic		8.65767	9.311	9.65767	9.50667	8.98433	9.40133
3488	0.6711	0.0336108	40	37	YES	Chordata	old	ENSG00000087916	SLC6A14	http://www.uniprot.org/uniprot/Q9UN76	Q9UN76	642	4.21831	dynamic	4	6.19233	6.92833	7.14767	7.19633	6.922	7.05433	7.08733	7.301	7.629	8.269	-0.925167	-0.189167	0.0301667	0.0788333	-0.1955	-0.0631667	-0.0301667	0.1835	0.5115	1.1515	ENSG00000196517	SLC6A9	http://www.uniprot.org/uniprot/E9PLM5	E9PLM5	116	6.21032	dynamic	4	11.3043	13.9133	13.5023	12.5523	13.4787	13.7893
3062	0.6709	0.0336921	27	28	YES	Chordata	old	ENSG00000164930	FZD6	http://www.uniprot.org/uniprot/F5H831	F5H831	401	2.0209	dynamic		10.8187	11.1557	11.3203	10.8313	10.5353	10.4267	10.4923	10.3873	10.3053	10.422	0.304833	0.641833	0.8065	0.3175	0.0215	-0.0871667	-0.0215	-0.1265	-0.2085	-0.0918333	ENSG00000177283	FZD8	http://www.uniprot.org/uniprot/Q9H461	Q9H461	694	2.28364	dynamic		9.213	9.30067	8.958	9.39433	9.182	8.73533
308	0.6708	0.0337381	17	37	YES	Bilateria	old	ENSG00000139174	PRICKLE1	http://www.uniprot.org/uniprot/Q96MT3	Q96MT3	831	2.16045	dynamic		9.854	9.36133	9.07733	9.341	9.52667	9.688	9.48233	9.90267	10.0933	10.1887	0.246667	-0.246	-0.53	-0.266333	-0.0806667	0.0806667	-0.125	0.295333	0.486	0.581333	ENSG00000124593	PRICKLE4	http://www.uniprot.org/uniprot/Q2TBC4	Q2TBC4	344	7.6	dynamic	8	6.55	6.45267	6.818	6.82567	7.68433	8.86733
1260	0.6696	0.034159	50	53	YES	Vertebrata	old	ENSG00000105509	HAS1	http://www.uniprot.org/uniprot/Q92839	Q92839	578	3.51778	dynamic		7.44067	9.13133	8.279	8.313	8.16767	8.13933	7.77867	7.61867	7.48133	7.31667	-0.518333	1.17233	0.32	0.354	0.208667	0.180333	-0.180333	-0.340333	-0.477667	-0.642333	ENSG00000170961	HAS2	http://www.uniprot.org/uniprot/Q92819	Q92819	552	8.31856	dynamic	2	6.75167	8.42633	9.73333	9.808	9.58433	9.20433
2389	0.6692	0.0343238	16	11	YES	Bilateria	old	ENSG00000146232	NFKBIE	http://www.uniprot.org/uniprot/H3BNC2	H3BNC2	224	2.45547	dynamic		12.0003	12.9223	13.2963	13.078	13.032	12.4853	12.198	12.064	12.0717	12.0307	-0.341333	0.580667	0.954667	0.736333	0.690333	0.143667	-0.143667	-0.277667	-0.27	-0.311	ENSG00000144802	NFKBIZ	http://www.uniprot.org/uniprot/C9J5I7	C9J5I7	130	8	dynamic	4	8.59867	11.5987	11.162	10.9443	11.123	10.85
1744	0.6683	0.0346382	98	98	YES	Mammalia	intermediate	ENSG00000180573	HIST1H2AC	http://www.uniprot.org/uniprot/Q93077	Q93077	130	3.69268	dynamic		7.56467	7.91267	8.528	8.82733	9.299	9.44933	9.39667	9.324	9.266	9.12767	-1.63217	-1.28417	-0.668833	-0.3695	0.102167	0.2525	0.199833	0.127167	0.0691667	-0.0691667	ENSG00000184348	HIST1H2AK	http://www.uniprot.org/uniprot/P0C0S8	P0C0S8	130	3.38698	dynamic		12.4597	12.3423	12.0857	12.3443	12.7897	13.106
3637	0.6674	0.0349797	26	28	YES	Euteleostomi	old	ENSG00000116661	FBXO2	http://www.uniprot.org/uniprot/Q9UK22	Q9UK22	296	3.18582	dynamic		12.8647	12.6293	12.1267	12.2047	12.9463	13.3483	13.3933	13.5777	13.6743	13.7983	-0.282667	-0.518	-1.02067	-0.942667	-0.201	0.201	0.246	0.430333	0.527	0.651	ENSG00000188505	NCCRP1	http://www.uniprot.org/uniprot/Q6ZVX7	Q6ZVX7	275	85.1735	dynamic	3	9.39533	9.53567	11.9093	13.5853	14.5247	15.156
3255	0.6667	0.035271	12	17	YES	Bilateria	old	ENSG00000054598	FOXC1	http://www.uniprot.org/uniprot/Q12948	Q12948	553	2.52101	dynamic		11.2563	11.7647	12.108	12.4473	12.0437	12.2373	12.1313	12.5293	12.5007	12.5903	-0.928	-0.419667	-0.0763333	0.263	-0.140667	0.053	-0.053	0.345	0.316333	0.406	ENSG00000164379	FOXQ1	http://www.uniprot.org/uniprot/Q9C009	Q9C009	403	9.10084	dynamic	5	10.0663	9.277	10.974	11.9473	12.463	12.1967
4	0.6659	0.0355568	17	20	YES	Bilateria	old	ENSG00000196182	STK40	http://www.uniprot.org/uniprot/Q8N2I9	Q8N2I9	435	2.52334	dynamic		12.3323	13.651	13.321	13.5073	13.6677	13.489	13.3967	13.225	13.1827	13.071	-1.0265	0.292167	-0.0378333	0.1485	0.308833	0.130167	0.0378333	-0.133833	-0.176167	-0.287833	ENSG00000173334	TRIB1	http://www.uniprot.org/uniprot/B4DMM6	B4DMM6	206	3.65955	dynamic		12.9313	13.8867	14.5753	14.3847	14.236	13.886
3251	0.665	0.0358873	48	48	YES	Amniota	intermediate	ENSG00000006075	CCL3	http://www.uniprot.org/uniprot/P10147	P10147	92	23.8569	dynamic	2	6.32033	9.059	10.89	8.923	7.182	6.67967	6.61633	6.325	6.31367	6.409	-0.327667	2.411	4.242	2.275	0.534	0.0316667	-0.0316667	-0.323	-0.334333	-0.239	ENSG00000161570	CCL5	http://www.uniprot.org/uniprot/P13501	P13501	91	4.50231	dynamic	2	6.20367	7.28833	8.37433	8.16733	7.96067	7.69733
3080	0.6649	0.0359324	43	42	YES	Eutheria	intermediate	ENSG00000137965	IFI44	http://www.uniprot.org/uniprot/C9JUM8	C9JUM8	195	4.20178	dynamic	5	10.7747	10.1033	10.9063	11.6047	11.854	12.1743	12.0973	11.7027	11.6063	11.7087	-0.879833	-1.55117	-0.748167	-0.0498333	0.1995	0.519833	0.442833	0.0481667	-0.0481667	0.0541667	ENSG00000137959	IFI44L	http://www.uniprot.org/uniprot/C9JPJ0	C9JPJ0	97	3.17187	dynamic		8.99267	8.80767	8.378	8.56167	9.192	9.86533
162	0.6628	0.0367324	20	28	YES	Bilateria	old	ENSG00000159346	ADIPOR1	http://www.uniprot.org/uniprot/Q96A54	Q96A54	375	2.26577	dynamic		12.312	12.7633	13.1023	13.1583	13.167	13.3053	13.375	13.3927	13.492	13.3113	-0.924167	-0.472833	-0.133833	-0.0778333	-0.0691667	0.0691667	0.138833	0.1565	0.255833	0.0751667	ENSG00000162073	PAQR4	http://www.uniprot.org/uniprot/I3L265	I3L265	199	2.48343	dynamic		10.4477	9.90533	10.3217	10.604	11.119	11.2177
3889	0.6617	0.0371642	17	10	YES	Vertebrata	old	ENSG00000109881	CCDC34	http://www.uniprot.org/uniprot/Q96HJ3	Q96HJ3	373	5.39641	dynamic	7	12.0633	11.1463	9.985	9.63133	9.881	10.1363	10.4157	10.895	11.1693	11.413	1.408	0.491	-0.670333	-1.024	-0.774333	-0.519	-0.239667	0.239667	0.514	0.757667	ENSG00000164114	MAP9	http://www.uniprot.org/uniprot/A2VCS9	#REF!	488	2.20177	dynamic		10.8637	9.96633	9.75533	10.0357	10.28	10.5123
3015	0.6614	0.0372814	51	58	YES	Vertebrata	old	ENSG00000198964	SGMS1	http://www.uniprot.org/uniprot/Q86VZ5	Q86VZ5	419	2.79917	dynamic		10.841	11.838	11.0883	10.98	10.9003	10.5087	10.4547	10.4717	10.353	10.3983	0.166167	1.16317	0.4135	0.305167	0.2255	-0.166167	-0.220167	-0.203167	-0.321833	-0.2765	ENSG00000164023	SGMS2	http://www.uniprot.org/uniprot/E5RGG5	E5RGG5	44	3.16455	dynamic		7.996	9.658	9.341	9.25333	9.24467	9.11167
1396	0.661	0.0374404	6	9	YES	Chordata	old	ENSG00000133816	MICAL2	http://www.uniprot.org/uniprot/O94851	O94851	1124	2.25272	dynamic		9.085	9.53067	9.11367	8.76267	8.603	8.38	8.359	8.494	8.579	8.61967	0.473667	0.919333	0.502333	0.151333	-0.00833333	-0.231333	-0.252333	-0.117333	-0.0323333	0.00833333	ENSG00000133808	MICALCL	http://www.uniprot.org/uniprot/E9PRG5	E9PRG5	29	3.73472	dynamic		10.5567	11.237	10.1367	10.0227	10.6073	10.391
1136	0.6602	0.0377615	47	52	YES	Vertebrata	old	ENSG00000147862	NFIB	http://www.uniprot.org/uniprot/Q5VW27	Q5VW27	487	3.41133	dynamic		10.7823	10.412	9.477	9.012	9.254	9.238	9.355	9.60833	9.64367	9.995	1.23967	0.869333	-0.0656667	-0.530667	-0.288667	-0.304667	-0.187667	0.0656667	0.101	0.452333	ENSG00000008441	NFIX	http://www.uniprot.org/uniprot/K7EKH0	K7EKH0	128	2.10283	dynamic		7.78367	7.125	6.71133	6.97333	7.05967	7.12233
1057	0.6601	0.0378035	52	57	YES	Vertebrata	old	ENSG00000182759	MAFA	http://www.uniprot.org/uniprot/Q8NHW3	Q8NHW3	353	2.01066	dynamic		11.1447	11.1823	11.09	10.618	10.672	10.4517	10.3017	10.3083	10.1747	10.3207	0.609833	0.6475	0.555167	0.0831667	0.137167	-0.0831667	-0.233167	-0.2265	-0.360167	-0.214167	ENSG00000204103	MAFB	http://www.uniprot.org/uniprot/Q9Y5Q3	Q9Y5Q3	323	13.3306	dynamic	2	10.929	14.2327	13.91	13.3597	12.4013	11.907
1288	0.657	0.0390336	24	4	YES	Bilateria	old	ENSG00000187951	ARHGAP11B	http://www.uniprot.org/uniprot/Q3KRB8	Q3KRB8	267	2.54853	dynamic		8.337	8.24233	7.522	7.071	6.98733	7.08533	7.12067	7.162	7.209	7.33667	1.1515	1.05683	0.3365	-0.1145	-0.198167	-0.100167	-0.0648333	-0.0235	0.0235	0.151167	ENSG00000164741	DLC1	http://www.uniprot.org/uniprot/R4GMP5	R4GMP5	75	2.48285	dynamic		7.75067	8.417	7.693	7.76033	7.65233	7.296
3216	0.6552	0.0397427	61	61	YES	Vertebrata	old	ENSG00000137801	THBS1	http://www.uniprot.org/uniprot/A8MZG1	A8MZG1	94	4.01296	dynamic	1	15.4647	15.3057	14.5207	14.7757	14.608	14.054	13.8033	13.5013	13.531	13.46	1.17733	1.01833	0.233333	0.488333	0.320667	-0.233333	-0.484	-0.786	-0.756333	-0.827333	ENSG00000186340	THBS2	http://www.uniprot.org/uniprot/Q5RI53	Q5RI53	83	21.9528	dynamic	7	14.154	12.1193	9.81033	9.911	9.69767	9.70767
3386	0.6545	0.0400148	44	41	YES	Vertebrata	old	ENSG00000100292	HMOX1	http://www.uniprot.org/uniprot/B1AHA8	B1AHA8	187	15.3553	dynamic	4	10.535	11.8527	14.4757	13.939	13.649	13.8143	13.5043	13.0207	12.5733	12.0613	-2.7275	-1.40983	1.21317	0.6765	0.3865	0.551833	0.241833	-0.241833	-0.689167	-1.20117	ENSG00000103415	HMOX2	http://www.uniprot.org/uniprot/I3L276	I3L276	110	2.02137	dynamic		14.2787	14.0783	14.423	14.9517	15.0937	14.9573
3640	0.654	0.0402309	16	50	YES	Euteleostomi	old	ENSG00000139289	PHLDA1	http://www.uniprot.org/uniprot/Q8WV24	Q8WV24	401	3.43426	dynamic		11.0547	11.3857	11.354	11.919	12.609	12.8347	12.76	12.6077	12.5643	12.436	-1.4455	-1.1145	-1.14617	-0.581167	0.108833	0.3345	0.259833	0.1075	0.0641667	-0.0641667	ENSG00000174307	PHLDA3	http://www.uniprot.org/uniprot/Q9Y5J5	Q9Y5J5	127	2.85535	dynamic		12.328	13.2047	13.3637	13.668	13.8417	13.6543
2150	0.6531	0.040599	33	30	YES	Euteleostomi	old	ENSG00000164674	SYTL3	http://www.uniprot.org/uniprot/Q4VX76	Q4VX76	610	2.04014	dynamic		7.06167	6.822	7.12367	7.39767	7.85067	7.72933	7.43967	7.43767	7.455	7.47333	-0.377	-0.616667	-0.315	-0.041	0.412	0.290667	0.001	-0.001	0.0163333	0.0346667	ENSG00000102362	SYTL4	http://www.uniprot.org/uniprot/Q96C24	Q96C24	671	3.53734	dynamic		7.29133	6.97533	7.053	7.63467	7.99867	8.11867
3847	0.6529	0.0406965	52	62	YES	Theria	intermediate	ENSG00000187223	LCE2D	http://www.uniprot.org/uniprot/Q5TA82	Q5TA82	110	2.64329	dynamic		6.43767	6.42433	6.47933	6.549	7.40133	7.82667	7.79767	7.69367	7.41233	7.23	-0.878	-0.891333	-0.836333	-0.766667	0.0856667	0.511	0.482	0.378	0.0966667	-0.0856667	ENSG00000185966	LCE3E	http://www.uniprot.org/uniprot/Q5T5B0	Q5T5B0	92	14.3668	dynamic	4	6.754	7.39833	9.054	10.0957	10.5597	10.5987
2656	0.6505	0.0416885	34	37	YES	Tetrapoda	intermediate	ENSG00000197632	SERPINB2	http://www.uniprot.org/uniprot/E7EPJ9	E7EPJ9	161	89.9468	dynamic	4	9.548	15.111	15.544	15.8183	16.039	15.885	15.6583	15.1837	15.148	14.7827	-5.81583	-0.252833	0.180167	0.4545	0.675167	0.521167	0.2945	-0.180167	-0.215833	-0.581167	ENSG00000166396	SERPINB7	http://www.uniprot.org/uniprot/C9JM00	C9JM00	165	10.019	dynamic	3	11.161	11.568	12.324	13.5157	14.249	14.4857
1715	0.6503	0.0417646	18	35	YES	Bilateria	old	ENSG00000184792	OSBP2	http://www.uniprot.org/uniprot/Q969R2	Q969R2	916	4.9864	dynamic	2	6.584	8.902	8.77067	8.26667	7.92967	8.06567	8.17333	7.967	7.73133	7.44867	-1.43233	0.885667	0.754333	0.250333	-0.0866667	0.0493333	0.157	-0.0493333	-0.285	-0.567667	ENSG00000130703	OSBPL2	http://www.uniprot.org/uniprot/E7ET92	E7ET92	370	2.19517	dynamic		10.2893	10.9127	11.4237	11.3297	11.3293	11.2917
3575	0.6503	0.0417544	65	62	YES	Chordata	old	ENSG00000198513	ATL1	http://www.uniprot.org/uniprot/Q8WXF7	Q8WXF7	558	3.5603	dynamic		7.97133	9.14467	8.62067	8.62733	9.097	9.32033	9.45233	9.60767	9.80333	9.782	-1.26117	-0.0878333	-0.611833	-0.605167	-0.1355	0.0878333	0.219833	0.375167	0.570833	0.5495	ENSG00000119787	ATL2	http://www.uniprot.org/uniprot/F8WBH0	F8WBH0	93	3.65702	dynamic		12.2463	11.599	12.613	12.8383	12.8413	13.11
1922	0.6481	0.042716	11	17	YES	Bilateria	old	ENSG00000139626	ITGB7	http://www.uniprot.org/uniprot/F8W186	F8W186	89	5.76239	dynamic	4	8.47933	9.05767	10.278	10.767	10.968	11.006	10.8333	10.6247	10.4257	10.211	-2.04583	-1.4675	-0.247167	0.241833	0.442833	0.480833	0.308167	0.0995	-0.0995	-0.314167	ENSG00000198542	ITGBL1	http://www.uniprot.org/uniprot/B3KTP1	B3KTP1	353	3.89332	dynamic		7.84267	8.56967	8.838	8.73267	8.996	9.01567
4	0.648	0.0427543	10	20	YES	Bilateria	old	ENSG00000174672	BRSK2	http://www.uniprot.org/uniprot/Q8IWQ3	Q8IWQ3	736	2.68949	dynamic		7.90733	9.00833	8.49233	8.42633	7.976	7.85967	8.20933	7.963	7.64567	7.581	-0.0621667	1.03883	0.522833	0.456833	0.0065	-0.109833	0.239833	-0.0065	-0.323833	-0.3885	ENSG00000173334	TRIB1	http://www.uniprot.org/uniprot/B4DMM6	B4DMM6	206	3.65955	dynamic		12.9313	13.8867	14.5753	14.3847	14.236	13.886
2406	0.6476	0.0428978	56	56	YES	Vertebrata	old	ENSG00000138641	HERC3	http://www.uniprot.org/uniprot/C9JKA7	C9JKA7	128	2.34513	dynamic		7.16133	6.87633	7.369	7.95467	8.06033	8.106	8.042	7.68667	7.43133	7.32433	-0.397667	-0.682667	-0.19	0.395667	0.501333	0.547	0.483	0.127667	-0.127667	-0.234667	ENSG00000148634	HERC4	http://www.uniprot.org/uniprot/H0Y6K7	H0Y6K7	399	3.27312	dynamic		10.8627	12.0507	12.077	12.1213	12.2613	12.479
436	0.6473	0.043037	54	50	YES	Vertebrata	old	ENSG00000139625	MAP3K12	http://www.uniprot.org/uniprot/Q12852	Q12852	859	2.63353	dynamic		7.583	6.687	6.59467	7.03533	7.46167	7.73633	7.75933	7.89133	7.99167	7.98267	-0.0766667	-0.972667	-1.065	-0.624333	-0.198	0.0766667	0.0996667	0.231667	0.332	0.323	ENSG00000073803	MAP3K13	http://www.uniprot.org/uniprot/C9J4W2	C9J4W2	137	3.39874	dynamic		6.488	7.25567	7.00167	7.14867	7.79567	7.63867
513	0.6471	0.0431151	28	28	YES	Bilateria	old	ENSG00000135604	STX11	http://www.uniprot.org/uniprot/O75558	O75558	287	3.3473	dynamic		6.97133	8.71433	7.81767	7.464	7.37967	7.267	7.15067	7.11967	7.144	7.069	-0.2375	1.5055	0.608833	0.255167	0.170833	0.0581667	-0.0581667	-0.0891667	-0.0648333	-0.139833	ENSG00000106089	STX1A	http://www.uniprot.org/uniprot/A8MZ54	A8MZ54	280	2.28416	dynamic		10.6743	11.252	11.154	10.9473	11.3293	10.9327
169	0.6453	0.0438888	23	14	YES	Bilateria	old	ENSG00000169926	KLF13	http://www.uniprot.org/uniprot/Q9Y2Y9	Q9Y2Y9	288	2.10964	dynamic		14.243	14.9107	14.2273	14.3253	14.1963	13.928	13.8573	13.8517	13.9543	13.8337	0.167667	0.835333	0.152	0.25	0.121	-0.147333	-0.218	-0.223667	-0.121	-0.241667	ENSG00000136826	KLF4	http://www.uniprot.org/uniprot/B7ZBT2	B7ZBT2	22	2.75745	dynamic		9.464	10.9273	10.2527	10.6017	10.4857	10.3477
1119	0.6453	0.0439038	19	25	YES	Bilateria	old	ENSG00000251493	FOXD1	http://www.uniprot.org/uniprot/Q16676	Q16676	465	2.69821	dynamic		11.5103	12.1493	12.2727	12.1043	11.877	11.6887	11.5007	11.0787	11.021	10.8407	-0.0891667	0.549833	0.673167	0.504833	0.2775	0.0891667	-0.0988333	-0.520833	-0.5785	-0.758833	ENSG00000176678	FOXL1	http://www.uniprot.org/uniprot/M0R279	M0R279	114	2.06862	dynamic		8.67533	8.00167	8.777	8.60667	8.17767	7.77967
710	0.6452	0.0439696	21	24	YES	Vertebrata	old	ENSG00000170293	CMTM8	http://www.uniprot.org/uniprot/Q8IZV2	Q8IZV2	173	2.14454	dynamic		9.001	8.40933	8.834	8.702	8.75567	9.04267	9.28933	9.334	9.41967	9.51	-0.0208333	-0.6125	-0.187833	-0.319833	-0.266167	0.0208333	0.2675	0.312167	0.397833	0.488167	ENSG00000144063	MALL	http://www.uniprot.org/uniprot/C9IZ55	C9IZ55	55	11.22	dynamic	3	13.068	12.9387	13.928	15.3267	16.091	16.4267
1252	0.645	0.0440426	40	40	YES	Euteleostomi	old	ENSG00000130066	SAT1	http://www.uniprot.org/uniprot/P21673	P21673	171	3.98064	dynamic		14.298	14.5063	14.314	13.771	14.048	14.657	14.956	15.0077	15.3833	15.764	-0.283667	-0.0753333	-0.267667	-0.810667	-0.533667	0.0753333	0.374333	0.426	0.801667	1.18233	ENSG00000141504	SAT2	http://www.uniprot.org/uniprot/I3L2W7	I3L2W7	41	2.07292	dynamic		13.9453	13.4383	13.8073	13.9943	14.148	14.2773
1429	0.6449	0.0440871	37	27	YES	Vertebrata	old	ENSG00000129194	SOX15	http://www.uniprot.org/uniprot/B4DWU7	B4DWU7	178	2.34784	dynamic		8.78033	8.785	9.24733	9.31967	9.19567	8.847	8.68	8.353	8.303	8.08833	-0.00233333	0.00233333	0.464667	0.537	0.413	0.0643333	-0.102667	-0.429667	-0.479667	-0.694333	ENSG00000181449	SOX2	http://www.uniprot.org/uniprot/P48431	P48431	317	2.03214	dynamic		7.55067	6.52767	7.43433	7.51467	7.19233	6.928
532	0.644	0.0444933	14	24	YES	Bilateria	old	ENSG00000144908	ALDH1L1	http://www.uniprot.org/uniprot/O75891	O75891	902	2.92006	dynamic		7.77667	7.769	7.275	7.039	6.88467	7.23533	7.377	7.68767	8.03767	8.43067	0.244333	0.236667	-0.257333	-0.493333	-0.647667	-0.297	-0.155333	0.155333	0.505333	0.898333	ENSG00000164904	ALDH7A1	http://www.uniprot.org/uniprot/F8WDY6	F8WDY6	77	3.23179	dynamic		14.305	14.0607	13.5493	12.9853	12.64	12.6127
1882	0.6433	0.0447709	48	43	YES	Euteleostomi	old	ENSG00000198830	HMGN2	http://www.uniprot.org/uniprot/P05204	P05204	90	3.02234	dynamic		17.1563	16.722	16.0007	15.5607	15.648	15.7433	15.9047	16.2433	16.463	16.673	1.03433	0.6	-0.121333	-0.561333	-0.474	-0.378667	-0.217333	0.121333	0.341	0.551	ENSG00000118418	HMGN3	http://www.uniprot.org/uniprot/Q15651	Q15651	99	2.78498	dynamic		11.688	11.242	10.3773	10.3317	10.9107	11.324
1682	0.6429	0.0449522	25	16	YES	Eutheria	intermediate	ENSG00000198908	BHLHB9	http://www.uniprot.org/uniprot/Q6PI77	Q6PI77	547	2.5865	dynamic		7.557	7.41267	8.16667	8.76167	8.78367	8.55833	8.572	8.482	8.29067	8.08533	-0.829333	-0.973667	-0.219667	0.375333	0.397333	0.172	0.185667	0.0956667	-0.0956667	-0.301	ENSG00000158301	GPRASP2	http://www.uniprot.org/uniprot/Q96D09	Q96D09	838	2.77599	dynamic		9.27033	8.01833	8.69967	9.22567	9.33667	9.363
1013	0.6417	0.0454792	32	32	YES	Vertebrata	old	ENSG00000135046	ANXA1	http://www.uniprot.org/uniprot/Q5T3N0	Q5T3N0	115	2.50996	dynamic		16.6557	17.1763	17.6877	17.8693	17.9587	17.9683	17.9833	17.8717	17.8467	17.8033	-1.20233	-0.681667	-0.170333	0.0113333	0.100667	0.110333	0.125333	0.0136667	-0.0113333	-0.0546667	ENSG00000143412	ANXA9	http://www.uniprot.org/uniprot/O76027	O76027	345	31.197	dynamic	8	6.90567	6.74567	7.02033	7.88067	8.90633	9.957
3847	0.6417	0.0455164	47	55	YES	Theria	intermediate	ENSG00000159455	LCE2B	http://www.uniprot.org/uniprot/O14633	O14633	110	2.50186	dynamic		6.31533	6.51633	6.307	6.359	7.18367	7.603	7.63	7.43533	7.422	7.172	-0.8625	-0.6615	-0.870833	-0.818833	0.00583333	0.425167	0.452167	0.2575	0.244167	-0.00583333	ENSG00000244057	LCE3C	http://www.uniprot.org/uniprot/Q5T5A8	Q5T5A8	94	2.76638	dynamic		6.51433	6.55633	7.09233	7.57567	7.873	7.98233
464	0.6416	0.0455271	23	14	YES	Bilateria	old	ENSG00000169756	LIMS1	http://www.uniprot.org/uniprot/A8MUY2	A8MUY2	117	2.33755	dynamic		10.9903	11.6683	11.195	11.226	11.0537	10.8277	10.8173	10.5387	10.5197	10.4433	0.0813333	0.759333	0.286	0.317	0.144667	-0.0813333	-0.0916667	-0.370333	-0.389333	-0.465667	ENSG00000163110	PDLIM5	http://www.uniprot.org/uniprot/D6RGG6	D6RGG6	47	2.43457	dynamic		12.5017	13.7853	13.31	12.931	12.9197	12.8523
2556	0.6409	0.0458451	45	46	YES	Euteleostomi	old	ENSG00000188686	SCXA	http://www.uniprot.org/uniprot/Q7RTU7	Q7RTU7	201	3.54717	dynamic		8.068	8.968	9.81833	9.89467	9.71233	9.292	9.17833	9.046	8.94333	8.76333	-1.04417	-0.144167	0.706167	0.7825	0.600167	0.179833	0.0661667	-0.0661667	-0.168833	-0.348833	ENSG00000125878	TCF15	http://www.uniprot.org/uniprot/Q12870	Q12870	199	7.89716	dynamic	2	9.54267	10.9737	11.529	11.189	10.2443	9.80633
902	0.6395	0.0464992	14	27	YES	Euteleostomi	old	ENSG00000149418	ST14	http://www.uniprot.org/uniprot/Q9Y5Y6	Q9Y5Y6	855	2.79336	dynamic		13.4187	14.464	14.9007	14.838	14.703	14.6197	14.6043	14.7707	14.7527	14.777	-1.30917	-0.263833	0.172833	0.110167	-0.0248333	-0.108167	-0.1235	0.0428333	0.0248333	0.0491667	ENSG00000137648	TMPRSS4	http://www.uniprot.org/uniprot/E7ESG9	E7ESG9	290	14.6856	dynamic	3	7.19267	7.175	8.68567	9.62833	10.111	10.512
3847	0.6395	0.0464843	30	27	YES	Theria	intermediate	ENSG00000169509	CRCT1	http://www.uniprot.org/uniprot/Q9UGL9	Q9UGL9	99	174.934	dynamic	3	9.21333	11.6313	14.992	15.937	16.5313	16.664	16.5237	15.9653	15.548	14.7563	-6.52917	-4.11117	-0.7505	0.1945	0.788833	0.9215	0.781167	0.222833	-0.1945	-0.986167	ENSG00000159455	LCE2B	http://www.uniprot.org/uniprot/O14633	O14633	110	2.50186	dynamic		6.31533	6.51633	6.307	6.359	7.18367	7.603
1744	0.6378	0.0472342	98	99	YES	Mammalia	intermediate	ENSG00000196866	HIST1H2AD	http://www.uniprot.org/uniprot/P20671	P20671	130	5.67781	dynamic	5	10.8443	11.5813	12.1113	12.864	13.2747	13.3497	13.297	13.334	13.3147	13.2373	-2.41167	-1.67467	-1.14467	-0.392	0.0186667	0.0936667	0.041	0.078	0.0586667	-0.0186667	ENSG00000184825	HIST1H2AH	http://www.uniprot.org/uniprot/Q96KK5	Q96KK5	128	3.08727	dynamic		11.965	11.841	11.6057	11.763	12.121	12.4263
1872	0.6368	0.047722	47	51	YES	Euteleostomi	old	ENSG00000153046	CDYL	http://www.uniprot.org/uniprot/Q9Y232	Q9Y232	598	3.19172	dynamic		9.92033	11.3053	10.849	10.366	10.1097	9.92633	9.92467	9.64167	9.864	9.631	-0.00516667	1.37983	0.9235	0.4405	0.184167	0.000833333	-0.000833333	-0.283833	-0.0615	-0.2945	ENSG00000166446	CDYL2	http://www.uniprot.org/uniprot/H3BS17	H3BS17	218	2.63171	dynamic		7.29133	8.039	8.126	8.458	8.377	7.88033
194	0.6356	0.0482617	17	17	YES	Bilateria	old	ENSG00000144366	GULP1	http://www.uniprot.org/uniprot/Q9UBP9	Q9UBP9	304	7.66525	dynamic	5	7.148	7.11567	8.50433	9.688	10.054	9.97733	9.82433	9.66633	9.31333	8.96033	-2.34183	-2.37417	-0.9855	0.198167	0.564167	0.4875	0.3345	0.1765	-0.1765	-0.5295	ENSG00000157978	LDLRAP1	http://www.uniprot.org/uniprot/Q5SW96	Q5SW96	308	2.16295	dynamic		10.1607	9.13267	9.44033	10.095	10.2457	10.1957
1583	0.6332	0.0493985	34	18	YES	Bilateria	old	ENSG00000160746	ANO10	http://www.uniprot.org/uniprot/Q9NW15	Q9NW15	660	2.03402	dynamic		13.555	13.0167	12.9743	13.206	13.4433	13.636	13.6957	13.887	13.933	13.9987	-0.0405	-0.578833	-0.621167	-0.3895	-0.152167	0.0405	0.100167	0.2915	0.3375	0.403167	ENSG00000074855	ANO8	http://www.uniprot.org/uniprot/M0QYD2	M0QYD2	581	4.58525	dynamic	5	8.229	7.881	8.39733	9.23367	9.549	9.97867
2475	0.6316	0.050137	19	29	YES	Chordata	old	ENSG00000188290	HES4	http://www.uniprot.org/uniprot/Q9HCC6	Q9HCC6	221	4.36203	dynamic	8	14.3247	14.8483	14.257	14.3557	14.9927	15.5203	15.712	15.9093	16.2117	16.382	-0.931833	-0.408167	-0.9995	-0.900833	-0.263833	0.263833	0.4555	0.652833	0.955167	1.1255	ENSG00000197921	HES5	http://www.uniprot.org/uniprot/Q5TA89	Q5TA89	166	16.664	dynamic	3	8.20933	7.534	9.047	10.9873	11.2657	11.5927
979	0.6311	0.0503566	30	30	YES	Chordata	old	ENSG00000076351	SLC46A1	http://www.uniprot.org/uniprot/Q96NT5	Q96NT5	459	3.22731	dynamic		8.77533	8.128	9.28367	9.80233	9.69833	9.72133	9.766	9.81833	9.569	9.40467	-0.858333	-1.50567	-0.35	0.168667	0.0646667	0.0876667	0.132333	0.184667	-0.0646667	-0.229	ENSG00000139508	SLC46A3	http://www.uniprot.org/uniprot/Q7Z3Q1	Q7Z3Q1	461	2.72515	dynamic		6.93767	7.051	8.17267	8.384	8.20967	7.90467
851	0.6297	0.0510442	41	39	YES	Vertebrata	old	ENSG00000179172	HNRNPCL1	http://www.uniprot.org/uniprot/O60812	O60812	293	2.37402	dynamic		10.13	9.86467	9.872	9.32533	8.88267	9.07	9.08367	9.381	9.28667	9.313	0.810833	0.5455	0.552833	0.00616667	-0.4365	-0.249167	-0.2355	0.0618333	-0.0325	-0.00616667	ENSG00000125970	RALY	http://www.uniprot.org/uniprot/Q5QPM0	Q5QPM0	172	2.30431	dynamic		12.0617	12.5067	12.5143	12.053	11.8627	11.66
3847	0.6289	0.0514152	52	62	YES	Theria	intermediate	ENSG00000159455	LCE2B	http://www.uniprot.org/uniprot/O14633	O14633	110	2.50186	dynamic		6.31533	6.51633	6.307	6.359	7.18367	7.603	7.63	7.43533	7.422	7.172	-0.8625	-0.6615	-0.870833	-0.818833	0.00583333	0.425167	0.452167	0.2575	0.244167	-0.00583333	ENSG00000163202	LCE3D	http://www.uniprot.org/uniprot/Q9BYE3	Q9BYE3	92	59.2332	dynamic	3	7.79533	8.65367	11.516	12.8447	13.612	13.6837
404	0.6286	0.0515565	43	41	YES	Euteleostomi	old	ENSG00000162981	FAM84A	http://www.uniprot.org/uniprot/Q96KN4	Q96KN4	292	9.84233	dynamic	5	9.87467	10.081	12.104	12.3727	12.4907	12.668	13.0363	13.102	13.116	13.1737	-2.70467	-2.49833	-0.475333	-0.206667	-0.0886667	0.0886667	0.457	0.522667	0.536667	0.594333	ENSG00000168672	FAM84B	http://www.uniprot.org/uniprot/Q96KN1	Q96KN1	310	2.7882	dynamic		11.0727	12.2953	12.3127	12.0643	12.2097	12.3883
1233	0.6281	0.0518185	22	21	YES	Bilateria	old	ENSG00000134285	FKBP11	http://www.uniprot.org/uniprot/Q9NYL4	Q9NYL4	201	2.42335	dynamic		12.6633	12.4843	12.545	12.5087	12.3897	12.332	12.2197	11.934	11.631	11.3863	0.3025	0.1235	0.184167	0.147833	0.0288333	-0.0288333	-0.141167	-0.426833	-0.729833	-0.9745	ENSG00000106080	FKBP14	http://www.uniprot.org/uniprot/Q9NWM8	Q9NWM8	211	2.89053	dynamic		10.7487	11.2263	12.1017	12.0613	11.4227	11.0243
1744	0.6279	0.0519288	97	98	YES	Mammalia	intermediate	ENSG00000196866	HIST1H2AD	http://www.uniprot.org/uniprot/P20671	P20671	130	5.67781	dynamic	5	10.8443	11.5813	12.1113	12.864	13.2747	13.3497	13.297	13.334	13.3147	13.2373	-2.41167	-1.67467	-1.14467	-0.392	0.0186667	0.0936667	0.041	0.078	0.0586667	-0.0186667	ENSG00000182611	HIST1H2AJ	http://www.uniprot.org/uniprot/Q99878	Q99878	128	3.32111	dynamic		12.724	12.5213	12.3133	12.5303	12.8537	13.169
1585	0.6268	0.0524633	37	40	YES	Euteleostomi	old	ENSG00000105516	DBP	http://www.uniprot.org/uniprot/M0QXP1	M0QXP1	262	9.7879	dynamic	5	7.44133	6.62867	6.54267	8.05133	9.348	8.58967	8.35133	8.835	9.826	9.83367	-1.02917	-1.84183	-1.92783	-0.419167	0.8775	0.119167	-0.119167	0.3645	1.3555	1.36317	ENSG00000167074	TEF	http://www.uniprot.org/uniprot/H0Y797	H0Y797	184	7.93557	dynamic	6	9.234	8.31433	7.21167	9.16433	10.2	9.11333
2327	0.6255	0.0531019	49	50	YES	Euteleostomi	old	ENSG00000170989	S1PR1	http://www.uniprot.org/uniprot/P21453	P21453	382	4.76013	dynamic	2	8.491	9.85	9.83367	10.4037	10.057	9.45633	9.08267	8.66767	8.469	8.15267	-0.7785	0.5805	0.564167	1.13417	0.7875	0.186833	-0.186833	-0.601833	-0.8005	-1.11683	ENSG00000213694	S1PR3	http://www.uniprot.org/uniprot/Q99500	Q99500	378	2.73271	dynamic		9.591	10.7097	10.047	9.64	9.809	9.95967
1908	0.6248	0.0534503	39	43	YES	Euteleostomi	old	ENSG00000130475	FCHO1	http://www.uniprot.org/uniprot/O14526	O14526	889	3.22657	dynamic		10.8697	9.94	9.81867	10.645	11.171	11.2293	11.1493	11.2417	11.364	11.5087	-0.2905	-1.22017	-1.3415	-0.515167	0.0108333	0.0691667	-0.0108333	0.0815	0.203833	0.3485	ENSG00000157107	FCHO2	http://www.uniprot.org/uniprot/H0YAE2	H0YAE2	232	2.9019	dynamic		9.24367	9.558	9.982	10.4547	10.6553	10.7063
2327	0.6242	0.0537271	34	34	YES	Vertebrata	old	ENSG00000170989	S1PR1	http://www.uniprot.org/uniprot/P21453	P21453	382	4.76013	dynamic	2	8.491	9.85	9.83367	10.4037	10.057	9.45633	9.08267	8.66767	8.469	8.15267	-0.7785	0.5805	0.564167	1.13417	0.7875	0.186833	-0.186833	-0.601833	-0.8005	-1.11683	ENSG00000125910	S1PR4	http://www.uniprot.org/uniprot/O95977	O95977	384	3.63511	dynamic		7.23733	8.06133	9.09933	8.98033	8.80233	9.04233
3441	0.6242	0.0537323	12	22	YES	Vertebrata	old	ENSG00000168970	JMJD7-PLA2G4B	http://www.uniprot.org/uniprot/H0Y9G9	H0Y9G9	81	4.95654	dynamic	4	12.1683	11.3633	12.8983	13.5697	13.6387	13.6727	13.3823	12.8323	12.2637	11.8323	-0.697	-1.502	0.033	0.704333	0.773333	0.807333	0.517	-0.033	-0.601667	-1.033	ENSG00000105499	PLA2G4C	http://www.uniprot.org/uniprot/M0QZB1	M0QZB1	214	2.2868	dynamic		6.787	6.81533	7.219	7.293	7.583	7.98033
2440	0.6239	0.0538759	57	56	YES	Vertebrata	old	ENSG00000134317	GRHL1	http://www.uniprot.org/uniprot/Q9NZI5	Q9NZI5	618	8.23061	dynamic	5	9.929	10.433	12.3097	12.551	12.322	12.715	12.956	12.97	12.7753	12.6963	-2.69467	-2.19067	-0.314	-0.0726667	-0.301667	0.0913333	0.332333	0.346333	0.151667	0.0726667	ENSG00000083307	GRHL2	http://www.uniprot.org/uniprot/Q6ISB3	Q6ISB3	625	2.16345	dynamic		9.13967	8.68267	8.83467	9.12933	9.177	9.32233
[truncated: 10,675 more rows]
[truncated: 14 more columns]

## Sheet: r<=-0.6
Family	r	p-value	Homology To Gene1	Homology To Gene2	Ancestor	Age	Both Genes FoldChange>4	Both Genes FoldChange>2	GeneEnsemblId1	Gene1		UnitProt1	Sequence Length	Fold Change	ExpClass	IfSupDyn Cluster#	Gene1 Expression in Skin										Gene1 Expression in Skin - Median Centred - Better for Visualization										GeneEnsemblId2	Gene2		UnitProt2	Sequence Length	Fold Change	ExpClass	IfSupDyn Cluster#	Gene2 Expression in Skin
[truncated: 1,449 more rows]
[truncated: 15 more columns]

[truncated: 1 more sheets: r=>0.6]
