# Supplementary material for: Dissecting the Calcium-Induced Differentiation of Human Primary Keratinocytes Stem Cells by Integrative and Structural Network Analyses
Source: PLoS Comput Biol. 2015 May 6;11(5):e1004256. doi: 10.1371/journal.pcbi.1004256 (PMC4422705; doi:10.1371/journal.pcbi.1004256)
Supplement: S3 Table — (XLSX) [file pcbi.1004256.s024.xlsx]

## Sheet: description
Table S3. Gene expressed changes mapped on CORUM protein complexes.
Column				Description
ComplexID				Internal complex unique identifier
CorumComplexID				CORUM complex unique identifier
ComplexName				CORUM complex name
GeneSymbol				HGNC gene symbol
UniProt/SwissProt ID				UniProt/Swiss Prot identifier
UniProt/SwissProt Accession				UniProt/Swiss Prot accession code
ExpClass				From three classes of non-dynamic, unresolved, dynamic
FoldChange				Fold change measured as difference of peak and trough within the expression timecourse
MedianExp				Median of the expression time course of a gene
SupDynCluster#				Applies only to genes which are dynamic and have fold change greater than 4 and indicates their cluster
EndPoint Switch?				Applies only to genes whose expression changes from one end to the other
ParalogousFamily#				A family identifier which links two or more genes together as paralogues.
ProteinName				Protein name and description as annoated by UniProt/SwissProt
# of Complexes	% of Complexes	# of Complexes of Completely Expressed	# of Complexes Partially Expressed	Description
84		0	0	Total number of complexes completely unexpressed in skin
1203		1049	154	Total number of complexes either fully or partially expressed in skin
79	0.280133	71	8	A: all genes (in a given CORUM complex) non-dynamic
258		229	29	B: all genes (in a given CORUM complex) non-dynamic or unresolved
158	0.175395	139	19	C: genes (in a given CORUM complex) non-dynamic + only dynamic (>2 fold + <=4 fold)
25		23	2	D: genes (in a given CORUM complex) non-dynamic + both dynamic (>2 fold) and super-dynamic (>4 fold)
28		25	3	E: genes (in a given CORUM complex) non-dynamic + only super-dynamic (>4 fold)
46	0.0889443	37	9	F: genes (in a given CORUM complex) only dynamic (>2 fold + <=4 fold)
53		47	6	G: genes(in a given CORUM complex) both dynamic (>2 fold) + super-dynamic (>4 fold)
8		7	1	H: genes(in a given CORUM complex) only super-dynamic (>4 fold)
430	0.455528	367	63	I: genes(in a given CORUM complex) unresolved + only dynamic (>2 fold + <=4 fold)
77		68	9	J: genes(in a given CORUM complex) unresolved + both dynamic (>2 fold + <=4 fold) and super-dynamic (>4 fold)
41		35	6	K: genes(in a given CORUM complex) unresolved + only super-dynamic (>4 fold)
1203	1	1048	155

## Sheet: expressed complexes
ComplexID	CorumComplexID	ComplexName	ComplexSize	GeneSymbol	ExpInSkin?	UniProt.SwissProt.ID	Hyperlink	UniProt/SwissProt Accession	ExpClass	FoldChange	MedianExp	ProteinName
328	1	BCL6-HDAC4 complex	2	BCL6	Yes	BCL6_HUMAN	http://www.uniprot.org/uniprot/P41182	P41182	Dynamic	2.51984	8.82477	B-cell lymphoma 6 protein (BCL-6) (B-cell lymphoma 5 protein) (BCL-5) (Protein LAZ-3) (Zinc finger and BTB domain-containing protein 27) (Zinc finger protein 51)
329	2	BCL6-HDAC5 complex	2	BCL6	Yes	BCL6_HUMAN	http://www.uniprot.org/uniprot/P41182	P41182	Dynamic	2.51984	8.82477	B-cell lymphoma 6 protein (BCL-6) (B-cell lymphoma 5 protein) (BCL-5) (Protein LAZ-3) (Zinc finger and BTB domain-containing protein 27) (Zinc finger protein 51)
329	2	BCL6-HDAC5 complex	2	HDAC5	Yes	HDAC5_HUMAN	http://www.uniprot.org/uniprot/Q9UQL6	Q9UQL6	Dynamic	2.67647	9.31303	Histone deacetylase 5 (HD5) (EC 3.5.1.98) (Antigen NY-CO-9)
330	3	BCL6-HDAC7 complex	2	BCL6	Yes	BCL6_HUMAN	http://www.uniprot.org/uniprot/P41182	P41182	Dynamic	2.51984	8.82477	B-cell lymphoma 6 protein (BCL-6) (B-cell lymphoma 5 protein) (BCL-5) (Protein LAZ-3) (Zinc finger and BTB domain-containing protein 27) (Zinc finger protein 51)
331	4	Multisubunit ACTR coactivator complex	4	KAT2B	Yes	KAT2B_HUMAN	http://www.uniprot.org/uniprot/Q92831	Q92831	Dynamic	3.01885	8.7051	Histone acetyltransferase KAT2B (EC 2.3.1.48) (Histone acetyltransferase PCAF) (Histone acetylase PCAF) (Lysine acetyltransferase 2B) (P300/CBP-associated factor) (P/CAF)
332	11	BLOC-3 (biogenesis of lysosome-related organelles complex 3)	2	HPS4	Yes	HPS4_HUMAN	http://www.uniprot.org/uniprot/Q9NQG7	Q9NQG7	Dynamic	2.622	10.6945	Hermansky-Pudlak syndrome 4 protein (Light-ear protein homolog)
333	12	BLOC-2 (biogenesis of lysosome-related organelles complex 2)	3	HPS5	Yes	HPS5_HUMAN	http://www.uniprot.org/uniprot/Q9UPZ3	Q9UPZ3	Dynamic	2.30484	10.5429	Hermansky-Pudlak syndrome 5 protein (Alpha-integrin-binding protein 63) (Ruby-eye protein 2 homolog) (Ru2)
334	13	MUS81-CDS1 complex	2	CDS1	Yes	CDS1_HUMAN	http://www.uniprot.org/uniprot/Q92903	Q92903	Dynamic	2.04911	12.3654	Phosphatidate cytidylyltransferase 1 (EC 2.7.7.41) (CDP-DAG synthase 1) (CDP-DG synthase 1) (CDP-diacylglycerol synthase 1) (CDS 1) (CDP-diglyceride pyrophosphorylase 1) (CDP-diglyceride synthase 1) (CTP:phosphatidate cytidylyltransferase 1)
335	15	NCOR complex	6	TBL1X	Yes	TBL1X_HUMAN	http://www.uniprot.org/uniprot/O60907	O60907	Dynamic	2.06384	8.91063	F-box-like/WD repeat-containing protein TBL1X (SMAP55) (Transducin beta-like protein 1X) (Transducin-beta-like protein 1, X-linked)
335	15	NCOR complex	6	CORO2A	Yes	COR2A_HUMAN	http://www.uniprot.org/uniprot/Q92828	Q92828	Dynamic	2.66106	12.0393	Coronin-2A (IR10) (WD repeat-containing protein 2)
337	27	Arp2/3 protein complex	7	ACTR3	Yes	ARP3_HUMAN	http://www.uniprot.org/uniprot/P61158	P61158	Dynamic	2.03684	14.5385	Actin-related protein 3 (Actin-like protein 3)
341	36	AP1 adaptor complex	8	AP1M2	Yes	AP1M2_HUMAN	http://www.uniprot.org/uniprot/Q9Y6Q5	Q9Y6Q5	Dynamic	2.179	12.4059	AP-1 complex subunit mu-2 (AP-mu chain family member mu1B) (Adaptor protein complex AP-1 mu-2 subunit) (Adaptor-related protein complex 1 mu-2 subunit) (Clathrin assembly protein complex 1 medium chain 2) (Golgi adaptor HA1/AP1 adaptin mu-2 subunit) (Mu-adaptin 2) (Mu1B-adaptin)
341	36	AP1 adaptor complex	8	AP1S3	Yes	AP1S3_HUMAN	http://www.uniprot.org/uniprot/Q96PC3	Q96PC3	Dynamic	2.41664	11.8237	AP-1 complex subunit sigma-3 (Adapter-related protein complex 1 sigma-1C subunit) (Adaptor protein complex AP-1 sigma-1C subunit) (Clathrin assembly protein complex 1 sigma-1C small chain) (Golgi adaptor HA1/AP1 adaptin sigma-1C subunit) (Sigma 1C subunit of AP-1 clathrin) (Sigma-adaptin 1C) (Sigma1C-adaptin)
341	36	AP1 adaptor complex	8	AP1S2	Yes	AP1S2_HUMAN	http://www.uniprot.org/uniprot/P56377	P56377	Dynamic	3.06737	8.80387	AP-1 complex subunit sigma-2 (Adapter-related protein complex 1 sigma-1B subunit) (Adaptor protein complex AP-1 sigma-1B subunit) (Clathrin assembly protein complex 1 sigma-1B small chain) (Golgi adaptor HA1/AP1 adaptin sigma-1B subunit) (Sigma 1B subunit of AP-1 clathrin) (Sigma-adaptin 1B) (Sigma1B-adaptin)
342	41	Mi-2/NuRD-MTA2 complex	5	MTA3	Yes	MTA3_HUMAN	http://www.uniprot.org/uniprot/Q9BTC8	Q9BTC8	Dynamic	2.46798	10.0684	Metastasis-associated protein MTA3
342	41	Mi-2/NuRD-MTA2 complex	5	BCL6	Yes	BCL6_HUMAN	http://www.uniprot.org/uniprot/P41182	P41182	Dynamic	2.51984	8.82477	B-cell lymphoma 6 protein (BCL-6) (B-cell lymphoma 5 protein) (BCL-5) (Protein LAZ-3) (Zinc finger and BTB domain-containing protein 27) (Zinc finger protein 51)
343	45	Gamma-secretase complex (APH1A, PSEN1, PSENEN, NCSTN variant)	4	PSEN1	Yes	PSN1_HUMAN	http://www.uniprot.org/uniprot/P49768	P49768	Dynamic	3.17774	11.8076	Presenilin-1 (PS-1) (EC 3.4.23.-) (Protein S182) [Cleaved into: Presenilin-1 NTF subunit; Presenilin-1 CTF subunit; Presenilin-1 CTF12 (PS1-CTF12)]
344	49	DNMT3B complex	7	SMC4	Yes	SMC4_HUMAN	http://www.uniprot.org/uniprot/Q9NTJ3	Q9NTJ3	Dynamic	3.11594	11.8674	Structural maintenance of chromosomes protein 4 (SMC protein 4) (SMC-4) (Chromosome-associated polypeptide C) (hCAP-C) (XCAP-C homolog)
344	49	DNMT3B complex	7	SMC2	Yes	SMC2_HUMAN	http://www.uniprot.org/uniprot/O95347	O95347	Dynamic	3.51129	9.8688	Structural maintenance of chromosomes protein 2 (SMC protein 2) (SMC-2) (Chromosome-associated protein E) (hCAP-E) (XCAP-E homolog)
344	49	DNMT3B complex	7	KIF4A	Yes	KIF4A_HUMAN	http://www.uniprot.org/uniprot/O95239	O95239	Dynamic	3.62337	9.9131	Chromosome-associated kinesin KIF4A (Chromokinesin-A)
344	49	DNMT3B complex	7	DNMT3B	Yes	DNM3B_HUMAN	http://www.uniprot.org/uniprot/Q9UBC3	Q9UBC3	Dynamic	3.89782	7.85863	DNA (cytosine-5)-methyltransferase 3B (Dnmt3b) (EC 2.1.1.37) (DNA methyltransferase HsaIIIB) (DNA MTase HsaIIIB) (M.HsaIIIB)
345	55	HDAC4-ERK1 complex	2	MAPK3	Yes	MK03_HUMAN	http://www.uniprot.org/uniprot/P27361	P27361	Dynamic	2.41329	9.1178	Mitogen-activated protein kinase 3 (MAP kinase 3) (MAPK 3) (EC 2.7.11.24) (ERT2) (Extracellular signal-regulated kinase 1) (ERK-1) (Insulin-stimulated MAP2 kinase) (MAP kinase isoform p44) (p44-MAPK) (Microtubule-associated protein 2 kinase) (p44-ERK1)
347	58	SMRT complex	5	TBL1X	Yes	TBL1X_HUMAN	http://www.uniprot.org/uniprot/O60907	O60907	Dynamic	2.06384	8.91063	F-box-like/WD repeat-containing protein TBL1X (SMAP55) (Transducin beta-like protein 1X) (Transducin-beta-like protein 1, X-linked)
348	59	AP3 adapter complex	7	AP3M2	Yes	AP3M2_HUMAN	http://www.uniprot.org/uniprot/P53677	P53677	Dynamic	2.30804	8.90623	AP-3 complex subunit mu-2 (Adapter-related protein complex 3 mu-2 subunit) (Clathrin assembly protein assembly protein complex 1 medium chain homolog 2) (Clathrin coat assembly protein AP47 homolog 2) (Clathrin coat-associated protein AP47 homolog 2) (Golgi adaptor AP-1 47 kDa protein homolog 2) (HA1 47 kDa subunit homolog 2) (Mu3B-adaptin) (P47B)
349	60	Interferon-stimulated gene factor 3 transcription complex ISGF3	3	STAT2	Yes	STAT2_HUMAN	http://www.uniprot.org/uniprot/P52630	P52630	Dynamic	2.0425	14.0919	Signal transducer and activator of transcription 2 (p113)
349	60	Interferon-stimulated gene factor 3 transcription complex ISGF3	3	STAT1	Yes	STAT1_HUMAN	http://www.uniprot.org/uniprot/P42224	P42224	Dynamic	2.73397	11.3682	Signal transducer and activator of transcription 1-alpha/beta (Transcription factor ISGF-3 components p91/p84)
350	61	Mi2/NuRD complex	7	RBBP7	Yes	RBBP7_HUMAN	http://www.uniprot.org/uniprot/Q16576	Q16576	Dynamic	2.21197	13.7755	Histone-binding protein RBBP7 (Histone acetyltransferase type B subunit 2) (Nucleosome-remodeling factor subunit RBAP46) (Retinoblastoma-binding protein 7) (RBBP-7) (Retinoblastoma-binding protein p46)
354	86	NUMAC complex (nucleosomal methylation activator complex)	10	SMARCC2	Yes	SMRC2_HUMAN	http://www.uniprot.org/uniprot/Q8TAQ2	Q8TAQ2	Dynamic	2.04769	13.4271	SWI/SNF complex subunit SMARCC2 (BRG1-associated factor 170) (BAF170) (SWI/SNF complex 170 kDa subunit) (SWI/SNF-related matrix-associated actin-dependent regulator of chromatin subfamily C member 2)
354	86	NUMAC complex (nucleosomal methylation activator complex)	10	SMARCD1	Yes	SMRD1_HUMAN	http://www.uniprot.org/uniprot/Q96GM5	Q96GM5	Dynamic	2.86394	11.3645	SWI/SNF-related matrix-associated actin-dependent regulator of chromatin subfamily D member 1 (60 kDa BRG-1/Brm-associated factor subunit A) (BRG1-associated factor 60A) (BAF60A) (SWI/SNF complex 60 kDa subunit)
355	87	Nup 107-160 subcomplex	9	NUP85	Yes	NUP85_HUMAN	http://www.uniprot.org/uniprot/Q9BW27	Q9BW27	Dynamic	2.36144	11.9717	Nuclear pore complex protein Nup85 (85 kDa nucleoporin) (FROUNT) (Nucleoporin Nup75) (Nucleoporin Nup85) (Pericentrin-1)
355	87	Nup 107-160 subcomplex	9	NUP37	Yes	NUP37_HUMAN	http://www.uniprot.org/uniprot/Q8NFH4	Q8NFH4	Dynamic	2.51287	11.5162	Nucleoporin Nup37 (p37) (Nup107-160 subcomplex subunit Nup37)
355	87	Nup 107-160 subcomplex	9	NUP107	Yes	NU107_HUMAN	http://www.uniprot.org/uniprot/P57740	P57740	Dynamic	2.75745	12.6793	Nuclear pore complex protein Nup107 (107 kDa nucleoporin) (Nucleoporin Nup107)
356	91	FA complex (Fanconi anemia complex), cytoplasmic	4	FANCA	Yes	FANCA_HUMAN	http://www.uniprot.org/uniprot/O15360	O15360	Dynamic	2.26629	9.1308	Fanconi anemia group A protein (Protein FACA)
356	91	FA complex (Fanconi anemia complex), cytoplasmic	4	FANCC	Yes	FANCC_HUMAN	http://www.uniprot.org/uniprot/Q00597	Q00597	Dynamic	2.58232	9.6885	Fanconi anemia group C protein (Protein FACC)
356	91	FA complex (Fanconi anemia complex), cytoplasmic	4	FANCG	Yes	FANCG_HUMAN	http://www.uniprot.org/uniprot/O15287	O15287	Dynamic	3.42001	12.2587	Fanconi anemia group G protein (Protein FACG) (DNA repair protein XRCC9)
360	98	p300-MDM2-p53 protein complex	3	TP53	Yes	P53_HUMAN	http://www.uniprot.org/uniprot/P04637	P04637	Dynamic	2.13268	7.82853	Cellular tumor antigen p53 (Antigen NY-CO-13) (Phosphoprotein p53) (Tumor suppressor p53)
361	100	hNURF complex	4	SMARCA1	Yes	SMCA1_HUMAN	http://www.uniprot.org/uniprot/P28370	P28370	Dynamic	2.17397	10.744	Probable global transcription activator SNF2L1 (EC 3.6.4.-) (ATP-dependent helicase SMARCA1) (Nucleosome-remodeling factor subunit SNF2L) (SWI/SNF-related matrix-associated actin-dependent regulator of chromatin subfamily A member 1)
361	100	hNURF complex	4	RBBP7	Yes	RBBP7_HUMAN	http://www.uniprot.org/uniprot/Q16576	Q16576	Dynamic	2.21197	13.7755	Histone-binding protein RBBP7 (Histone acetyltransferase type B subunit 2) (Nucleosome-remodeling factor subunit RBAP46) (Retinoblastoma-binding protein 7) (RBBP-7) (Retinoblastoma-binding protein p46)
362	103	RNA polymerase II holoenzyme complex	24	POLR2G	Yes	RPB7_HUMAN	http://www.uniprot.org/uniprot/P62487	P62487	Dynamic	2.00787	13.3556	DNA-directed RNA polymerase II subunit RPB7 (RNA polymerase II subunit B7) (DNA-directed RNA polymerase II subunit G) (RNA polymerase II 19 kDa subunit) (RPB19)
363	104	RNA polymerase II core complex	12	POLR2G	Yes	RPB7_HUMAN	http://www.uniprot.org/uniprot/P62487	P62487	Dynamic	2.00787	13.3556	DNA-directed RNA polymerase II subunit RPB7 (RNA polymerase II subunit B7) (DNA-directed RNA polymerase II subunit G) (RNA polymerase II 19 kDa subunit) (RPB19)
365	114	SNAPc (small nuclear RNA-activating protein) complex	5	SNAPC3	Yes	SNPC3_HUMAN	http://www.uniprot.org/uniprot/Q92966	Q92966	Dynamic	2.09507	9.18327	snRNA-activating protein complex subunit 3 (SNAPc subunit 3) (Proximal sequence element-binding transcription factor subunit beta) (PSE-binding factor subunit beta) (PTF subunit beta) (Small nuclear RNA-activating complex polypeptide 3) (snRNA-activating protein complex 50 kDa subunit) (SNAPc 50 kDa subunit)
365	114	SNAPc (small nuclear RNA-activating protein) complex	5	SNAPC5	Yes	SNPC5_HUMAN	http://www.uniprot.org/uniprot/O75971	O75971	Dynamic	2.41217	10.3621	snRNA-activating protein complex subunit 5 (SNAPc subunit 5) (Small nuclear RNA-activating complex polypeptide 5) (snRNA-activating protein complex 19 kDa subunit) (SNAPc 19 kDa subunit)
366	116	Polycomb repressive complex 1 (PRC1, hPRC-H)	13	BMI1	Yes	BMI1_HUMAN	http://www.uniprot.org/uniprot/P35226	P35226	Dynamic	2.08879	9.59583	Polycomb complex protein BMI-1 (Polycomb group RING finger protein 4) (RING finger protein 51)
366	116	Polycomb repressive complex 1 (PRC1, hPRC-H)	13	HSPA1A	Yes	HSP71_HUMAN	http://www.uniprot.org/uniprot/P08107	P08107	Dynamic	2.25168	15.1133	Heat shock 70 kDa protein 1A/1B (Heat shock 70 kDa protein 1/2) (HSP70-1/HSP70-2) (HSP70.1/HSP70.2)
366	116	Polycomb repressive complex 1 (PRC1, hPRC-H)	13	SCMH1	Yes	SCMH1_HUMAN	http://www.uniprot.org/uniprot/Q96GD3	Q96GD3	Dynamic	2.28205	9.02053	Polycomb protein SCMH1 (Sex comb on midleg homolog 1)
366	116	Polycomb repressive complex 1 (PRC1, hPRC-H)	13	CBX2	Yes	CBX2_HUMAN	http://www.uniprot.org/uniprot/Q14781	Q14781	Dynamic	3.12603	10.9118	Chromobox protein homolog 2
367	117	GPR56-CD81-Galphaq/11-Gbeta complex	8	GPR56	Yes	GPR56_HUMAN	http://www.uniprot.org/uniprot/Q9Y653	Q9Y653	Dynamic	2.20993	14.9915	G-protein coupled receptor 56 (Protein TM7XN1)
367	117	GPR56-CD81-Galphaq/11-Gbeta complex	8	GNAQ	Yes	GNAQ_HUMAN	http://www.uniprot.org/uniprot/P50148	P50148	Dynamic	2.50301	10.3843	Guanine nucleotide-binding protein G(q) subunit alpha (Guanine nucleotide-binding protein alpha-q)
367	117	GPR56-CD81-Galphaq/11-Gbeta complex	8	GNB4	Yes	GBB4_HUMAN	http://www.uniprot.org/uniprot/Q9HAV0	Q9HAV0	Dynamic	2.54677	11.8599	Guanine nucleotide-binding protein subunit beta-4 (Transducin beta chain 4)
367	117	GPR56-CD81-Galphaq/11-Gbeta complex	8	GNB3	Yes	GBB3_HUMAN	http://www.uniprot.org/uniprot/P16520	P16520	Dynamic	2.5853	8.27557	Guanine nucleotide-binding protein G(I)/G(S)/G(T) subunit beta-3 (Transducin beta chain 3)
368	118	GPI-GnT activity complex	4	PIGQ	Yes	PIGQ_HUMAN	http://www.uniprot.org/uniprot/Q9BRB3	Q9BRB3	Dynamic	2.52859	10.6475	Phosphatidylinositol N-acetylglucosaminyltransferase subunit Q (EC 2.4.1.198) (N-acetylglucosamyl transferase component GPI1) (Phosphatidylinositol-glycan biosynthesis class Q protein) (PIG-Q)
369	120	Lymphotoxin beta receptor complex	3	LTB	Yes	TNFC_HUMAN	http://www.uniprot.org/uniprot/Q06643	Q06643	Dynamic	2.11942	7.41937	Lymphotoxin-beta (LT-beta) (Tumor necrosis factor C) (TNF-C) (Tumor necrosis factor ligand superfamily member 3)
370	123	Rnase/Mrp complex	10	RPP30	Yes	RPP30_HUMAN	http://www.uniprot.org/uniprot/P78346	P78346	Dynamic	3.54799	9.6187	Ribonuclease P protein subunit p30 (RNaseP protein p30) (EC 3.1.26.5) (RNase P subunit 2)
371	127	NDC80 kinetochore complex	4	NUF2	Yes	NUF2_HUMAN	http://www.uniprot.org/uniprot/Q9BZD4	Q9BZD4	Dynamic	3.89782	10.7609	Kinetochore protein Nuf2 (hNuf2) (hNuf2R) (hsNuf2) (Cell division cycle-associated protein 1)
371	127	NDC80 kinetochore complex	4	SPC25	Yes	SPC25_HUMAN	http://www.uniprot.org/uniprot/Q9HBM1	Q9HBM1	Dynamic	4.41884	11.3249	Kinetochore protein Spc25 (hSpc25)
371	127	NDC80 kinetochore complex	4	NDC80	Yes	NDC80_HUMAN	http://www.uniprot.org/uniprot/O14777	O14777	Dynamic	4.89848	12.1214	Kinetochore protein NDC80 homolog (Highly expressed in cancer protein) (Kinetochore protein Hec1) (HsHec1) (Kinetochore-associated protein 2) (Retinoblastoma-associated protein HEC)
372	129	PIDDsome complex	3	LRDD	Yes	PIDD_HUMAN	http://www.uniprot.org/uniprot/Q9HB75	Q9HB75	Dynamic	3.14632	11.9459	p53-induced protein with a death domain (Leucine-rich repeat and death domain-containing protein)
373	138	Telosome complex	6	TINF2	Yes	TINF2_HUMAN	http://www.uniprot.org/uniprot/Q9BSI4	Q9BSI4	Dynamic	2.56034	13.9391	TERF1-interacting nuclear factor 2 (TRF1-interacting nuclear protein 2)
373	138	Telosome complex	6	ACD	Yes	ACD_HUMAN	http://www.uniprot.org/uniprot/Q96AP0	Q96AP0	Dynamic	2.62564	12.8283	Adrenocortical dysplasia protein homolog (POT1 and TIN2-interacting protein)
374	140	E-box sequence-binding complex	4	LDB1	Yes	LDB1_HUMAN	http://www.uniprot.org/uniprot/Q86U70	Q86U70	Dynamic	2.32355	8.9322	LIM domain-binding protein 1 (LDB-1) (Carboxyl-terminal LIM domain-binding protein 2) (CLIM-2) (LIM domain-binding factor CLIM2) (hLdb1) (Nuclear LIM interactor)
374	140	E-box sequence-binding complex	4	NHLH2	Yes	HEN2_HUMAN	http://www.uniprot.org/uniprot/Q02577	Q02577	Dynamic	3.65364	10.4188	Helix-loop-helix protein 2 (HEN-2) (Class A basic helix-loop-helix protein 34) (bHLHa34) (Nescient helix loop helix 2) (NSCL-2)
374	140	E-box sequence-binding complex	4	LMO2	Yes	RBTN2_HUMAN	http://www.uniprot.org/uniprot/P25791	P25791	Dynamic	6.11775	9.59417	Rhombotin-2 (Cysteine-rich protein TTG-2) (LIM domain only protein 2) (LMO-2) (T-cell translocation protein 2)
375	142	CD147-gamma-secretase complex (APH-1a, PS-1, PEN-2, NCT variant)	5	PSEN1	Yes	PSN1_HUMAN	http://www.uniprot.org/uniprot/P49768	P49768	Dynamic	3.17774	11.8076	Presenilin-1 (PS-1) (EC 3.4.23.-) (Protein S182) [Cleaved into: Presenilin-1 NTF subunit; Presenilin-1 CTF subunit; Presenilin-1 CTF12 (PS1-CTF12)]
377	144	Gamma-BAR-AP1 complex	9	AP1M2	Yes	AP1M2_HUMAN	http://www.uniprot.org/uniprot/Q9Y6Q5	Q9Y6Q5	Dynamic	2.179	12.4059	AP-1 complex subunit mu-2 (AP-mu chain family member mu1B) (Adaptor protein complex AP-1 mu-2 subunit) (Adaptor-related protein complex 1 mu-2 subunit) (Clathrin assembly protein complex 1 medium chain 2) (Golgi adaptor HA1/AP1 adaptin mu-2 subunit) (Mu-adaptin 2) (Mu1B-adaptin)
377	144	Gamma-BAR-AP1 complex	9	AP1S3	Yes	AP1S3_HUMAN	http://www.uniprot.org/uniprot/Q96PC3	Q96PC3	Dynamic	2.41664	11.8237	AP-1 complex subunit sigma-3 (Adapter-related protein complex 1 sigma-1C subunit) (Adaptor protein complex AP-1 sigma-1C subunit) (Clathrin assembly protein complex 1 sigma-1C small chain) (Golgi adaptor HA1/AP1 adaptin sigma-1C subunit) (Sigma 1C subunit of AP-1 clathrin) (Sigma-adaptin 1C) (Sigma1C-adaptin)
377	144	Gamma-BAR-AP1 complex	9	AP1AR	Yes	AP1AR_HUMAN	http://www.uniprot.org/uniprot/Q63HQ0	Q63HQ0	Dynamic	2.8932	8.36853	AP-1 complex-associated regulatory protein (2c18) (Adapter-related protein complex 1-associated regulatory protein) (Gamma-1-adaptin brefeldin A resistance protein) (GBAR) (Gamma-BAR)
377	144	Gamma-BAR-AP1 complex	9	AP1S2	Yes	AP1S2_HUMAN	http://www.uniprot.org/uniprot/P56377	P56377	Dynamic	3.06737	8.80387	AP-1 complex subunit sigma-2 (Adapter-related protein complex 1 sigma-1B subunit) (Adaptor protein complex AP-1 sigma-1B subunit) (Clathrin assembly protein complex 1 sigma-1B small chain) (Golgi adaptor HA1/AP1 adaptin sigma-1B subunit) (Sigma 1B subunit of AP-1 clathrin) (Sigma-adaptin 1B) (Sigma1B-adaptin)
378	149	PBAF complex (Polybromo- and BAF containing complex)	12	SMARCC2	Yes	SMRC2_HUMAN	http://www.uniprot.org/uniprot/Q8TAQ2	Q8TAQ2	Dynamic	2.04769	13.4271	SWI/SNF complex subunit SMARCC2 (BRG1-associated factor 170) (BAF170) (SWI/SNF complex 170 kDa subunit) (SWI/SNF-related matrix-associated actin-dependent regulator of chromatin subfamily C member 2)
378	149	PBAF complex (Polybromo- and BAF containing complex)	12	ACTL6B	Yes	ACL6B_HUMAN	http://www.uniprot.org/uniprot/O94805	O94805	Dynamic	2.68639	10.8695	Actin-like protein 6B (53 kDa BRG1-associated factor B) (Actin-related protein Baf53b) (ArpNalpha) (BRG1-associated factor 53B) (BAF53B)
378	149	PBAF complex (Polybromo- and BAF containing complex)	12	SMARCD1	Yes	SMRD1_HUMAN	http://www.uniprot.org/uniprot/Q96GM5	Q96GM5	Dynamic	2.86394	11.3645	SWI/SNF-related matrix-associated actin-dependent regulator of chromatin subfamily D member 1 (60 kDa BRG-1/Brm-associated factor subunit A) (BRG1-associated factor 60A) (BAF60A) (SWI/SNF complex 60 kDa subunit)
381	156	Retrotranslocation complex	3	GEMIN4	Yes	GEMI4_HUMAN	http://www.uniprot.org/uniprot/P57678	P57678	Dynamic	2.3435	12.505	Gem-associated protein 4 (Gemin-4) (Component of gems 4) (p97)
381	156	Retrotranslocation complex	3	SYVN1	Yes	SYVN1_HUMAN	http://www.uniprot.org/uniprot/Q86TM6	Q86TM6	Dynamic	2.45661	11.7999	E3 ubiquitin-protein ligase synoviolin (EC 6.3.2.-) (Synovial apoptosis inhibitor 1)
382	157	Condensin I complex	5	SMC4	Yes	SMC4_HUMAN	http://www.uniprot.org/uniprot/Q9NTJ3	Q9NTJ3	Dynamic	3.11594	11.8674	Structural maintenance of chromosomes protein 4 (SMC protein 4) (SMC-4) (Chromosome-associated polypeptide C) (hCAP-C) (XCAP-C homolog)
382	157	Condensin I complex	5	SMC2	Yes	SMC2_HUMAN	http://www.uniprot.org/uniprot/O95347	O95347	Dynamic	3.51129	9.8688	Structural maintenance of chromosomes protein 2 (SMC protein 2) (SMC-2) (Chromosome-associated protein E) (hCAP-E) (XCAP-E homolog)
382	157	Condensin I complex	5	NCAPG	Yes	CND3_HUMAN	http://www.uniprot.org/uniprot/Q9BPX3	Q9BPX3	Dynamic	4.04554	8.1648	Condensin complex subunit 3 (Chromosome-associated protein G) (Condensin subunit CAP-G) (hCAP-G) (Melanoma antigen NY-MEL-3) (Non-SMC condensin I complex subunit G) (XCAP-G homolog)
382	157	Condensin I complex	5	NCAPD2	Yes	CND1_HUMAN	http://www.uniprot.org/uniprot/Q15021	Q15021	Dynamic	4.66432	13.0979	Condensin complex subunit 1 (Chromosome condensation-related SMC-associated protein 1) (Chromosome-associated protein D2) (hCAP-D2) (Non-SMC condensin I complex subunit D2) (XCAP-D2 homolog)
383	159	Condensin I-PARP-1-XRCC1 complex	7	XRCC1	Yes	XRCC1_HUMAN	http://www.uniprot.org/uniprot/P18887	P18887	Dynamic	2.04061	12.4658	DNA repair protein XRCC1 (X-ray repair cross-complementing protein 1)
383	159	Condensin I-PARP-1-XRCC1 complex	7	PARP1	Yes	PARP1_HUMAN	http://www.uniprot.org/uniprot/P09874	P09874	Dynamic	2.31712	12.0964	Poly [ADP-ribose] polymerase 1 (PARP-1) (EC 2.4.2.30) (ADP-ribosyltransferase diphtheria toxin-like 1) (ARTD1) (NAD(+) ADP-ribosyltransferase 1) (ADPRT 1) (Poly[ADP-ribose] synthase 1)
383	159	Condensin I-PARP-1-XRCC1 complex	7	SMC4	Yes	SMC4_HUMAN	http://www.uniprot.org/uniprot/Q9NTJ3	Q9NTJ3	Dynamic	3.11594	11.8674	Structural maintenance of chromosomes protein 4 (SMC protein 4) (SMC-4) (Chromosome-associated polypeptide C) (hCAP-C) (XCAP-C homolog)
383	159	Condensin I-PARP-1-XRCC1 complex	7	SMC2	Yes	SMC2_HUMAN	http://www.uniprot.org/uniprot/O95347	O95347	Dynamic	3.51129	9.8688	Structural maintenance of chromosomes protein 2 (SMC protein 2) (SMC-2) (Chromosome-associated protein E) (hCAP-E) (XCAP-E homolog)
383	159	Condensin I-PARP-1-XRCC1 complex	7	NCAPG	Yes	CND3_HUMAN	http://www.uniprot.org/uniprot/Q9BPX3	Q9BPX3	Dynamic	4.04554	8.1648	Condensin complex subunit 3 (Chromosome-associated protein G) (Condensin subunit CAP-G) (hCAP-G) (Melanoma antigen NY-MEL-3) (Non-SMC condensin I complex subunit G) (XCAP-G homolog)
383	159	Condensin I-PARP-1-XRCC1 complex	7	NCAPD2	Yes	CND1_HUMAN	http://www.uniprot.org/uniprot/Q15021	Q15021	Dynamic	4.66432	13.0979	Condensin complex subunit 1 (Chromosome condensation-related SMC-associated protein 1) (Chromosome-associated protein D2) (hCAP-D2) (Non-SMC condensin I complex subunit D2) (XCAP-D2 homolog)
384	160	Condensin II	5	NCAPH2	Yes	CNDH2_HUMAN	http://www.uniprot.org/uniprot/Q6IBW4	Q6IBW4	Dynamic	2.53503	13.7807	Condensin-2 complex subunit H2 (Chromosome-associated protein H2) (hCAP-H2) (Kleisin-beta) (Non-SMC condensin II complex subunit H2)
384	160	Condensin II	5	NCAPD3	Yes	CNDD3_HUMAN	http://www.uniprot.org/uniprot/P42695	P42695	Dynamic	2.92411	10.21	Condensin-2 complex subunit D3 (Non-SMC condensin II complex subunit D3) (hCAP-D3)
384	160	Condensin II	5	NCAPG2	Yes	CNDG2_HUMAN	http://www.uniprot.org/uniprot/Q86XI2	Q86XI2	Dynamic	3.03845	8.7917	Condensin-2 complex subunit G2 (Chromosome-associated protein G2) (CAP-G2) (hCAP-G2) (Leucine zipper protein 5) (Non-SMC condensin II complex subunit G2)
384	160	Condensin II	5	SMC4	Yes	SMC4_HUMAN	http://www.uniprot.org/uniprot/Q9NTJ3	Q9NTJ3	Dynamic	3.11594	11.8674	Structural maintenance of chromosomes protein 4 (SMC protein 4) (SMC-4) (Chromosome-associated polypeptide C) (hCAP-C) (XCAP-C homolog)
384	160	Condensin II	5	SMC2	Yes	SMC2_HUMAN	http://www.uniprot.org/uniprot/O95347	O95347	Dynamic	3.51129	9.8688	Structural maintenance of chromosomes protein 2 (SMC protein 2) (SMC-2) (Chromosome-associated protein E) (hCAP-E) (XCAP-E homolog)
385	162	Conserved oligomeric Golgi (COG) complex	8	COG5	Yes	COG5_HUMAN	http://www.uniprot.org/uniprot/Q9UP83	Q9UP83	Dynamic	3.29817	11.6952	Conserved oligomeric Golgi complex subunit 5 (COG complex subunit 5) (13S Golgi transport complex 90 kDa subunit) (GTC-90) (Component of oligomeric Golgi complex 5) (Golgi transport complex 1)
386	165	Cohesin-SA1 complex	4	STAG1	Yes	STAG1_HUMAN	http://www.uniprot.org/uniprot/Q8WVM7	Q8WVM7	Dynamic	2.11844	8.15823	Cohesin subunit SA-1 (SCC3 homolog 1) (Stromal antigen 1)
386	165	Cohesin-SA1 complex	4	SMC1A	Yes	SMC1A_HUMAN	http://www.uniprot.org/uniprot/Q14683	Q14683	Dynamic	2.36362	10.6322	Structural maintenance of chromosomes protein 1A (SMC protein 1A) (SMC-1-alpha) (SMC-1A) (Sb1.8)
387	166	Cohesin-SA2 complex	4	SMC1A	Yes	SMC1A_HUMAN	http://www.uniprot.org/uniprot/Q14683	Q14683	Dynamic	2.36362	10.6322	Structural maintenance of chromosomes protein 1A (SMC protein 1A) (SMC-1-alpha) (SMC-1A) (Sb1.8)
389	177	OGT-TRAK1-TRAK2 complex	3	TRAK1	Yes	TRAK1_HUMAN	http://www.uniprot.org/uniprot/Q9UPV9	Q9UPV9	Dynamic	2.03261	12.2053	Trafficking kinesin-binding protein 1 (106 kDa O-GlcNAc transferase-interacting protein)
393	1237	BAF complex	13	SMARCC2	Yes	SMRC2_HUMAN	http://www.uniprot.org/uniprot/Q8TAQ2	Q8TAQ2	Dynamic	2.04769	13.4271	SWI/SNF complex subunit SMARCC2 (BRG1-associated factor 170) (BAF170) (SWI/SNF complex 170 kDa subunit) (SWI/SNF-related matrix-associated actin-dependent regulator of chromatin subfamily C member 2)
393	1237	BAF complex	13	SMARCA2	Yes	SMCA2_HUMAN	http://www.uniprot.org/uniprot/P51531	P51531	Dynamic	2.23664	8.56553	Probable global transcription activator SNF2L2 (EC 3.6.4.-) (ATP-dependent helicase SMARCA2) (BRG1-associated factor 190B) (BAF190B) (Protein brahma homolog) (hBRM) (SNF2-alpha) (SWI/SNF-related matrix-associated actin-dependent regulator of chromatin subfamily A member 2)
393	1237	BAF complex	13	ACTL6B	Yes	ACL6B_HUMAN	http://www.uniprot.org/uniprot/O94805	O94805	Dynamic	2.68639	10.8695	Actin-like protein 6B (53 kDa BRG1-associated factor B) (Actin-related protein Baf53b) (ArpNalpha) (BRG1-associated factor 53B) (BAF53B)
393	1237	BAF complex	13	SMARCD1	Yes	SMRD1_HUMAN	http://www.uniprot.org/uniprot/Q96GM5	Q96GM5	Dynamic	2.86394	11.3645	SWI/SNF-related matrix-associated actin-dependent regulator of chromatin subfamily D member 1 (60 kDa BRG-1/Brm-associated factor subunit A) (BRG1-associated factor 60A) (BAF60A) (SWI/SNF complex 60 kDa subunit)
394	190	Mitotic checkpoint complex (MCC)	4	BUB1B	Yes	BUB1B_HUMAN	http://www.uniprot.org/uniprot/O60566	O60566	Dynamic	4.01018	9.93087	Mitotic checkpoint serine/threonine-protein kinase BUB1 beta (EC 2.7.11.1) (MAD3/BUB1-related protein kinase) (hBUBR1) (Mitotic checkpoint kinase MAD3L) (Protein SSK1)
394	190	Mitotic checkpoint complex (MCC)	4	MAD2L1	Yes	MD2L1_HUMAN	http://www.uniprot.org/uniprot/Q13257	Q13257	Dynamic	4.65141	11.4912	Mitotic spindle assembly checkpoint protein MAD2A (HsMAD2) (Mitotic arrest deficient 2-like protein 1) (MAD2-like protein 1)
394	190	Mitotic checkpoint complex (MCC)	4	CDC20	Yes	CDC20_HUMAN	http://www.uniprot.org/uniprot/Q12834	Q12834	Dynamic	5.25977	11.6694	Cell division cycle protein 20 homolog (p55CDC)
399	201	HUIC complex	2	BARD1	Yes	BARD1_HUMAN	http://www.uniprot.org/uniprot/Q99728	Q99728	Dynamic	2.56982	10.5098	BRCA1-associated RING domain protein 1 (BARD-1) (EC 6.3.2.-)
399	201	HUIC complex	2	BRCA1	Yes	BRCA1_HUMAN	http://www.uniprot.org/uniprot/P38398	P38398	Dynamic	4.299	9.93177	Breast cancer type 1 susceptibility protein (EC 6.3.2.-) (RING finger protein 53)
400	207	Ubiquitin E3 ligase (ASB2, TCEB1, TCEB2, CUL5, RNF7)	5	TCEB2	Yes	ELOB_HUMAN	http://www.uniprot.org/uniprot/Q15370	Q15370	Dynamic	2.01112	11.0926	Transcription elongation factor B polypeptide 2 (Elongin 18 kDa subunit) (Elongin-B) (EloB) (RNA polymerase II transcription factor SIII subunit B) (SIII p18)
401	208	Ubiquitin E3 ligase (ASB1, TCEB1, TCEB2, CUL5, RNF7)	5	TCEB2	Yes	ELOB_HUMAN	http://www.uniprot.org/uniprot/Q15370	Q15370	Dynamic	2.01112	11.0926	Transcription elongation factor B polypeptide 2 (Elongin 18 kDa subunit) (Elongin-B) (EloB) (RNA polymerase II transcription factor SIII subunit B) (SIII p18)
401	208	Ubiquitin E3 ligase (ASB1, TCEB1, TCEB2, CUL5, RNF7)	5	ASB1	Yes	ASB1_HUMAN	http://www.uniprot.org/uniprot/Q9Y576	Q9Y576	Dynamic	2.25116	10.5783	Ankyrin repeat and SOCS box protein 1 (ASB-1)
402	209	Ubiquitin E3 ligase (ASB6, TCEB1, TCEB2, CUL5, RNF7)	5	TCEB2	Yes	ELOB_HUMAN	http://www.uniprot.org/uniprot/Q15370	Q15370	Dynamic	2.01112	11.0926	Transcription elongation factor B polypeptide 2 (Elongin 18 kDa subunit) (Elongin-B) (EloB) (RNA polymerase II transcription factor SIII subunit B) (SIII p18)
403	210	Ubiquitin E3 ligase (ASB7, TCEB1, TCEB2, CUL5, RNF7)	5	TCEB2	Yes	ELOB_HUMAN	http://www.uniprot.org/uniprot/Q15370	Q15370	Dynamic	2.01112	11.0926	Transcription elongation factor B polypeptide 2 (Elongin 18 kDa subunit) (Elongin-B) (EloB) (RNA polymerase II transcription factor SIII subunit B) (SIII p18)
404	211	Ubiquitin E3 ligase (ASB12, TCEB1, TCEB2, CUL5, RNF7)	5	TCEB2	Yes	ELOB_HUMAN	http://www.uniprot.org/uniprot/Q15370	Q15370	Dynamic	2.01112	11.0926	Transcription elongation factor B polypeptide 2 (Elongin 18 kDa subunit) (Elongin-B) (EloB) (RNA polymerase II transcription factor SIII subunit B) (SIII p18)
405	213	DNA ligase IV-XRCC1 complex	2	XRCC1	Yes	XRCC1_HUMAN	http://www.uniprot.org/uniprot/P18887	P18887	Dynamic	2.04061	12.4658	DNA repair protein XRCC1 (X-ray repair cross-complementing protein 1)
405	213	DNA ligase IV-XRCC1 complex	2	LIG4	Yes	DNLI4_HUMAN	http://www.uniprot.org/uniprot/P49917	P49917	Dynamic	2.16845	7.04463	DNA ligase 4 (EC 6.5.1.1) (DNA ligase IV) (Polydeoxyribonucleotide synthase [ATP] 4)
406	214	Ubiquitin E3 ligase (WSB1, TCEB1, TCEB2, CUL5, RBX1)	5	TCEB2	Yes	ELOB_HUMAN	http://www.uniprot.org/uniprot/Q15370	Q15370	Dynamic	2.01112	11.0926	Transcription elongation factor B polypeptide 2 (Elongin 18 kDa subunit) (Elongin-B) (EloB) (RNA polymerase II transcription factor SIII subunit B) (SIII p18)
407	219	CAND1-CUL1-RBX1 complex	3	CAND1	Yes	CAND1_HUMAN	http://www.uniprot.org/uniprot/Q86VP6	Q86VP6	Dynamic	5.62557	14.2628	Cullin-associated NEDD8-dissociated protein 1 (Cullin-associated and neddylation-dissociated protein 1) (TBP-interacting protein of 120 kDa A) (TBP-interacting protein 120A) (p120 CAND1)
409	221	CAND1-CUL2-RBX1 complex	3	CAND1	Yes	CAND1_HUMAN	http://www.uniprot.org/uniprot/Q86VP6	Q86VP6	Dynamic	5.62557	14.2628	Cullin-associated NEDD8-dissociated protein 1 (Cullin-associated and neddylation-dissociated protein 1) (TBP-interacting protein of 120 kDa A) (TBP-interacting protein 120A) (p120 CAND1)
410	222	CAND1-CUL3-RBX1 complex	3	CAND1	Yes	CAND1_HUMAN	http://www.uniprot.org/uniprot/Q86VP6	Q86VP6	Dynamic	5.62557	14.2628	Cullin-associated NEDD8-dissociated protein 1 (Cullin-associated and neddylation-dissociated protein 1) (TBP-interacting protein of 120 kDa A) (TBP-interacting protein 120A) (p120 CAND1)
411	223	CAND1-CUL4A-RBX1 complex	3	CAND1	Yes	CAND1_HUMAN	http://www.uniprot.org/uniprot/Q86VP6	Q86VP6	Dynamic	5.62557	14.2628	Cullin-associated NEDD8-dissociated protein 1 (Cullin-associated and neddylation-dissociated protein 1) (TBP-interacting protein of 120 kDa A) (TBP-interacting protein 120A) (p120 CAND1)
412	224	CAND1-CUL4B-RBX1 complex	3	CAND1	Yes	CAND1_HUMAN	http://www.uniprot.org/uniprot/Q86VP6	Q86VP6	Dynamic	5.62557	14.2628	Cullin-associated NEDD8-dissociated protein 1 (Cullin-associated and neddylation-dissociated protein 1) (TBP-interacting protein of 120 kDa A) (TBP-interacting protein 120A) (p120 CAND1)
414	229	NAT complex	7	CCNC	Yes	CCNC_HUMAN	http://www.uniprot.org/uniprot/P24863	P24863	Dynamic	2.00185	12.3319	Cyclin-C (SRB11 homolog) (hSRB11)
414	229	NAT complex	7	MED10	Yes	MED10_HUMAN	http://www.uniprot.org/uniprot/Q9BTT4	Q9BTT4	Dynamic	2.23871	11.0195	Mediator of RNA polymerase II transcription subunit 10 (Mediator complex subunit 10) (Transformation-related gene 17 protein) (TRG-17) (Transformation-related gene 20 protein) (TRG-20)
415	5450	Mediator complex	33	CCNC	Yes	CCNC_HUMAN	http://www.uniprot.org/uniprot/P24863	P24863	Dynamic	2.00185	12.3319	Cyclin-C (SRB11 homolog) (hSRB11)
415	5450	Mediator complex	33	MED15	Yes	MED15_HUMAN	http://www.uniprot.org/uniprot/Q96RN5	Q96RN5	Dynamic	2.15995	11.3985	Mediator of RNA polymerase II transcription subunit 15 (Activator-recruited cofactor 105 kDa component) (ARC105) (CTG repeat protein 7a) (Mediator complex subunit 15) (Positive cofactor 2 glutamine/Q-rich-associated protein) (PC2 glutamine/Q-rich-associated protein) (TPA-inducible gene 1 protein) (TIG-1) (Trinucleotide repeat-containing gene 7 protein)
415	5450	Mediator complex	33	MED10	Yes	MED10_HUMAN	http://www.uniprot.org/uniprot/Q9BTT4	Q9BTT4	Dynamic	2.23871	11.0195	Mediator of RNA polymerase II transcription subunit 10 (Mediator complex subunit 10) (Transformation-related gene 17 protein) (TRG-17) (Transformation-related gene 20 protein) (TRG-20)
415	5450	Mediator complex	33	CDK19	Yes	CDK19_HUMAN	http://www.uniprot.org/uniprot/Q9BWU1	Q9BWU1	Dynamic	3.22508	11.4583	Cyclin-dependent kinase 19 (EC 2.7.11.22) (CDC2-related protein kinase 6) (Cell division cycle 2-like protein kinase 6) (Cell division protein kinase 19) (Cyclin-dependent kinase 11) (Death-preventing kinase)
416	288	ARC complex	18	CCNC	Yes	CCNC_HUMAN	http://www.uniprot.org/uniprot/P24863	P24863	Dynamic	2.00185	12.3319	Cyclin-C (SRB11 homolog) (hSRB11)
416	288	ARC complex	18	MED15	Yes	MED15_HUMAN	http://www.uniprot.org/uniprot/Q96RN5	Q96RN5	Dynamic	2.15995	11.3985	Mediator of RNA polymerase II transcription subunit 15 (Activator-recruited cofactor 105 kDa component) (ARC105) (CTG repeat protein 7a) (Mediator complex subunit 15) (Positive cofactor 2 glutamine/Q-rich-associated protein) (PC2 glutamine/Q-rich-associated protein) (TPA-inducible gene 1 protein) (TIG-1) (Trinucleotide repeat-containing gene 7 protein)
417	234	HuCHRAC complex	4	POLE3	Yes	DPOE3_HUMAN	http://www.uniprot.org/uniprot/Q9NRF9	Q9NRF9	Dynamic	2.20279	12.3381	DNA polymerase epsilon subunit 3 (EC 2.7.7.7) (Arsenic-transactivated protein) (AsTP) (Chromatin accessibility complex 17 kDa protein) (CHRAC-17) (HuCHRAC17) (DNA polymerase II subunit 3) (DNA polymerase epsilon subunit p17)
419	238	SWI-SNF chromatin remodeling-related-BRCA1 complex	11	SMARCC2	Yes	SMRC2_HUMAN	http://www.uniprot.org/uniprot/Q8TAQ2	Q8TAQ2	Dynamic	2.04769	13.4271	SWI/SNF complex subunit SMARCC2 (BRG1-associated factor 170) (BAF170) (SWI/SNF complex 170 kDa subunit) (SWI/SNF-related matrix-associated actin-dependent regulator of chromatin subfamily C member 2)
419	238	SWI-SNF chromatin remodeling-related-BRCA1 complex	11	SMARCD2	Yes	SMRD2_HUMAN	http://www.uniprot.org/uniprot/Q92925	Q92925	Dynamic	2.05338	11.8148	SWI/SNF-related matrix-associated actin-dependent regulator of chromatin subfamily D member 2 (60 kDa BRG-1/Brm-associated factor subunit B) (BRG1-associated factor 60B) (BAF60B)
419	238	SWI-SNF chromatin remodeling-related-BRCA1 complex	11	SMARCA2	Yes	SMCA2_HUMAN	http://www.uniprot.org/uniprot/P51531	P51531	Dynamic	2.23664	8.56553	Probable global transcription activator SNF2L2 (EC 3.6.4.-) (ATP-dependent helicase SMARCA2) (BRG1-associated factor 190B) (BAF190B) (Protein brahma homolog) (hBRM) (SNF2-alpha) (SWI/SNF-related matrix-associated actin-dependent regulator of chromatin subfamily A member 2)
419	238	SWI-SNF chromatin remodeling-related-BRCA1 complex	11	BRCA1	Yes	BRCA1_HUMAN	http://www.uniprot.org/uniprot/P38398	P38398	Dynamic	4.299	9.93177	Breast cancer type 1 susceptibility protein (EC 6.3.2.-) (RING finger protein 53)
420	240	BRCA1-CTIP-ZBRK1 repressor complex	3	RBBP8	Yes	COM1_HUMAN	http://www.uniprot.org/uniprot/Q99708	Q99708	Dynamic	3.02723	11.7298	DNA endonuclease RBBP8 (EC 3.1.-.-) (CtBP-interacting protein) (CtIP) (Retinoblastoma-binding protein 8) (RBBP-8) (Retinoblastoma-interacting protein and myosin-like) (RIM) (Sporulation in the absence of SPO11 protein 2 homolog) (SAE2)
420	240	BRCA1-CTIP-ZBRK1 repressor complex	3	BRCA1	Yes	BRCA1_HUMAN	http://www.uniprot.org/uniprot/P38398	P38398	Dynamic	4.299	9.93177	Breast cancer type 1 susceptibility protein (EC 6.3.2.-) (RING finger protein 53)
421	242	BRCA1-BACH1 complex	2	BRIP1	Yes	FANCJ_HUMAN	http://www.uniprot.org/uniprot/Q9BX63	Q9BX63	Dynamic	2.47198	6.8058	Fanconi anemia group J protein (Protein FACJ) (EC 3.6.4.13) (ATP-dependent RNA helicase BRIP1) (BRCA1-associated C-terminal helicase 1) (BRCA1-interacting protein C-terminal helicase 1) (BRCA1-interacting protein 1)
421	242	BRCA1-BACH1 complex	2	BRCA1	Yes	BRCA1_HUMAN	http://www.uniprot.org/uniprot/P38398	P38398	Dynamic	4.299	9.93177	Breast cancer type 1 susceptibility protein (EC 6.3.2.-) (RING finger protein 53)
422	243	RalBP1-CDC2-CCNB1 complex	3	CDK1	Yes	CDK1_HUMAN	http://www.uniprot.org/uniprot/P06493	P06493	Dynamic	4.30098	11.9535	Cyclin-dependent kinase 1 (CDK1) (EC 2.7.11.22) (EC 2.7.11.23) (Cell division control protein 2 homolog) (Cell division protein kinase 1) (p34 protein kinase)
422	243	RalBP1-CDC2-CCNB1 complex	3	CCNB1	Yes	CCNB1_HUMAN	http://www.uniprot.org/uniprot/P14635	P14635	Dynamic	5.43897	12.7377	G2/mitotic-specific cyclin-B1
423	244	BRAFT complex	13	FANCA	Yes	FANCA_HUMAN	http://www.uniprot.org/uniprot/O15360	O15360	Dynamic	2.26629	9.1308	Fanconi anemia group A protein (Protein FACA)
423	244	BRAFT complex	13	RPA1	Yes	RFA1_HUMAN	http://www.uniprot.org/uniprot/P27694	P27694	Dynamic	2.31873	13.4932	Replication protein A 70 kDa DNA-binding subunit (RP-A p70) (Replication factor A protein 1) (RF-A protein 1) (Single-stranded DNA-binding protein)
423	244	BRAFT complex	13	FANCC	Yes	FANCC_HUMAN	http://www.uniprot.org/uniprot/Q00597	Q00597	Dynamic	2.58232	9.6885	Fanconi anemia group C protein (Protein FACC)
423	244	BRAFT complex	13	FANCE	Yes	FANCE_HUMAN	http://www.uniprot.org/uniprot/Q9HB96	Q9HB96	Dynamic	3.09942	13.0338	Fanconi anemia group E protein (Protein FACE)
423	244	BRAFT complex	13	RMI1	Yes	RMI1_HUMAN	http://www.uniprot.org/uniprot/Q9H9A7	Q9H9A7	Dynamic	3.21021	10.2024	RecQ-mediated genome instability protein 1 (BLM-associated protein of 75 kDa) (BLAP75) (FAAP75)
423	244	BRAFT complex	13	RPA3	Yes	RFA3_HUMAN	http://www.uniprot.org/uniprot/P35244	P35244	Dynamic	3.25051	12.3609	Replication protein A 14 kDa subunit (RP-A p14) (Replication factor A protein 3) (RF-A protein 3)
423	244	BRAFT complex	13	MLH1	Yes	MLH1_HUMAN	http://www.uniprot.org/uniprot/P40692	P40692	Dynamic	3.35427	13.0661	DNA mismatch repair protein Mlh1 (MutL protein homolog 1)
423	244	BRAFT complex	13	FANCG	Yes	FANCG_HUMAN	http://www.uniprot.org/uniprot/O15287	O15287	Dynamic	3.42001	12.2587	Fanconi anemia group G protein (Protein FACG) (DNA repair protein XRCC9)
423	244	BRAFT complex	13	BLM	Yes	BLM_HUMAN	http://www.uniprot.org/uniprot/P54132	P54132	Dynamic	3.89872	10.1286	Bloom syndrome protein (EC 3.6.4.12) (DNA helicase, RecQ-like type 2) (RecQ2) (RecQ protein-like 3)
424	246	BLM complex III	4	RMI1	Yes	RMI1_HUMAN	http://www.uniprot.org/uniprot/Q9H9A7	Q9H9A7	Dynamic	3.21021	10.2024	RecQ-mediated genome instability protein 1 (BLM-associated protein of 75 kDa) (BLAP75) (FAAP75)
424	246	BLM complex III	4	MLH1	Yes	MLH1_HUMAN	http://www.uniprot.org/uniprot/P40692	P40692	Dynamic	3.35427	13.0661	DNA mismatch repair protein Mlh1 (MutL protein homolog 1)
424	246	BLM complex III	4	BLM	Yes	BLM_HUMAN	http://www.uniprot.org/uniprot/P54132	P54132	Dynamic	3.89872	10.1286	Bloom syndrome protein (EC 3.6.4.12) (DNA helicase, RecQ-like type 2) (RecQ2) (RecQ protein-like 3)
425	247	RalBP1-CCNB1-AP2A-NUMB-EPN1 complex	6	AP2A2	Yes	AP2A2_HUMAN	http://www.uniprot.org/uniprot/O94973	O94973	Dynamic	2.21248	11.7761	AP-2 complex subunit alpha-2 (100 kDa coated vesicle protein C) (Adapter-related protein complex 2 alpha-2 subunit) (Adaptor protein complex AP-2 subunit alpha-2) (Alpha-adaptin C) (Alpha2-adaptin) (Clathrin assembly protein complex 2 alpha-C large chain) (Huntingtin yeast partner J) (Huntingtin-interacting protein 9) (HIP-9) (Huntingtin-interacting protein J) (Plasma membrane adaptor HA2/AP2 ada…
425	247	RalBP1-CCNB1-AP2A-NUMB-EPN1 complex	6	CCNB1	Yes	CCNB1_HUMAN	http://www.uniprot.org/uniprot/P14635	P14635	Dynamic	5.43897	12.7377	G2/mitotic-specific cyclin-B1
426	251	BCDX2 complex	4	XRCC2	Yes	XRCC2_HUMAN	http://www.uniprot.org/uniprot/O43543	O43543	Dynamic	2.10235	7.51807	DNA repair protein XRCC2 (X-ray repair cross-complementing protein 2)
426	251	BCDX2 complex	4	RAD51L1	Yes	RA51B_HUMAN	http://www.uniprot.org/uniprot/O15315	O15315	Dynamic	2.18152	7.74477	DNA repair protein RAD51 homolog 2 (R51H2) (RAD51 homolog B) (Rad51B) (RAD51-like protein 1)
426	251	BCDX2 complex	4	RAD51C	Yes	RA51C_HUMAN	http://www.uniprot.org/uniprot/O43502	O43502	Dynamic	3.0098	10.351	DNA repair protein RAD51 homolog 3 (R51H3) (RAD51 homolog C) (RAD51-like protein 2)
427	253	RAD51C-XRCC3 complex	2	RAD51C	Yes	RA51C_HUMAN	http://www.uniprot.org/uniprot/O43502	O43502	Dynamic	3.0098	10.351	DNA repair protein RAD51 homolog 3 (R51H3) (RAD51 homolog C) (RAD51-like protein 2)
428	254	TBPIP/HOP2-MND1 complex	2	PSMC3IP	Yes	HOP2_HUMAN	http://www.uniprot.org/uniprot/Q9P2W1	Q9P2W1	Dynamic	3.88344	9.7575	Homologous-pairing protein 2 homolog (Nuclear receptor coactivator GT198) (PSMC3-interacting protein) (Proteasome 26S ATPase subunit 3-interacting protein) (Tat-binding protein 1-interacting protein) (TBP-1-interacting protein)
428	254	TBPIP/HOP2-MND1 complex	2	MND1	Yes	MND1_HUMAN	http://www.uniprot.org/uniprot/Q9BWT6	Q9BWT6	Dynamic	4.84221	9.5657	Meiotic nuclear division protein 1 homolog
429	256	RAD51B-RAD51C complex	2	RAD51L1	Yes	RA51B_HUMAN	http://www.uniprot.org/uniprot/O15315	O15315	Dynamic	2.18152	7.74477	DNA repair protein RAD51 homolog 2 (R51H2) (RAD51 homolog B) (Rad51B) (RAD51-like protein 1)
429	256	RAD51B-RAD51C complex	2	RAD51C	Yes	RA51C_HUMAN	http://www.uniprot.org/uniprot/O43502	O43502	Dynamic	3.0098	10.351	DNA repair protein RAD51 homolog 3 (R51H3) (RAD51 homolog C) (RAD51-like protein 2)
430	261	RAD51B-RAD51C-RAD51D-XRCC2-XRCC3 complex	5	XRCC2	Yes	XRCC2_HUMAN	http://www.uniprot.org/uniprot/O43543	O43543	Dynamic	2.10235	7.51807	DNA repair protein XRCC2 (X-ray repair cross-complementing protein 2)
430	261	RAD51B-RAD51C-RAD51D-XRCC2-XRCC3 complex	5	RAD51L1	Yes	RA51B_HUMAN	http://www.uniprot.org/uniprot/O15315	O15315	Dynamic	2.18152	7.74477	DNA repair protein RAD51 homolog 2 (R51H2) (RAD51 homolog B) (Rad51B) (RAD51-like protein 1)
430	261	RAD51B-RAD51C-RAD51D-XRCC2-XRCC3 complex	5	RAD51C	Yes	RA51C_HUMAN	http://www.uniprot.org/uniprot/O43502	O43502	Dynamic	3.0098	10.351	DNA repair protein RAD51 homolog 3 (R51H3) (RAD51 homolog C) (RAD51-like protein 2)
432	265	ATR-ATRIP complex	2	ATR	Yes	ATR_HUMAN	http://www.uniprot.org/uniprot/Q13535	Q13535	Dynamic	2.11452	10.976	Serine/threonine-protein kinase ATR (EC 2.7.11.1) (Ataxia telangiectasia and Rad3-related protein) (FRAP-related protein 1)
432	265	ATR-ATRIP complex	2	ATRIP	Yes	ATRIP_HUMAN	http://www.uniprot.org/uniprot/Q8WXE1	Q8WXE1	Dynamic	2.44189	8.94497	ATR-interacting protein (ATM and Rad3-related-interacting protein)
433	270	RAD17-RFC complex	5	RFC3	Yes	RFC3_HUMAN	http://www.uniprot.org/uniprot/P40938	P40938	Dynamic	3.16382	8.97343	Replication factor C subunit 3 (Activator 1 38 kDa subunit) (A1 38 kDa subunit) (Activator 1 subunit 3) (Replication factor C 38 kDa subunit) (RF-C 38 kDa subunit) (RFC38)
433	270	RAD17-RFC complex	5	RFC2	Yes	RFC2_HUMAN	http://www.uniprot.org/uniprot/P35250	P35250	Dynamic	3.24676	10.7987	Replication factor C subunit 2 (Activator 1 40 kDa subunit) (A1 40 kDa subunit) (Activator 1 subunit 2) (Replication factor C 40 kDa subunit) (RF-C 40 kDa subunit) (RFC40)
433	270	RAD17-RFC complex	5	RFC5	Yes	RFC5_HUMAN	http://www.uniprot.org/uniprot/P40937	P40937	Dynamic	3.80176	11.1747	Replication factor C subunit 5 (Activator 1 36 kDa subunit) (A1 36 kDa subunit) (Activator 1 subunit 5) (Replication factor C 36 kDa subunit) (RF-C 36 kDa subunit) (RFC36)
433	270	RAD17-RFC complex	5	RFC4	Yes	RFC4_HUMAN	http://www.uniprot.org/uniprot/P35249	P35249	Dynamic	3.99077	11.7916	Replication factor C subunit 4 (Activator 1 37 kDa subunit) (A1 37 kDa subunit) (Activator 1 subunit 4) (Replication factor C 37 kDa subunit) (RF-C 37 kDa subunit) (RFC37)
434	274	RAD17-RFC-9-1-1 checkpoint supercomplex	8	RAD9A	Yes	RAD9A_HUMAN	http://www.uniprot.org/uniprot/Q99638	Q99638	Dynamic	2.18001	9.77743	Cell cycle checkpoint control protein RAD9A (hRAD9) (EC 3.1.11.2) (DNA repair exonuclease rad9 homolog A)
434	274	RAD17-RFC-9-1-1 checkpoint supercomplex	8	RFC3	Yes	RFC3_HUMAN	http://www.uniprot.org/uniprot/P40938	P40938	Dynamic	3.16382	8.97343	Replication factor C subunit 3 (Activator 1 38 kDa subunit) (A1 38 kDa subunit) (Activator 1 subunit 3) (Replication factor C 38 kDa subunit) (RF-C 38 kDa subunit) (RFC38)
434	274	RAD17-RFC-9-1-1 checkpoint supercomplex	8	RFC2	Yes	RFC2_HUMAN	http://www.uniprot.org/uniprot/P35250	P35250	Dynamic	3.24676	10.7987	Replication factor C subunit 2 (Activator 1 40 kDa subunit) (A1 40 kDa subunit) (Activator 1 subunit 2) (Replication factor C 40 kDa subunit) (RF-C 40 kDa subunit) (RFC40)
434	274	RAD17-RFC-9-1-1 checkpoint supercomplex	8	RFC5	Yes	RFC5_HUMAN	http://www.uniprot.org/uniprot/P40937	P40937	Dynamic	3.80176	11.1747	Replication factor C subunit 5 (Activator 1 36 kDa subunit) (A1 36 kDa subunit) (Activator 1 subunit 5) (Replication factor C 36 kDa subunit) (RF-C 36 kDa subunit) (RFC36)
434	274	RAD17-RFC-9-1-1 checkpoint supercomplex	8	RFC4	Yes	RFC4_HUMAN	http://www.uniprot.org/uniprot/P35249	P35249	Dynamic	3.99077	11.7916	Replication factor C subunit 4 (Activator 1 37 kDa subunit) (A1 37 kDa subunit) (Activator 1 subunit 4) (Replication factor C 37 kDa subunit) (RF-C 37 kDa subunit) (RFC37)
435	280	HMGB1-HMGB2-HSC70-ERP60-GAPDH complex	5	HMGB1	Yes	HMGB1_HUMAN	http://www.uniprot.org/uniprot/P09429	P09429	Dynamic	3.03073	13.9734	High mobility group protein B1 (High mobility group protein 1) (HMG-1)
435	280	HMGB1-HMGB2-HSC70-ERP60-GAPDH complex	5	HMGB2	Yes	HMGB2_HUMAN	http://www.uniprot.org/uniprot/P26583	P26583	Dynamic	5.69094	12.8233	High mobility group protein B2 (High mobility group protein 2) (HMG-2)
436	282	SNF2h-cohesin-NuRD complex	16	STAG1	Yes	STAG1_HUMAN	http://www.uniprot.org/uniprot/Q8WVM7	Q8WVM7	Dynamic	2.11844	8.15823	Cohesin subunit SA-1 (SCC3 homolog 1) (Stromal antigen 1)
436	282	SNF2h-cohesin-NuRD complex	16	RBBP7	Yes	RBBP7_HUMAN	http://www.uniprot.org/uniprot/Q16576	Q16576	Dynamic	2.21197	13.7755	Histone-binding protein RBBP7 (Histone acetyltransferase type B subunit 2) (Nucleosome-remodeling factor subunit RBAP46) (Retinoblastoma-binding protein 7) (RBBP-7) (Retinoblastoma-binding protein p46)
436	282	SNF2h-cohesin-NuRD complex	16	SMC1A	Yes	SMC1A_HUMAN	http://www.uniprot.org/uniprot/Q14683	Q14683	Dynamic	2.36362	10.6322	Structural maintenance of chromosomes protein 1A (SMC protein 1A) (SMC-1-alpha) (SMC-1A) (Sb1.8)
436	282	SNF2h-cohesin-NuRD complex	16	CHD3	Yes	CHD3_HUMAN	http://www.uniprot.org/uniprot/Q12873	Q12873	Dynamic	2.66352	12.1538	Chromodomain-helicase-DNA-binding protein 3 (CHD-3) (EC 3.6.4.12) (ATP-dependent helicase CHD3) (Mi-2 autoantigen 240 kDa protein) (Mi2-alpha) (Zinc finger helicase) (hZFH)
437	284	CRSP complex	11	MED15	Yes	MED15_HUMAN	http://www.uniprot.org/uniprot/Q96RN5	Q96RN5	Dynamic	2.15995	11.3985	Mediator of RNA polymerase II transcription subunit 15 (Activator-recruited cofactor 105 kDa component) (ARC105) (CTG repeat protein 7a) (Mediator complex subunit 15) (Positive cofactor 2 glutamine/Q-rich-associated protein) (PC2 glutamine/Q-rich-associated protein) (TPA-inducible gene 1 protein) (TIG-1) (Trinucleotide repeat-containing gene 7 protein)
438	285	PCNA-MLH1-PMS1 complex	3	PMS1	Yes	PMS1_HUMAN	http://www.uniprot.org/uniprot/P54277	P54277	Dynamic	3.24676	9.16647	PMS1 protein homolog 1 (DNA mismatch repair protein PMS1)
438	285	PCNA-MLH1-PMS1 complex	3	MLH1	Yes	MLH1_HUMAN	http://www.uniprot.org/uniprot/P40692	P40692	Dynamic	3.35427	13.0661	DNA mismatch repair protein Mlh1 (MutL protein homolog 1)
438	285	PCNA-MLH1-PMS1 complex	3	PCNA	Yes	PCNA_HUMAN	http://www.uniprot.org/uniprot/P12004	P12004	Dynamic	5.06654	13.1179	Proliferating cell nuclear antigen (PCNA) (Cyclin)
439	286	PCNA-MSH2-MSH6 complex	3	MSH2	Yes	MSH2_HUMAN	http://www.uniprot.org/uniprot/P43246	P43246	Dynamic	2.53093	11.0541	DNA mismatch repair protein Msh2 (hMSH2) (MutS protein homolog 2)
439	286	PCNA-MSH2-MSH6 complex	3	MSH6	Yes	MSH6_HUMAN	http://www.uniprot.org/uniprot/P52701	P52701	Dynamic	4.44443	12.9854	DNA mismatch repair protein Msh6 (hMSH6) (G/T mismatch-binding protein) (GTBP) (GTMBP) (MutS-alpha 160 kDa subunit) (p160)
439	286	PCNA-MSH2-MSH6 complex	3	PCNA	Yes	PCNA_HUMAN	http://www.uniprot.org/uniprot/P12004	P12004	Dynamic	5.06654	13.1179	Proliferating cell nuclear antigen (PCNA) (Cyclin)
440	287	ARC-L complex	14	CCNC	Yes	CCNC_HUMAN	http://www.uniprot.org/uniprot/P24863	P24863	Dynamic	2.00185	12.3319	Cyclin-C (SRB11 homolog) (hSRB11)
440	287	ARC-L complex	14	MED15	Yes	MED15_HUMAN	http://www.uniprot.org/uniprot/Q96RN5	Q96RN5	Dynamic	2.15995	11.3985	Mediator of RNA polymerase II transcription subunit 15 (Activator-recruited cofactor 105 kDa component) (ARC105) (CTG repeat protein 7a) (Mediator complex subunit 15) (Positive cofactor 2 glutamine/Q-rich-associated protein) (PC2 glutamine/Q-rich-associated protein) (TPA-inducible gene 1 protein) (TIG-1) (Trinucleotide repeat-containing gene 7 protein)
441	297	PCNA-DNA polymerase delta complex	5	POLD4	Yes	DPOD4_HUMAN	http://www.uniprot.org/uniprot/Q9HCU8	Q9HCU8	Dynamic	2.52684	13.9419	DNA polymerase delta subunit 4 (DNA polymerase delta subunit p12)
441	297	PCNA-DNA polymerase delta complex	5	POLD2	Yes	DPOD2_HUMAN	http://www.uniprot.org/uniprot/P49005	P49005	Dynamic	2.95809	10.888	DNA polymerase delta subunit 2 (EC 2.7.7.7) (DNA polymerase delta subunit p50)
441	297	PCNA-DNA polymerase delta complex	5	POLD3	Yes	DPOD3_HUMAN	http://www.uniprot.org/uniprot/Q15054	Q15054	Dynamic	3.30962	10.8662	DNA polymerase delta subunit 3 (DNA polymerase delta subunit p66)
441	297	PCNA-DNA polymerase delta complex	5	POLD1	Yes	DPOD1_HUMAN	http://www.uniprot.org/uniprot/P28340	P28340	Dynamic	3.78948	12.3902	DNA polymerase delta catalytic subunit (EC 2.7.7.7) (DNA polymerase subunit delta p125)
441	297	PCNA-DNA polymerase delta complex	5	PCNA	Yes	PCNA_HUMAN	http://www.uniprot.org/uniprot/P12004	P12004	Dynamic	5.06654	13.1179	Proliferating cell nuclear antigen (PCNA) (Cyclin)
442	298	VEGF transcriptional complex	6	APEX1	Yes	APEX1_HUMAN	http://www.uniprot.org/uniprot/P27695	P27695	Dynamic	2.14652	10.8289	DNA-(apurinic or apyrimidinic site) lyase (EC 3.1.-.-) (EC 4.2.99.18) (APEX nuclease) (APEN) (Apurinic-apyrimidinic endonuclease 1) (AP endonuclease 1) (APE-1) (REF-1) (Redox factor-1) [Cleaved into: DNA-(apurinic or apyrimidinic site) lyase, mitochondrial]
442	298	VEGF transcriptional complex	6	CITED4	Yes	CITE4_HUMAN	http://www.uniprot.org/uniprot/Q96RK1	Q96RK1	Dynamic	2.23303	14.9643	Cbp/p300-interacting transactivator 4 (MSG1-related protein 2) (MRG-2)
442	298	VEGF transcriptional complex	6	CITED2	Yes	CITE2_HUMAN	http://www.uniprot.org/uniprot/Q99967	Q99967	Dynamic	3.80352	10.5879	Cbp/p300-interacting transactivator 2 (MSG-related protein 1) (MRG-1) (P35srj)
443	299	IRF3-CBP complex	4	CITED4	Yes	CITE4_HUMAN	http://www.uniprot.org/uniprot/Q96RK1	Q96RK1	Dynamic	2.23303	14.9643	Cbp/p300-interacting transactivator 4 (MSG1-related protein 2) (MRG-2)
443	299	IRF3-CBP complex	4	CITED2	Yes	CITE2_HUMAN	http://www.uniprot.org/uniprot/Q99967	Q99967	Dynamic	3.80352	10.5879	Cbp/p300-interacting transactivator 2 (MSG-related protein 1) (MRG-1) (P35srj)
444	300	PC2 complex	12	MED10	Yes	MED10_HUMAN	http://www.uniprot.org/uniprot/Q9BTT4	Q9BTT4	Dynamic	2.23871	11.0195	Mediator of RNA polymerase II transcription subunit 10 (Mediator complex subunit 10) (Transformation-related gene 17 protein) (TRG-17) (Transformation-related gene 20 protein) (TRG-20)
445	301	SMCC complex	17	CCNC	Yes	CCNC_HUMAN	http://www.uniprot.org/uniprot/P24863	P24863	Dynamic	2.00185	12.3319	Cyclin-C (SRB11 homolog) (hSRB11)
445	301	SMCC complex	17	MED10	Yes	MED10_HUMAN	http://www.uniprot.org/uniprot/Q9BTT4	Q9BTT4	Dynamic	2.23871	11.0195	Mediator of RNA polymerase II transcription subunit 10 (Mediator complex subunit 10) (Transformation-related gene 17 protein) (TRG-17) (Transformation-related gene 20 protein) (TRG-20)
446	302	INO80 chromatin remodeling complex	13	RUVBL2	Yes	RUVB2_HUMAN	http://www.uniprot.org/uniprot/Q9Y230	Q9Y230	Dynamic	2.00416	12.5658	RuvB-like 2 (EC 3.6.4.12) (48 kDa TATA box-binding protein-interacting protein) (48 kDa TBP-interacting protein) (51 kDa erythrocyte cytosolic protein) (ECP-51) (INO80 complex subunit J) (Repressing pontin 52) (Reptin 52) (TIP49b) (TIP60-associated protein 54-beta) (TAP54-beta)
446	302	INO80 chromatin remodeling complex	13	INO80D	Yes	IN80D_HUMAN	http://www.uniprot.org/uniprot/Q53TQ3	Q53TQ3	Dynamic	2.12628	10.8881	INO80 complex subunit D
446	302	INO80 chromatin remodeling complex	13	RUVBL1	Yes	RUVB1_HUMAN	http://www.uniprot.org/uniprot/Q9Y265	Q9Y265	Dynamic	2.67895	10.1071	RuvB-like 1 (EC 3.6.4.12) (49 kDa TATA box-binding protein-interacting protein) (49 kDa TBP-interacting protein) (54 kDa erythrocyte cytosolic protein) (ECP-54) (INO80 complex subunit H) (Nuclear matrix protein 238) (NMP 238) (Pontin 52) (TIP49a) (TIP60-associated protein 54-alpha) (TAP54-alpha)
446	302	INO80 chromatin remodeling complex	13	TCF3	Yes	TFE2_HUMAN	http://www.uniprot.org/uniprot/P15923	P15923	Dynamic	2.87521	12.6572	Transcription factor E2-alpha (Class B basic helix-loop-helix protein 21) (bHLHb21) (Immunoglobulin enhancer-binding factor E12/E47) (Immunoglobulin transcription factor 1) (Kappa-E2-binding factor) (Transcription factor 3) (TCF-3) (Transcription factor ITF-1)
447	304	SRCAP-associated chromatin remodeling complex	10	YEATS4	Yes	YETS4_HUMAN	http://www.uniprot.org/uniprot/O95619	O95619	Dynamic	2.00277	10.6763	YEATS domain-containing protein 4 (Glioma-amplified sequence 41) (Gas41) (NuMA-binding protein 1) (NuBI-1) (NuBI1)
447	304	SRCAP-associated chromatin remodeling complex	10	RUVBL2	Yes	RUVB2_HUMAN	http://www.uniprot.org/uniprot/Q9Y230	Q9Y230	Dynamic	2.00416	12.5658	RuvB-like 2 (EC 3.6.4.12) (48 kDa TATA box-binding protein-interacting protein) (48 kDa TBP-interacting protein) (51 kDa erythrocyte cytosolic protein) (ECP-51) (INO80 complex subunit J) (Repressing pontin 52) (Reptin 52) (TIP49b) (TIP60-associated protein 54-beta) (TAP54-beta)
447	304	SRCAP-associated chromatin remodeling complex	10	EAF2	Yes	EAF2_HUMAN	http://www.uniprot.org/uniprot/Q96CJ1	Q96CJ1	Dynamic	2.00648	9.20493	ELL-associated factor 2 (Testosterone-regulated apoptosis inducer and tumor suppressor protein)
447	304	SRCAP-associated chromatin remodeling complex	10	RUVBL1	Yes	RUVB1_HUMAN	http://www.uniprot.org/uniprot/Q9Y265	Q9Y265	Dynamic	2.67895	10.1071	RuvB-like 1 (EC 3.6.4.12) (49 kDa TATA box-binding protein-interacting protein) (49 kDa TBP-interacting protein) (54 kDa erythrocyte cytosolic protein) (ECP-54) (INO80 complex subunit H) (Nuclear matrix protein 238) (NMP 238) (Pontin 52) (TIP49a) (TIP60-associated protein 54-alpha) (TAP54-alpha)
447	304	SRCAP-associated chromatin remodeling complex	10	H2AFZ	Yes	H2AZ_HUMAN	http://www.uniprot.org/uniprot/P0C0S5	P0C0S5	Dynamic	3.12965	14.6607	Histone H2A.Z (H2A/z)
448	306	Ribosome, cytoplasmic	81	RPL27A	Yes	RL27A_HUMAN	http://www.uniprot.org/uniprot/P46776	P46776	Dynamic	2.64329	9.3051	60S ribosomal protein L27a
449	308	60S ribosomal subunit, cytoplasmic	47	RPL27A	Yes	RL27A_HUMAN	http://www.uniprot.org/uniprot/P46776	P46776	Dynamic	2.64329	9.3051	60S ribosomal protein L27a
450	310	Cell cycle kinase complex CDC2	6	CDKN1A	Yes	CDN1A_HUMAN	http://www.uniprot.org/uniprot/P38936	P38936	Dynamic	3.2288	10.9708	Cyclin-dependent kinase inhibitor 1 (CDK-interacting protein 1) (Melanoma differentiation-associated protein 6) (MDA-6) (p21)
450	310	Cell cycle kinase complex CDC2	6	CDK1	Yes	CDK1_HUMAN	http://www.uniprot.org/uniprot/P06493	P06493	Dynamic	4.30098	11.9535	Cyclin-dependent kinase 1 (CDK1) (EC 2.7.11.22) (EC 2.7.11.23) (Cell division control protein 2 homolog) (Cell division protein kinase 1) (p34 protein kinase)
450	310	Cell cycle kinase complex CDC2	6	CCND1	Yes	CCND1_HUMAN	http://www.uniprot.org/uniprot/P24385	P24385	Dynamic	4.67295	13.0742	G1/S-specific cyclin-D1 (B-cell lymphoma 1 protein) (BCL-1) (BCL-1 oncogene) (PRAD1 oncogene)
450	310	Cell cycle kinase complex CDC2	6	PCNA	Yes	PCNA_HUMAN	http://www.uniprot.org/uniprot/P12004	P12004	Dynamic	5.06654	13.1179	Proliferating cell nuclear antigen (PCNA) (Cyclin)
450	310	Cell cycle kinase complex CDC2	6	CCNB1	Yes	CCNB1_HUMAN	http://www.uniprot.org/uniprot/P14635	P14635	Dynamic	5.43897	12.7377	G2/mitotic-specific cyclin-B1
450	310	Cell cycle kinase complex CDC2	6	CCNB2	Yes	CCNB2_HUMAN	http://www.uniprot.org/uniprot/O95067	O95067	Dynamic	5.66863	12.7063	G2/mitotic-specific cyclin-B2
451	311	Cell cycle kinase complex CDK2	4	CDKN1A	Yes	CDN1A_HUMAN	http://www.uniprot.org/uniprot/P38936	P38936	Dynamic	3.2288	10.9708	Cyclin-dependent kinase inhibitor 1 (CDK-interacting protein 1) (Melanoma differentiation-associated protein 6) (MDA-6) (p21)
451	311	Cell cycle kinase complex CDK2	4	CCND1	Yes	CCND1_HUMAN	http://www.uniprot.org/uniprot/P24385	P24385	Dynamic	4.67295	13.0742	G1/S-specific cyclin-D1 (B-cell lymphoma 1 protein) (BCL-1) (BCL-1 oncogene) (PRAD1 oncogene)
451	311	Cell cycle kinase complex CDK2	4	PCNA	Yes	PCNA_HUMAN	http://www.uniprot.org/uniprot/P12004	P12004	Dynamic	5.06654	13.1179	Proliferating cell nuclear antigen (PCNA) (Cyclin)
452	312	Cell cycle kinase complex CDK4	4	CDK4	Yes	CDK4_HUMAN	http://www.uniprot.org/uniprot/P11802	P11802	Dynamic	3.2065	11.9728	Cyclin-dependent kinase 4 (EC 2.7.11.22) (Cell division protein kinase 4) (PSK-J3)
452	312	Cell cycle kinase complex CDK4	4	CDKN1A	Yes	CDN1A_HUMAN	http://www.uniprot.org/uniprot/P38936	P38936	Dynamic	3.2288	10.9708	Cyclin-dependent kinase inhibitor 1 (CDK-interacting protein 1) (Melanoma differentiation-associated protein 6) (MDA-6) (p21)
452	312	Cell cycle kinase complex CDK4	4	CCND1	Yes	CCND1_HUMAN	http://www.uniprot.org/uniprot/P24385	P24385	Dynamic	4.67295	13.0742	G1/S-specific cyclin-D1 (B-cell lymphoma 1 protein) (BCL-1) (BCL-1 oncogene) (PRAD1 oncogene)
452	312	Cell cycle kinase complex CDK4	4	PCNA	Yes	PCNA_HUMAN	http://www.uniprot.org/uniprot/P12004	P12004	Dynamic	5.06654	13.1179	Proliferating cell nuclear antigen (PCNA) (Cyclin)
453	313	Cell cycle kinase complex CDK5	5	CCND3	Yes	CCND3_HUMAN	http://www.uniprot.org/uniprot/P30281	P30281	Dynamic	2.06194	11.1177	G1/S-specific cyclin-D3
453	313	Cell cycle kinase complex CDK5	5	CDK5	Yes	CDK5_HUMAN	http://www.uniprot.org/uniprot/Q00535	Q00535	Dynamic	2.70445	11.3699	Cyclin-dependent kinase 5 (EC 2.7.11.22) (Cell division protein kinase 5) (Serine/threonine-protein kinase PSSALRE) (Tau protein kinase II catalytic subunit) (TPKII catalytic subunit)
453	313	Cell cycle kinase complex CDK5	5	CDKN1A	Yes	CDN1A_HUMAN	http://www.uniprot.org/uniprot/P38936	P38936	Dynamic	3.2288	10.9708	Cyclin-dependent kinase inhibitor 1 (CDK-interacting protein 1) (Melanoma differentiation-associated protein 6) (MDA-6) (p21)
453	313	Cell cycle kinase complex CDK5	5	CCND1	Yes	CCND1_HUMAN	http://www.uniprot.org/uniprot/P24385	P24385	Dynamic	4.67295	13.0742	G1/S-specific cyclin-D1 (B-cell lymphoma 1 protein) (BCL-1) (BCL-1 oncogene) (PRAD1 oncogene)
453	313	Cell cycle kinase complex CDK5	5	PCNA	Yes	PCNA_HUMAN	http://www.uniprot.org/uniprot/P12004	P12004	Dynamic	5.06654	13.1179	Proliferating cell nuclear antigen (PCNA) (Cyclin)
454	314	PCNA-p21 complex	2	CDKN1A	Yes	CDN1A_HUMAN	http://www.uniprot.org/uniprot/P38936	P38936	Dynamic	3.2288	10.9708	Cyclin-dependent kinase inhibitor 1 (CDK-interacting protein 1) (Melanoma differentiation-associated protein 6) (MDA-6) (p21)
454	314	PCNA-p21 complex	2	PCNA	Yes	PCNA_HUMAN	http://www.uniprot.org/uniprot/P12004	P12004	Dynamic	5.06654	13.1179	Proliferating cell nuclear antigen (PCNA) (Cyclin)
455	315	28S ribosomal subunit, mitochondrial	30	MRPS26	Yes	RT26_HUMAN	http://www.uniprot.org/uniprot/Q9BYN8	Q9BYN8	Dynamic	2.16795	13.3604	28S ribosomal protein S26, mitochondrial (MRP-S26) (S26mt) (28S ribosomal protein S13, mitochondrial) (MRP-S13) (S13mt)
455	315	28S ribosomal subunit, mitochondrial	30	MRPS18B	Yes	RT18B_HUMAN	http://www.uniprot.org/uniprot/Q9Y676	Q9Y676	Dynamic	2.28153	13.661	28S ribosomal protein S18b, mitochondrial (MRP-S18-b) (Mrps18-b) (S18mt-b) (28S ribosomal protein S18-2, mitochondrial) (MRP-S18-2)
456	320	55S ribosome, mitochondrial	78	MRPL34	Yes	RM34_HUMAN	http://www.uniprot.org/uniprot/Q9BQ48	Q9BQ48	Dynamic	2.0691	12.978	39S ribosomal protein L34, mitochondrial (L34mt) (MRP-L34)
456	320	55S ribosome, mitochondrial	78	MRPS26	Yes	RT26_HUMAN	http://www.uniprot.org/uniprot/Q9BYN8	Q9BYN8	Dynamic	2.16795	13.3604	28S ribosomal protein S26, mitochondrial (MRP-S26) (S26mt) (28S ribosomal protein S13, mitochondrial) (MRP-S13) (S13mt)
456	320	55S ribosome, mitochondrial	78	MRPS18B	Yes	RT18B_HUMAN	http://www.uniprot.org/uniprot/Q9Y676	Q9Y676	Dynamic	2.28153	13.661	28S ribosomal protein S18b, mitochondrial (MRP-S18-b) (Mrps18-b) (S18mt-b) (28S ribosomal protein S18-2, mitochondrial) (MRP-S18-2)
456	320	55S ribosome, mitochondrial	78	MRPL24	Yes	RM24_HUMAN	http://www.uniprot.org/uniprot/Q96A35	Q96A35	Dynamic	2.49378	13.0124	39S ribosomal protein L24, mitochondrial (L24mt) (MRP-L24)
457	324	39S ribosomal subunit, mitochondrial	48	MRPL34	Yes	RM34_HUMAN	http://www.uniprot.org/uniprot/Q9BQ48	Q9BQ48	Dynamic	2.0691	12.978	39S ribosomal protein L34, mitochondrial (L34mt) (MRP-L34)
457	324	39S ribosomal subunit, mitochondrial	48	MRPL24	Yes	RM24_HUMAN	http://www.uniprot.org/uniprot/Q96A35	Q96A35	Dynamic	2.49378	13.0124	39S ribosomal protein L24, mitochondrial (L24mt) (MRP-L24)
459	330	PSF-p54(nrb) complex	2	SFPQ	Yes	SFPQ_HUMAN	http://www.uniprot.org/uniprot/P23246	P23246	Dynamic	2.64268	14.3868	Splicing factor, proline- and glutamine-rich (100 kDa DNA-pairing protein) (hPOMp100) (DNA-binding p52/p100 complex, 100 kDa subunit) (Polypyrimidine tract-binding protein-associated-splicing factor) (PSF) (PTB-associated-splicing factor)
460	335	p54(nrb)-PSF-matrin3 complex	3	SFPQ	Yes	SFPQ_HUMAN	http://www.uniprot.org/uniprot/P23246	P23246	Dynamic	2.64268	14.3868	Splicing factor, proline- and glutamine-rich (100 kDa DNA-pairing protein) (hPOMp100) (DNA-binding p52/p100 complex, 100 kDa subunit) (Polypyrimidine tract-binding protein-associated-splicing factor) (PSF) (PTB-associated-splicing factor)
461	336	DNA ligase IV-XRCC4-AHNK complex	3	LIG4	Yes	DNLI4_HUMAN	http://www.uniprot.org/uniprot/P49917	P49917	Dynamic	2.16845	7.04463	DNA ligase 4 (EC 6.5.1.1) (DNA ligase IV) (Polydeoxyribonucleotide synthase [ATP] 4)
461	336	DNA ligase IV-XRCC4-AHNK complex	3	XRCC4	Yes	XRCC4_HUMAN	http://www.uniprot.org/uniprot/Q13426	Q13426	Dynamic	2.23561	9.90813	DNA repair protein XRCC4 (X-ray repair cross-complementing protein 4)
463	345	DNA ligase IV-XRCC4 complex (LX complex)	2	LIG4	Yes	DNLI4_HUMAN	http://www.uniprot.org/uniprot/P49917	P49917	Dynamic	2.16845	7.04463	DNA ligase 4 (EC 6.5.1.1) (DNA ligase IV) (Polydeoxyribonucleotide synthase [ATP] 4)
463	345	DNA ligase IV-XRCC4 complex (LX complex)	2	XRCC4	Yes	XRCC4_HUMAN	http://www.uniprot.org/uniprot/Q13426	Q13426	Dynamic	2.23561	9.90813	DNA repair protein XRCC4 (X-ray repair cross-complementing protein 4)
464	350	DNA ligase IV-XRCC4-PNK complex	3	LIG4	Yes	DNLI4_HUMAN	http://www.uniprot.org/uniprot/P49917	P49917	Dynamic	2.16845	7.04463	DNA ligase 4 (EC 6.5.1.1) (DNA ligase IV) (Polydeoxyribonucleotide synthase [ATP] 4)
464	350	DNA ligase IV-XRCC4-PNK complex	3	XRCC4	Yes	XRCC4_HUMAN	http://www.uniprot.org/uniprot/Q13426	Q13426	Dynamic	2.23561	9.90813	DNA repair protein XRCC4 (X-ray repair cross-complementing protein 4)
465	351	Spliceosome	142	PRPF4	Yes	PRP4_HUMAN	http://www.uniprot.org/uniprot/O43172	O43172	Dynamic	2.01112	11.7749	U4/U6 small nuclear ribonucleoprotein Prp4 (PRP4 homolog) (hPrp4) (U4/U6 snRNP 60 kDa protein) (WD splicing factor Prp4)
465	351	Spliceosome	142	THOC3	Yes	THOC3_HUMAN	http://www.uniprot.org/uniprot/Q96J01	Q96J01	Dynamic	2.04155	14.0584	THO complex subunit 3 (Tho3) (TEX1 homolog) (hTREX45)
465	351	Spliceosome	142	SART1	Yes	SNUT1_HUMAN	http://www.uniprot.org/uniprot/O43290	O43290	Dynamic	2.05196	9.23143	U4/U6.U5 tri-snRNP-associated protein 1 (SNU66 homolog) (hSnu66) (Squamous cell carcinoma antigen recognized by T-cells 1) (SART-1) (hSART-1) (U4/U6.U5 tri-snRNP-associated 110 kDa protein) (allergen Hom s 1)
465	351	Spliceosome	142	BCAS2	Yes	SPF27_HUMAN	http://www.uniprot.org/uniprot/O75934	O75934	Dynamic	2.05433	11.9238	Pre-mRNA-splicing factor SPF27 (Breast carcinoma-amplified sequence 2) (DNA amplified in mammary carcinoma 1 protein) (Spliceosome-associated protein SPF 27)
465	351	Spliceosome	142	PPIL3	Yes	PPIL3_HUMAN	http://www.uniprot.org/uniprot/Q9H2H8	Q9H2H8	Dynamic	2.08686	11.1226	Peptidyl-prolyl cis-trans isomerase-like 3 (PPIase) (EC 5.2.1.8) (Cyclophilin J) (CyPJ) (Cyclophilin-like protein PPIL3) (Rotamase PPIL3)
465	351	Spliceosome	142	SNRPE	Yes	RUXE_HUMAN	http://www.uniprot.org/uniprot/P62304	P62304	Dynamic	2.0941	13.0846	Small nuclear ribonucleoprotein E (snRNP-E) (Sm protein E) (Sm-E) (SmE)
465	351	Spliceosome	142	RBM39	Yes	RBM39_HUMAN	http://www.uniprot.org/uniprot/Q14498	Q14498	Dynamic	2.12874	12.9273	RNA-binding protein 39 (Hepatocellular carcinoma protein 1) (RNA-binding motif protein 39) (RNA-binding region-containing protein 2) (Splicing factor HCC1)
465	351	Spliceosome	142	SRRM1	Yes	SRRM1_HUMAN	http://www.uniprot.org/uniprot/Q8IYB3	Q8IYB3	Dynamic	2.13465	12.6275	Serine/arginine repetitive matrix protein 1 (SR-related nuclear matrix protein of 160 kDa) (SRm160) (Ser/Arg-related nuclear matrix protein)
465	351	Spliceosome	142	LSM4	Yes	LSM4_HUMAN	http://www.uniprot.org/uniprot/Q9Y4Z0	Q9Y4Z0	Dynamic	2.19568	12.5565	U6 snRNA-associated Sm-like protein LSm4 (Glycine-rich protein) (GRP)
465	351	Spliceosome	142	PRPF19	Yes	PRP19_HUMAN	http://www.uniprot.org/uniprot/Q9UMS4	Q9UMS4	Dynamic	2.22479	14.9029	Pre-mRNA-processing factor 19 (Nuclear matrix protein 200) (PRP19/PSO4 homolog) (hPso4) (Senescence evasion factor)
465	351	Spliceosome	142	SFRS3	Yes	SRSF3_HUMAN	http://www.uniprot.org/uniprot/P8413	P8413	Dynamic	2.24441	15.1987	Serine/arginine-rich splicing factor 3 (Pre-mRNA-splicing factor SRP20) (Splicing factor, arginine/serine-rich 3)
465	351	Spliceosome	142	LSM6	Yes	LSM6_HUMAN	http://www.uniprot.org/uniprot/P62312	P62312	Dynamic	2.26211	11.7027	U6 snRNA-associated Sm-like protein LSm6
465	351	Spliceosome	142	TRA2B	Yes	TRA2B_HUMAN	http://www.uniprot.org/uniprot/P62995	P62995	Dynamic	2.30378	13.9194	Transformer-2 protein homolog beta (TRA-2 beta) (TRA2-beta) (hTRA2-beta) (Splicing factor, arginine/serine-rich 10) (Transformer-2 protein homolog B)
465	351	Spliceosome	142	WTAP	Yes	FL2D_HUMAN	http://www.uniprot.org/uniprot/Q15007	Q15007	Dynamic	2.32463	11.4931	Pre-mRNA-splicing regulator WTAP (Female-lethal(2)D homolog) (hFL(2)D) (WT1-associated protein) (Wilms tumor 1-associating protein)
465	351	Spliceosome	142	SNRPD1	Yes	SMD1_HUMAN	http://www.uniprot.org/uniprot/P62314	P62314	Dynamic	2.38612	14.8001	Small nuclear ribonucleoprotein Sm D1 (Sm-D1) (Sm-D autoantigen) (snRNP core protein D1)
465	351	Spliceosome	142	LSM2	Yes	LSM2_HUMAN	http://www.uniprot.org/uniprot/Q9Y333	Q9Y333	Dynamic	2.38612	14.1577	U6 snRNA-associated Sm-like protein LSm2 (Protein G7b) (Small nuclear ribonuclear protein D homolog) (snRNP core Sm-like protein Sm-x5)
465	351	Spliceosome	142	SFRS7	Yes	SRSF7_HUMAN	http://www.uniprot.org/uniprot/Q16629	Q16629	Dynamic	2.38722	14.3632	Serine/arginine-rich splicing factor 7 (Splicing factor 9G8) (Splicing factor, arginine/serine-rich 7)
465	351	Spliceosome	142	SFRS2	Yes	SRSF2_HUMAN	http://www.uniprot.org/uniprot/Q113	Q113	Dynamic	2.39109	13.4703	Serine/arginine-rich splicing factor 2 (Protein PR264) (Splicing component, 35 kDa) (Splicing factor SC35) (SC-35) (Splicing factor, arginine/serine-rich 2)
465	351	Spliceosome	142	SNRPF	Yes	RUXF_HUMAN	http://www.uniprot.org/uniprot/P62306	P62306	Dynamic	2.49263	14.7675	Small nuclear ribonucleoprotein F (snRNP-F) (Sm protein F) (Sm-F) (SmF)
465	351	Spliceosome	142	CIRBP	Yes	CIRBP_HUMAN	http://www.uniprot.org/uniprot/Q14011	Q14011	Dynamic	2.67957	12.609	Cold-inducible RNA-binding protein (A18 hnRNP) (Glycine-rich RNA-binding protein CIRP)
465	351	Spliceosome	142	IGF2BP3	Yes	IF2B3_HUMAN	http://www.uniprot.org/uniprot/O00425	O00425	Dynamic	2.68515	13.0979	Insulin-like growth factor 2 mRNA-binding protein 3 (IGF2 mRNA-binding protein 3) (IMP-3) (IGF-II mRNA-binding protein 3) (KH domain-containing protein overexpressed in cancer) (hKOC) (VICKZ family member 3)
465	351	Spliceosome	142	MAGOH	Yes	MGN_HUMAN	http://www.uniprot.org/uniprot/P61326	P61326	Dynamic	2.85469	10.7781	Protein mago nashi homolog
465	351	Spliceosome	142	SFRS6	Yes	SRSF6_HUMAN	http://www.uniprot.org/uniprot/Q13247	Q13247	Dynamic	2.9066	12.7885	Serine/arginine-rich splicing factor 6 (Pre-mRNA-splicing factor SRP55) (Splicing factor, arginine/serine-rich 6)
465	351	Spliceosome	142	MOV10	Yes	MOV10_HUMAN	http://www.uniprot.org/uniprot/Q9HCE1	Q9HCE1	Dynamic	3.15798	10.9581	Putative helicase MOV-10 (EC 3.6.4.13) (Moloney leukemia virus 10 protein)
465	351	Spliceosome	142	SR140	Yes	SR140_HUMAN	http://www.uniprot.org/uniprot/O15042	O15042	Dynamic	3.22061	8.17137	U2 snRNP-associated SURP motif-containing protein (140 kDa Ser/Arg-rich domain protein) (U2-associated protein SR140)
465	351	Spliceosome	142	PPIH	Yes	PPIH_HUMAN	http://www.uniprot.org/uniprot/O43447	O43447	Dynamic	3.31115	11.9504	Peptidyl-prolyl cis-trans isomerase H (PPIase H) (EC 5.2.1.8) (Rotamase H) (Small nuclear ribonucleoprotein particle-specific cyclophilin H) (CypH) (U-snRNP-associated cyclophilin SnuCyp-20) (USA-CYP)
465	351	Spliceosome	142	THOC6	Yes	THOC6_HUMAN	http://www.uniprot.org/uniprot/Q86W42	Q86W42	Dynamic	3.57101	8.2044	THO complex subunit 6 homolog (Functional spliceosome-associated protein 35) (fSAP35) (WD repeat-containing protein 58)
466	353	DNA ligase IV-condensin complex	3	LIG4	Yes	DNLI4_HUMAN	http://www.uniprot.org/uniprot/P49917	P49917	Dynamic	2.16845	7.04463	DNA ligase 4 (EC 6.5.1.1) (DNA ligase IV) (Polydeoxyribonucleotide synthase [ATP] 4)
466	353	DNA ligase IV-condensin complex	3	SMC4	Yes	SMC4_HUMAN	http://www.uniprot.org/uniprot/Q9NTJ3	Q9NTJ3	Dynamic	3.11594	11.8674	Structural maintenance of chromosomes protein 4 (SMC protein 4) (SMC-4) (Chromosome-associated polypeptide C) (hCAP-C) (XCAP-C homolog)
466	353	DNA ligase IV-condensin complex	3	SMC2	Yes	SMC2_HUMAN	http://www.uniprot.org/uniprot/O95347	O95347	Dynamic	3.51129	9.8688	Structural maintenance of chromosomes protein 2 (SMC protein 2) (SMC-2) (Chromosome-associated protein E) (hCAP-E) (XCAP-E homolog)
467	355	DNA-PK-Ku antigen complex	3	PRKDC	Yes	PRKDC_HUMAN	http://www.uniprot.org/uniprot/P78527	P78527	Dynamic	2.22581	9.52653	DNA-dependent protein kinase catalytic subunit (DNA-PK catalytic subunit) (DNA-PKcs) (EC 2.7.11.1) (DNPK1) (p460)
468	359	DNA ligase IV-XRCC4-XLF complex	3	LIG4	Yes	DNLI4_HUMAN	http://www.uniprot.org/uniprot/P49917	P49917	Dynamic	2.16845	7.04463	DNA ligase 4 (EC 6.5.1.1) (DNA ligase IV) (Polydeoxyribonucleotide synthase [ATP] 4)
468	359	DNA ligase IV-XRCC4-XLF complex	3	XRCC4	Yes	XRCC4_HUMAN	http://www.uniprot.org/uniprot/Q13426	Q13426	Dynamic	2.23561	9.90813	DNA repair protein XRCC4 (X-ray repair cross-complementing protein 4)
469	360	Artemis-DNA-PK complex	2	PRKDC	Yes	PRKDC_HUMAN	http://www.uniprot.org/uniprot/P78527	P78527	Dynamic	2.22581	9.52653	DNA-dependent protein kinase catalytic subunit (DNA-PK catalytic subunit) (DNA-PKcs) (EC 2.7.11.1) (DNPK1) (p460)
470	362	DNA ligase III-XRCC1-PNK-DNA-pol III multiprotein complex	4	XRCC1	Yes	XRCC1_HUMAN	http://www.uniprot.org/uniprot/P18887	P18887	Dynamic	2.04061	12.4658	DNA repair protein XRCC1 (X-ray repair cross-complementing protein 1)
470	362	DNA ligase III-XRCC1-PNK-DNA-pol III multiprotein complex	4	POLB	Yes	DPOLB_HUMAN	http://www.uniprot.org/uniprot/P06746	P06746	Dynamic	2.08397	9.41347	DNA polymerase beta (EC 2.7.7.7) (EC 4.2.99.-)
471	363	DNA ligase III-XRCC1 complex	2	XRCC1	Yes	XRCC1_HUMAN	http://www.uniprot.org/uniprot/P18887	P18887	Dynamic	2.04061	12.4658	DNA repair protein XRCC1 (X-ray repair cross-complementing protein 1)
472	368	ERCC1-ERCC4-MSH2 complex	3	ERCC1	Yes	ERCC1_HUMAN	http://www.uniprot.org/uniprot/P07992	P07992	Dynamic	2.20687	14.2258	DNA excision repair protein ERCC-1
472	368	ERCC1-ERCC4-MSH2 complex	3	MSH2	Yes	MSH2_HUMAN	http://www.uniprot.org/uniprot/P43246	P43246	Dynamic	2.53093	11.0541	DNA mismatch repair protein Msh2 (hMSH2) (MutS protein homolog 2)
473	370	MSH2-MSH6-PMS1-MLH1 complex	4	MSH2	Yes	MSH2_HUMAN	http://www.uniprot.org/uniprot/P43246	P43246	Dynamic	2.53093	11.0541	DNA mismatch repair protein Msh2 (hMSH2) (MutS protein homolog 2)
473	370	MSH2-MSH6-PMS1-MLH1 complex	4	PMS1	Yes	PMS1_HUMAN	http://www.uniprot.org/uniprot/P54277	P54277	Dynamic	3.24676	9.16647	PMS1 protein homolog 1 (DNA mismatch repair protein PMS1)
473	370	MSH2-MSH6-PMS1-MLH1 complex	4	MLH1	Yes	MLH1_HUMAN	http://www.uniprot.org/uniprot/P40692	P40692	Dynamic	3.35427	13.0661	DNA mismatch repair protein Mlh1 (MutL protein homolog 1)
473	370	MSH2-MSH6-PMS1-MLH1 complex	4	MSH6	Yes	MSH6_HUMAN	http://www.uniprot.org/uniprot/P52701	P52701	Dynamic	4.44443	12.9854	DNA mismatch repair protein Msh6 (hMSH6) (G/T mismatch-binding protein) (GTBP) (GTMBP) (MutS-alpha 160 kDa subunit) (p160)
474	374	MSH2-MSH6 complex	2	MSH2	Yes	MSH2_HUMAN	http://www.uniprot.org/uniprot/P43246	P43246	Dynamic	2.53093	11.0541	DNA mismatch repair protein Msh2 (hMSH2) (MutS protein homolog 2)
474	374	MSH2-MSH6 complex	2	MSH6	Yes	MSH6_HUMAN	http://www.uniprot.org/uniprot/P52701	P52701	Dynamic	4.44443	12.9854	DNA mismatch repair protein Msh6 (hMSH6) (G/T mismatch-binding protein) (GTBP) (GTMBP) (MutS-alpha 160 kDa subunit) (p160)
475	375	MSH2-MSH3 complex	2	MSH2	Yes	MSH2_HUMAN	http://www.uniprot.org/uniprot/P43246	P43246	Dynamic	2.53093	11.0541	DNA mismatch repair protein Msh2 (hMSH2) (MutS protein homolog 2)
476	376	PCNA-MutS-alpha-MutL-alpha-DNA complex	5	MSH2	Yes	MSH2_HUMAN	http://www.uniprot.org/uniprot/P43246	P43246	Dynamic	2.53093	11.0541	DNA mismatch repair protein Msh2 (hMSH2) (MutS protein homolog 2)
476	376	PCNA-MutS-alpha-MutL-alpha-DNA complex	5	MLH1	Yes	MLH1_HUMAN	http://www.uniprot.org/uniprot/P40692	P40692	Dynamic	3.35427	13.0661	DNA mismatch repair protein Mlh1 (MutL protein homolog 1)
476	376	PCNA-MutS-alpha-MutL-alpha-DNA complex	5	MSH6	Yes	MSH6_HUMAN	http://www.uniprot.org/uniprot/P52701	P52701	Dynamic	4.44443	12.9854	DNA mismatch repair protein Msh6 (hMSH6) (G/T mismatch-binding protein) (GTBP) (GTMBP) (MutS-alpha 160 kDa subunit) (p160)
476	376	PCNA-MutS-alpha-MutL-alpha-DNA complex	5	PCNA	Yes	PCNA_HUMAN	http://www.uniprot.org/uniprot/P12004	P12004	Dynamic	5.06654	13.1179	Proliferating cell nuclear antigen (PCNA) (Cyclin)
477	379	MutL-alpha complex	2	MLH1	Yes	MLH1_HUMAN	http://www.uniprot.org/uniprot/P40692	P40692	Dynamic	3.35427	13.0661	DNA mismatch repair protein Mlh1 (MutL protein homolog 1)
478	380	MutL-beta complex	2	PMS1	Yes	PMS1_HUMAN	http://www.uniprot.org/uniprot/P54277	P54277	Dynamic	3.24676	9.16647	PMS1 protein homolog 1 (DNA mismatch repair protein PMS1)
478	380	MutL-beta complex	2	MLH1	Yes	MLH1_HUMAN	http://www.uniprot.org/uniprot/P40692	P40692	Dynamic	3.35427	13.0661	DNA mismatch repair protein Mlh1 (MutL protein homolog 1)
479	386	Ubiquitin E3 ligase (UBADC1, RNF123)	2	RNF123	Yes	RN123_HUMAN	http://www.uniprot.org/uniprot/Q5XPI4	Q5XPI4	Dynamic	2.07532	9.60603	E3 ubiquitin-protein ligase RNF123 (EC 6.3.2.-) (Kip1 ubiquitination-promoting complex protein 1) (RING finger protein 123)
480	387	MCM complex	6	MCM5	Yes	MCM5_HUMAN	http://www.uniprot.org/uniprot/P33992	P33992	Dynamic	3.19024	12.444	DNA replication licensing factor MCM5 (EC 3.6.4.12) (CDC46 homolog) (P1-CDC46)
480	387	MCM complex	6	MCM4	Yes	MCM4_HUMAN	http://www.uniprot.org/uniprot/P33991	P33991	Dynamic	3.50399	10.442	DNA replication licensing factor MCM4 (EC 3.6.4.12) (CDC21 homolog) (P1-CDC21)
480	387	MCM complex	6	MCM3	Yes	MCM3_HUMAN	http://www.uniprot.org/uniprot/P25205	P25205	Dynamic	4.3279	13.9697	DNA replication licensing factor MCM3 (EC 3.6.4.12) (DNA polymerase alpha holoenzyme-associated protein P1) (P1-MCM3) (RLF subunit beta) (p102)
480	387	MCM complex	6	MCM7	Yes	MCM7_HUMAN	http://www.uniprot.org/uniprot/P33993	P33993	Dynamic	4.76453	14.9172	DNA replication licensing factor MCM7 (EC 3.6.4.12) (CDC47 homolog) (P1.1-MCM3)
480	387	MCM complex	6	MCM2	Yes	MCM2_HUMAN	http://www.uniprot.org/uniprot/P49736	P49736	Dynamic	5.1551	12.1638	DNA replication licensing factor MCM2 (EC 3.6.4.12) (Minichromosome maintenance protein 2 homolog) (Nuclear protein BM28)
480	387	MCM complex	6	MCM6	Yes	MCM6_HUMAN	http://www.uniprot.org/uniprot/Q14566	Q14566	Dynamic	5.543	12.3292	DNA replication licensing factor MCM6 (EC 3.6.4.12) (p105MCM)
481	389	ORC complex (origin recognition complex)	6	ORC3L	Yes	ORC3_HUMAN	http://www.uniprot.org/uniprot/Q9UBD5	Q9UBD5	Dynamic	2.03731	10.2916	Origin recognition complex subunit 3 (Origin recognition complex subunit Latheo)
481	389	ORC complex (origin recognition complex)	6	ORC5L	Yes	ORC5_HUMAN	http://www.uniprot.org/uniprot/O43913	O43913	Dynamic	2.15596	10.6876	Origin recognition complex subunit 5
481	389	ORC complex (origin recognition complex)	6	ORC6L	Yes	ORC6_HUMAN	http://www.uniprot.org/uniprot/Q9Y5N6	Q9Y5N6	Dynamic	2.88652	10.4168	Origin recognition complex subunit 6
481	389	ORC complex (origin recognition complex)	6	ORC1L	Yes	ORC1_HUMAN	http://www.uniprot.org/uniprot/Q13415	Q13415	Dynamic	3.0937	8.20577	Origin recognition complex subunit 1 (Replication control protein 1)
484	393	Succinyl-CoA synthetase, GDP-forming	2	SUCLG2	Yes	SUCB2_HUMAN	http://www.uniprot.org/uniprot/Q96I99	Q96I99	Dynamic	2.15	10.3997	Succinyl-CoA ligase [GDP-forming] subunit beta, mitochondrial (EC 6.2.1.4) (GTP-specific succinyl-CoA synthetase subunit beta) (Succinyl-CoA synthetase beta-G chain) (SCS-betaG)
488	408	Guanylyl cyclase, soluble (GUCY1A3, GUCY1B3)	2	GUCY1B3	Yes	GCYB1_HUMAN	http://www.uniprot.org/uniprot/Q02153	Q02153	Dynamic	3.13471	7.1791	Guanylate cyclase soluble subunit beta-1 (GCS-beta-1) (EC 4.6.1.2) (Guanylate cyclase soluble subunit beta-3) (GCS-beta-3) (Soluble guanylate cyclase small subunit)
488	408	Guanylyl cyclase, soluble (GUCY1A3, GUCY1B3)	2	GUCY1A3	Yes	GCYA3_HUMAN	http://www.uniprot.org/uniprot/Q02108	Q02108	Dynamic	14.5909	8.82413	Guanylate cyclase soluble subunit alpha-3 (GCS-alpha-3) (EC 4.6.1.2) (GCS-alpha-1) (Soluble guanylate cyclase large subunit)
489	419	Farnesyltransferase	2	FNTB	Yes	FNTB_HUMAN	http://www.uniprot.org/uniprot/P49356	P49356	Dynamic	2.18001	10.694	Protein farnesyltransferase subunit beta (FTase-beta) (EC 2.5.1.58) (CAAX farnesyltransferase subunit beta) (Ras proteins prenyltransferase subunit beta)
490	422	Beta-dystroglycan-caveolin-3 complex	2	DAG1	Yes	DAG1_HUMAN	http://www.uniprot.org/uniprot/Q14118	Q14118	Dynamic	3.10588	11.8864	Dystroglycan (Dystrophin-associated glycoprotein 1) [Cleaved into: Alpha-dystroglycan (Alpha-DG); Beta-dystroglycan (Beta-DG)]
490	422	Beta-dystroglycan-caveolin-3 complex	2	CAV3	Yes	CAV3_HUMAN	http://www.uniprot.org/uniprot/P56539	P56539	Dynamic	3.37526	10.6327	Caveolin-3 (M-caveolin)
491	423	EXO1-MLH1-PMS2 complex	3	MLH1	Yes	MLH1_HUMAN	http://www.uniprot.org/uniprot/P40692	P40692	Dynamic	3.35427	13.0661	DNA mismatch repair protein Mlh1 (MutL protein homolog 1)
491	423	EXO1-MLH1-PMS2 complex	3	EXO1	Yes	EXO1_HUMAN	http://www.uniprot.org/uniprot/Q9UQ84	Q9UQ84	Dynamic	3.67141	9.69037	Exonuclease 1 (hExo1) (EC 3.1.-.-) (Exonuclease I) (hExoI)
492	424	EXO1-MLH1-PCNA complex	3	MLH1	Yes	MLH1_HUMAN	http://www.uniprot.org/uniprot/P40692	P40692	Dynamic	3.35427	13.0661	DNA mismatch repair protein Mlh1 (MutL protein homolog 1)
492	424	EXO1-MLH1-PCNA complex	3	EXO1	Yes	EXO1_HUMAN	http://www.uniprot.org/uniprot/Q9UQ84	Q9UQ84	Dynamic	3.67141	9.69037	Exonuclease 1 (hExo1) (EC 3.1.-.-) (Exonuclease I) (hExoI)
492	424	EXO1-MLH1-PCNA complex	3	PCNA	Yes	PCNA_HUMAN	http://www.uniprot.org/uniprot/P12004	P12004	Dynamic	5.06654	13.1179	Proliferating cell nuclear antigen (PCNA) (Cyclin)
493	425	MSH4-MSH5-GPS2 complex	3	MSH5	Yes	MSH5_HUMAN	http://www.uniprot.org/uniprot/O43196	O43196	Dynamic	3.71493	8.29197	MutS protein homolog 5 (hMSH5)
497	430	18S U11/U12 snRNP	24	SNRNP25	Yes	SNR25_HUMAN	http://www.uniprot.org/uniprot/Q9BV90	Q9BV90	Dynamic	2.05528	11.7612	U11/U12 small nuclear ribonucleoprotein 25 kDa protein (U11/U12 snRNP 25 kDa protein) (U11/U12-25K) (Minus-99 protein)
497	430	18S U11/U12 snRNP	24	SNRPE	Yes	RUXE_HUMAN	http://www.uniprot.org/uniprot/P62304	P62304	Dynamic	2.0941	13.0846	Small nuclear ribonucleoprotein E (snRNP-E) (Sm protein E) (Sm-E) (SmE)
497	430	18S U11/U12 snRNP	24	SNRPD1	Yes	SMD1_HUMAN	http://www.uniprot.org/uniprot/P62314	P62314	Dynamic	2.38612	14.8001	Small nuclear ribonucleoprotein Sm D1 (Sm-D1) (Sm-D autoantigen) (snRNP core protein D1)
497	430	18S U11/U12 snRNP	24	SNRPF	Yes	RUXF_HUMAN	http://www.uniprot.org/uniprot/P62306	P62306	Dynamic	2.49263	14.7675	Small nuclear ribonucleoprotein F (snRNP-F) (Sm protein F) (Sm-F) (SmF)
498	432	N-NOS-CHIP-HSP70-1 complex	3	HSPA1A	Yes	HSP71_HUMAN	http://www.uniprot.org/uniprot/P08107	P08107	Dynamic	2.25168	15.1133	Heat shock 70 kDa protein 1A/1B (Heat shock 70 kDa protein 1/2) (HSP70-1/HSP70-2) (HSP70.1/HSP70.2)
499	433	BASC complex (BRCA1-associated genome surveillance complex)	12	MSH2	Yes	MSH2_HUMAN	http://www.uniprot.org/uniprot/P43246	P43246	Dynamic	2.53093	11.0541	DNA mismatch repair protein Msh2 (hMSH2) (MutS protein homolog 2)
499	433	BASC complex (BRCA1-associated genome surveillance complex)	12	RFC2	Yes	RFC2_HUMAN	http://www.uniprot.org/uniprot/P35250	P35250	Dynamic	3.24676	10.7987	Replication factor C subunit 2 (Activator 1 40 kDa subunit) (A1 40 kDa subunit) (Activator 1 subunit 2) (Replication factor C 40 kDa subunit) (RF-C 40 kDa subunit) (RFC40)
499	433	BASC complex (BRCA1-associated genome surveillance complex)	12	MLH1	Yes	MLH1_HUMAN	http://www.uniprot.org/uniprot/P40692	P40692	Dynamic	3.35427	13.0661	DNA mismatch repair protein Mlh1 (MutL protein homolog 1)
499	433	BASC complex (BRCA1-associated genome surveillance complex)	12	BLM	Yes	BLM_HUMAN	http://www.uniprot.org/uniprot/P54132	P54132	Dynamic	3.89872	10.1286	Bloom syndrome protein (EC 3.6.4.12) (DNA helicase, RecQ-like type 2) (RecQ2) (RecQ protein-like 3)
499	433	BASC complex (BRCA1-associated genome surveillance complex)	12	RFC4	Yes	RFC4_HUMAN	http://www.uniprot.org/uniprot/P35249	P35249	Dynamic	3.99077	11.7916	Replication factor C subunit 4 (Activator 1 37 kDa subunit) (A1 37 kDa subunit) (Activator 1 subunit 4) (Replication factor C 37 kDa subunit) (RF-C 37 kDa subunit) (RFC37)
499	433	BASC complex (BRCA1-associated genome surveillance complex)	12	BRCA1	Yes	BRCA1_HUMAN	http://www.uniprot.org/uniprot/P38398	P38398	Dynamic	4.299	9.93177	Breast cancer type 1 susceptibility protein (EC 6.3.2.-) (RING finger protein 53)
499	433	BASC complex (BRCA1-associated genome surveillance complex)	12	MSH6	Yes	MSH6_HUMAN	http://www.uniprot.org/uniprot/P52701	P52701	Dynamic	4.44443	12.9854	DNA mismatch repair protein Msh6 (hMSH6) (G/T mismatch-binding protein) (GTBP) (GTMBP) (MutS-alpha 160 kDa subunit) (p160)
500	438	GCN5-TRRAP histone acetyltransferase complex	10	TAF5L	Yes	TAF5L_HUMAN	http://www.uniprot.org/uniprot/O75529	O75529	Dynamic	2.149	9.31363	TAF5-like RNA polymerase II p300/CBP-associated factor-associated factor 65 kDa subunit 5L (PCAF-associated factor 65 beta) (PAF65-beta)
500	438	GCN5-TRRAP histone acetyltransferase complex	10	MSH2	Yes	MSH2_HUMAN	http://www.uniprot.org/uniprot/P43246	P43246	Dynamic	2.53093	11.0541	DNA mismatch repair protein Msh2 (hMSH2) (MutS protein homolog 2)
500	438	GCN5-TRRAP histone acetyltransferase complex	10	TADA3	Yes	TADA3_HUMAN	http://www.uniprot.org/uniprot/O75528	O75528	Dynamic	2.77214	13.7	Transcriptional adapter 3 (ADA3 homolog) (hADA3) (STAF54) (Transcriptional adapter 3-like) (ADA3-like protein)
500	438	GCN5-TRRAP histone acetyltransferase complex	10	BRCA1	Yes	BRCA1_HUMAN	http://www.uniprot.org/uniprot/P38398	P38398	Dynamic	4.299	9.93177	Breast cancer type 1 susceptibility protein (EC 6.3.2.-) (RING finger protein 53)
500	438	GCN5-TRRAP histone acetyltransferase complex	10	MSH6	Yes	MSH6_HUMAN	http://www.uniprot.org/uniprot/P52701	P52701	Dynamic	4.44443	12.9854	DNA mismatch repair protein Msh6 (hMSH6) (G/T mismatch-binding protein) (GTBP) (GTMBP) (MutS-alpha 160 kDa subunit) (p160)
502	443	BP-SMAD complex	8	KLF10	Yes	KLF10_HUMAN	http://www.uniprot.org/uniprot/Q13118	Q13118	Dynamic	2.03637	11.0518	Krueppel-like factor 10 (EGR-alpha) (Transforming growth factor-beta-inducible early growth response protein 1) (TGFB-inducible early growth response protein 1) (TIEG-1)
502	443	BP-SMAD complex	8	GJB6	Yes	CXB6_HUMAN	http://www.uniprot.org/uniprot/O95452	O95452	Dynamic	2.65921	8.58833	Gap junction beta-6 protein (Connexin-30) (Cx30)
502	443	BP-SMAD complex	8	MXI1	Yes	MXI1_HUMAN	http://www.uniprot.org/uniprot/P50539	P50539	Dynamic	3.61334	8.8483	Max-interacting protein 1 (Max interactor 1) (Class C basic helix-loop-helix protein 11) (bHLHc11)
502	443	BP-SMAD complex	8	TGFBI	Yes	BGH3_HUMAN	http://www.uniprot.org/uniprot/Q15582	Q15582	Dynamic	9.05888	14.3055	Transforming growth factor-beta-induced protein ig-h3 (Beta ig-h3) (Kerato-epithelin) (RGD-containing collagen-associated protein) (RGD-CAP)
505	466	Gamma-secretase complex (APH1A, PSEN1, PSENEN, NCSTN)	4	PSEN1	Yes	PSN1_HUMAN	http://www.uniprot.org/uniprot/P49768	P49768	Dynamic	3.17774	11.8076	Presenilin-1 (PS-1) (EC 3.4.23.-) (Protein S182) [Cleaved into: Presenilin-1 NTF subunit; Presenilin-1 CTF subunit; Presenilin-1 CTF12 (PS1-CTF12)]
506	467	Gamma-secretase complex (APH1B, PSEN2, PSENEN, NCSTN)	4	PSEN2	Yes	PSN2_HUMAN	http://www.uniprot.org/uniprot/P49810	P49810	Dynamic	2.92614	12.5443	Presenilin-2 (PS-2) (EC 3.4.23.-) (AD3LP) (AD5) (E5-1) (STM-2) [Cleaved into: Presenilin-2 NTF subunit; Presenilin-2 CTF subunit]
506	467	Gamma-secretase complex (APH1B, PSEN2, PSENEN, NCSTN)	4	APH1B	Yes	APH1B_HUMAN	http://www.uniprot.org/uniprot/Q8WW43	Q8WW43	Dynamic	4.35196	10.2789	Gamma-secretase subunit APH-1B (APH-1b) (Aph-1beta) (Presenilin-stabilization factor-like)
507	468	Gamma-secretase complex (APH1A, PSEN2, PSENEN, NCSTN)	4	PSEN2	Yes	PSN2_HUMAN	http://www.uniprot.org/uniprot/P49810	P49810	Dynamic	2.92614	12.5443	Presenilin-2 (PS-2) (EC 3.4.23.-) (AD3LP) (AD5) (E5-1) (STM-2) [Cleaved into: Presenilin-2 NTF subunit; Presenilin-2 CTF subunit]
509	470	TFTC complex (TATA-binding protein-free TAF-II-containing complex)	17	TAF5L	Yes	TAF5L_HUMAN	http://www.uniprot.org/uniprot/O75529	O75529	Dynamic	2.149	9.31363	TAF5-like RNA polymerase II p300/CBP-associated factor-associated factor 65 kDa subunit 5L (PCAF-associated factor 65 beta) (PAF65-beta)
509	470	TFTC complex (TATA-binding protein-free TAF-II-containing complex)	17	TADA3	Yes	TADA3_HUMAN	http://www.uniprot.org/uniprot/O75528	O75528	Dynamic	2.77214	13.7	Transcriptional adapter 3 (ADA3 homolog) (hADA3) (STAF54) (Transcriptional adapter 3-like) (ADA3-like protein)
512	476	STAGA complex (SPT3-TAF9-GCN5 acetyltransferase complex)	13	TAF5L	Yes	TAF5L_HUMAN	http://www.uniprot.org/uniprot/O75529	O75529	Dynamic	2.149	9.31363	TAF5-like RNA polymerase II p300/CBP-associated factor-associated factor 65 kDa subunit 5L (PCAF-associated factor 65 beta) (PAF65-beta)
512	476	STAGA complex (SPT3-TAF9-GCN5 acetyltransferase complex)	13	TADA3	Yes	TADA3_HUMAN	http://www.uniprot.org/uniprot/O75528	O75528	Dynamic	2.77214	13.7	Transcriptional adapter 3 (ADA3 homolog) (hADA3) (STAF54) (Transcriptional adapter 3-like) (ADA3-like protein)
513	477	PCAF complex	10	TAF5L	Yes	TAF5L_HUMAN	http://www.uniprot.org/uniprot/O75529	O75529	Dynamic	2.149	9.31363	TAF5-like RNA polymerase II p300/CBP-associated factor-associated factor 65 kDa subunit 5L (PCAF-associated factor 65 beta) (PAF65-beta)
513	477	PCAF complex	10	TADA3	Yes	TADA3_HUMAN	http://www.uniprot.org/uniprot/O75528	O75528	Dynamic	2.77214	13.7	Transcriptional adapter 3 (ADA3 homolog) (hADA3) (STAF54) (Transcriptional adapter 3-like) (ADA3-like protein)
513	477	PCAF complex	10	KAT2B	Yes	KAT2B_HUMAN	http://www.uniprot.org/uniprot/Q92831	Q92831	Dynamic	3.01885	8.7051	Histone acetyltransferase KAT2B (EC 2.3.1.48) (Histone acetyltransferase PCAF) (Histone acetylase PCAF) (Lysine acetyltransferase 2B) (P300/CBP-associated factor) (P/CAF)
515	485	TFIID complex, B-cell specific	12	TAF4B	Yes	TAF4B_HUMAN	http://www.uniprot.org/uniprot/Q92750	Q92750	Dynamic	3.16894	8.3165	Transcription initiation factor TFIID subunit 4B (Transcription initiation factor TFIID 105 kDa subunit) (TAF(II)105) (TAFII-105) (TAFII105)
516	486	WIP-WASp-actin-myosin-IIa complex	6	MYH9	Yes	MYH9_HUMAN	http://www.uniprot.org/uniprot/P35579	P35579	Dynamic	2.31445	14.5321	Myosin-9 (Cellular myosin heavy chain, type A) (Myosin heavy chain 9) (Myosin heavy chain, non-muscle IIa) (Non-muscle myosin heavy chain A) (NMMHC-A) (Non-muscle myosin heavy chain IIa) (NMMHC II-a) (NMMHC-IIA)
516	486	WIP-WASp-actin-myosin-IIa complex	6	ACTA2	Yes	ACTA_HUMAN	http://www.uniprot.org/uniprot/P62736	P62736	Dynamic	2.37238	8.39763	Actin, aortic smooth muscle (Alpha-actin-2) (Cell growth-inhibiting gene 46 protein)
520	509	TFIID complex	12	TAF15	Yes	RBP56_HUMAN	http://www.uniprot.org/uniprot/Q92804	Q92804	Dynamic	2.96768	14.1854	TATA-binding protein-associated factor 2N (68 kDa TATA-binding protein-associated factor) (TAF(II)68) (TAFII68) (RNA-binding protein 56)
522	519	AMY-1-S-AKAP84-RII-beta complex	3	AKAP1	Yes	AKAP1_HUMAN	http://www.uniprot.org/uniprot/Q92667	Q92667	Dynamic	2.44867	12.7518	A-kinase anchor protein 1, mitochondrial (A-kinase anchor protein 149 kDa) (AKAP 149) (Dual specificity A-kinase-anchoring protein 1) (D-AKAP-1) (Protein kinase A-anchoring protein 1) (PRKA1) (Spermatid A-kinase anchor protein 84) (S-AKAP84)
523	520	KCNQ1 macromolecular complex	10	PPP1CB	Yes	PP1B_HUMAN	http://www.uniprot.org/uniprot/P62140	P62140	Dynamic	2.76638	13.1321	Serine/threonine-protein phosphatase PP1-beta catalytic subunit (PP-1B) (PPP1CD) (EC 3.1.3.16) (EC 3.1.3.53)
524	521	Polycystin-1-E-cadherin-beta-catenin complex	3	CDH1	Yes	CADH1_HUMAN	http://www.uniprot.org/uniprot/P12830	P12830	Dynamic	2.62867	15.3496	Cadherin-1 (CAM 120/80) (Epithelial cadherin) (E-cadherin) (Uvomorulin) (CD antigen CD324) [Cleaved into: E-Cad/CTF1; E-Cad/CTF2; E-Cad/CTF3]
525	522	Polycystin-1-E-cadherin-beta-catenin-Flotillin-2 complex	4	CDH1	Yes	CADH1_HUMAN	http://www.uniprot.org/uniprot/P12830	P12830	Dynamic	2.62867	15.3496	Cadherin-1 (CAM 120/80) (Epithelial cadherin) (E-cadherin) (Uvomorulin) (CD antigen CD324) [Cleaved into: E-Cad/CTF1; E-Cad/CTF2; E-Cad/CTF3]
526	525	TIP60 histone acetylase complex	5	RUVBL2	Yes	RUVB2_HUMAN	http://www.uniprot.org/uniprot/Q9Y230	Q9Y230	Dynamic	2.00416	12.5658	RuvB-like 2 (EC 3.6.4.12) (48 kDa TATA box-binding protein-interacting protein) (48 kDa TBP-interacting protein) (51 kDa erythrocyte cytosolic protein) (ECP-51) (INO80 complex subunit J) (Repressing pontin 52) (Reptin 52) (TIP49b) (TIP60-associated protein 54-beta) (TAP54-beta)
526	525	TIP60 histone acetylase complex	5	RUVBL1	Yes	RUVB1_HUMAN	http://www.uniprot.org/uniprot/Q9Y265	Q9Y265	Dynamic	2.67895	10.1071	RuvB-like 1 (EC 3.6.4.12) (49 kDa TATA box-binding protein-interacting protein) (49 kDa TBP-interacting protein) (54 kDa erythrocyte cytosolic protein) (ECP-54) (INO80 complex subunit H) (Nuclear matrix protein 238) (NMP 238) (Pontin 52) (TIP49a) (TIP60-associated protein 54-alpha) (TAP54-alpha)
528	529	NuA4/Tip60 HAT complex	16	YEATS4	Yes	YETS4_HUMAN	http://www.uniprot.org/uniprot/O95619	O95619	Dynamic	2.00277	10.6763	YEATS domain-containing protein 4 (Glioma-amplified sequence 41) (Gas41) (NuMA-binding protein 1) (NuBI-1) (NuBI1)
528	529	NuA4/Tip60 HAT complex	16	RUVBL2	Yes	RUVB2_HUMAN	http://www.uniprot.org/uniprot/Q9Y230	Q9Y230	Dynamic	2.00416	12.5658	RuvB-like 2 (EC 3.6.4.12) (48 kDa TATA box-binding protein-interacting protein) (48 kDa TBP-interacting protein) (51 kDa erythrocyte cytosolic protein) (ECP-51) (INO80 complex subunit J) (Repressing pontin 52) (Reptin 52) (TIP49b) (TIP60-associated protein 54-beta) (TAP54-beta)
528	529	NuA4/Tip60 HAT complex	16	EPC1	Yes	EPC1_HUMAN	http://www.uniprot.org/uniprot/Q9H2F5	Q9H2F5	Dynamic	2.11501	8.2843	Enhancer of polycomb homolog 1
528	529	NuA4/Tip60 HAT complex	16	RUVBL1	Yes	RUVB1_HUMAN	http://www.uniprot.org/uniprot/Q9Y265	Q9Y265	Dynamic	2.67895	10.1071	RuvB-like 1 (EC 3.6.4.12) (49 kDa TATA box-binding protein-interacting protein) (49 kDa TBP-interacting protein) (54 kDa erythrocyte cytosolic protein) (ECP-54) (INO80 complex subunit H) (Nuclear matrix protein 238) (NMP 238) (Pontin 52) (TIP49a) (TIP60-associated protein 54-alpha) (TAP54-alpha)
529	531	XPA-ERCC1-ERCC4 complex	3	ERCC1	Yes	ERCC1_HUMAN	http://www.uniprot.org/uniprot/P07992	P07992	Dynamic	2.20687	14.2258	DNA excision repair protein ERCC-1
531	535	TRAP complex	16	CCNC	Yes	CCNC_HUMAN	http://www.uniprot.org/uniprot/P24863	P24863	Dynamic	2.00185	12.3319	Cyclin-C (SRB11 homolog) (hSRB11)
531	535	TRAP complex	16	MED10	Yes	MED10_HUMAN	http://www.uniprot.org/uniprot/Q9BTT4	Q9BTT4	Dynamic	2.23871	11.0195	Mediator of RNA polymerase II transcription subunit 10 (Mediator complex subunit 10) (Transformation-related gene 17 protein) (TRG-17) (Transformation-related gene 20 protein) (TRG-20)
531	535	TRAP complex	16	THRA	Yes	THA_HUMAN	http://www.uniprot.org/uniprot/P10827	P10827	Dynamic	6.24629	9.13783	Thyroid hormone receptor alpha (Nuclear receptor subfamily 1 group A member 1) (V-erbA-related protein 7) (EAR-7) (c-erbA-1) (c-erbA-alpha)
534	549	DRIP complex	14	VDR	Yes	VDR_HUMAN	http://www.uniprot.org/uniprot/P11473	P11473	Dynamic	3.32495	12.2624	Vitamin D3 receptor (VDR) (1,25-dihydroxyvitamin D3 receptor) (Nuclear receptor subfamily 1 group I member 1)
535	550	NOS3-CAV1-NOSTRIN complex	3	CAV1	Yes	CAV1_HUMAN	http://www.uniprot.org/uniprot/Q03135	Q03135	Dynamic	2.70632	15.2843	Caveolin-1
536	551	TDT-TDIF2-core-histone complex	4	H2AFY2	Yes	H2AW_HUMAN	http://www.uniprot.org/uniprot/Q9P0M6	Q9P0M6	Dynamic	2.52392	9.37073	Core histone macro-H2A.2 (Histone macroH2A2) (mH2A2)
539	557	TRP1-G alpha-11-IP3R3-CAV1 signaling complex	4	CAV1	Yes	CAV1_HUMAN	http://www.uniprot.org/uniprot/Q03135	Q03135	Dynamic	2.70632	15.2843	Caveolin-1
542	561	LSm1-7 complex	7	LSM4	Yes	LSM4_HUMAN	http://www.uniprot.org/uniprot/Q9Y4Z0	Q9Y4Z0	Dynamic	2.19568	12.5565	U6 snRNA-associated Sm-like protein LSm4 (Glycine-rich protein) (GRP)
542	561	LSm1-7 complex	7	LSM6	Yes	LSM6_HUMAN	http://www.uniprot.org/uniprot/P62312	P62312	Dynamic	2.26211	11.7027	U6 snRNA-associated Sm-like protein LSm6
542	561	LSm1-7 complex	7	LSM2	Yes	LSM2_HUMAN	http://www.uniprot.org/uniprot/Q9Y333	Q9Y333	Dynamic	2.38612	14.1577	U6 snRNA-associated Sm-like protein LSm2 (Protein G7b) (Small nuclear ribonuclear protein D homolog) (snRNP core Sm-like protein Sm-x5)
542	561	LSm1-7 complex	7	LSM5	Yes	LSM5_HUMAN	http://www.uniprot.org/uniprot/Q9Y4Y9	Q9Y4Y9	Dynamic	2.44528	12.9371	U6 snRNA-associated Sm-like protein LSm5
543	562	LSm2-8 complex	7	LSM4	Yes	LSM4_HUMAN	http://www.uniprot.org/uniprot/Q9Y4Z0	Q9Y4Z0	Dynamic	2.19568	12.5565	U6 snRNA-associated Sm-like protein LSm4 (Glycine-rich protein) (GRP)
543	562	LSm2-8 complex	7	LSM6	Yes	LSM6_HUMAN	http://www.uniprot.org/uniprot/P62312	P62312	Dynamic	2.26211	11.7027	U6 snRNA-associated Sm-like protein LSm6
543	562	LSm2-8 complex	7	LSM2	Yes	LSM2_HUMAN	http://www.uniprot.org/uniprot/Q9Y333	Q9Y333	Dynamic	2.38612	14.1577	U6 snRNA-associated Sm-like protein LSm2 (Protein G7b) (Small nuclear ribonuclear protein D homolog) (snRNP core Sm-like protein Sm-x5)
543	562	LSm2-8 complex	7	LSM5	Yes	LSM5_HUMAN	http://www.uniprot.org/uniprot/Q9Y4Y9	Q9Y4Y9	Dynamic	2.44528	12.9371	U6 snRNA-associated Sm-like protein LSm5
544	563	F1F0-ATP synthase (EC 3.6.3.14), mitochondrial	16	ATPIF1	Yes	ATIF1_HUMAN	http://www.uniprot.org/uniprot/Q9UII2	Q9UII2	Dynamic	2.01066	15.8015	ATPase inhibitor, mitochondrial (Inhibitor of F(1)F(o)-ATPase) (IF(1)) (IF1)
544	563	F1F0-ATP synthase (EC 3.6.3.14), mitochondrial	16	ATP5G1	Yes	AT5G1_HUMAN	http://www.uniprot.org/uniprot/P05496	P05496	Dynamic	2.0312	12.7885	ATP synthase lipid-binding protein, mitochondrial (ATP synthase proteolipid P1) (ATPase protein 9) (ATPase subunit c)
545	570	p300-CBP-p270-SWI/SNF complex	7	SMARCC2	Yes	SMRC2_HUMAN	http://www.uniprot.org/uniprot/Q8TAQ2	Q8TAQ2	Dynamic	2.04769	13.4271	SWI/SNF complex subunit SMARCC2 (BRG1-associated factor 170) (BAF170) (SWI/SNF complex 170 kDa subunit) (SWI/SNF-related matrix-associated actin-dependent regulator of chromatin subfamily C member 2)
547	575	ABIN2-NFKB1-MAP3K8 complex	3	TNIP2	Yes	TNIP2_HUMAN	http://www.uniprot.org/uniprot/Q8NFZ5	Q8NFZ5	Dynamic	3.65702	11.6525	TNFAIP3-interacting protein 2 (A20-binding inhibitor of NF-kappa-B activation 2) (ABIN-2) (Fetal liver LKB1-interacting protein)
547	575	ABIN2-NFKB1-MAP3K8 complex	3	MAP3K8	Yes	M3K8_HUMAN	http://www.uniprot.org/uniprot/P41279	P41279	Dynamic	4.84557	8.26797	Mitogen-activated protein kinase kinase kinase 8 (EC 2.7.11.25) (Cancer Osaka thyroid oncogene) (Proto-oncogene c-Cot) (Serine/threonine-protein kinase cot) (Tumor progression locus 2) (TPL-2)
547	575	ABIN2-NFKB1-MAP3K8 complex	3	NFKB1	Yes	NFKB1_HUMAN	http://www.uniprot.org/uniprot/P19838	P19838	Dynamic	6.27377	12.3131	Nuclear factor NF-kappa-B p105 subunit (DNA-binding factor KBF1) (EBP-1) (Nuclear factor of kappa light polypeptide gene enhancer in B-cells 1) [Cleaved into: Nuclear factor NF-kappa-B p50 subunit]
548	577	FHL2-p53-HIPK2 complex	3	TP53	Yes	P53_HUMAN	http://www.uniprot.org/uniprot/P04637	P04637	Dynamic	2.13268	7.82853	Cellular tumor antigen p53 (Antigen NY-CO-13) (Phosphoprotein p53) (Tumor suppressor p53)
548	577	FHL2-p53-HIPK2 complex	3	HIPK2	Yes	HIPK2_HUMAN	http://www.uniprot.org/uniprot/Q9H2X6	Q9H2X6	Dynamic	2.28047	8.33217	Homeodomain-interacting protein kinase 2 (hHIPk2) (EC 2.7.11.1)
549	585	Mi2/NuRD-BCL6-MTA3 complex	5	MTA3	Yes	MTA3_HUMAN	http://www.uniprot.org/uniprot/Q9BTC8	Q9BTC8	Dynamic	2.46798	10.0684	Metastasis-associated protein MTA3
549	585	Mi2/NuRD-BCL6-MTA3 complex	5	BCL6	Yes	BCL6_HUMAN	http://www.uniprot.org/uniprot/P41182	P41182	Dynamic	2.51984	8.82477	B-cell lymphoma 6 protein (BCL-6) (B-cell lymphoma 5 protein) (BCL-5) (Protein LAZ-3) (Zinc finger and BTB domain-containing protein 27) (Zinc finger protein 51)
550	587	NuRD.1 complex	8	RBBP7	Yes	RBBP7_HUMAN	http://www.uniprot.org/uniprot/Q16576	Q16576	Dynamic	2.21197	13.7755	Histone-binding protein RBBP7 (Histone acetyltransferase type B subunit 2) (Nucleosome-remodeling factor subunit RBAP46) (Retinoblastoma-binding protein 7) (RBBP-7) (Retinoblastoma-binding protein p46)
550	587	NuRD.1 complex	8	MTA3	Yes	MTA3_HUMAN	http://www.uniprot.org/uniprot/Q9BTC8	Q9BTC8	Dynamic	2.46798	10.0684	Metastasis-associated protein MTA3
552	605	TIM (TIMM17ab, TIMM23, TIMM44) complex, mitochondrial	4	TIMM44	Yes	TIM44_HUMAN	http://www.uniprot.org/uniprot/O43615	O43615	Dynamic	2.06337	11.9641	Mitochondrial import inner membrane translocase subunit TIM44
554	613	CTF18-CTF8-DCC1-RFC3 complex	4	RFC3	Yes	RFC3_HUMAN	http://www.uniprot.org/uniprot/P40938	P40938	Dynamic	3.16382	8.97343	Replication factor C subunit 3 (Activator 1 38 kDa subunit) (A1 38 kDa subunit) (Activator 1 subunit 3) (Replication factor C 38 kDa subunit) (RF-C 38 kDa subunit) (RFC38)
554	613	CTF18-CTF8-DCC1-RFC3 complex	4	DSCC1	Yes	DCC1_HUMAN	http://www.uniprot.org/uniprot/Q9BVC3	Q9BVC3	Dynamic	3.32495	8.5883	Sister chromatid cohesion protein DCC1 (Defective in sister chromatid cohesion protein 1 homolog)
554	613	CTF18-CTF8-DCC1-RFC3 complex	4	CHTF18	Yes	CTF18_HUMAN	http://www.uniprot.org/uniprot/Q8WVB6	Q8WVB6	Dynamic	3.42713	12.307	Chromosome transmission fidelity protein 18 homolog (hCTF18) (CHL12)
555	614	NRD complex (Nucleosome remodeling and deacetylation complex)	7	CHD3	Yes	CHD3_HUMAN	http://www.uniprot.org/uniprot/Q12873	Q12873	Dynamic	2.66352	12.1538	Chromodomain-helicase-DNA-binding protein 3 (CHD-3) (EC 3.6.4.12) (ATP-dependent helicase CHD3) (Mi-2 autoantigen 240 kDa protein) (Mi2-alpha) (Zinc finger helicase) (hZFH)
556	615	Ubiquitin E3 ligase (SKP1A, SKP2, CUL1)	3	SKP2	Yes	SKP2_HUMAN	http://www.uniprot.org/uniprot/Q13309	Q13309	Dynamic	6.7194	8.5287	S-phase kinase-associated protein 2 (Cyclin-A/CDK2-associated protein p45) (F-box protein Skp2) (F-box/LRR-repeat protein 1) (p45skp2)
557	617	CASK-LIN7C-APBA1 complex	3	CASK	Yes	CSKP_HUMAN	http://www.uniprot.org/uniprot/O14936	O14936	Dynamic	2.4932	9.4502	Peripheral plasma membrane protein CASK (hCASK) (EC 2.7.11.1) (Calcium/calmodulin-dependent serine protein kinase) (Protein lin-2 homolog)
559	621	AKAP250-PKA-PDE4D complex	5	PDE4D	Yes	PDE4D_HUMAN	http://www.uniprot.org/uniprot/Q08499	Q08499	Dynamic	2.36144	6.73827	cAMP-specific 3',5'-cyclic phosphodiesterase 4D (EC 3.1.4.17) (DPDE3) (PDE43)
559	621	AKAP250-PKA-PDE4D complex	5	AKAP12	Yes	AKA12_HUMAN	http://www.uniprot.org/uniprot/Q02952	Q02952	Dynamic	7.54751	7.78743	A-kinase anchor protein 12 (AKAP-12) (A-kinase anchor protein 250 kDa) (AKAP 250) (Gravin) (Myasthenia gravis autoantigen)
560	622	Ubiquitin E3 ligase (VHL, TCEB1, TCEB2, CUL2)	4	TCEB2	Yes	ELOB_HUMAN	http://www.uniprot.org/uniprot/Q15370	Q15370	Dynamic	2.01112	11.0926	Transcription elongation factor B polypeptide 2 (Elongin 18 kDa subunit) (Elongin-B) (EloB) (RNA polymerase II transcription factor SIII subunit B) (SIII p18)
561	623	TIM (TIMM9, TIMM10) complex, mitochondrial	2	TIMM9	Yes	TIM9_HUMAN	http://www.uniprot.org/uniprot/Q9Y5J7	Q9Y5J7	Dynamic	2.0195	12.7321	Mitochondrial import inner membrane translocase subunit Tim9
561	623	TIM (TIMM9, TIMM10) complex, mitochondrial	2	TIMM10	Yes	TIM10_HUMAN	http://www.uniprot.org/uniprot/P62072	P62072	Dynamic	2.14404	11.6865	Mitochondrial import inner membrane translocase subunit Tim10
563	626	LSD1 complex	13	PHF21B	Yes	PF21B_HUMAN	http://www.uniprot.org/uniprot/Q96EK2	Q96EK2	Dynamic	2.07149	9.551	PHD finger protein 21B
563	626	LSD1 complex	13	HSPA1A	Yes	HSP71_HUMAN	http://www.uniprot.org/uniprot/P08107	P08107	Dynamic	2.25168	15.1133	Heat shock 70 kDa protein 1A/1B (Heat shock 70 kDa protein 1/2) (HSP70-1/HSP70-2) (HSP70.1/HSP70.2)
565	1218	BLM-TRF2 complex	3	BLM	Yes	BLM_HUMAN	http://www.uniprot.org/uniprot/P54132	P54132	Dynamic	3.89872	10.1286	Bloom syndrome protein (EC 3.6.4.12) (DNA helicase, RecQ-like type 2) (RecQ2) (RecQ protein-like 3)
566	631	Tacc1-chTOG-AuroraA complex	3	CKAP5	Yes	CKAP5_HUMAN	http://www.uniprot.org/uniprot/Q14008	Q14008	Dynamic	2.09798	11.678	Cytoskeleton-associated protein 5 (Colonic and hepatic tumor overexpressed gene protein) (Ch-TOG)
566	631	Tacc1-chTOG-AuroraA complex	3	TACC1	Yes	TACC1_HUMAN	http://www.uniprot.org/uniprot/O75410	O75410	Dynamic	2.40327	11.1897	Transforming acidic coiled-coil-containing protein 1 (Gastric cancer antigen Ga55) (Taxin-1)
566	631	Tacc1-chTOG-AuroraA complex	3	AURKA	Yes	AURKA_HUMAN	http://www.uniprot.org/uniprot/O14965	O14965	Dynamic	3.50399	11.6564	Aurora kinase A (EC 2.7.11.1) (Aurora 2) (Aurora/IPL1-related kinase 1) (ARK-1) (Aurora-related kinase 1) (hARK1) (Breast tumor-amplified kinase) (Serine/threonine-protein kinase 15) (Serine/threonine-protein kinase 6) (Serine/threonine-protein kinase aurora-A)
567	632	Anti-HDAC2 complex	18	GTF2I	Yes	GTF2I_HUMAN	http://www.uniprot.org/uniprot/P78347	P78347	Dynamic	2.11452	14.1149	General transcription factor II-I (GTFII-I) (TFII-I) (Bruton tyrosine kinase-associated protein 135) (BAP-135) (BTK-associated protein 135) (SRF-Phox1-interacting protein) (SPIN) (Williams-Beuren syndrome chromosomal region 6 protein)
567	632	Anti-HDAC2 complex	18	RBBP7	Yes	RBBP7_HUMAN	http://www.uniprot.org/uniprot/Q16576	Q16576	Dynamic	2.21197	13.7755	Histone-binding protein RBBP7 (Histone acetyltransferase type B subunit 2) (Nucleosome-remodeling factor subunit RBAP46) (Retinoblastoma-binding protein 7) (RBBP-7) (Retinoblastoma-binding protein p46)
567	632	Anti-HDAC2 complex	18	KIAA0182	Yes	GSE1_HUMAN	http://www.uniprot.org/uniprot/Q14687	Q14687	Dynamic	2.57338	8.9679	Genetic suppressor element 1
567	632	Anti-HDAC2 complex	18	CHD3	Yes	CHD3_HUMAN	http://www.uniprot.org/uniprot/Q12873	Q12873	Dynamic	2.66352	12.1538	Chromodomain-helicase-DNA-binding protein 3 (CHD-3) (EC 3.6.4.12) (ATP-dependent helicase CHD3) (Mi-2 autoantigen 240 kDa protein) (Mi2-alpha) (Zinc finger helicase) (hZFH)
567	632	Anti-HDAC2 complex	18	ZMYM3	Yes	ZMYM3_HUMAN	http://www.uniprot.org/uniprot/Q14202	Q14202	Dynamic	2.72326	8.76947	Zinc finger MYM-type protein 3 (Zinc finger protein 261)
568	633	anti-BHC110 complex	11	GTF2I	Yes	GTF2I_HUMAN	http://www.uniprot.org/uniprot/P78347	P78347	Dynamic	2.11452	14.1149	General transcription factor II-I (GTFII-I) (TFII-I) (Bruton tyrosine kinase-associated protein 135) (BAP-135) (BTK-associated protein 135) (SRF-Phox1-interacting protein) (SPIN) (Williams-Beuren syndrome chromosomal region 6 protein)
568	633	anti-BHC110 complex	11	KIAA0182	Yes	GSE1_HUMAN	http://www.uniprot.org/uniprot/Q14687	Q14687	Dynamic	2.57338	8.9679	Genetic suppressor element 1
568	633	anti-BHC110 complex	11	ZMYM3	Yes	ZMYM3_HUMAN	http://www.uniprot.org/uniprot/Q14202	Q14202	Dynamic	2.72326	8.76947	Zinc finger MYM-type protein 3 (Zinc finger protein 261)
569	634	XFIM complex	5	GTF2I	Yes	GTF2I_HUMAN	http://www.uniprot.org/uniprot/P78347	P78347	Dynamic	2.11452	14.1149	General transcription factor II-I (GTFII-I) (TFII-I) (Bruton tyrosine kinase-associated protein 135) (BAP-135) (BTK-associated protein 135) (SRF-Phox1-interacting protein) (SPIN) (Williams-Beuren syndrome chromosomal region 6 protein)
569	634	XFIM complex	5	ZMYM3	Yes	ZMYM3_HUMAN	http://www.uniprot.org/uniprot/Q14202	Q14202	Dynamic	2.72326	8.76947	Zinc finger MYM-type protein 3 (Zinc finger protein 261)
572	639	RANBPM-Muskelin-TWA1-HSMpp8 complex	4	MKLN1	Yes	MKLN1_HUMAN	http://www.uniprot.org/uniprot/Q9UL63	Q9UL63	Dynamic	2.49032	11.4345	Muskelin
572	639	RANBPM-Muskelin-TWA1-HSMpp8 complex	4	RANBP9	Yes	RANB9_HUMAN	http://www.uniprot.org/uniprot/Q96S59	Q96S59	Dynamic	2.59788	11.3145	Ran-binding protein 9 (RanBP9) (BPM-L) (BPM90) (Ran-binding protein M) (RanBPM) (RanBP7)
573	641	RANBPM-SMP1 complex	2	RANBP9	Yes	RANB9_HUMAN	http://www.uniprot.org/uniprot/Q96S59	Q96S59	Dynamic	2.59788	11.3145	Ran-binding protein 9 (RanBP9) (BPM-L) (BPM90) (Ran-binding protein M) (RanBPM) (RanBP7)
574	642	CtBP complex	17	CDYL	Yes	CDYL1_HUMAN	http://www.uniprot.org/uniprot/Q9Y232	Q9Y232	Dynamic	3.19172	10.1538	Chromodomain Y-like protein (CDY-like) (EC 2.3.1.48)
574	642	CtBP complex	17	EHMT2	Yes	EHMT2_HUMAN	http://www.uniprot.org/uniprot/Q96KQ7	Q96KQ7	Dynamic	3.31651	10.1393	Histone-lysine N-methyltransferase EHMT2 (EC 2.1.1.-) (EC 2.1.1.43) (Euchromatic histone-lysine N-methyltransferase 2) (HLA-B-associated transcript 8) (Histone H3-K9 methyltransferase 3) (H3-K9-HMTase 3) (Lysine N-methyltransferase 1C) (Protein G9a)
576	646	HDAC1-associated protein complex	9	RBBP7	Yes	RBBP7_HUMAN	http://www.uniprot.org/uniprot/Q16576	Q16576	Dynamic	2.21197	13.7755	Histone-binding protein RBBP7 (Histone acetyltransferase type B subunit 2) (Nucleosome-remodeling factor subunit RBAP46) (Retinoblastoma-binding protein 7) (RBBP-7) (Retinoblastoma-binding protein p46)
576	646	HDAC1-associated protein complex	9	CHD3	Yes	CHD3_HUMAN	http://www.uniprot.org/uniprot/Q12873	Q12873	Dynamic	2.66352	12.1538	Chromodomain-helicase-DNA-binding protein 3 (CHD-3) (EC 3.6.4.12) (ATP-dependent helicase CHD3) (Mi-2 autoantigen 240 kDa protein) (Mi2-alpha) (Zinc finger helicase) (hZFH)
578	649	HDAC1-associated core complex cII	10	GATAD2B	Yes	P66B_HUMAN	http://www.uniprot.org/uniprot/Q8WXI9	Q8WXI9	Dynamic	2.17347	7.51597	Transcriptional repressor p66-beta (GATA zinc finger domain-containing protein 2B) (p66/p68)
578	649	HDAC1-associated core complex cII	10	RBBP7	Yes	RBBP7_HUMAN	http://www.uniprot.org/uniprot/Q16576	Q16576	Dynamic	2.21197	13.7755	Histone-binding protein RBBP7 (Histone acetyltransferase type B subunit 2) (Nucleosome-remodeling factor subunit RBAP46) (Retinoblastoma-binding protein 7) (RBBP-7) (Retinoblastoma-binding protein p46)
578	649	HDAC1-associated core complex cII	10	CHD3	Yes	CHD3_HUMAN	http://www.uniprot.org/uniprot/Q12873	Q12873	Dynamic	2.66352	12.1538	Chromodomain-helicase-DNA-binding protein 3 (CHD-3) (EC 3.6.4.12) (ATP-dependent helicase CHD3) (Mi-2 autoantigen 240 kDa protein) (Mi2-alpha) (Zinc finger helicase) (hZFH)
579	650	HDAC2-asscociated core complex	8	GATAD2B	Yes	P66B_HUMAN	http://www.uniprot.org/uniprot/Q8WXI9	Q8WXI9	Dynamic	2.17347	7.51597	Transcriptional repressor p66-beta (GATA zinc finger domain-containing protein 2B) (p66/p68)
579	650	HDAC2-asscociated core complex	8	RBBP7	Yes	RBBP7_HUMAN	http://www.uniprot.org/uniprot/Q16576	Q16576	Dynamic	2.21197	13.7755	Histone-binding protein RBBP7 (Histone acetyltransferase type B subunit 2) (Nucleosome-remodeling factor subunit RBAP46) (Retinoblastoma-binding protein 7) (RBBP-7) (Retinoblastoma-binding protein p46)
579	650	HDAC2-asscociated core complex	8	CHD3	Yes	CHD3_HUMAN	http://www.uniprot.org/uniprot/Q12873	Q12873	Dynamic	2.66352	12.1538	Chromodomain-helicase-DNA-binding protein 3 (CHD-3) (EC 3.6.4.12) (ATP-dependent helicase CHD3) (Mi-2 autoantigen 240 kDa protein) (Mi2-alpha) (Zinc finger helicase) (hZFH)
580	652	AP3-BLOC1 complex	15	AP3M2	Yes	AP3M2_HUMAN	http://www.uniprot.org/uniprot/P53677	P53677	Dynamic	2.30804	8.90623	AP-3 complex subunit mu-2 (Adapter-related protein complex 3 mu-2 subunit) (Clathrin assembly protein assembly protein complex 1 medium chain homolog 2) (Clathrin coat assembly protein AP47 homolog 2) (Clathrin coat-associated protein AP47 homolog 2) (Golgi adaptor AP-1 47 kDa protein homolog 2) (HA1 47 kDa subunit homolog 2) (Mu3B-adaptin) (P47B)
581	654	BLOC1-BLOC2 complex	11	HPS5	Yes	HPS5_HUMAN	http://www.uniprot.org/uniprot/Q9UPZ3	Q9UPZ3	Dynamic	2.30484	10.5429	Hermansky-Pudlak syndrome 5 protein (Alpha-integrin-binding protein 63) (Ruby-eye protein 2 homolog) (Ru2)
585	668	BKCA-beta2AR-AKAP79 signaling complex	3	KCNMA1	Yes	KCMA1_HUMAN	http://www.uniprot.org/uniprot/Q12791	Q12791	Dynamic	4.88943	8.23977	Calcium-activated potassium channel subunit alpha-1 (BK channel) (BKCA alpha) (Calcium-activated potassium channel, subfamily M subunit alpha-1) (K(VCA)alpha) (KCa1.1) (Maxi K channel) (MaxiK) (Slo-alpha) (Slo1) (Slowpoke homolog) (Slo homolog) (hSlo)
585	668	BKCA-beta2AR-AKAP79 signaling complex	3	ADRB2	Yes	ADRB2_HUMAN	http://www.uniprot.org/uniprot/P07550	P07550	Dynamic	9.14299	13.6047	Beta-2 adrenergic receptor (Beta-2 adrenoreceptor) (Beta-2 adrenoceptor)
586	672	BKCA-beta2AR complex	2	KCNMA1	Yes	KCMA1_HUMAN	http://www.uniprot.org/uniprot/Q12791	Q12791	Dynamic	4.88943	8.23977	Calcium-activated potassium channel subunit alpha-1 (BK channel) (BKCA alpha) (Calcium-activated potassium channel, subfamily M subunit alpha-1) (K(VCA)alpha) (KCa1.1) (Maxi K channel) (MaxiK) (Slo-alpha) (Slo1) (Slowpoke homolog) (Slo homolog) (hSlo)
586	672	BKCA-beta2AR complex	2	ADRB2	Yes	ADRB2_HUMAN	http://www.uniprot.org/uniprot/P07550	P07550	Dynamic	9.14299	13.6047	Beta-2 adrenergic receptor (Beta-2 adrenoreceptor) (Beta-2 adrenoceptor)
587	678	GINS complex	4	GINS4	Yes	SLD5_HUMAN	http://www.uniprot.org/uniprot/Q9BRT9	Q9BRT9	Dynamic	4.04274	9.93433	DNA replication complex GINS protein SLD5 (GINS complex subunit 4) [Cleaved into: DNA replication complex GINS protein SLD5, N-terminally processed]
587	678	GINS complex	4	GINS2	Yes	PSF2_HUMAN	http://www.uniprot.org/uniprot/Q9Y248	Q9Y248	Dynamic	4.67835	11.0805	DNA replication complex GINS protein PSF2 (GINS complex subunit 2)
587	678	GINS complex	4	GINS1	Yes	PSF1_HUMAN	http://www.uniprot.org/uniprot/Q14691	Q14691	Dynamic	4.82323	10.4514	DNA replication complex GINS protein PSF1 (GINS complex subunit 1)
588	680	RANBMP-CD39 complex	2	RANBP1	Yes	RANG_HUMAN	http://www.uniprot.org/uniprot/P43487	P43487	Dynamic	2.71321	14.514	Ran-specific GTPase-activating protein (Ran-binding protein 1) (RanBP1)
589	682	C-CFTR-NHERF(PDZ1 domain)-ezrin complex	3	SLC9A3R1	Yes	NHRF1_HUMAN	http://www.uniprot.org/uniprot/O14745	O14745	Dynamic	2.01764	12.6576	Na(+)/H(+) exchange regulatory cofactor NHE-RF1 (NHERF-1) (Ezrin-radixin-moesin-binding phosphoprotein 50) (EBP50) (Regulatory cofactor of Na(+)/H(+) exchanger) (Sodium-hydrogen exchanger regulatory factor 1) (Solute carrier family 9 isoform A3 regulatory factor 1)
589	682	C-CFTR-NHERF(PDZ1 domain)-ezrin complex	3	EZR	Yes	EZRI_HUMAN	http://www.uniprot.org/uniprot/P15311	P15311	Dynamic	3.39011	15.9822	Ezrin (Cytovillin) (Villin-2) (p81)
590	684	PAX9-MSX1 complex	2	PAX9	Yes	PAX9_HUMAN	http://www.uniprot.org/uniprot/P55771	P55771	Dynamic	3.13616	7.43763	Paired box protein Pax-9
591	685	MeCP1 complex	9	GATAD2B	Yes	P66B_HUMAN	http://www.uniprot.org/uniprot/Q8WXI9	Q8WXI9	Dynamic	2.17347	7.51597	Transcriptional repressor p66-beta (GATA zinc finger domain-containing protein 2B) (p66/p68)
591	685	MeCP1 complex	9	RBBP7	Yes	RBBP7_HUMAN	http://www.uniprot.org/uniprot/Q16576	Q16576	Dynamic	2.21197	13.7755	Histone-binding protein RBBP7 (Histone acetyltransferase type B subunit 2) (Nucleosome-remodeling factor subunit RBAP46) (Retinoblastoma-binding protein 7) (RBBP-7) (Retinoblastoma-binding protein p46)
592	687	CFTR-NHERF-beta(2)AR signaling complex	3	SLC9A3R1	Yes	NHRF1_HUMAN	http://www.uniprot.org/uniprot/O14745	O14745	Dynamic	2.01764	12.6576	Na(+)/H(+) exchange regulatory cofactor NHE-RF1 (NHERF-1) (Ezrin-radixin-moesin-binding phosphoprotein 50) (EBP50) (Regulatory cofactor of Na(+)/H(+) exchanger) (Sodium-hydrogen exchanger regulatory factor 1) (Solute carrier family 9 isoform A3 regulatory factor 1)
592	687	CFTR-NHERF-beta(2)AR signaling complex	3	ADRB2	Yes	ADRB2_HUMAN	http://www.uniprot.org/uniprot/P07550	P07550	Dynamic	9.14299	13.6047	Beta-2 adrenergic receptor (Beta-2 adrenoreceptor) (Beta-2 adrenoceptor)
593	696	BRMS1-SIN3-HDAC complex	8	RBBP7	Yes	RBBP7_HUMAN	http://www.uniprot.org/uniprot/Q16576	Q16576	Dynamic	2.21197	13.7755	Histone-binding protein RBBP7 (Histone acetyltransferase type B subunit 2) (Nucleosome-remodeling factor subunit RBAP46) (Retinoblastoma-binding protein 7) (RBBP-7) (Retinoblastoma-binding protein p46)
593	696	BRMS1-SIN3-HDAC complex	8	SAP30	Yes	SAP30_HUMAN	http://www.uniprot.org/uniprot/O75446	O75446	Dynamic	3.89602	11.0596	Histone deacetylase complex subunit SAP30 (30 kDa Sin3-associated polypeptide) (Sin3 corepressor complex subunit SAP30) (Sin3-associated polypeptide p30)
597	706	SNARE complex (HGS, SNAP25, STX13)	3	SNAP25	Yes	SNP25_HUMAN	http://www.uniprot.org/uniprot/P60880	P60880	Dynamic	3.11162	8.85907	Synaptosomal-associated protein 25 (SNAP-25) (Super protein) (SUP) (Synaptosomal-associated 25 kDa protein)
598	707	SNARE complex (VAMP2, SNAP25, STX13)	3	SNAP25	Yes	SNP25_HUMAN	http://www.uniprot.org/uniprot/P60880	P60880	Dynamic	3.11162	8.85907	Synaptosomal-associated protein 25 (SNAP-25) (Super protein) (SUP) (Synaptosomal-associated 25 kDa protein)
599	713	BRG1-SIN3A complex	14	SMARCC2	Yes	SMRC2_HUMAN	http://www.uniprot.org/uniprot/Q8TAQ2	Q8TAQ2	Dynamic	2.04769	13.4271	SWI/SNF complex subunit SMARCC2 (BRG1-associated factor 170) (BAF170) (SWI/SNF complex 170 kDa subunit) (SWI/SNF-related matrix-associated actin-dependent regulator of chromatin subfamily C member 2)
599	713	BRG1-SIN3A complex	14	SMARCD2	Yes	SMRD2_HUMAN	http://www.uniprot.org/uniprot/Q92925	Q92925	Dynamic	2.05338	11.8148	SWI/SNF-related matrix-associated actin-dependent regulator of chromatin subfamily D member 2 (60 kDa BRG-1/Brm-associated factor subunit B) (BRG1-associated factor 60B) (BAF60B)
599	713	BRG1-SIN3A complex	14	SMARCD3	Yes	SMRD3_HUMAN	http://www.uniprot.org/uniprot/Q6STE5	Q6STE5	Dynamic	2.16545	8.91563	SWI/SNF-related matrix-associated actin-dependent regulator of chromatin subfamily D member 3 (60 kDa BRG-1/Brm-associated factor subunit C) (BRG1-associated factor 60C) (BAF60C)
599	713	BRG1-SIN3A complex	14	SMARCD1	Yes	SMRD1_HUMAN	http://www.uniprot.org/uniprot/Q96GM5	Q96GM5	Dynamic	2.86394	11.3645	SWI/SNF-related matrix-associated actin-dependent regulator of chromatin subfamily D member 1 (60 kDa BRG-1/Brm-associated factor subunit A) (BRG1-associated factor 60A) (BAF60A) (SWI/SNF complex 60 kDa subunit)
600	714	BRM-SIN3A complex	15	SMARCC2	Yes	SMRC2_HUMAN	http://www.uniprot.org/uniprot/Q8TAQ2	Q8TAQ2	Dynamic	2.04769	13.4271	SWI/SNF complex subunit SMARCC2 (BRG1-associated factor 170) (BAF170) (SWI/SNF complex 170 kDa subunit) (SWI/SNF-related matrix-associated actin-dependent regulator of chromatin subfamily C member 2)
600	714	BRM-SIN3A complex	15	SMARCD2	Yes	SMRD2_HUMAN	http://www.uniprot.org/uniprot/Q92925	Q92925	Dynamic	2.05338	11.8148	SWI/SNF-related matrix-associated actin-dependent regulator of chromatin subfamily D member 2 (60 kDa BRG-1/Brm-associated factor subunit B) (BRG1-associated factor 60B) (BAF60B)
600	714	BRM-SIN3A complex	15	SMARCD3	Yes	SMRD3_HUMAN	http://www.uniprot.org/uniprot/Q6STE5	Q6STE5	Dynamic	2.16545	8.91563	SWI/SNF-related matrix-associated actin-dependent regulator of chromatin subfamily D member 3 (60 kDa BRG-1/Brm-associated factor subunit C) (BRG1-associated factor 60C) (BAF60C)
600	714	BRM-SIN3A complex	15	SMARCA2	Yes	SMCA2_HUMAN	http://www.uniprot.org/uniprot/P51531	P51531	Dynamic	2.23664	8.56553	Probable global transcription activator SNF2L2 (EC 3.6.4.-) (ATP-dependent helicase SMARCA2) (BRG1-associated factor 190B) (BAF190B) (Protein brahma homolog) (hBRM) (SNF2-alpha) (SWI/SNF-related matrix-associated actin-dependent regulator of chromatin subfamily A member 2)
600	714	BRM-SIN3A complex	15	SMARCD1	Yes	SMRD1_HUMAN	http://www.uniprot.org/uniprot/Q96GM5	Q96GM5	Dynamic	2.86394	11.3645	SWI/SNF-related matrix-associated actin-dependent regulator of chromatin subfamily D member 1 (60 kDa BRG-1/Brm-associated factor subunit A) (BRG1-associated factor 60A) (BAF60A) (SWI/SNF complex 60 kDa subunit)
605	725	P2X7 receptor signalling complex	12	HSPA1A	Yes	HSP71_HUMAN	http://www.uniprot.org/uniprot/P08107	P08107	Dynamic	2.25168	15.1133	Heat shock 70 kDa protein 1A/1B (Heat shock 70 kDa protein 1/2) (HSP70-1/HSP70-2) (HSP70.1/HSP70.2)
605	725	P2X7 receptor signalling complex	12	MPP3	Yes	MPP3_HUMAN	http://www.uniprot.org/uniprot/Q13368	Q13368	Dynamic	3.03915	10.3535	MAGUK p55 subfamily member 3 (Discs large homolog 3) (Protein MPP3)
605	725	P2X7 receptor signalling complex	12	PTPRB	Yes	PTPRB_HUMAN	http://www.uniprot.org/uniprot/P23467	P23467	Dynamic	3.09799	7.79333	Receptor-type tyrosine-protein phosphatase beta (Protein-tyrosine phosphatase beta) (R-PTP-beta) (EC 3.1.3.48) (Vascular endothelial protein tyrosine phosphatase) (VE-PTP)
605	725	P2X7 receptor signalling complex	12	LAMA3	Yes	LAMA3_HUMAN	http://www.uniprot.org/uniprot/Q16787	Q16787	Dynamic	3.11738	16.8574	Laminin subunit alpha-3 (Epiligrin 170 kDa subunit) (E170) (Epiligrin subunit alpha) (Kalinin subunit alpha) (Laminin-5 subunit alpha) (Laminin-6 subunit alpha) (Laminin-7 subunit alpha) (Nicein subunit alpha)
605	725	P2X7 receptor signalling complex	12	ITGB2	Yes	ITB2_HUMAN	http://www.uniprot.org/uniprot/P05107	P05107	Dynamic	3.62254	8.60947	Integrin beta-2 (Cell surface adhesion glycoproteins LFA-1/CR3/p150,95 subunit beta) (Complement receptor C3 subunit beta) (CD antigen CD18)
605	725	P2X7 receptor signalling complex	12	SVIL	Yes	SVIL_HUMAN	http://www.uniprot.org/uniprot/O95425	O95425	Dynamic	3.67565	11.0437	Supervillin (Archvillin) (p205/p250)
606	726	DDB2 complex	13	DDB2	Yes	DDB2_HUMAN	http://www.uniprot.org/uniprot/Q92466	Q92466	Dynamic	3.38776	12.7638	DNA damage-binding protein 2 (DDB p48 subunit) (DDBb) (Damage-specific DNA-binding protein 2) (UV-damaged DNA-binding protein 2) (UV-DDB 2)
609	729	Ubiquitin E3 ligase (FBXO31, SKP1A, CUL1, RBX1)	4	FBXO31	Yes	FBX31_HUMAN	http://www.uniprot.org/uniprot/Q5XUX0	Q5XUX0	Dynamic	3.31958	11.2424	F-box only protein 31
610	730	SNARE complex (STX4, SNAP23, VAMP1)	3	SNAP23	Yes	SNP23_HUMAN	http://www.uniprot.org/uniprot/O00161	O00161	Dynamic	2.02137	9.96803	Synaptosomal-associated protein 23 (SNAP-23) (Vesicle-membrane fusion protein SNAP-23)
610	730	SNARE complex (STX4, SNAP23, VAMP1)	3	STX4	Yes	STX4_HUMAN	http://www.uniprot.org/uniprot/Q12846	Q12846	Dynamic	2.07676	13.2058	Syntaxin-4 (Renal carcinoma antigen NY-REN-31)
611	731	SNARE complex (STX4, SNAP23, VAMP2)	3	SNAP23	Yes	SNP23_HUMAN	http://www.uniprot.org/uniprot/O00161	O00161	Dynamic	2.02137	9.96803	Synaptosomal-associated protein 23 (SNAP-23) (Vesicle-membrane fusion protein SNAP-23)
611	731	SNARE complex (STX4, SNAP23, VAMP2)	3	STX4	Yes	STX4_HUMAN	http://www.uniprot.org/uniprot/Q12846	Q12846	Dynamic	2.07676	13.2058	Syntaxin-4 (Renal carcinoma antigen NY-REN-31)
612	732	SIN3 complex	7	RBBP7	Yes	RBBP7_HUMAN	http://www.uniprot.org/uniprot/Q16576	Q16576	Dynamic	2.21197	13.7755	Histone-binding protein RBBP7 (Histone acetyltransferase type B subunit 2) (Nucleosome-remodeling factor subunit RBAP46) (Retinoblastoma-binding protein 7) (RBBP-7) (Retinoblastoma-binding protein p46)
612	732	SIN3 complex	7	SAP30	Yes	SAP30_HUMAN	http://www.uniprot.org/uniprot/O75446	O75446	Dynamic	3.89602	11.0596	Histone deacetylase complex subunit SAP30 (30 kDa Sin3-associated polypeptide) (Sin3 corepressor complex subunit SAP30) (Sin3-associated polypeptide p30)
613	733	SNARE complex (STX4, VAMP1, VAMP7)	3	STX4	Yes	STX4_HUMAN	http://www.uniprot.org/uniprot/Q12846	Q12846	Dynamic	2.07676	13.2058	Syntaxin-4 (Renal carcinoma antigen NY-REN-31)
614	738	SIN3-ING1b complex I	9	RBBP7	Yes	RBBP7_HUMAN	http://www.uniprot.org/uniprot/Q16576	Q16576	Dynamic	2.21197	13.7755	Histone-binding protein RBBP7 (Histone acetyltransferase type B subunit 2) (Nucleosome-remodeling factor subunit RBAP46) (Retinoblastoma-binding protein 7) (RBBP-7) (Retinoblastoma-binding protein p46)
614	738	SIN3-ING1b complex I	9	SAP30	Yes	SAP30_HUMAN	http://www.uniprot.org/uniprot/O75446	O75446	Dynamic	3.89602	11.0596	Histone deacetylase complex subunit SAP30 (30 kDa Sin3-associated polypeptide) (Sin3 corepressor complex subunit SAP30) (Sin3-associated polypeptide p30)
615	739	SIN3-ING1b complex II	16	SMARCC2	Yes	SMRC2_HUMAN	http://www.uniprot.org/uniprot/Q8TAQ2	Q8TAQ2	Dynamic	2.04769	13.4271	SWI/SNF complex subunit SMARCC2 (BRG1-associated factor 170) (BAF170) (SWI/SNF complex 170 kDa subunit) (SWI/SNF-related matrix-associated actin-dependent regulator of chromatin subfamily C member 2)
615	739	SIN3-ING1b complex II	16	RBBP7	Yes	RBBP7_HUMAN	http://www.uniprot.org/uniprot/Q16576	Q16576	Dynamic	2.21197	13.7755	Histone-binding protein RBBP7 (Histone acetyltransferase type B subunit 2) (Nucleosome-remodeling factor subunit RBAP46) (Retinoblastoma-binding protein 7) (RBBP-7) (Retinoblastoma-binding protein p46)
615	739	SIN3-ING1b complex II	16	SMARCD1	Yes	SMRD1_HUMAN	http://www.uniprot.org/uniprot/Q96GM5	Q96GM5	Dynamic	2.86394	11.3645	SWI/SNF-related matrix-associated actin-dependent regulator of chromatin subfamily D member 1 (60 kDa BRG-1/Brm-associated factor subunit A) (BRG1-associated factor 60A) (BAF60A) (SWI/SNF complex 60 kDa subunit)
615	739	SIN3-ING1b complex II	16	SAP30	Yes	SAP30_HUMAN	http://www.uniprot.org/uniprot/O75446	O75446	Dynamic	3.89602	11.0596	Histone deacetylase complex subunit SAP30 (30 kDa Sin3-associated polypeptide) (Sin3 corepressor complex subunit SAP30) (Sin3-associated polypeptide p30)
616	741	NCOR-HDAC3 complex	5	TBL1X	Yes	TBL1X_HUMAN	http://www.uniprot.org/uniprot/O60907	O60907	Dynamic	2.06384	8.91063	F-box-like/WD repeat-containing protein TBL1X (SMAP55) (Transducin beta-like protein 1X) (Transducin-beta-like protein 1, X-linked)
617	743	SIN3-SAP25 complex	12	RBBP7	Yes	RBBP7_HUMAN	http://www.uniprot.org/uniprot/Q16576	Q16576	Dynamic	2.21197	13.7755	Histone-binding protein RBBP7 (Histone acetyltransferase type B subunit 2) (Nucleosome-remodeling factor subunit RBAP46) (Retinoblastoma-binding protein 7) (RBBP-7) (Retinoblastoma-binding protein p46)
617	743	SIN3-SAP25 complex	12	SAP30	Yes	SAP30_HUMAN	http://www.uniprot.org/uniprot/O75446	O75446	Dynamic	3.89602	11.0596	Histone deacetylase complex subunit SAP30 (30 kDa Sin3-associated polypeptide) (Sin3 corepressor complex subunit SAP30) (Sin3-associated polypeptide p30)
621	748	TRAF6-TAK1 complex	2	TRAF6	Yes	TRAF6_HUMAN	http://www.uniprot.org/uniprot/Q9Y4K3	Q9Y4K3	Dynamic	2.96493	10.3083	TNF receptor-associated factor 6 (EC 6.3.2.-) (E3 ubiquitin-protein ligase TRAF6) (Interleukin-1 signal transducer) (RING finger protein 85)
623	753	UTM-SGCE-DAG1-CAV1-NOS3 complex	5	CAV1	Yes	CAV1_HUMAN	http://www.uniprot.org/uniprot/Q03135	Q03135	Dynamic	2.70632	15.2843	Caveolin-1
623	753	UTM-SGCE-DAG1-CAV1-NOS3 complex	5	DAG1	Yes	DAG1_HUMAN	http://www.uniprot.org/uniprot/Q14118	Q14118	Dynamic	3.10588	11.8864	Dystroglycan (Dystrophin-associated glycoprotein 1) [Cleaved into: Alpha-dystroglycan (Alpha-DG); Beta-dystroglycan (Beta-DG)]
624	755	Exon junction complex (F4A3-MLN51-UPF3B-MAGOH-Y14-PYM)	6	MAGOH	Yes	MGN_HUMAN	http://www.uniprot.org/uniprot/P61326	P61326	Dynamic	2.85469	10.7781	Protein mago nashi homolog
625	756	Prune-Gelsolin complex	2	GSN	Yes	GELS_HUMAN	http://www.uniprot.org/uniprot/P06396	P06396	Dynamic	5.41264	13.4263	Gelsolin (AGEL) (Actin-depolymerizing factor) (ADF) (Brevin)
626	757	Prune-GSK3beta complex	2	GSK3B	Yes	GSK3B_HUMAN	http://www.uniprot.org/uniprot/P49841	P49841	Dynamic	2.5562	11.8408	Glycogen synthase kinase-3 beta (GSK-3 beta) (EC 2.7.11.26) (Serine/threonine-protein kinase GSK3B) (EC 2.7.11.1)
629	763	Y14-Magoh complex	2	MAGOH	Yes	MGN_HUMAN	http://www.uniprot.org/uniprot/P61326	P61326	Dynamic	2.85469	10.7781	Protein mago nashi homolog
630	764	Dysferlin-affixin complex	2	PARVB	Yes	PARVB_HUMAN	http://www.uniprot.org/uniprot/Q9HBI1	Q9HBI1	Dynamic	2.18657	8.21377	Beta-parvin (Affixin)
631	770	TREX complex	8	THOC3	Yes	THOC3_HUMAN	http://www.uniprot.org/uniprot/Q96J01	Q96J01	Dynamic	2.04155	14.0584	THO complex subunit 3 (Tho3) (TEX1 homolog) (hTREX45)
631	770	TREX complex	8	THOC6	Yes	THOC6_HUMAN	http://www.uniprot.org/uniprot/Q86W42	Q86W42	Dynamic	3.57101	8.2044	THO complex subunit 6 homolog (Functional spliceosome-associated protein 35) (fSAP35) (WD repeat-containing protein 58)
633	774	THO complex	5	THOC6	Yes	THOC6_HUMAN	http://www.uniprot.org/uniprot/Q86W42	Q86W42	Dynamic	3.57101	8.2044	THO complex subunit 6 homolog (Functional spliceosome-associated protein 35) (fSAP35) (WD repeat-containing protein 58)
634	778	LARC complex (LCR-associated remodeling complex)	19	SMARCC2	Yes	SMRC2_HUMAN	http://www.uniprot.org/uniprot/Q8TAQ2	Q8TAQ2	Dynamic	2.04769	13.4271	SWI/SNF complex subunit SMARCC2 (BRG1-associated factor 170) (BAF170) (SWI/SNF complex 170 kDa subunit) (SWI/SNF-related matrix-associated actin-dependent regulator of chromatin subfamily C member 2)
634	778	LARC complex (LCR-associated remodeling complex)	19	SMARCD2	Yes	SMRD2_HUMAN	http://www.uniprot.org/uniprot/Q92925	Q92925	Dynamic	2.05338	11.8148	SWI/SNF-related matrix-associated actin-dependent regulator of chromatin subfamily D member 2 (60 kDa BRG-1/Brm-associated factor subunit B) (BRG1-associated factor 60B) (BAF60B)
634	778	LARC complex (LCR-associated remodeling complex)	19	GATAD2B	Yes	P66B_HUMAN	http://www.uniprot.org/uniprot/Q8WXI9	Q8WXI9	Dynamic	2.17347	7.51597	Transcriptional repressor p66-beta (GATA zinc finger domain-containing protein 2B) (p66/p68)
634	778	LARC complex (LCR-associated remodeling complex)	19	HNRNPC	Yes	HNRPC_HUMAN	http://www.uniprot.org/uniprot/P07910	P07910	Dynamic	2.17397	14.5239	Heterogeneous nuclear ribonucleoproteins C1/C2 (hnRNP C1/C2)
635	781	URI complex (Unconventional prefoldin RPB5 Interactor)	9	RUVBL2	Yes	RUVB2_HUMAN	http://www.uniprot.org/uniprot/Q9Y230	Q9Y230	Dynamic	2.00416	12.5658	RuvB-like 2 (EC 3.6.4.12) (48 kDa TATA box-binding protein-interacting protein) (48 kDa TBP-interacting protein) (51 kDa erythrocyte cytosolic protein) (ECP-51) (INO80 complex subunit J) (Repressing pontin 52) (Reptin 52) (TIP49b) (TIP60-associated protein 54-beta) (TAP54-beta)
635	781	URI complex (Unconventional prefoldin RPB5 Interactor)	9	RUVBL1	Yes	RUVB1_HUMAN	http://www.uniprot.org/uniprot/Q9Y265	Q9Y265	Dynamic	2.67895	10.1071	RuvB-like 1 (EC 3.6.4.12) (49 kDa TATA box-binding protein-interacting protein) (49 kDa TBP-interacting protein) (54 kDa erythrocyte cytosolic protein) (ECP-54) (INO80 complex subunit H) (Nuclear matrix protein 238) (NMP 238) (Pontin 52) (TIP49a) (TIP60-associated protein 54-alpha) (TAP54-alpha)
635	781	URI complex (Unconventional prefoldin RPB5 Interactor)	9	SKP2	Yes	SKP2_HUMAN	http://www.uniprot.org/uniprot/Q13309	Q13309	Dynamic	6.7194	8.5287	S-phase kinase-associated protein 2 (Cyclin-A/CDK2-associated protein p45) (F-box protein Skp2) (F-box/LRR-repeat protein 1) (p45skp2)
636	783	ITCH-FAM/USP9x complex	2	USP9X	Yes	USP9X_HUMAN	http://www.uniprot.org/uniprot/Q93008	Q93008	Dynamic	2.11697	9.5184	Probable ubiquitin carboxyl-terminal hydrolase FAF-X (EC 3.4.19.12) (Deubiquitinating enzyme FAF-X) (Fat facets in mammals) (hFAM) (Fat facets protein-related, X-linked) (Ubiquitin thioesterase FAF-X) (Ubiquitin-specific protease 9, X chromosome) (Ubiquitin-specific-processing protease FAF-X)
638	785	Exon junction complex	8	SRRM1	Yes	SRRM1_HUMAN	http://www.uniprot.org/uniprot/Q8IYB3	Q8IYB3	Dynamic	2.13465	12.6275	Serine/arginine repetitive matrix protein 1 (SR-related nuclear matrix protein of 160 kDa) (SRm160) (Ser/Arg-related nuclear matrix protein)
638	785	Exon junction complex	8	MAGOH	Yes	MGN_HUMAN	http://www.uniprot.org/uniprot/P61326	P61326	Dynamic	2.85469	10.7781	Protein mago nashi homolog
640	787	NuA4/Tip60-HAT complex B	8	RUVBL2	Yes	RUVB2_HUMAN	http://www.uniprot.org/uniprot/Q9Y230	Q9Y230	Dynamic	2.00416	12.5658	RuvB-like 2 (EC 3.6.4.12) (48 kDa TATA box-binding protein-interacting protein) (48 kDa TBP-interacting protein) (51 kDa erythrocyte cytosolic protein) (ECP-51) (INO80 complex subunit J) (Repressing pontin 52) (Reptin 52) (TIP49b) (TIP60-associated protein 54-beta) (TAP54-beta)
640	787	NuA4/Tip60-HAT complex B	8	EPC1	Yes	EPC1_HUMAN	http://www.uniprot.org/uniprot/Q9H2F5	Q9H2F5	Dynamic	2.11501	8.2843	Enhancer of polycomb homolog 1
640	787	NuA4/Tip60-HAT complex B	8	RUVBL1	Yes	RUVB1_HUMAN	http://www.uniprot.org/uniprot/Q9Y265	Q9Y265	Dynamic	2.67895	10.1071	RuvB-like 1 (EC 3.6.4.12) (49 kDa TATA box-binding protein-interacting protein) (49 kDa TBP-interacting protein) (54 kDa erythrocyte cytosolic protein) (ECP-54) (INO80 complex subunit H) (Nuclear matrix protein 238) (NMP 238) (Pontin 52) (TIP49a) (TIP60-associated protein 54-alpha) (TAP54-alpha)
641	789	Exosome	11	EXOSC7	Yes	EXOS7_HUMAN	http://www.uniprot.org/uniprot/Q15024	Q15024	Dynamic	2.08879	11.7651	Exosome complex component RRP42 (Exosome component 7) (Ribosomal RNA-processing protein 42) (p8)
641	789	Exosome	11	EXOSC2	Yes	EXOS2_HUMAN	http://www.uniprot.org/uniprot/Q13868	Q13868	Dynamic	2.5088	10.8335	Exosome complex component RRP4 (Exosome component 2) (Ribosomal RNA-processing protein 4)
641	789	Exosome	11	EXOSC8	Yes	EXOS8_HUMAN	http://www.uniprot.org/uniprot/Q96B26	Q96B26	Dynamic	2.92817	12.9608	Exosome complex component RRP43 (Exosome component 8) (Opa-interacting protein 2) (OIP-2) (Ribosomal RNA-processing protein 43) (p9)
642	790	DDB complex	2	DDB2	Yes	DDB2_HUMAN	http://www.uniprot.org/uniprot/Q92466	Q92466	Dynamic	3.38776	12.7638	DNA damage-binding protein 2 (DDB p48 subunit) (DDBb) (Damage-specific DNA-binding protein 2) (UV-damaged DNA-binding protein 2) (UV-DDB 2)
643	793	SNARE complex (VAMP2, SNAP25, STX1a, CPLX1)	4	STX1A	Yes	STX1A_HUMAN	http://www.uniprot.org/uniprot/Q16623	Q16623	Dynamic	2.28416	10.7889	Syntaxin-1A (Neuron-specific antigen HPC-1)
643	793	SNARE complex (VAMP2, SNAP25, STX1a, CPLX1)	4	SNAP25	Yes	SNP25_HUMAN	http://www.uniprot.org/uniprot/P60880	P60880	Dynamic	3.11162	8.85907	Synaptosomal-associated protein 25 (SNAP-25) (Super protein) (SUP) (Synaptosomal-associated 25 kDa protein)
644	794	SNARE complex (VAMP2, SNAP25, STX1a, CPLX2)	4	STX1A	Yes	STX1A_HUMAN	http://www.uniprot.org/uniprot/Q16623	Q16623	Dynamic	2.28416	10.7889	Syntaxin-1A (Neuron-specific antigen HPC-1)
644	794	SNARE complex (VAMP2, SNAP25, STX1a, CPLX2)	4	SNAP25	Yes	SNP25_HUMAN	http://www.uniprot.org/uniprot/P60880	P60880	Dynamic	3.11162	8.85907	Synaptosomal-associated protein 25 (SNAP-25) (Super protein) (SUP) (Synaptosomal-associated 25 kDa protein)
645	797	SNARE complex (STX11, VAMP2, SNAP23)	3	SNAP23	Yes	SNP23_HUMAN	http://www.uniprot.org/uniprot/O00161	O00161	Dynamic	2.02137	9.96803	Synaptosomal-associated protein 23 (SNAP-23) (Vesicle-membrane fusion protein SNAP-23)
645	797	SNARE complex (STX11, VAMP2, SNAP23)	3	STX11	Yes	STX11_HUMAN	http://www.uniprot.org/uniprot/O75558	O75558	Dynamic	3.3473	7.40973	Syntaxin-11
646	798	NuA4/Tip60-HAT complex A	15	YEATS4	Yes	YETS4_HUMAN	http://www.uniprot.org/uniprot/O95619	O95619	Dynamic	2.00277	10.6763	YEATS domain-containing protein 4 (Glioma-amplified sequence 41) (Gas41) (NuMA-binding protein 1) (NuBI-1) (NuBI1)
646	798	NuA4/Tip60-HAT complex A	15	RUVBL2	Yes	RUVB2_HUMAN	http://www.uniprot.org/uniprot/Q9Y230	Q9Y230	Dynamic	2.00416	12.5658	RuvB-like 2 (EC 3.6.4.12) (48 kDa TATA box-binding protein-interacting protein) (48 kDa TBP-interacting protein) (51 kDa erythrocyte cytosolic protein) (ECP-51) (INO80 complex subunit J) (Repressing pontin 52) (Reptin 52) (TIP49b) (TIP60-associated protein 54-beta) (TAP54-beta)
646	798	NuA4/Tip60-HAT complex A	15	EPC2	Yes	EPC2_HUMAN	http://www.uniprot.org/uniprot/Q52LR7	Q52LR7	Dynamic	2.07101	10.4513	Enhancer of polycomb homolog 2 (EPC-like)
646	798	NuA4/Tip60-HAT complex A	15	EPC1	Yes	EPC1_HUMAN	http://www.uniprot.org/uniprot/Q9H2F5	Q9H2F5	Dynamic	2.11501	8.2843	Enhancer of polycomb homolog 1
646	798	NuA4/Tip60-HAT complex A	15	RUVBL1	Yes	RUVB1_HUMAN	http://www.uniprot.org/uniprot/Q9Y265	Q9Y265	Dynamic	2.67895	10.1071	RuvB-like 1 (EC 3.6.4.12) (49 kDa TATA box-binding protein-interacting protein) (49 kDa TBP-interacting protein) (54 kDa erythrocyte cytosolic protein) (ECP-54) (INO80 complex subunit H) (Nuclear matrix protein 238) (NMP 238) (Pontin 52) (TIP49a) (TIP60-associated protein 54-alpha) (TAP54-alpha)
647	799	DMAP1-associated complex	10	RUVBL2	Yes	RUVB2_HUMAN	http://www.uniprot.org/uniprot/Q9Y230	Q9Y230	Dynamic	2.00416	12.5658	RuvB-like 2 (EC 3.6.4.12) (48 kDa TATA box-binding protein-interacting protein) (48 kDa TBP-interacting protein) (51 kDa erythrocyte cytosolic protein) (ECP-51) (INO80 complex subunit J) (Repressing pontin 52) (Reptin 52) (TIP49b) (TIP60-associated protein 54-beta) (TAP54-beta)
647	799	DMAP1-associated complex	10	EPC1	Yes	EPC1_HUMAN	http://www.uniprot.org/uniprot/Q9H2F5	Q9H2F5	Dynamic	2.11501	8.2843	Enhancer of polycomb homolog 1
647	799	DMAP1-associated complex	10	RUVBL1	Yes	RUVB1_HUMAN	http://www.uniprot.org/uniprot/Q9Y265	Q9Y265	Dynamic	2.67895	10.1071	RuvB-like 1 (EC 3.6.4.12) (49 kDa TATA box-binding protein-interacting protein) (49 kDa TBP-interacting protein) (54 kDa erythrocyte cytosolic protein) (ECP-54) (INO80 complex subunit H) (Nuclear matrix protein 238) (NMP 238) (Pontin 52) (TIP49a) (TIP60-associated protein 54-alpha) (TAP54-alpha)
648	801	SNARE complex (STX2, SNAP23)	2	SNAP23	Yes	SNP23_HUMAN	http://www.uniprot.org/uniprot/O00161	O00161	Dynamic	2.02137	9.96803	Synaptosomal-associated protein 23 (SNAP-23) (Vesicle-membrane fusion protein SNAP-23)
648	801	SNARE complex (STX2, SNAP23)	2	STX2	Yes	STX2_HUMAN	http://www.uniprot.org/uniprot/P32856	P32856	Dynamic	3.07233	9.7016	Syntaxin-2 (Epimorphin)
649	805	SNARE complex (STX4, SNAP23)	2	SNAP23	Yes	SNP23_HUMAN	http://www.uniprot.org/uniprot/O00161	O00161	Dynamic	2.02137	9.96803	Synaptosomal-associated protein 23 (SNAP-23) (Vesicle-membrane fusion protein SNAP-23)
649	805	SNARE complex (STX4, SNAP23)	2	STX4	Yes	STX4_HUMAN	http://www.uniprot.org/uniprot/Q12846	Q12846	Dynamic	2.07676	13.2058	Syntaxin-4 (Renal carcinoma antigen NY-REN-31)
650	806	BRM-SIN3A-HDAC complex	12	SMARCC2	Yes	SMRC2_HUMAN	http://www.uniprot.org/uniprot/Q8TAQ2	Q8TAQ2	Dynamic	2.04769	13.4271	SWI/SNF complex subunit SMARCC2 (BRG1-associated factor 170) (BAF170) (SWI/SNF complex 170 kDa subunit) (SWI/SNF-related matrix-associated actin-dependent regulator of chromatin subfamily C member 2)
650	806	BRM-SIN3A-HDAC complex	12	SMARCD2	Yes	SMRD2_HUMAN	http://www.uniprot.org/uniprot/Q92925	Q92925	Dynamic	2.05338	11.8148	SWI/SNF-related matrix-associated actin-dependent regulator of chromatin subfamily D member 2 (60 kDa BRG-1/Brm-associated factor subunit B) (BRG1-associated factor 60B) (BAF60B)
650	806	BRM-SIN3A-HDAC complex	12	SMARCA2	Yes	SMCA2_HUMAN	http://www.uniprot.org/uniprot/P51531	P51531	Dynamic	2.23664	8.56553	Probable global transcription activator SNF2L2 (EC 3.6.4.-) (ATP-dependent helicase SMARCA2) (BRG1-associated factor 190B) (BAF190B) (Protein brahma homolog) (hBRM) (SNF2-alpha) (SWI/SNF-related matrix-associated actin-dependent regulator of chromatin subfamily A member 2)
650	806	BRM-SIN3A-HDAC complex	12	SMARCD1	Yes	SMRD1_HUMAN	http://www.uniprot.org/uniprot/Q96GM5	Q96GM5	Dynamic	2.86394	11.3645	SWI/SNF-related matrix-associated actin-dependent regulator of chromatin subfamily D member 1 (60 kDa BRG-1/Brm-associated factor subunit A) (BRG1-associated factor 60A) (BAF60A) (SWI/SNF complex 60 kDa subunit)
656	815	MRIP-MBS-RHOA complex	3	MPRIP	Yes	MPRIP_HUMAN	http://www.uniprot.org/uniprot/Q6WCQ1	Q6WCQ1	Dynamic	2.62564	14.1296	Myosin phosphatase Rho-interacting protein (M-RIP) (Rho-interacting protein 3) (RIP3) (p116Rip)
657	819	20S methylosome-SmD complex	4	SNRPD1	Yes	SMD1_HUMAN	http://www.uniprot.org/uniprot/P62314	P62314	Dynamic	2.38612	14.8001	Small nuclear ribonucleoprotein Sm D1 (Sm-D1) (Sm-D autoantigen) (snRNP core protein D1)
658	820	SNARE complex (STX6, SNAP23)	2	SNAP23	Yes	SNP23_HUMAN	http://www.uniprot.org/uniprot/O00161	O00161	Dynamic	2.02137	9.96803	Synaptosomal-associated protein 23 (SNAP-23) (Vesicle-membrane fusion protein SNAP-23)
659	822	mRNA decay complex (UPF1, UPF2, UPF3B, DCP2, XRN1, XRN2, EXOSC2, EXOSC4, EXOSC10, PARN)	10	EXOSC2	Yes	EXOS2_HUMAN	http://www.uniprot.org/uniprot/Q13868	Q13868	Dynamic	2.5088	10.8335	Exosome complex component RRP4 (Exosome component 2) (Ribosomal RNA-processing protein 4)
661	828	TRPC1-STIM1-ORAI1 complex	6	ORAI1	Yes	CRCM1_HUMAN	http://www.uniprot.org/uniprot/Q96D31	Q96D31	Dynamic	2.27626	10.5235	Calcium release-activated calcium channel protein 1 (Protein orai-1) (Transmembrane protein 142A)
661	828	TRPC1-STIM1-ORAI1 complex	6	Orai1	Yes	CRCM1_HUMAN	http://www.uniprot.org/uniprot/Q96D31	Q96D31	Dynamic	2.27626	10.5235	Calcium release-activated calcium channel protein 1 (Protein orai-1) (Transmembrane protein 142A)
662	829	PAR-6-VE-cadherin complex, endothelial	3	PARD6A	Yes	PAR6A_HUMAN	http://www.uniprot.org/uniprot/Q9NPB6	Q9NPB6	Dynamic	2.9363	7.57677	Partitioning defective 6 homolog alpha (PAR-6) (PAR-6 alpha) (PAR-6A) (PAR6C) (Tax interaction protein 40) (TIP-40)
662	829	PAR-6-VE-cadherin complex, endothelial	3	PARD6G	Yes	PAR6G_HUMAN	http://www.uniprot.org/uniprot/Q9BYG4	Q9BYG4	Dynamic	3.46535	10.3858	Partitioning defective 6 homolog gamma (PAR-6 gamma) (PAR6D)
663	831	PAR-6-PAR-3-VE-cadherin complex, endothelial	4	PARD6A	Yes	PAR6A_HUMAN	http://www.uniprot.org/uniprot/Q9NPB6	Q9NPB6	Dynamic	2.9363	7.57677	Partitioning defective 6 homolog alpha (PAR-6) (PAR-6 alpha) (PAR-6A) (PAR6C) (Tax interaction protein 40) (TIP-40)
663	831	PAR-6-PAR-3-VE-cadherin complex, endothelial	4	PARD6G	Yes	PAR6G_HUMAN	http://www.uniprot.org/uniprot/Q9BYG4	Q9BYG4	Dynamic	3.46535	10.3858	Partitioning defective 6 homolog gamma (PAR-6 gamma) (PAR6D)
664	832	Anti-Sm protein complex	7	SIP1	Yes	GEMI2_HUMAN	http://www.uniprot.org/uniprot/O14893	O14893	Dynamic	2.11452	7.3875	Gem-associated protein 2 (Gemin-2) (Component of gems 2) (Survival of motor neuron protein-interacting protein 1) (SMN-interacting protein 1)
664	832	Anti-Sm protein complex	7	GEMIN4	Yes	GEMI4_HUMAN	http://www.uniprot.org/uniprot/P57678	P57678	Dynamic	2.3435	12.505	Gem-associated protein 4 (Gemin-4) (Component of gems 4) (p97)
665	833	6S methyltransferase complex	3	SNRPD1	Yes	SMD1_HUMAN	http://www.uniprot.org/uniprot/P62314	P62314	Dynamic	2.38612	14.8001	Small nuclear ribonucleoprotein Sm D1 (Sm-D1) (Sm-D autoantigen) (snRNP core protein D1)
666	834	20S methylosome and RG-containing Sm protein complex	6	SNRPD1	Yes	SMD1_HUMAN	http://www.uniprot.org/uniprot/P62314	P62314	Dynamic	2.38612	14.8001	Small nuclear ribonucleoprotein Sm D1 (Sm-D1) (Sm-D autoantigen) (snRNP core protein D1)
667	835	6S methyltransferase and RG-containing Sm proteins complex	8	SNRPE	Yes	RUXE_HUMAN	http://www.uniprot.org/uniprot/P62304	P62304	Dynamic	2.0941	13.0846	Small nuclear ribonucleoprotein E (snRNP-E) (Sm protein E) (Sm-E) (SmE)
667	835	6S methyltransferase and RG-containing Sm proteins complex	8	SNRPD1	Yes	SMD1_HUMAN	http://www.uniprot.org/uniprot/P62314	P62314	Dynamic	2.38612	14.8001	Small nuclear ribonucleoprotein Sm D1 (Sm-D1) (Sm-D autoantigen) (snRNP core protein D1)
667	835	6S methyltransferase and RG-containing Sm proteins complex	8	SNRPF	Yes	RUXF_HUMAN	http://www.uniprot.org/uniprot/P62306	P62306	Dynamic	2.49263	14.7675	Small nuclear ribonucleoprotein F (snRNP-F) (Sm protein F) (Sm-F) (SmF)
669	839	LIN9-BMYB complex	2	MYBL2	Yes	MYBB_HUMAN	http://www.uniprot.org/uniprot/P10244	P10244	Dynamic	3.66971	10.7389	Myb-related protein B (B-Myb) (Myb-like protein 2)
671	846	RICH1/AMOT polarity complex, Flag-Rich1 precipitated	9	SH3KBP1	Yes	SH3K1_HUMAN	http://www.uniprot.org/uniprot/Q96B97	Q96B97	Dynamic	4.70545	12.2126	SH3 domain-containing kinase-binding protein 1 (CD2-binding protein 3) (CD2BP3) (Cbl-interacting protein of 85 kDa) (Human Src family kinase-binding protein 1) (HSB-1)
673	848	RICH1/AMOT polarity complex, Flag-Amot precipitated	8	MPP7	Yes	MPP7_HUMAN	http://www.uniprot.org/uniprot/Q5T2T1	Q5T2T1	Dynamic	2.00324	7.26303	MAGUK p55 subfamily member 7
673	848	RICH1/AMOT polarity complex, Flag-Amot precipitated	8	MPDZ	Yes	MPDZ_HUMAN	http://www.uniprot.org/uniprot/O75970	O75970	Dynamic	2.37128	7.86997	Multiple PDZ domain protein (Multi-PDZ domain protein 1)
673	848	RICH1/AMOT polarity complex, Flag-Amot precipitated	8	AMOTL2	Yes	AMOL2_HUMAN	http://www.uniprot.org/uniprot/Q9Y2J4	Q9Y2J4	Dynamic	2.81149	15.5981	Angiomotin-like protein 2 (Leman coiled-coil protein) (LCCP)
674	860	DNMT1-G9a-PCNA complex	3	DNMT1	Yes	DNMT1_HUMAN	http://www.uniprot.org/uniprot/P26358	P26358	Dynamic	2.85799	11.6629	DNA (cytosine-5)-methyltransferase 1 (Dnmt1) (EC 2.1.1.37) (CXXC-type zinc finger protein 9) (DNA methyltransferase HsaI) (DNA MTase HsaI) (M.HsaI) (MCMT)
674	860	DNMT1-G9a-PCNA complex	3	EHMT2	Yes	EHMT2_HUMAN	http://www.uniprot.org/uniprot/Q96KQ7	Q96KQ7	Dynamic	3.31651	10.1393	Histone-lysine N-methyltransferase EHMT2 (EC 2.1.1.-) (EC 2.1.1.43) (Euchromatic histone-lysine N-methyltransferase 2) (HLA-B-associated transcript 8) (Histone H3-K9 methyltransferase 3) (H3-K9-HMTase 3) (Lysine N-methyltransferase 1C) (Protein G9a)
674	860	DNMT1-G9a-PCNA complex	3	PCNA	Yes	PCNA_HUMAN	http://www.uniprot.org/uniprot/P12004	P12004	Dynamic	5.06654	13.1179	Proliferating cell nuclear antigen (PCNA) (Cyclin)
675	862	DNMT1-G9a complex	2	DNMT1	Yes	DNMT1_HUMAN	http://www.uniprot.org/uniprot/P26358	P26358	Dynamic	2.85799	11.6629	DNA (cytosine-5)-methyltransferase 1 (Dnmt1) (EC 2.1.1.37) (CXXC-type zinc finger protein 9) (DNA methyltransferase HsaI) (DNA MTase HsaI) (M.HsaI) (MCMT)
675	862	DNMT1-G9a complex	2	EHMT2	Yes	EHMT2_HUMAN	http://www.uniprot.org/uniprot/Q96KQ7	Q96KQ7	Dynamic	3.31651	10.1393	Histone-lysine N-methyltransferase EHMT2 (EC 2.1.1.-) (EC 2.1.1.43) (Euchromatic histone-lysine N-methyltransferase 2) (HLA-B-associated transcript 8) (Histone H3-K9 methyltransferase 3) (H3-K9-HMTase 3) (Lysine N-methyltransferase 1C) (Protein G9a)
678	873	SNARE complex (STX1A, SNAP29)	2	STX1A	Yes	STX1A_HUMAN	http://www.uniprot.org/uniprot/Q16623	Q16623	Dynamic	2.28416	10.7889	Syntaxin-1A (Neuron-specific antigen HPC-1)
679	874	SNARE complex (VAMP3, VAMP4, VAMP8, STX6)	4	VAMP8	Yes	VAMP8_HUMAN	http://www.uniprot.org/uniprot/Q9BV40	Q9BV40	Dynamic	2.01066	15.6456	Vesicle-associated membrane protein 8 (VAMP-8) (Endobrevin) (EDB)
679	874	SNARE complex (VAMP3, VAMP4, VAMP8, STX6)	4	VAMP4	Yes	VAMP4_HUMAN	http://www.uniprot.org/uniprot/O75379	O75379	Dynamic	2.12334	9.05857	Vesicle-associated membrane protein 4 (VAMP-4)
680	875	SNARE complex (VAMP3, VAMP4, STX16)	3	VAMP4	Yes	VAMP4_HUMAN	http://www.uniprot.org/uniprot/O75379	O75379	Dynamic	2.12334	9.05857	Vesicle-associated membrane protein 4 (VAMP-4)
681	876	SNARE complex (VAMP3, STX6, VTI1A)	3	VTI1A	Yes	VTI1A_HUMAN	http://www.uniprot.org/uniprot/Q96AJ9	Q96AJ9	Dynamic	2.45094	10.1376	Vesicle transport through interaction with t-SNAREs homolog 1A (Vesicle transport v-SNARE protein Vti1-like 2) (Vti1-rp2)
682	877	SNARE complex (VAMP4, STX6, STX16, VTI1a, VTI1b)	5	VAMP4	Yes	VAMP4_HUMAN	http://www.uniprot.org/uniprot/O75379	O75379	Dynamic	2.12334	9.05857	Vesicle-associated membrane protein 4 (VAMP-4)
682	877	SNARE complex (VAMP4, STX6, STX16, VTI1a, VTI1b)	5	VTI1A	Yes	VTI1A_HUMAN	http://www.uniprot.org/uniprot/Q96AJ9	Q96AJ9	Dynamic	2.45094	10.1376	Vesicle transport through interaction with t-SNAREs homolog 1A (Vesicle transport v-SNARE protein Vti1-like 2) (Vti1-rp2)
684	886	MTA1 complex	6	RBBP7	Yes	RBBP7_HUMAN	http://www.uniprot.org/uniprot/Q16576	Q16576	Dynamic	2.21197	13.7755	Histone-binding protein RBBP7 (Histone acetyltransferase type B subunit 2) (Nucleosome-remodeling factor subunit RBAP46) (Retinoblastoma-binding protein 7) (RBBP-7) (Retinoblastoma-binding protein p46)
685	888	MTA2 complex	9	RBBP7	Yes	RBBP7_HUMAN	http://www.uniprot.org/uniprot/Q16576	Q16576	Dynamic	2.21197	13.7755	Histone-binding protein RBBP7 (Histone acetyltransferase type B subunit 2) (Nucleosome-remodeling factor subunit RBAP46) (Retinoblastoma-binding protein 7) (RBBP-7) (Retinoblastoma-binding protein p46)
686	889	MTA1-HDAC core complex	5	RBBP7	Yes	RBBP7_HUMAN	http://www.uniprot.org/uniprot/Q16576	Q16576	Dynamic	2.21197	13.7755	Histone-binding protein RBBP7 (Histone acetyltransferase type B subunit 2) (Nucleosome-remodeling factor subunit RBAP46) (Retinoblastoma-binding protein 7) (RBBP-7) (Retinoblastoma-binding protein p46)
687	897	CDK8-CyclinC-Mediator complex	2	CCNC	Yes	CCNC_HUMAN	http://www.uniprot.org/uniprot/P24863	P24863	Dynamic	2.00185	12.3319	Cyclin-C (SRB11 homolog) (hSRB11)
691	909	ARC92-Mediator complex	13	MED15	Yes	MED15_HUMAN	http://www.uniprot.org/uniprot/Q96RN5	Q96RN5	Dynamic	2.15995	11.3985	Mediator of RNA polymerase II transcription subunit 15 (Activator-recruited cofactor 105 kDa component) (ARC105) (CTG repeat protein 7a) (Mediator complex subunit 15) (Positive cofactor 2 glutamine/Q-rich-associated protein) (PC2 glutamine/Q-rich-associated protein) (TPA-inducible gene 1 protein) (TIG-1) (Trinucleotide repeat-containing gene 7 protein)
692	910	CRSP-Mediator 2 complex	10	MED15	Yes	MED15_HUMAN	http://www.uniprot.org/uniprot/Q96RN5	Q96RN5	Dynamic	2.15995	11.3985	Mediator of RNA polymerase II transcription subunit 15 (Activator-recruited cofactor 105 kDa component) (ARC105) (CTG repeat protein 7a) (Mediator complex subunit 15) (Positive cofactor 2 glutamine/Q-rich-associated protein) (PC2 glutamine/Q-rich-associated protein) (TPA-inducible gene 1 protein) (TIG-1) (Trinucleotide repeat-containing gene 7 protein)
693	915	SNARE complex (SNAP23, STX1A)	2	SNAP23	Yes	SNP23_HUMAN	http://www.uniprot.org/uniprot/O00161	O00161	Dynamic	2.02137	9.96803	Synaptosomal-associated protein 23 (SNAP-23) (Vesicle-membrane fusion protein SNAP-23)
693	915	SNARE complex (SNAP23, STX1A)	2	STX1A	Yes	STX1A_HUMAN	http://www.uniprot.org/uniprot/Q16623	Q16623	Dynamic	2.28416	10.7889	Syntaxin-1A (Neuron-specific antigen HPC-1)
694	917	CERF complex (CECR2-containing remodeling factor complex)	2	SMARCA1	Yes	SMCA1_HUMAN	http://www.uniprot.org/uniprot/P28370	P28370	Dynamic	2.17397	10.744	Probable global transcription activator SNF2L1 (EC 3.6.4.-) (ATP-dependent helicase SMARCA1) (Nucleosome-remodeling factor subunit SNF2L) (SWI/SNF-related matrix-associated actin-dependent regulator of chromatin subfamily A member 1)
695	918	PAR3-PAR6-PALS1 complex	3	PARD6A	Yes	PAR6A_HUMAN	http://www.uniprot.org/uniprot/Q9NPB6	Q9NPB6	Dynamic	2.9363	7.57677	Partitioning defective 6 homolog alpha (PAR-6) (PAR-6 alpha) (PAR-6A) (PAR6C) (Tax interaction protein 40) (TIP-40)
697	923	SNF2L-RSF1 complex	2	SMARCA1	Yes	SMCA1_HUMAN	http://www.uniprot.org/uniprot/P28370	P28370	Dynamic	2.17397	10.744	Probable global transcription activator SNF2L1 (EC 3.6.4.-) (ATP-dependent helicase SMARCA1) (Nucleosome-remodeling factor subunit SNF2L) (SWI/SNF-related matrix-associated actin-dependent regulator of chromatin subfamily A member 1)
698	924	Toposome	7	DDX21	Yes	DDX21_HUMAN	http://www.uniprot.org/uniprot/Q9NR30	Q9NR30	Dynamic	2.16795	13.7641	Nucleolar RNA helicase 2 (EC 3.6.4.13) (DEAD box protein 21) (Gu-alpha) (Nucleolar RNA helicase Gu) (Nucleolar RNA helicase II) (RH II/Gu)
698	924	Toposome	7	HNRNPC	Yes	HNRPC_HUMAN	http://www.uniprot.org/uniprot/P07910	P07910	Dynamic	2.17397	14.5239	Heterogeneous nuclear ribonucleoproteins C1/C2 (hnRNP C1/C2)
698	924	Toposome	7	SSRP1	Yes	SSRP1_HUMAN	http://www.uniprot.org/uniprot/Q08945	Q08945	Dynamic	2.31498	14.9094	FACT complex subunit SSRP1 (Chromatin-specific transcription elongation factor 80 kDa subunit) (Facilitates chromatin transcription complex 80 kDa subunit) (FACT 80 kDa subunit) (FACTp80) (Facilitates chromatin transcription complex subunit SSRP1) (Recombination signal sequence recognition protein 1) (Structure-specific recognition protein 1) (hSSRP1) (T160)
698	924	Toposome	7	TOP2A	Yes	TOP2A_HUMAN	http://www.uniprot.org/uniprot/P11388	P11388	Dynamic	5.34677	10.0247	DNA topoisomerase 2-alpha (EC 5.99.1.3) (DNA topoisomerase II, alpha isozyme)
700	926	SCRIB-LGL2 complex	2	LLGL2	Yes	L2GL2_HUMAN	http://www.uniprot.org/uniprot/Q6P1M3	Q6P1M3	Dynamic	4.52944	14.9894	Lethal(2) giant larvae protein homolog 2 (HGL)
701	927	CENP-A nucleosome associated complex	6	MLF1IP	Yes	CENPU_HUMAN	http://www.uniprot.org/uniprot/Q71F23	Q71F23	Dynamic	2.70445	11.1286	Centromere protein U (CENP-U) (Interphase centromere complex protein 24) (KSHV latent nuclear antigen-interacting protein 1) (MLF1-interacting protein) (Polo-box-interacting protein 1) (centromere protein of 50 kDa) (CENP-50)
701	927	CENP-A nucleosome associated complex	6	CENPN	Yes	CENPN_HUMAN	http://www.uniprot.org/uniprot/Q96H22	Q96H22	Dynamic	3.33572	11.737	Centromere protein N (CENP-N) (Interphase centromere complex protein 32)
701	927	CENP-A nucleosome associated complex	6	CENPM	Yes	CENPM_HUMAN	http://www.uniprot.org/uniprot/Q9NSP4	Q9NSP4	Dynamic	4.89056	11.9805	Centromere protein M (CENP-M) (Interphase centromere complex protein 39) (Proliferation-associated nuclear element protein 1)
701	927	CENP-A nucleosome associated complex	6	CENPH	Yes	CENPH_HUMAN	http://www.uniprot.org/uniprot/Q9H3R5	Q9H3R5	Dynamic	6.27957	9.3739	Centromere protein H (CENP-H) (Interphase centromere complex protein 35)
703	929	CEN complex	37	SUPT16H	Yes	SP16H_HUMAN	http://www.uniprot.org/uniprot/Q9Y5B9	Q9Y5B9	Dynamic	2.07244	10.101	FACT complex subunit SPT16 (Chromatin-specific transcription elongation factor 140 kDa subunit) (FACT 140 kDa subunit) (FACTp140) (Facilitates chromatin transcription complex subunit SPT16) (hSPT16)
703	929	CEN complex	37	BMI1	Yes	BMI1_HUMAN	http://www.uniprot.org/uniprot/P35226	P35226	Dynamic	2.08879	9.59583	Polycomb complex protein BMI-1 (Polycomb group RING finger protein 4) (RING finger protein 51)
703	929	CEN complex	37	SSRP1	Yes	SSRP1_HUMAN	http://www.uniprot.org/uniprot/Q08945	Q08945	Dynamic	2.31498	14.9094	FACT complex subunit SSRP1 (Chromatin-specific transcription elongation factor 80 kDa subunit) (Facilitates chromatin transcription complex 80 kDa subunit) (FACT 80 kDa subunit) (FACTp80) (Facilitates chromatin transcription complex subunit SSRP1) (Recombination signal sequence recognition protein 1) (Structure-specific recognition protein 1) (hSSRP1) (T160)
703	929	CEN complex	37	WTAP	Yes	FL2D_HUMAN	http://www.uniprot.org/uniprot/Q15007	Q15007	Dynamic	2.32463	11.4931	Pre-mRNA-splicing regulator WTAP (Female-lethal(2)D homolog) (hFL(2)D) (WT1-associated protein) (Wilms tumor 1-associating protein)
703	929	CEN complex	37	CENPI	Yes	CENPI_HUMAN	http://www.uniprot.org/uniprot/Q92674	Q92674	Dynamic	2.43851	7.59133	Centromere protein I (CENP-I) (FSH primary response protein 1) (Follicle-stimulating hormone primary response protein) (Interphase centromere complex protein 19) (Leucine-rich primary response protein 1)
703	929	CEN complex	37	NUP93	Yes	NUP93_HUMAN	http://www.uniprot.org/uniprot/Q8N1F7	Q8N1F7	Dynamic	2.47312	12.4773	Nuclear pore complex protein Nup93 (93 kDa nucleoporin) (Nucleoporin Nup93)
703	929	CEN complex	37	SHCBP1	Yes	SHCBP_HUMAN	http://www.uniprot.org/uniprot/Q8NEM2	Q8NEM2	Dynamic	2.68887	9.7498	SHC SH2 domain-binding protein 1
703	929	CEN complex	37	MLF1IP	Yes	CENPU_HUMAN	http://www.uniprot.org/uniprot/Q71F23	Q71F23	Dynamic	2.70445	11.1286	Centromere protein U (CENP-U) (Interphase centromere complex protein 24) (KSHV latent nuclear antigen-interacting protein 1) (MLF1-interacting protein) (Polo-box-interacting protein 1) (centromere protein of 50 kDa) (CENP-50)
703	929	CEN complex	37	CENPO	Yes	CENPO_HUMAN	http://www.uniprot.org/uniprot/Q9BU64	Q9BU64	Dynamic	2.96083	9.9597	Centromere protein O (CENP-O) (Interphase centromere complex protein 36)
703	929	CEN complex	37	FBL	Yes	FBRL_HUMAN	http://www.uniprot.org/uniprot/P22087	P22087	Dynamic	3.05393	16.1922	rRNA 2'-O-methyltransferase fibrillarin (EC 2.1.1.-) (34 kDa nucleolar scleroderma antigen)
703	929	CEN complex	37	CENPK	Yes	CENPK_HUMAN	http://www.uniprot.org/uniprot/Q9BS16	Q9BS16	Dynamic	3.10803	9.01667	Centromere protein K (CENP-K) (Interphase centromere complex protein 37) (Protein AF-5alpha) (p33)
703	929	CEN complex	37	RACGAP1	Yes	RGAP1_HUMAN	http://www.uniprot.org/uniprot/Q9H0H5	Q9H0H5	Dynamic	3.73472	11.6086	Rac GTPase-activating protein 1 (Male germ cell RacGap) (MgcRacGAP) (Protein CYK4 homolog) (CYK4) (HsCYK-4)
703	929	CEN complex	37	CENPA	Yes	CENPA_HUMAN	http://www.uniprot.org/uniprot/P49450	P49450	Dynamic	3.88703	9.53717	Histone H3-like centromeric protein A (Centromere autoantigen A) (Centromere protein A) (CENP-A)
703	929	CEN complex	37	HSPA5	Yes	GRP78_HUMAN	http://www.uniprot.org/uniprot/P11021	P11021	Dynamic	4.18144	12.0875	78 kDa glucose-regulated protein (GRP-78) (Endoplasmic reticulum lumenal Ca(2+)-binding protein grp78) (Heat shock 70 kDa protein 5) (Immunoglobulin heavy chain-binding protein) (BiP)
703	929	CEN complex	37	KIF23	Yes	KIF23_HUMAN	http://www.uniprot.org/uniprot/Q02241	Q02241	Dynamic	4.68159	11.8059	Kinesin-like protein KIF23 (Kinesin-like protein 5) (Mitotic kinesin-like protein 1)
703	929	CEN complex	37	CENPM	Yes	CENPM_HUMAN	http://www.uniprot.org/uniprot/Q9NSP4	Q9NSP4	Dynamic	4.89056	11.9805	Centromere protein M (CENP-M) (Interphase centromere complex protein 39) (Proliferation-associated nuclear element protein 1)
703	929	CEN complex	37	CENPH	Yes	CENPH_HUMAN	http://www.uniprot.org/uniprot/Q9H3R5	Q9H3R5	Dynamic	6.27957	9.3739	Centromere protein H (CENP-H) (Interphase centromere complex protein 35)
706	934	FACT-NEK9 complex	3	SUPT16H	Yes	SP16H_HUMAN	http://www.uniprot.org/uniprot/Q9Y5B9	Q9Y5B9	Dynamic	2.07244	10.101	FACT complex subunit SPT16 (Chromatin-specific transcription elongation factor 140 kDa subunit) (FACT 140 kDa subunit) (FACTp140) (Facilitates chromatin transcription complex subunit SPT16) (hSPT16)
706	934	FACT-NEK9 complex	3	SSRP1	Yes	SSRP1_HUMAN	http://www.uniprot.org/uniprot/Q08945	Q08945	Dynamic	2.31498	14.9094	FACT complex subunit SSRP1 (Chromatin-specific transcription elongation factor 80 kDa subunit) (Facilitates chromatin transcription complex 80 kDa subunit) (FACT 80 kDa subunit) (FACTp80) (Facilitates chromatin transcription complex subunit SSRP1) (Recombination signal sequence recognition protein 1) (Structure-specific recognition protein 1) (hSSRP1) (T160)
707	936	FACT complex	2	SUPT16H	Yes	SP16H_HUMAN	http://www.uniprot.org/uniprot/Q9Y5B9	Q9Y5B9	Dynamic	2.07244	10.101	FACT complex subunit SPT16 (Chromatin-specific transcription elongation factor 140 kDa subunit) (FACT 140 kDa subunit) (FACTp140) (Facilitates chromatin transcription complex subunit SPT16) (hSPT16)
707	936	FACT complex	2	SSRP1	Yes	SSRP1_HUMAN	http://www.uniprot.org/uniprot/Q08945	Q08945	Dynamic	2.31498	14.9094	FACT complex subunit SSRP1 (Chromatin-specific transcription elongation factor 80 kDa subunit) (Facilitates chromatin transcription complex 80 kDa subunit) (FACT 80 kDa subunit) (FACTp80) (Facilitates chromatin transcription complex subunit SSRP1) (Recombination signal sequence recognition protein 1) (Structure-specific recognition protein 1) (hSSRP1) (T160)
708	938	FACT complex, UV-activated	5	SUPT16H	Yes	SP16H_HUMAN	http://www.uniprot.org/uniprot/Q9Y5B9	Q9Y5B9	Dynamic	2.07244	10.101	FACT complex subunit SPT16 (Chromatin-specific transcription elongation factor 140 kDa subunit) (FACT 140 kDa subunit) (FACTp140) (Facilitates chromatin transcription complex subunit SPT16) (hSPT16)
708	938	FACT complex, UV-activated	5	SSRP1	Yes	SSRP1_HUMAN	http://www.uniprot.org/uniprot/Q08945	Q08945	Dynamic	2.31498	14.9094	FACT complex subunit SSRP1 (Chromatin-specific transcription elongation factor 80 kDa subunit) (Facilitates chromatin transcription complex 80 kDa subunit) (FACT 80 kDa subunit) (FACTp80) (Facilitates chromatin transcription complex subunit SSRP1) (Recombination signal sequence recognition protein 1) (Structure-specific recognition protein 1) (hSSRP1) (T160)
709	943	Class C Vps complex (VPS11, VPS18, STX7)	3	VPS18	Yes	VPS18_HUMAN	http://www.uniprot.org/uniprot/Q9P253	Q9P253	Dynamic	2.0458	12.0663	Vacuolar protein sorting-associated protein 18 homolog (hVPS18)
709	943	Class C Vps complex (VPS11, VPS18, STX7)	3	STX7	Yes	STX7_HUMAN	http://www.uniprot.org/uniprot/O15400	O15400	Dynamic	2.10332	10.0499	Syntaxin-7
710	944	Class C Vps complex (VPS11, VPS18, VPS16)	3	VPS18	Yes	VPS18_HUMAN	http://www.uniprot.org/uniprot/Q9P253	Q9P253	Dynamic	2.0458	12.0663	Vacuolar protein sorting-associated protein 18 homolog (hVPS18)
711	947	CDC7-DBF7 complex	2	DBF4	Yes	DBF4A_HUMAN	http://www.uniprot.org/uniprot/Q9UBU7	Q9UBU7	Dynamic	3.45336	9.14687	Protein DBF4 homolog A (Activator of S phase kinase) (Chiffon homolog A) (DBF4-type zinc finger-containing protein 1)
711	947	CDC7-DBF7 complex	2	CDC7	Yes	CDC7_HUMAN	http://www.uniprot.org/uniprot/O00311	O00311	Dynamic	4.24275	9.0598	Cell division cycle 7-related protein kinase (CDC7-related kinase) (HsCdc7) (huCdc7) (EC 2.7.11.1)
712	955	LLGL2-PAR-6B-PRKCI complex	3	LLGL2	Yes	L2GL2_HUMAN	http://www.uniprot.org/uniprot/Q6P1M3	Q6P1M3	Dynamic	4.52944	14.9894	Lethal(2) giant larvae protein homolog 2 (HGL)
712	955	LLGL2-PAR-6B-PRKCI complex	3	PARD6B	Yes	PAR6B_HUMAN	http://www.uniprot.org/uniprot/Q9BYG5	Q9BYG5	Dynamic	6.75365	10.0042	Partitioning defective 6 homolog beta (PAR-6 beta) (PAR-6B)
713	959	LLGL1-PAR-6B-PRKCI complex	3	PARD6B	Yes	PAR6B_HUMAN	http://www.uniprot.org/uniprot/Q9BYG5	Q9BYG5	Dynamic	6.75365	10.0042	Partitioning defective 6 homolog beta (PAR-6 beta) (PAR-6B)
714	964	BRCA1-RAD50-MRE11-NBS1 complex	4	BRCA1	Yes	BRCA1_HUMAN	http://www.uniprot.org/uniprot/P38398	P38398	Dynamic	4.299	9.93177	Breast cancer type 1 susceptibility protein (EC 6.3.2.-) (RING finger protein 53)
715	974	EED-EZH2 complex	5	EZH2	Yes	EZH2_HUMAN	http://www.uniprot.org/uniprot/Q15910	Q15910	Dynamic	2.32087	11.2525	Histone-lysine N-methyltransferase EZH2 (EC 2.1.1.43) (ENX-1) (Enhancer of zeste homolog 2) (Lysine N-methyltransferase 6)
717	996	Polycomb repressive complex 2 (PRC2)	6	RBBP7	Yes	RBBP7_HUMAN	http://www.uniprot.org/uniprot/Q16576	Q16576	Dynamic	2.21197	13.7755	Histone-binding protein RBBP7 (Histone acetyltransferase type B subunit 2) (Nucleosome-remodeling factor subunit RBAP46) (Retinoblastoma-binding protein 7) (RBBP-7) (Retinoblastoma-binding protein p46)
717	996	Polycomb repressive complex 2 (PRC2)	6	EZH2	Yes	EZH2_HUMAN	http://www.uniprot.org/uniprot/Q15910	Q15910	Dynamic	2.32087	11.2525	Histone-lysine N-methyltransferase EZH2 (EC 2.1.1.43) (ENX-1) (Enhancer of zeste homolog 2) (Lysine N-methyltransferase 6)
718	997	KIN17-PCNA-RPA70 complex	3	RPA1	Yes	RFA1_HUMAN	http://www.uniprot.org/uniprot/P27694	P27694	Dynamic	2.31873	13.4932	Replication protein A 70 kDa DNA-binding subunit (RP-A p70) (Replication factor A protein 1) (RF-A protein 1) (Single-stranded DNA-binding protein)
718	997	KIN17-PCNA-RPA70 complex	3	PCNA	Yes	PCNA_HUMAN	http://www.uniprot.org/uniprot/P12004	P12004	Dynamic	5.06654	13.1179	Proliferating cell nuclear antigen (PCNA) (Cyclin)
721	1003	RC complex (Replication competent complex)	9	POLA2	Yes	DPOA2_HUMAN	http://www.uniprot.org/uniprot/Q14181	Q14181	Dynamic	2.24492	10.4585	DNA polymerase alpha subunit B (DNA polymerase alpha 70 kDa subunit)
721	1003	RC complex (Replication competent complex)	9	POLA1	Yes	DPOLA_HUMAN	http://www.uniprot.org/uniprot/P09884	P09884	Dynamic	3.13182	10.2431	DNA polymerase alpha catalytic subunit (EC 2.7.7.7) (DNA polymerase alpha catalytic subunit p180)
721	1003	RC complex (Replication competent complex)	9	RFC3	Yes	RFC3_HUMAN	http://www.uniprot.org/uniprot/P40938	P40938	Dynamic	3.16382	8.97343	Replication factor C subunit 3 (Activator 1 38 kDa subunit) (A1 38 kDa subunit) (Activator 1 subunit 3) (Replication factor C 38 kDa subunit) (RF-C 38 kDa subunit) (RFC38)
721	1003	RC complex (Replication competent complex)	9	RFC2	Yes	RFC2_HUMAN	http://www.uniprot.org/uniprot/P35250	P35250	Dynamic	3.24676	10.7987	Replication factor C subunit 2 (Activator 1 40 kDa subunit) (A1 40 kDa subunit) (Activator 1 subunit 2) (Replication factor C 40 kDa subunit) (RF-C 40 kDa subunit) (RFC40)
721	1003	RC complex (Replication competent complex)	9	RFC5	Yes	RFC5_HUMAN	http://www.uniprot.org/uniprot/P40937	P40937	Dynamic	3.80176	11.1747	Replication factor C subunit 5 (Activator 1 36 kDa subunit) (A1 36 kDa subunit) (Activator 1 subunit 5) (Replication factor C 36 kDa subunit) (RF-C 36 kDa subunit) (RFC36)
721	1003	RC complex (Replication competent complex)	9	RFC4	Yes	RFC4_HUMAN	http://www.uniprot.org/uniprot/P35249	P35249	Dynamic	3.99077	11.7916	Replication factor C subunit 4 (Activator 1 37 kDa subunit) (A1 37 kDa subunit) (Activator 1 subunit 4) (Replication factor C 37 kDa subunit) (RF-C 37 kDa subunit) (RFC37)
721	1003	RC complex (Replication competent complex)	9	CCNA2	Yes	CCNA2_HUMAN	http://www.uniprot.org/uniprot/P20248	P20248	Dynamic	4.23296	9.64803	Cyclin-A2 (Cyclin-A)
722	1004	RC complex during S-phase of cell cycle	13	POLE	Yes	DPOE1_HUMAN	http://www.uniprot.org/uniprot/Q07864	Q07864	Dynamic	2.01624	8.85263	DNA polymerase epsilon catalytic subunit A (EC 2.7.7.7) (DNA polymerase II subunit A)
722	1004	RC complex during S-phase of cell cycle	13	PARP1	Yes	PARP1_HUMAN	http://www.uniprot.org/uniprot/P09874	P09874	Dynamic	2.31712	12.0964	Poly [ADP-ribose] polymerase 1 (PARP-1) (EC 2.4.2.30) (ADP-ribosyltransferase diphtheria toxin-like 1) (ARTD1) (NAD(+) ADP-ribosyltransferase 1) (ADPRT 1) (Poly[ADP-ribose] synthase 1)
722	1004	RC complex during S-phase of cell cycle	13	RPA1	Yes	RFA1_HUMAN	http://www.uniprot.org/uniprot/P27694	P27694	Dynamic	2.31873	13.4932	Replication protein A 70 kDa DNA-binding subunit (RP-A p70) (Replication factor A protein 1) (RF-A protein 1) (Single-stranded DNA-binding protein)
722	1004	RC complex during S-phase of cell cycle	13	POLA1	Yes	DPOLA_HUMAN	http://www.uniprot.org/uniprot/P09884	P09884	Dynamic	3.13182	10.2431	DNA polymerase alpha catalytic subunit (EC 2.7.7.7) (DNA polymerase alpha catalytic subunit p180)
722	1004	RC complex during S-phase of cell cycle	13	RFC2	Yes	RFC2_HUMAN	http://www.uniprot.org/uniprot/P35250	P35250	Dynamic	3.24676	10.7987	Replication factor C subunit 2 (Activator 1 40 kDa subunit) (A1 40 kDa subunit) (Activator 1 subunit 2) (Replication factor C 40 kDa subunit) (RF-C 40 kDa subunit) (RFC40)
722	1004	RC complex during S-phase of cell cycle	13	RPA3	Yes	RFA3_HUMAN	http://www.uniprot.org/uniprot/P35244	P35244	Dynamic	3.25051	12.3609	Replication protein A 14 kDa subunit (RP-A p14) (Replication factor A protein 3) (RF-A protein 3)
722	1004	RC complex during S-phase of cell cycle	13	POLD1	Yes	DPOD1_HUMAN	http://www.uniprot.org/uniprot/P28340	P28340	Dynamic	3.78948	12.3902	DNA polymerase delta catalytic subunit (EC 2.7.7.7) (DNA polymerase subunit delta p125)
722	1004	RC complex during S-phase of cell cycle	13	CCNA2	Yes	CCNA2_HUMAN	http://www.uniprot.org/uniprot/P20248	P20248	Dynamic	4.23296	9.64803	Cyclin-A2 (Cyclin-A)
722	1004	RC complex during S-phase of cell cycle	13	LIG1	Yes	DNLI1_HUMAN	http://www.uniprot.org/uniprot/P18858	P18858	Dynamic	4.77555	12.063	DNA ligase 1 (EC 6.5.1.1) (DNA ligase I) (Polydeoxyribonucleotide synthase [ATP] 1)
723	1005	RC complex during G2/M-phase of cell cycle	13	POLE	Yes	DPOE1_HUMAN	http://www.uniprot.org/uniprot/Q07864	Q07864	Dynamic	2.01624	8.85263	DNA polymerase epsilon catalytic subunit A (EC 2.7.7.7) (DNA polymerase II subunit A)
723	1005	RC complex during G2/M-phase of cell cycle	13	PARP1	Yes	PARP1_HUMAN	http://www.uniprot.org/uniprot/P09874	P09874	Dynamic	2.31712	12.0964	Poly [ADP-ribose] polymerase 1 (PARP-1) (EC 2.4.2.30) (ADP-ribosyltransferase diphtheria toxin-like 1) (ARTD1) (NAD(+) ADP-ribosyltransferase 1) (ADPRT 1) (Poly[ADP-ribose] synthase 1)
723	1005	RC complex during G2/M-phase of cell cycle	13	RPA1	Yes	RFA1_HUMAN	http://www.uniprot.org/uniprot/P27694	P27694	Dynamic	2.31873	13.4932	Replication protein A 70 kDa DNA-binding subunit (RP-A p70) (Replication factor A protein 1) (RF-A protein 1) (Single-stranded DNA-binding protein)
723	1005	RC complex during G2/M-phase of cell cycle	13	POLA1	Yes	DPOLA_HUMAN	http://www.uniprot.org/uniprot/P09884	P09884	Dynamic	3.13182	10.2431	DNA polymerase alpha catalytic subunit (EC 2.7.7.7) (DNA polymerase alpha catalytic subunit p180)
723	1005	RC complex during G2/M-phase of cell cycle	13	RFC2	Yes	RFC2_HUMAN	http://www.uniprot.org/uniprot/P35250	P35250	Dynamic	3.24676	10.7987	Replication factor C subunit 2 (Activator 1 40 kDa subunit) (A1 40 kDa subunit) (Activator 1 subunit 2) (Replication factor C 40 kDa subunit) (RF-C 40 kDa subunit) (RFC40)
723	1005	RC complex during G2/M-phase of cell cycle	13	RPA3	Yes	RFA3_HUMAN	http://www.uniprot.org/uniprot/P35244	P35244	Dynamic	3.25051	12.3609	Replication protein A 14 kDa subunit (RP-A p14) (Replication factor A protein 3) (RF-A protein 3)
723	1005	RC complex during G2/M-phase of cell cycle	13	POLD1	Yes	DPOD1_HUMAN	http://www.uniprot.org/uniprot/P28340	P28340	Dynamic	3.78948	12.3902	DNA polymerase delta catalytic subunit (EC 2.7.7.7) (DNA polymerase subunit delta p125)
723	1005	RC complex during G2/M-phase of cell cycle	13	CCNA2	Yes	CCNA2_HUMAN	http://www.uniprot.org/uniprot/P20248	P20248	Dynamic	4.23296	9.64803	Cyclin-A2 (Cyclin-A)
723	1005	RC complex during G2/M-phase of cell cycle	13	CDK1	Yes	CDK1_HUMAN	http://www.uniprot.org/uniprot/P06493	P06493	Dynamic	4.30098	11.9535	Cyclin-dependent kinase 1 (CDK1) (EC 2.7.11.22) (EC 2.7.11.23) (Cell division control protein 2 homolog) (Cell division protein kinase 1) (p34 protein kinase)
723	1005	RC complex during G2/M-phase of cell cycle	13	CCNB1	Yes	CCNB1_HUMAN	http://www.uniprot.org/uniprot/P14635	P14635	Dynamic	5.43897	12.7377	G2/mitotic-specific cyclin-B1
724	1010	CAK complex (Cdk-activating kinase complex)	3	CCNH	Yes	CCNH_HUMAN	http://www.uniprot.org/uniprot/P51946	P51946	Dynamic	2.16245	11.5891	Cyclin-H (MO15-associated protein) (p34) (p37)
724	1010	CAK complex (Cdk-activating kinase complex)	3	CDK7	Yes	CDK7_HUMAN	http://www.uniprot.org/uniprot/P50613	P50613	Dynamic	2.39551	14.1114	Cyclin-dependent kinase 7 (EC 2.7.11.22) (EC 2.7.11.23) (39 kDa protein kinase) (p39 Mo15) (CDK-activating kinase 1) (Cell division protein kinase 7) (Serine/threonine-protein kinase 1) (TFIIH basal transcription factor complex kinase subunit)
726	1029	TFIIH transcription factor complex	10	CCNH	Yes	CCNH_HUMAN	http://www.uniprot.org/uniprot/P51946	P51946	Dynamic	2.16245	11.5891	Cyclin-H (MO15-associated protein) (p34) (p37)
726	1029	TFIIH transcription factor complex	10	CDK7	Yes	CDK7_HUMAN	http://www.uniprot.org/uniprot/P50613	P50613	Dynamic	2.39551	14.1114	Cyclin-dependent kinase 7 (EC 2.7.11.22) (EC 2.7.11.23) (39 kDa protein kinase) (p39 Mo15) (CDK-activating kinase 1) (Cell division protein kinase 7) (Serine/threonine-protein kinase 1) (TFIIH basal transcription factor complex kinase subunit)
727	1030	CAK-ERCC2 complex	4	CCNH	Yes	CCNH_HUMAN	http://www.uniprot.org/uniprot/P51946	P51946	Dynamic	2.16245	11.5891	Cyclin-H (MO15-associated protein) (p34) (p37)
727	1030	CAK-ERCC2 complex	4	CDK7	Yes	CDK7_HUMAN	http://www.uniprot.org/uniprot/P50613	P50613	Dynamic	2.39551	14.1114	Cyclin-dependent kinase 7 (EC 2.7.11.22) (EC 2.7.11.23) (39 kDa protein kinase) (p39 Mo15) (CDK-activating kinase 1) (Cell division protein kinase 7) (Serine/threonine-protein kinase 1) (TFIIH basal transcription factor complex kinase subunit)
729	1039	PCNA-PAF complex	2	KIAA0101	Yes	PAF15_HUMAN	http://www.uniprot.org/uniprot/Q15004	Q15004	Dynamic	3.88433	12.7166	PCNA-associated factor (Hepatitis C virus NS5A-transactivated protein 9) (HCV NS5A-transactivated protein 9) (Overexpressed in anaplastic thyroid carcinoma 1) (OEATC-1) (PCNA-associated factor of 15 kDa) (PAF15) (p15PAF)
729	1039	PCNA-PAF complex	2	PCNA	Yes	PCNA_HUMAN	http://www.uniprot.org/uniprot/P12004	P12004	Dynamic	5.06654	13.1179	Proliferating cell nuclear antigen (PCNA) (Cyclin)
730	1040	p33ING1b-PCNA complex	2	KIAA0101	Yes	PAF15_HUMAN	http://www.uniprot.org/uniprot/Q15004	Q15004	Dynamic	3.88433	12.7166	PCNA-associated factor (Hepatitis C virus NS5A-transactivated protein 9) (HCV NS5A-transactivated protein 9) (Overexpressed in anaplastic thyroid carcinoma 1) (OEATC-1) (PCNA-associated factor of 15 kDa) (PAF15) (p15PAF)
732	1045	Snurportin-CRM1-RanGTP complex	3	SNUPN	Yes	SPN1_HUMAN	http://www.uniprot.org/uniprot/O95149	O95149	Dynamic	3.30122	8.60877	Snurportin-1 (RNA U transporter 1)
733	1051	Ubiquitin E3 ligase (SKP1A, SKP2, CUL1, RBX1)	4	SKP2	Yes	SKP2_HUMAN	http://www.uniprot.org/uniprot/Q13309	Q13309	Dynamic	6.7194	8.5287	S-phase kinase-associated protein 2 (Cyclin-A/CDK2-associated protein p45) (F-box protein Skp2) (F-box/LRR-repeat protein 1) (p45skp2)
735	1054	ESR1-RELA-BCL3-NCOA3 complex	4	RELA	Yes	TF65_HUMAN	http://www.uniprot.org/uniprot/Q04206	Q04206	Dynamic	2.25116	11.3974	Transcription factor p65 (Nuclear factor NF-kappa-B p65 subunit) (Nuclear factor of kappa light polypeptide gene enhancer in B-cells 3)
735	1054	ESR1-RELA-BCL3-NCOA3 complex	4	BCL3	Yes	BCL3_HUMAN	http://www.uniprot.org/uniprot/P20749	P20749	Dynamic	3.79036	13.4655	B-cell lymphoma 3 protein (BCL-3) (Proto-oncogene BCL3)
738	1057	DIPA-MCRS1 complex	2	CCDC85B	Yes	CC85B_HUMAN	http://www.uniprot.org/uniprot/Q15834	Q15834	Dynamic	4.1612	10.4835	Coiled-coil domain-containing protein 85B (Hepatitis delta antigen-interacting protein A) (Delta-interacting protein A)
740	1060	Retromer complex (SNX1, SNX2, VPS35, VPS29, VPS26B)	5	VPS26B	Yes	VP26B_HUMAN	http://www.uniprot.org/uniprot/Q4G0F5	Q4G0F5	Dynamic	2.04817	11.3985	Vacuolar protein sorting-associated protein 26B (Vesicle protein sorting 26B)
743	1064	IFP35-NMI complex	2	NMI	Yes	NMI_HUMAN	http://www.uniprot.org/uniprot/Q13287	Q13287	Dynamic	2.28258	10.9485	N-myc-interactor (Nmi) (N-myc and STAT interactor)
743	1064	IFP35-NMI complex	2	IFI35	Yes	IN35_HUMAN	http://www.uniprot.org/uniprot/P80217	P80217	Dynamic	2.78112	10.4218	Interferon-induced 35 kDa protein (IFP 35) (Ifi-35)
745	1068	12S U11 snRNP	15	SNRNP25	Yes	SNR25_HUMAN	http://www.uniprot.org/uniprot/Q9BV90	Q9BV90	Dynamic	2.05528	11.7612	U11/U12 small nuclear ribonucleoprotein 25 kDa protein (U11/U12 snRNP 25 kDa protein) (U11/U12-25K) (Minus-99 protein)
745	1068	12S U11 snRNP	15	SNRPE	Yes	RUXE_HUMAN	http://www.uniprot.org/uniprot/P62304	P62304	Dynamic	2.0941	13.0846	Small nuclear ribonucleoprotein E (snRNP-E) (Sm protein E) (Sm-E) (SmE)
745	1068	12S U11 snRNP	15	SNRPD1	Yes	SMD1_HUMAN	http://www.uniprot.org/uniprot/P62314	P62314	Dynamic	2.38612	14.8001	Small nuclear ribonucleoprotein Sm D1 (Sm-D1) (Sm-D autoantigen) (snRNP core protein D1)
745	1068	12S U11 snRNP	15	SFRS7	Yes	SRSF7_HUMAN	http://www.uniprot.org/uniprot/Q16629	Q16629	Dynamic	2.38722	14.3632	Serine/arginine-rich splicing factor 7 (Splicing factor 9G8) (Splicing factor, arginine/serine-rich 7)
745	1068	12S U11 snRNP	15	SNRPF	Yes	RUXF_HUMAN	http://www.uniprot.org/uniprot/P62306	P62306	Dynamic	2.49263	14.7675	Small nuclear ribonucleoprotein F (snRNP-F) (Sm protein F) (Sm-F) (SmF)
745	1068	12S U11 snRNP	15	TOE1	Yes	TOE1_HUMAN	http://www.uniprot.org/uniprot/Q96GM8	Q96GM8	Dynamic	2.73019	9.63073	Target of EGR1 protein 1
752	1085	DNA repair complex NEIL2-PNK-Pol(beta)-LigIII(alpha)-XRCC1	5	XRCC1	Yes	XRCC1_HUMAN	http://www.uniprot.org/uniprot/P18887	P18887	Dynamic	2.04061	12.4658	DNA repair protein XRCC1 (X-ray repair cross-complementing protein 1)
752	1085	DNA repair complex NEIL2-PNK-Pol(beta)-LigIII(alpha)-XRCC1	5	POLB	Yes	DPOLB_HUMAN	http://www.uniprot.org/uniprot/P06746	P06746	Dynamic	2.08397	9.41347	DNA polymerase beta (EC 2.7.7.7) (EC 4.2.99.-)
753	1086	DNA repair complex NEIL1-PNK-Pol(beta)-LigIII(alpha)-XRCC1	5	XRCC1	Yes	XRCC1_HUMAN	http://www.uniprot.org/uniprot/P18887	P18887	Dynamic	2.04061	12.4658	DNA repair protein XRCC1 (X-ray repair cross-complementing protein 1)
753	1086	DNA repair complex NEIL1-PNK-Pol(beta)-LigIII(alpha)-XRCC1	5	POLB	Yes	DPOLB_HUMAN	http://www.uniprot.org/uniprot/P06746	P06746	Dynamic	2.08397	9.41347	DNA polymerase beta (EC 2.7.7.7) (EC 4.2.99.-)
753	1086	DNA repair complex NEIL1-PNK-Pol(beta)-LigIII(alpha)-XRCC1	5	NEIL1	Yes	NEIL1_HUMAN	http://www.uniprot.org/uniprot/Q96FI4	Q96FI4	Dynamic	6.37754	10.0326	Endonuclease 8-like 1 (EC 3.2.2.-) (EC 4.2.99.18) (DNA glycosylase/AP lyase Neil1) (DNA-(apurinic or apyrimidinic site) lyase Neil1) (Endonuclease VIII-like 1) (FPG1) (Nei homolog 1) (NEH1) (Nei-like protein 1)
754	1087	BIRC5-AURKB-INCENP-EVI5 complex	4	INCENP	Yes	INCE_HUMAN	http://www.uniprot.org/uniprot/Q9NQS7	Q9NQS7	Dynamic	3.71493	10.8073	Inner centromere protein
754	1087	BIRC5-AURKB-INCENP-EVI5 complex	4	AURKB	Yes	AURKB_HUMAN	http://www.uniprot.org/uniprot/Q96GD4	Q96GD4	Dynamic	4.37414	9.06547	Aurora kinase B (EC 2.7.11.1) (Aurora 1) (Aurora- and IPL1-like midbody-associated protein 1) (AIM-1) (Aurora/IPL1-related kinase 2) (ARK-2) (Aurora-related kinase 2) (STK-1) (Serine/threonine-protein kinase 12) (Serine/threonine-protein kinase 5) (Serine/threonine-protein kinase aurora-B)
754	1087	BIRC5-AURKB-INCENP-EVI5 complex	4	BIRC5	Yes	BIRC5_HUMAN	http://www.uniprot.org/uniprot/O15392	O15392	Dynamic	4.51273	13.6033	Baculoviral IAP repeat-containing protein 5 (Apoptosis inhibitor 4) (Apoptosis inhibitor survivin)
755	1088	PRNP-ApolopoproteinE3 complex	2	PRNP	Yes	PRIO_HUMAN	http://www.uniprot.org/uniprot/P04156	P04156	Dynamic	3.5859	14.6644	Major prion protein (PrP) (ASCR) (PrP27-30) (PrP33-35C) (CD antigen CD230)
759	1092	PCNA-KU antigen complex	3	PCNA	Yes	PCNA_HUMAN	http://www.uniprot.org/uniprot/P12004	P12004	Dynamic	5.06654	13.1179	Proliferating cell nuclear antigen (PCNA) (Cyclin)
760	1093	SNX complex (SNX1a, SNX2, SNX4, INSR)	4	INSR	Yes	INSR_HUMAN	http://www.uniprot.org/uniprot/P06213	P06213	Dynamic	2.99385	7.81437	Insulin receptor (IR) (EC 2.7.10.1) (CD antigen CD220) [Cleaved into: Insulin receptor subunit alpha; Insulin receptor subunit beta]
761	1095	SNX complex (SNX1a, SNX2, SNX4, EGFR)	4	EGFR	Yes	EGFR_HUMAN	http://www.uniprot.org/uniprot/P00533	P00533	Dynamic	2.15348	10.2964	Epidermal growth factor receptor (EC 2.7.10.1) (Proto-oncogene c-ErbB-1) (Receptor tyrosine-protein kinase erbB-1)
764	1100	DNA polymerase alpha-primase complex	4	PRIM2	Yes	PRI2_HUMAN	http://www.uniprot.org/uniprot/P49643	P49643	Dynamic	2.24233	10.1412	DNA primase large subunit (EC 2.7.7.-) (DNA primase 58 kDa subunit) (p58)
764	1100	DNA polymerase alpha-primase complex	4	POLA2	Yes	DPOA2_HUMAN	http://www.uniprot.org/uniprot/Q14181	Q14181	Dynamic	2.24492	10.4585	DNA polymerase alpha subunit B (DNA polymerase alpha 70 kDa subunit)
764	1100	DNA polymerase alpha-primase complex	4	POLA1	Yes	DPOLA_HUMAN	http://www.uniprot.org/uniprot/P09884	P09884	Dynamic	3.13182	10.2431	DNA polymerase alpha catalytic subunit (EC 2.7.7.7) (DNA polymerase alpha catalytic subunit p180)
764	1100	DNA polymerase alpha-primase complex	4	PRIM1	Yes	PRI1_HUMAN	http://www.uniprot.org/uniprot/P49642	P49642	Dynamic	5.25127	9.51267	DNA primase small subunit (EC 2.7.7.-) (DNA primase 49 kDa subunit) (p49)
765	1104	SNX complex (SNX1a, SNX2, SNX4, TFRC)	4	TFRC	Yes	TFR1_HUMAN	http://www.uniprot.org/uniprot/P02786	P02786	Dynamic	3.47176	14.1517	Transferrin receptor protein 1 (TR) (TfR) (TfR1) (Trfr) (T9) (p90) (CD antigen CD71) [Cleaved into: Transferrin receptor protein 1, serum form (sTfR)]
768	1111	DNA synthesome complex (17 subunits)	18	POLE	Yes	DPOE1_HUMAN	http://www.uniprot.org/uniprot/Q07864	Q07864	Dynamic	2.01624	8.85263	DNA polymerase epsilon catalytic subunit A (EC 2.7.7.7) (DNA polymerase II subunit A)
768	1111	DNA synthesome complex (17 subunits)	18	POLE3	Yes	DPOE3_HUMAN	http://www.uniprot.org/uniprot/Q9NRF9	Q9NRF9	Dynamic	2.20279	12.3381	DNA polymerase epsilon subunit 3 (EC 2.7.7.7) (Arsenic-transactivated protein) (AsTP) (Chromatin accessibility complex 17 kDa protein) (CHRAC-17) (HuCHRAC17) (DNA polymerase II subunit 3) (DNA polymerase epsilon subunit p17)
768	1111	DNA synthesome complex (17 subunits)	18	PRIM2	Yes	PRI2_HUMAN	http://www.uniprot.org/uniprot/P49643	P49643	Dynamic	2.24233	10.1412	DNA primase large subunit (EC 2.7.7.-) (DNA primase 58 kDa subunit) (p58)
768	1111	DNA synthesome complex (17 subunits)	18	POLA2	Yes	DPOA2_HUMAN	http://www.uniprot.org/uniprot/Q14181	Q14181	Dynamic	2.24492	10.4585	DNA polymerase alpha subunit B (DNA polymerase alpha 70 kDa subunit)
768	1111	DNA synthesome complex (17 subunits)	18	RPA1	Yes	RFA1_HUMAN	http://www.uniprot.org/uniprot/P27694	P27694	Dynamic	2.31873	13.4932	Replication protein A 70 kDa DNA-binding subunit (RP-A p70) (Replication factor A protein 1) (RF-A protein 1) (Single-stranded DNA-binding protein)
768	1111	DNA synthesome complex (17 subunits)	18	POLD4	Yes	DPOD4_HUMAN	http://www.uniprot.org/uniprot/Q9HCU8	Q9HCU8	Dynamic	2.52684	13.9419	DNA polymerase delta subunit 4 (DNA polymerase delta subunit p12)
768	1111	DNA synthesome complex (17 subunits)	18	POLD2	Yes	DPOD2_HUMAN	http://www.uniprot.org/uniprot/P49005	P49005	Dynamic	2.95809	10.888	DNA polymerase delta subunit 2 (EC 2.7.7.7) (DNA polymerase delta subunit p50)
768	1111	DNA synthesome complex (17 subunits)	18	POLA1	Yes	DPOLA_HUMAN	http://www.uniprot.org/uniprot/P09884	P09884	Dynamic	3.13182	10.2431	DNA polymerase alpha catalytic subunit (EC 2.7.7.7) (DNA polymerase alpha catalytic subunit p180)
768	1111	DNA synthesome complex (17 subunits)	18	POLD3	Yes	DPOD3_HUMAN	http://www.uniprot.org/uniprot/Q15054	Q15054	Dynamic	3.30962	10.8662	DNA polymerase delta subunit 3 (DNA polymerase delta subunit p66)
768	1111	DNA synthesome complex (17 subunits)	18	POLE2	Yes	DPOE2_HUMAN	http://www.uniprot.org/uniprot/P56282	P56282	Dynamic	3.70464	8.74273	DNA polymerase epsilon subunit 2 (EC 2.7.7.7) (DNA polymerase II subunit 2) (DNA polymerase epsilon subunit B)
768	1111	DNA synthesome complex (17 subunits)	18	POLD1	Yes	DPOD1_HUMAN	http://www.uniprot.org/uniprot/P28340	P28340	Dynamic	3.78948	12.3902	DNA polymerase delta catalytic subunit (EC 2.7.7.7) (DNA polymerase subunit delta p125)
768	1111	DNA synthesome complex (17 subunits)	18	PCNA	Yes	PCNA_HUMAN	http://www.uniprot.org/uniprot/P12004	P12004	Dynamic	5.06654	13.1179	Proliferating cell nuclear antigen (PCNA) (Cyclin)
768	1111	DNA synthesome complex (17 subunits)	18	PRIM1	Yes	PRI1_HUMAN	http://www.uniprot.org/uniprot/P49642	P49642	Dynamic	5.25127	9.51267	DNA primase small subunit (EC 2.7.7.-) (DNA primase 49 kDa subunit) (p49)
768	1111	DNA synthesome complex (17 subunits)	18	TOP2A	Yes	TOP2A_HUMAN	http://www.uniprot.org/uniprot/P11388	P11388	Dynamic	5.34677	10.0247	DNA topoisomerase 2-alpha (EC 5.99.1.3) (DNA topoisomerase II, alpha isozyme)
771	1116	CRM1-Survivin-AuroraB mitotic complex	3	AURKB	Yes	AURKB_HUMAN	http://www.uniprot.org/uniprot/Q96GD4	Q96GD4	Dynamic	4.37414	9.06547	Aurora kinase B (EC 2.7.11.1) (Aurora 1) (Aurora- and IPL1-like midbody-associated protein 1) (AIM-1) (Aurora/IPL1-related kinase 2) (ARK-2) (Aurora-related kinase 2) (STK-1) (Serine/threonine-protein kinase 12) (Serine/threonine-protein kinase 5) (Serine/threonine-protein kinase aurora-B)
771	1116	CRM1-Survivin-AuroraB mitotic complex	3	BIRC5	Yes	BIRC5_HUMAN	http://www.uniprot.org/uniprot/O15392	O15392	Dynamic	4.51273	13.6033	Baculoviral IAP repeat-containing protein 5 (Apoptosis inhibitor 4) (Apoptosis inhibitor survivin)
772	1117	CRM1-Survivin mitotic complex	2	BIRC5	Yes	BIRC5_HUMAN	http://www.uniprot.org/uniprot/O15392	O15392	Dynamic	4.51273	13.6033	Baculoviral IAP repeat-containing protein 5 (Apoptosis inhibitor 4) (Apoptosis inhibitor survivin)
773	1119	Chromosomal passenger complex CPC (INCENP, CDCA8, BIRC5, AURKB)	4	INCENP	Yes	INCE_HUMAN	http://www.uniprot.org/uniprot/Q9NQS7	Q9NQS7	Dynamic	3.71493	10.8073	Inner centromere protein
773	1119	Chromosomal passenger complex CPC (INCENP, CDCA8, BIRC5, AURKB)	4	AURKB	Yes	AURKB_HUMAN	http://www.uniprot.org/uniprot/Q96GD4	Q96GD4	Dynamic	4.37414	9.06547	Aurora kinase B (EC 2.7.11.1) (Aurora 1) (Aurora- and IPL1-like midbody-associated protein 1) (AIM-1) (Aurora/IPL1-related kinase 2) (ARK-2) (Aurora-related kinase 2) (STK-1) (Serine/threonine-protein kinase 12) (Serine/threonine-protein kinase 5) (Serine/threonine-protein kinase aurora-B)
773	1119	Chromosomal passenger complex CPC (INCENP, CDCA8, BIRC5, AURKB)	4	BIRC5	Yes	BIRC5_HUMAN	http://www.uniprot.org/uniprot/O15392	O15392	Dynamic	4.51273	13.6033	Baculoviral IAP repeat-containing protein 5 (Apoptosis inhibitor 4) (Apoptosis inhibitor survivin)
773	1119	Chromosomal passenger complex CPC (INCENP, CDCA8, BIRC5, AURKB)	4	CDCA8	Yes	BOREA_HUMAN	http://www.uniprot.org/uniprot/Q53HL2	Q53HL2	Dynamic	5.33566	12.5967	Borealin (Cell division cycle-associated protein 8) (Dasra-B) (hDasra-B) (Pluripotent embryonic stem cell-related gene 3 protein)
774	1121	WNK1-OSR1 complex	2	OXSR1	Yes	OXSR1_HUMAN	http://www.uniprot.org/uniprot/O95747	O95747	Dynamic	2.1038	13.1994	Serine/threonine-protein kinase OSR1 (EC 2.7.11.1) (Oxidative stress-responsive 1 protein)
775	1123	WNK1-SPAk complex	2	STK39	Yes	STK39_HUMAN	http://www.uniprot.org/uniprot/Q9UEW8	Q9UEW8	Dynamic	2.43851	9.6839	STE20/SPS1-related proline-alanine-rich protein kinase (Ste-20-related kinase) (EC 2.7.11.1) (DCHT) (Serine/threonine-protein kinase 39)
777	1132	RFC2-RIalpha complex	3	RFC2	Yes	RFC2_HUMAN	http://www.uniprot.org/uniprot/P35250	P35250	Dynamic	3.24676	10.7987	Replication factor C subunit 2 (Activator 1 40 kDa subunit) (A1 40 kDa subunit) (Activator 1 subunit 2) (Replication factor C 40 kDa subunit) (RF-C 40 kDa subunit) (RFC40)
777	1132	RFC2-RIalpha complex	3	RFC4	Yes	RFC4_HUMAN	http://www.uniprot.org/uniprot/P35249	P35249	Dynamic	3.99077	11.7916	Replication factor C subunit 4 (Activator 1 37 kDa subunit) (A1 37 kDa subunit) (Activator 1 subunit 4) (Replication factor C 37 kDa subunit) (RF-C 37 kDa subunit) (RFC37)
778	1133	ATR-HDAC2 complex	2	ATR	Yes	ATR_HUMAN	http://www.uniprot.org/uniprot/Q13535	Q13535	Dynamic	2.11452	10.976	Serine/threonine-protein kinase ATR (EC 2.7.11.1) (Ataxia telangiectasia and Rad3-related protein) (FRAP-related protein 1)
779	1134	ATR-HDAC2-CHD4 complex	3	ATR	Yes	ATR_HUMAN	http://www.uniprot.org/uniprot/Q13535	Q13535	Dynamic	2.11452	10.976	Serine/threonine-protein kinase ATR (EC 2.7.11.1) (Ataxia telangiectasia and Rad3-related protein) (FRAP-related protein 1)
780	1137	SNARE complex (VAMP2, SNAP25, STX1a, CPLX1, CPLX3)	5	STX1A	Yes	STX1A_HUMAN	http://www.uniprot.org/uniprot/Q16623	Q16623	Dynamic	2.28416	10.7889	Syntaxin-1A (Neuron-specific antigen HPC-1)
780	1137	SNARE complex (VAMP2, SNAP25, STX1a, CPLX1, CPLX3)	5	SNAP25	Yes	SNP25_HUMAN	http://www.uniprot.org/uniprot/P60880	P60880	Dynamic	3.11162	8.85907	Synaptosomal-associated protein 25 (SNAP-25) (Super protein) (SUP) (Synaptosomal-associated 25 kDa protein)
781	1138	SNARE complex (VAMP2, SNAP25, STX1a, CPLX3, CPLX4)	5	STX1A	Yes	STX1A_HUMAN	http://www.uniprot.org/uniprot/Q16623	Q16623	Dynamic	2.28416	10.7889	Syntaxin-1A (Neuron-specific antigen HPC-1)
781	1138	SNARE complex (VAMP2, SNAP25, STX1a, CPLX3, CPLX4)	5	SNAP25	Yes	SNP25_HUMAN	http://www.uniprot.org/uniprot/P60880	P60880	Dynamic	3.11162	8.85907	Synaptosomal-associated protein 25 (SNAP-25) (Super protein) (SUP) (Synaptosomal-associated 25 kDa protein)
782	1139	SNARE complex (VAMP2, SNAP25, STX1a, STX3, CPLX1, CPLX3, CPLX4)	7	STX1A	Yes	STX1A_HUMAN	http://www.uniprot.org/uniprot/Q16623	Q16623	Dynamic	2.28416	10.7889	Syntaxin-1A (Neuron-specific antigen HPC-1)
782	1139	SNARE complex (VAMP2, SNAP25, STX1a, STX3, CPLX1, CPLX3, CPLX4)	7	STX3	Yes	STX3_HUMAN	http://www.uniprot.org/uniprot/Q13277	Q13277	Dynamic	2.55738	10.056	Syntaxin-3
782	1139	SNARE complex (VAMP2, SNAP25, STX1a, STX3, CPLX1, CPLX3, CPLX4)	7	SNAP25	Yes	SNP25_HUMAN	http://www.uniprot.org/uniprot/P60880	P60880	Dynamic	3.11162	8.85907	Synaptosomal-associated protein 25 (SNAP-25) (Super protein) (SUP) (Synaptosomal-associated 25 kDa protein)
784	1141	CF IIAm complex (Cleavage factor IIAm complex)	16	PTBP1	Yes	PTBP1_HUMAN	http://www.uniprot.org/uniprot/P26599	P26599	Dynamic	2.23923	10.3486	Polypyrimidine tract-binding protein 1 (PTB) (57 kDa RNA-binding protein PPTB-1) (Heterogeneous nuclear ribonucleoprotein I) (hnRNP I)
784	1141	CF IIAm complex (Cleavage factor IIAm complex)	16	SFPQ	Yes	SFPQ_HUMAN	http://www.uniprot.org/uniprot/P23246	P23246	Dynamic	2.64268	14.3868	Splicing factor, proline- and glutamine-rich (100 kDa DNA-pairing protein) (hPOMp100) (DNA-binding p52/p100 complex, 100 kDa subunit) (Polypyrimidine tract-binding protein-associated-splicing factor) (PSF) (PTB-associated-splicing factor)
785	1143	SMN complex	16	SNRPE	Yes	RUXE_HUMAN	http://www.uniprot.org/uniprot/P62304	P62304	Dynamic	2.0941	13.0846	Small nuclear ribonucleoprotein E (snRNP-E) (Sm protein E) (Sm-E) (SmE)
785	1143	SMN complex	16	SIP1	Yes	GEMI2_HUMAN	http://www.uniprot.org/uniprot/O14893	O14893	Dynamic	2.11452	7.3875	Gem-associated protein 2 (Gemin-2) (Component of gems 2) (Survival of motor neuron protein-interacting protein 1) (SMN-interacting protein 1)
785	1143	SMN complex	16	GEMIN6	Yes	GEMI6_HUMAN	http://www.uniprot.org/uniprot/Q8WXD5	Q8WXD5	Dynamic	2.25324	12.3905	Gem-associated protein 6 (Gemin-6) (SIP2)
785	1143	SMN complex	16	GEMIN4	Yes	GEMI4_HUMAN	http://www.uniprot.org/uniprot/P57678	P57678	Dynamic	2.3435	12.505	Gem-associated protein 4 (Gemin-4) (Component of gems 4) (p97)
785	1143	SMN complex	16	SNRPD1	Yes	SMD1_HUMAN	http://www.uniprot.org/uniprot/P62314	P62314	Dynamic	2.38612	14.8001	Small nuclear ribonucleoprotein Sm D1 (Sm-D1) (Sm-D autoantigen) (snRNP core protein D1)
785	1143	SMN complex	16	SNRPF	Yes	RUXF_HUMAN	http://www.uniprot.org/uniprot/P62306	P62306	Dynamic	2.49263	14.7675	Small nuclear ribonucleoprotein F (snRNP-F) (Sm protein F) (Sm-F) (SmF)
785	1143	SMN complex	16	GEMIN5	Yes	GEMI5_HUMAN	http://www.uniprot.org/uniprot/Q8TEQ6	Q8TEQ6	Dynamic	2.56448	10.2162	Gem-associated protein 5 (Gemin5)
787	1146	Cleavage stimulation factor	3	CSTF3	Yes	CSTF3_HUMAN	http://www.uniprot.org/uniprot/Q12996	Q12996	Dynamic	2.09072	11.5492	Cleavage stimulation factor subunit 3 (CF-1 77 kDa subunit) (Cleavage stimulation factor 77 kDa subunit) (CSTF 77 kDa subunit) (CstF-77)
788	1147	Polyadenylation complex (CSTF1, CSTF2, CSTF3, SYMPK CPSF1, CPSF2, CPSF3)	7	CSTF3	Yes	CSTF3_HUMAN	http://www.uniprot.org/uniprot/Q12996	Q12996	Dynamic	2.09072	11.5492	Cleavage stimulation factor subunit 3 (CF-1 77 kDa subunit) (Cleavage stimulation factor 77 kDa subunit) (CSTF 77 kDa subunit) (CstF-77)
789	1148	snRNP-free U1A (SF-A) complex	4	SFPQ	Yes	SFPQ_HUMAN	http://www.uniprot.org/uniprot/P23246	P23246	Dynamic	2.64268	14.3868	Splicing factor, proline- and glutamine-rich (100 kDa DNA-pairing protein) (hPOMp100) (DNA-binding p52/p100 complex, 100 kDa subunit) (Polypyrimidine tract-binding protein-associated-splicing factor) (PSF) (PTB-associated-splicing factor)
790	1149	Histone H3.1 complex	10	HAT1	Yes	HAT1_HUMAN	http://www.uniprot.org/uniprot/O14929	O14929	Dynamic	2.13514	13.2664	Histone acetyltransferase type B catalytic subunit (EC 2.3.1.48) (Histone acetyltransferase 1)
790	1149	Histone H3.1 complex	10	IPO4	Yes	IPO4_HUMAN	http://www.uniprot.org/uniprot/Q8TEX9	Q8TEX9	Dynamic	2.71008	11.5903	Importin-4 (Imp4) (Importin-4b) (Imp4b) (Ran-binding protein 4) (RanBP4)
790	1149	Histone H3.1 complex	10	ASF1B	Yes	ASF1B_HUMAN	http://www.uniprot.org/uniprot/Q9NVP2	Q9NVP2	Dynamic	3.24076	9.9904	Histone chaperone ASF1B (Anti-silencing function protein 1 homolog B) (hAsf1) (hAsf1b) (CCG1-interacting factor A-II) (CIA-II) (hCIA-II)
790	1149	Histone H3.1 complex	10	CHAF1A	Yes	CAF1A_HUMAN	http://www.uniprot.org/uniprot/Q13111	Q13111	Dynamic	3.37838	12.2217	Chromatin assembly factor 1 subunit A (CAF-1 subunit A) (Chromatin assembly factor I p150 subunit) (CAF-I 150 kDa subunit) (CAF-I p150) (hp150)
790	1149	Histone H3.1 complex	10	CHAF1B	Yes	CAF1B_HUMAN	http://www.uniprot.org/uniprot/Q13112	Q13112	Dynamic	3.57349	11.4565	Chromatin assembly factor 1 subunit B (CAF-1 subunit B) (Chromatin assembly factor I p60 subunit) (CAF-I 60 kDa subunit) (CAF-I p60) (M-phase phosphoprotein 7)
790	1149	Histone H3.1 complex	10	NASP	Yes	NASP_HUMAN	http://www.uniprot.org/uniprot/P49321	P49321	Dynamic	4.02224	14.1221	Nuclear autoantigenic sperm protein (NASP)
791	1150	Histone H3.3 complex	9	HAT1	Yes	HAT1_HUMAN	http://www.uniprot.org/uniprot/O14929	O14929	Dynamic	2.13514	13.2664	Histone acetyltransferase type B catalytic subunit (EC 2.3.1.48) (Histone acetyltransferase 1)
791	1150	Histone H3.3 complex	9	HIRA	Yes	HIRA_HUMAN	http://www.uniprot.org/uniprot/P54198	P54198	Dynamic	2.14404	12.5071	Protein HIRA (TUP1-like enhancer of split protein 1)
791	1150	Histone H3.3 complex	9	IPO4	Yes	IPO4_HUMAN	http://www.uniprot.org/uniprot/Q8TEX9	Q8TEX9	Dynamic	2.71008	11.5903	Importin-4 (Imp4) (Importin-4b) (Imp4b) (Ran-binding protein 4) (RanBP4)
791	1150	Histone H3.3 complex	9	ASF1B	Yes	ASF1B_HUMAN	http://www.uniprot.org/uniprot/Q9NVP2	Q9NVP2	Dynamic	3.24076	9.9904	Histone chaperone ASF1B (Anti-silencing function protein 1 homolog B) (hAsf1) (hAsf1b) (CCG1-interacting factor A-II) (CIA-II) (hCIA-II)
791	1150	Histone H3.3 complex	9	NASP	Yes	NASP_HUMAN	http://www.uniprot.org/uniprot/P49321	P49321	Dynamic	4.02224	14.1221	Nuclear autoantigenic sperm protein (NASP)
792	1153	Integrator complex	12	INTS3	Yes	INT3_HUMAN	http://www.uniprot.org/uniprot/Q68E01	Q68E01	Dynamic	2.45207	9.182	Integrator complex subunit 3 (Int3) (SOSS complex subunit A) (Sensor of single-strand DNA complex subunit A) (SOSS-A) (Sensor of ssDNA subunit A)
793	1154	DSS1 complex	13	LENG8	Yes	LENG8_HUMAN	http://www.uniprot.org/uniprot/Q96PV6	Q96PV6	Dynamic	3.0887	9.22433	Leukocyte receptor cluster member 8
794	1155	Integrator-RNAPII complex	14	INTS3	Yes	INT3_HUMAN	http://www.uniprot.org/uniprot/Q68E01	Q68E01	Dynamic	2.45207	9.182	Integrator complex subunit 3 (Int3) (SOSS complex subunit A) (Sensor of single-strand DNA complex subunit A) (SOSS-A) (Sensor of ssDNA subunit A)
796	1160	ING1-p300-PCNA complex	3	PCNA	Yes	PCNA_HUMAN	http://www.uniprot.org/uniprot/P12004	P12004	Dynamic	5.06654	13.1179	Proliferating cell nuclear antigen (PCNA) (Cyclin)
797	1162	Ubiquitin E3 ligase (DDB1, DDB2, CUL4A, CUL4B, RBX1)	5	DDB2	Yes	DDB2_HUMAN	http://www.uniprot.org/uniprot/Q92466	Q92466	Dynamic	3.38776	12.7638	DNA damage-binding protein 2 (DDB p48 subunit) (DDBb) (Damage-specific DNA-binding protein 2) (UV-damaged DNA-binding protein 2) (UV-DDB 2)
799	1166	p400-associated complex	7	RUVBL2	Yes	RUVB2_HUMAN	http://www.uniprot.org/uniprot/Q9Y230	Q9Y230	Dynamic	2.00416	12.5658	RuvB-like 2 (EC 3.6.4.12) (48 kDa TATA box-binding protein-interacting protein) (48 kDa TBP-interacting protein) (51 kDa erythrocyte cytosolic protein) (ECP-51) (INO80 complex subunit J) (Repressing pontin 52) (Reptin 52) (TIP49b) (TIP60-associated protein 54-beta) (TAP54-beta)
799	1166	p400-associated complex	7	RUVBL1	Yes	RUVB1_HUMAN	http://www.uniprot.org/uniprot/Q9Y265	Q9Y265	Dynamic	2.67895	10.1071	RuvB-like 1 (EC 3.6.4.12) (49 kDa TATA box-binding protein-interacting protein) (49 kDa TBP-interacting protein) (54 kDa erythrocyte cytosolic protein) (ECP-54) (INO80 complex subunit H) (Nuclear matrix protein 238) (NMP 238) (Pontin 52) (TIP49a) (TIP60-associated protein 54-alpha) (TAP54-alpha)
799	1166	p400-associated complex	7	ACTL6B	Yes	ACL6B_HUMAN	http://www.uniprot.org/uniprot/O94805	O94805	Dynamic	2.68639	10.8695	Actin-like protein 6B (53 kDa BRG1-associated factor B) (Actin-related protein Baf53b) (ArpNalpha) (BRG1-associated factor 53B) (BAF53B)
802	1169	SNARE complex (STX4, VAMP8, VAMP3, SNAP23)	4	VAMP8	Yes	VAMP8_HUMAN	http://www.uniprot.org/uniprot/Q9BV40	Q9BV40	Dynamic	2.01066	15.6456	Vesicle-associated membrane protein 8 (VAMP-8) (Endobrevin) (EDB)
802	1169	SNARE complex (STX4, VAMP8, VAMP3, SNAP23)	4	SNAP23	Yes	SNP23_HUMAN	http://www.uniprot.org/uniprot/O00161	O00161	Dynamic	2.02137	9.96803	Synaptosomal-associated protein 23 (SNAP-23) (Vesicle-membrane fusion protein SNAP-23)
802	1169	SNARE complex (STX4, VAMP8, VAMP3, SNAP23)	4	STX4	Yes	STX4_HUMAN	http://www.uniprot.org/uniprot/Q12846	Q12846	Dynamic	2.07676	13.2058	Syntaxin-4 (Renal carcinoma antigen NY-REN-31)
803	1170	cMYC-ATPase-helicase complex	5	RUVBL2	Yes	RUVB2_HUMAN	http://www.uniprot.org/uniprot/Q9Y230	Q9Y230	Dynamic	2.00416	12.5658	RuvB-like 2 (EC 3.6.4.12) (48 kDa TATA box-binding protein-interacting protein) (48 kDa TBP-interacting protein) (51 kDa erythrocyte cytosolic protein) (ECP-51) (INO80 complex subunit J) (Repressing pontin 52) (Reptin 52) (TIP49b) (TIP60-associated protein 54-beta) (TAP54-beta)
803	1170	cMYC-ATPase-helicase complex	5	RUVBL1	Yes	RUVB1_HUMAN	http://www.uniprot.org/uniprot/Q9Y265	Q9Y265	Dynamic	2.67895	10.1071	RuvB-like 1 (EC 3.6.4.12) (49 kDa TATA box-binding protein-interacting protein) (49 kDa TBP-interacting protein) (54 kDa erythrocyte cytosolic protein) (ECP-54) (INO80 complex subunit H) (Nuclear matrix protein 238) (NMP 238) (Pontin 52) (TIP49a) (TIP60-associated protein 54-alpha) (TAP54-alpha)
803	1170	cMYC-ATPase-helicase complex	5	MYC	Yes	MYC_HUMAN	http://www.uniprot.org/uniprot/P01106	P01106	Dynamic	4.50648	12.9781	Myc proto-oncogene protein (Class E basic helix-loop-helix protein 39) (bHLHe39) (Proto-oncogene c-Myc) (Transcription factor p64)
805	1173	TIP49-TIP48-BAF53 complex	3	RUVBL2	Yes	RUVB2_HUMAN	http://www.uniprot.org/uniprot/Q9Y230	Q9Y230	Dynamic	2.00416	12.5658	RuvB-like 2 (EC 3.6.4.12) (48 kDa TATA box-binding protein-interacting protein) (48 kDa TBP-interacting protein) (51 kDa erythrocyte cytosolic protein) (ECP-51) (INO80 complex subunit J) (Repressing pontin 52) (Reptin 52) (TIP49b) (TIP60-associated protein 54-beta) (TAP54-beta)
805	1173	TIP49-TIP48-BAF53 complex	3	RUVBL1	Yes	RUVB1_HUMAN	http://www.uniprot.org/uniprot/Q9Y265	Q9Y265	Dynamic	2.67895	10.1071	RuvB-like 1 (EC 3.6.4.12) (49 kDa TATA box-binding protein-interacting protein) (49 kDa TBP-interacting protein) (54 kDa erythrocyte cytosolic protein) (ECP-54) (INO80 complex subunit H) (Nuclear matrix protein 238) (NMP 238) (Pontin 52) (TIP49a) (TIP60-associated protein 54-alpha) (TAP54-alpha)
809	1177	Polycomb repressive complex 4 (PRC4)	3	EZH2	Yes	EZH2_HUMAN	http://www.uniprot.org/uniprot/Q15910	Q15910	Dynamic	2.32087	11.2525	Histone-lysine N-methyltransferase EZH2 (EC 2.1.1.43) (ENX-1) (Enhancer of zeste homolog 2) (Lysine N-methyltransferase 6)
810	1178	BCOR complex	8	RYBP	Yes	RYBP_HUMAN	http://www.uniprot.org/uniprot/Q8N488	Q8N488	Dynamic	2.63719	9.62767	RING1 and YY1-binding protein (Apoptin-associating protein 1) (APAP-1) (Death effector domain-associated factor) (DED-associated factor) (YY1 and E4TF1-associated factor 1)
810	1178	BCOR complex	8	BCOR	Yes	BCOR_HUMAN	http://www.uniprot.org/uniprot/Q6W2J9	Q6W2J9	Dynamic	2.85667	7.8862	BCL-6 corepressor (BCoR)
811	1179	CENP-A NAC-CAD complex	13	CENPQ	Yes	CENPQ_HUMAN	http://www.uniprot.org/uniprot/Q7L2Z9	Q7L2Z9	Dynamic	2.41664	10.3742	Centromere protein Q (CENP-Q)
811	1179	CENP-A NAC-CAD complex	13	APITD1	Yes	CENPS_HUMAN	http://www.uniprot.org/uniprot/Q8N2Z9	Q8N2Z9	Dynamic	2.43401	11.1584	Centromere protein S (CENP-S) (Apoptosis-inducing TAF9-like domain-containing protein 1) (FANCM-interacting histone fold protein 1) (Fanconi anemia-associated polypeptide of 16 kDa)
811	1179	CENP-A NAC-CAD complex	13	MLF1IP	Yes	CENPU_HUMAN	http://www.uniprot.org/uniprot/Q71F23	Q71F23	Dynamic	2.70445	11.1286	Centromere protein U (CENP-U) (Interphase centromere complex protein 24) (KSHV latent nuclear antigen-interacting protein 1) (MLF1-interacting protein) (Polo-box-interacting protein 1) (centromere protein of 50 kDa) (CENP-50)
811	1179	CENP-A NAC-CAD complex	13	CENPO	Yes	CENPO_HUMAN	http://www.uniprot.org/uniprot/Q9BU64	Q9BU64	Dynamic	2.96083	9.9597	Centromere protein O (CENP-O) (Interphase centromere complex protein 36)
811	1179	CENP-A NAC-CAD complex	13	CENPK	Yes	CENPK_HUMAN	http://www.uniprot.org/uniprot/Q9BS16	Q9BS16	Dynamic	3.10803	9.01667	Centromere protein K (CENP-K) (Interphase centromere complex protein 37) (Protein AF-5alpha) (p33)
811	1179	CENP-A NAC-CAD complex	13	CENPN	Yes	CENPN_HUMAN	http://www.uniprot.org/uniprot/Q96H22	Q96H22	Dynamic	3.33572	11.737	Centromere protein N (CENP-N) (Interphase centromere complex protein 32)
811	1179	CENP-A NAC-CAD complex	13	ITGB3BP	Yes	CENPR_HUMAN	http://www.uniprot.org/uniprot/Q13352	Q13352	Dynamic	3.71321	9.7351	Centromere protein R (CENP-R) (Beta-3-endonexin) (Integrin beta-3-binding protein) (Nuclear receptor-interacting factor 3)
811	1179	CENP-A NAC-CAD complex	13	CENPM	Yes	CENPM_HUMAN	http://www.uniprot.org/uniprot/Q9NSP4	Q9NSP4	Dynamic	4.89056	11.9805	Centromere protein M (CENP-M) (Interphase centromere complex protein 39) (Proliferation-associated nuclear element protein 1)
811	1179	CENP-A NAC-CAD complex	13	CENPP	Yes	CENPP_HUMAN	http://www.uniprot.org/uniprot/Q6IPU0	Q6IPU0	Dynamic	4.89735	9.29223	Centromere protein P (CENP-P)
811	1179	CENP-A NAC-CAD complex	13	CENPH	Yes	CENPH_HUMAN	http://www.uniprot.org/uniprot/Q9H3R5	Q9H3R5	Dynamic	6.27957	9.3739	Centromere protein H (CENP-H) (Interphase centromere complex protein 35)
812	1181	C complex spliceosome	80	SART1	Yes	SNUT1_HUMAN	http://www.uniprot.org/uniprot/O43290	O43290	Dynamic	2.05196	9.23143	U4/U6.U5 tri-snRNP-associated protein 1 (SNU66 homolog) (hSnu66) (Squamous cell carcinoma antigen recognized by T-cells 1) (SART-1) (hSART-1) (U4/U6.U5 tri-snRNP-associated 110 kDa protein) (allergen Hom s 1)
812	1181	C complex spliceosome	80	HNRNPH1	Yes	HNRH1_HUMAN	http://www.uniprot.org/uniprot/P31943	P31943	Dynamic	2.05575	13.5922	Heterogeneous nuclear ribonucleoprotein H (hnRNP H) [Cleaved into: Heterogeneous nuclear ribonucleoprotein H, N-terminally processed]
812	1181	C complex spliceosome	80	PPIL3	Yes	PPIL3_HUMAN	http://www.uniprot.org/uniprot/Q9H2H8	Q9H2H8	Dynamic	2.08686	11.1226	Peptidyl-prolyl cis-trans isomerase-like 3 (PPIase) (EC 5.2.1.8) (Cyclophilin J) (CyPJ) (Cyclophilin-like protein PPIL3) (Rotamase PPIL3)
812	1181	C complex spliceosome	80	SNRPE	Yes	RUXE_HUMAN	http://www.uniprot.org/uniprot/P62304	P62304	Dynamic	2.0941	13.0846	Small nuclear ribonucleoprotein E (snRNP-E) (Sm protein E) (Sm-E) (SmE)
812	1181	C complex spliceosome	80	SRRM1	Yes	SRRM1_HUMAN	http://www.uniprot.org/uniprot/Q8IYB3	Q8IYB3	Dynamic	2.13465	12.6275	Serine/arginine repetitive matrix protein 1 (SR-related nuclear matrix protein of 160 kDa) (SRm160) (Ser/Arg-related nuclear matrix protein)
812	1181	C complex spliceosome	80	HNRNPC	Yes	HNRPC_HUMAN	http://www.uniprot.org/uniprot/P07910	P07910	Dynamic	2.17397	14.5239	Heterogeneous nuclear ribonucleoproteins C1/C2 (hnRNP C1/C2)
812	1181	C complex spliceosome	80	HNRNPM	Yes	HNRPM_HUMAN	http://www.uniprot.org/uniprot/P52272	P52272	Dynamic	2.18556	13.5036	Heterogeneous nuclear ribonucleoprotein M (hnRNP M)
812	1181	C complex spliceosome	80	PRPF19	Yes	PRP19_HUMAN	http://www.uniprot.org/uniprot/Q9UMS4	Q9UMS4	Dynamic	2.22479	14.9029	Pre-mRNA-processing factor 19 (Nuclear matrix protein 200) (PRP19/PSO4 homolog) (hPso4) (Senescence evasion factor)
812	1181	C complex spliceosome	80	ZCCHC8	Yes	ZCHC8_HUMAN	http://www.uniprot.org/uniprot/Q6NZY4	Q6NZY4	Dynamic	2.29421	11.5239	Zinc finger CCHC domain-containing protein 8
812	1181	C complex spliceosome	80	RALY	Yes	RALY_HUMAN	http://www.uniprot.org/uniprot/Q9UKM9	Q9UKM9	Dynamic	2.30431	11.8111	RNA-binding protein Raly (Autoantigen p542) (Heterogeneous nuclear ribonucleoprotein C-like 2) (hnRNP core protein C-like 2) (hnRNP associated with lethal yellow protein homolog)
812	1181	C complex spliceosome	80	SNRPD1	Yes	SMD1_HUMAN	http://www.uniprot.org/uniprot/P62314	P62314	Dynamic	2.38612	14.8001	Small nuclear ribonucleoprotein Sm D1 (Sm-D1) (Sm-D autoantigen) (snRNP core protein D1)
812	1181	C complex spliceosome	80	LSM2	Yes	LSM2_HUMAN	http://www.uniprot.org/uniprot/Q9Y333	Q9Y333	Dynamic	2.38612	14.1577	U6 snRNA-associated Sm-like protein LSm2 (Protein G7b) (Small nuclear ribonuclear protein D homolog) (snRNP core Sm-like protein Sm-x5)
812	1181	C complex spliceosome	80	SNRPF	Yes	RUXF_HUMAN	http://www.uniprot.org/uniprot/P62306	P62306	Dynamic	2.49263	14.7675	Small nuclear ribonucleoprotein F (snRNP-F) (Sm protein F) (Sm-F) (SmF)
812	1181	C complex spliceosome	80	MAGOH	Yes	MGN_HUMAN	http://www.uniprot.org/uniprot/P61326	P61326	Dynamic	2.85469	10.7781	Protein mago nashi homolog
813	1182	CDC5L core complex	6	BCAS2	Yes	SPF27_HUMAN	http://www.uniprot.org/uniprot/O75934	O75934	Dynamic	2.05433	11.9238	Pre-mRNA-splicing factor SPF27 (Breast carcinoma-amplified sequence 2) (DNA amplified in mammary carcinoma 1 protein) (Spliceosome-associated protein SPF 27)
813	1182	CDC5L core complex	6	PRPF19	Yes	PRP19_HUMAN	http://www.uniprot.org/uniprot/Q9UMS4	Q9UMS4	Dynamic	2.22479	14.9029	Pre-mRNA-processing factor 19 (Nuclear matrix protein 200) (PRP19/PSO4 homolog) (hPso4) (Senescence evasion factor)
814	1183	CDC5L complex	30	BCAS2	Yes	SPF27_HUMAN	http://www.uniprot.org/uniprot/O75934	O75934	Dynamic	2.05433	11.9238	Pre-mRNA-splicing factor SPF27 (Breast carcinoma-amplified sequence 2) (DNA amplified in mammary carcinoma 1 protein) (Spliceosome-associated protein SPF 27)
814	1183	CDC5L complex	30	SRRM1	Yes	SRRM1_HUMAN	http://www.uniprot.org/uniprot/Q8IYB3	Q8IYB3	Dynamic	2.13465	12.6275	Serine/arginine repetitive matrix protein 1 (SR-related nuclear matrix protein of 160 kDa) (SRm160) (Ser/Arg-related nuclear matrix protein)
814	1183	CDC5L complex	30	PRPF19	Yes	PRP19_HUMAN	http://www.uniprot.org/uniprot/Q9UMS4	Q9UMS4	Dynamic	2.22479	14.9029	Pre-mRNA-processing factor 19 (Nuclear matrix protein 200) (PRP19/PSO4 homolog) (hPso4) (Senescence evasion factor)
814	1183	CDC5L complex	30	PRKDC	Yes	PRKDC_HUMAN	http://www.uniprot.org/uniprot/P78527	P78527	Dynamic	2.22581	9.52653	DNA-dependent protein kinase catalytic subunit (DNA-PK catalytic subunit) (DNA-PKcs) (EC 2.7.11.1) (DNPK1) (p460)
814	1183	CDC5L complex	30	SNRPD1	Yes	SMD1_HUMAN	http://www.uniprot.org/uniprot/P62314	P62314	Dynamic	2.38612	14.8001	Small nuclear ribonucleoprotein Sm D1 (Sm-D1) (Sm-D autoantigen) (snRNP core protein D1)
814	1183	CDC5L complex	30	SFRS2	Yes	SRSF2_HUMAN	http://www.uniprot.org/uniprot/Q113	Q113	Dynamic	2.39109	13.4703	Serine/arginine-rich splicing factor 2 (Protein PR264) (Splicing component, 35 kDa) (Splicing factor SC35) (SC-35) (Splicing factor, arginine/serine-rich 2)
814	1183	CDC5L complex	30	SFPQ	Yes	SFPQ_HUMAN	http://www.uniprot.org/uniprot/P23246	P23246	Dynamic	2.64268	14.3868	Splicing factor, proline- and glutamine-rich (100 kDa DNA-pairing protein) (hPOMp100) (DNA-binding p52/p100 complex, 100 kDa subunit) (Polypyrimidine tract-binding protein-associated-splicing factor) (PSF) (PTB-associated-splicing factor)
814	1183	CDC5L complex	30	TCF4	Yes	ITF2_HUMAN	http://www.uniprot.org/uniprot/P15884	P15884	Dynamic	4.42906	9.8786	Transcription factor 4 (TCF-4) (Class B basic helix-loop-helix protein 19) (bHLHb19) (Immunoglobulin transcription factor 2) (ITF-2) (SL3-3 enhancer factor 2) (SEF-2)
814	1183	CDC5L complex	30	TOP2A	Yes	TOP2A_HUMAN	http://www.uniprot.org/uniprot/P11388	P11388	Dynamic	5.34677	10.0247	DNA topoisomerase 2-alpha (EC 5.99.1.3) (DNA topoisomerase II, alpha isozyme)
815	1185	EGFR-containing signaling complex	4	EGFR	Yes	EGFR_HUMAN	http://www.uniprot.org/uniprot/P00533	P00533	Dynamic	2.15348	10.2964	Epidermal growth factor receptor (EC 2.7.10.1) (Proto-oncogene c-ErbB-1) (Receptor tyrosine-protein kinase erbB-1)
815	1185	EGFR-containing signaling complex	4	ERBB2	Yes	ERBB2_HUMAN	http://www.uniprot.org/uniprot/P04626	P04626	Dynamic	3.18362	12.5064	Receptor tyrosine-protein kinase erbB-2 (EC 2.7.10.1) (Metastatic lymph node gene 19 protein) (MLN 19) (Proto-oncogene Neu) (Proto-oncogene c-ErbB-2) (Tyrosine kinase-type cell surface receptor HER2) (p185erbB2) (CD antigen CD340)
815	1185	EGFR-containing signaling complex	4	PIK3C2B	Yes	P3C2B_HUMAN	http://www.uniprot.org/uniprot/O00750	O00750	Dynamic	8.48354	10.7186	Phosphatidylinositol 4-phosphate 3-kinase C2 domain-containing subunit beta (PI3K-C2-beta) (PtdIns-3-kinase C2 subunit beta) (EC 2.7.1.154) (C2-PI3K) (Phosphoinositide 3-kinase-C2-beta)
816	1186	ESCRT-III complex	10	CHMP5	Yes	CHMP5_HUMAN	http://www.uniprot.org/uniprot/Q9NZZ3	Q9NZZ3	Dynamic	2.29315	13.9972	Charged multivesicular body protein 5 (Chromatin-modifying protein 5) (SNF7 domain-containing protein 2) (Vacuolar protein sorting-associated protein 60) (Vps60) (hVps60)
816	1186	ESCRT-III complex	10	CHMP4C	Yes	CHM4C_HUMAN	http://www.uniprot.org/uniprot/Q96CF2	Q96CF2	Dynamic	2.97523	9.7154	Charged multivesicular body protein 4c (Chromatin-modifying protein 4c) (CHMP4c) (SNF7 homolog associated with Alix 3) (SNF7-3) (hSnf7-3) (Vacuolar protein sorting-associated protein 32-3) (Vps32-3) (hVps32-3)
816	1186	ESCRT-III complex	10	CHMP1B	Yes	CHM1B_HUMAN	http://www.uniprot.org/uniprot/Q7LBR1	Q7LBR1	Dynamic	3.02933	11.3577	Charged multivesicular body protein 1b (CHMP1.5) (Chromatin-modifying protein 1b) (CHMP1b) (Vacuolar protein sorting-associated protein 46-2) (Vps46-2) (hVps46-2)
817	1187	ESCRT-II complex	3	VPS36	Yes	VPS36_HUMAN	http://www.uniprot.org/uniprot/Q86VN1	Q86VN1	Dynamic	2.07053	9.94383	Vacuolar protein-sorting-associated protein 36 (ELL-associated protein of 45 kDa) (ESCRT-II complex subunit VPS36)
818	1189	DNA double-strand break end-joining complex	7	LIG4	Yes	DNLI4_HUMAN	http://www.uniprot.org/uniprot/P49917	P49917	Dynamic	2.16845	7.04463	DNA ligase 4 (EC 6.5.1.1) (DNA ligase IV) (Polydeoxyribonucleotide synthase [ATP] 4)
818	1189	DNA double-strand break end-joining complex	7	XRCC4	Yes	XRCC4_HUMAN	http://www.uniprot.org/uniprot/Q13426	Q13426	Dynamic	2.23561	9.90813	DNA repair protein XRCC4 (X-ray repair cross-complementing protein 4)
819	1190	NCBP-NIP1 complex	2	NECAB3	Yes	NECA3_HUMAN	http://www.uniprot.org/uniprot/Q96P71	Q96P71	Dynamic	2.36472	8.36473	N-terminal EF-hand calcium-binding protein 3 (Amyloid beta A4 protein-binding family A member 2-binding protein) (Nek2-interacting protein 1) (Neuronal calcium-binding protein 3) (X11L-binding protein 51)
820	1191	RNA pol II containing coactivator complex Tat-SF	5	NCL	Yes	NUCL_HUMAN	http://www.uniprot.org/uniprot/P19338	P19338	Dynamic	2.07724	16.0381	Nucleolin (Protein C23)
822	1204	Rap1 complex	11	PARP1	Yes	PARP1_HUMAN	http://www.uniprot.org/uniprot/P09874	P09874	Dynamic	2.31712	12.0964	Poly [ADP-ribose] polymerase 1 (PARP-1) (EC 2.4.2.30) (ADP-ribosyltransferase diphtheria toxin-like 1) (ARTD1) (NAD(+) ADP-ribosyltransferase 1) (ADPRT 1) (Poly[ADP-ribose] synthase 1)
822	1204	Rap1 complex	11	TINF2	Yes	TINF2_HUMAN	http://www.uniprot.org/uniprot/Q9BSI4	Q9BSI4	Dynamic	2.56034	13.9391	TERF1-interacting nuclear factor 2 (TRF1-interacting nuclear protein 2)
822	1204	Rap1 complex	11	ACD	Yes	ACD_HUMAN	http://www.uniprot.org/uniprot/Q96AP0	Q96AP0	Dynamic	2.62564	12.8283	Adrenocortical dysplasia protein homolog (POT1 and TIN2-interacting protein)
823	1194	E2F-6 complex	12	YAF2	Yes	YAF2_HUMAN	http://www.uniprot.org/uniprot/Q8IY57	Q8IY57	Dynamic	2.22479	8.16723	YY1-associated factor 2
823	1194	E2F-6 complex	12	GJB3	Yes	CXB3_HUMAN	http://www.uniprot.org/uniprot/O75712	O75712	Dynamic	2.65246	13.8199	Gap junction beta-3 protein (Connexin-31) (Cx31)
823	1194	E2F-6 complex	12	EHMT2	Yes	EHMT2_HUMAN	http://www.uniprot.org/uniprot/Q96KQ7	Q96KQ7	Dynamic	3.31651	10.1393	Histone-lysine N-methyltransferase EHMT2 (EC 2.1.1.-) (EC 2.1.1.43) (Euchromatic histone-lysine N-methyltransferase 2) (HLA-B-associated transcript 8) (Histone H3-K9 methyltransferase 3) (H3-K9-HMTase 3) (Lysine N-methyltransferase 1C) (Protein G9a)
824	1195	Exon junction complex (mRNA splicing-dependent)	2	SRRM1	Yes	SRRM1_HUMAN	http://www.uniprot.org/uniprot/Q8IYB3	Q8IYB3	Dynamic	2.13465	12.6275	Serine/arginine repetitive matrix protein 1 (SR-related nuclear matrix protein of 160 kDa) (SRm160) (Ser/Arg-related nuclear matrix protein)
825	1198	TIN2 complex	4	TINF2	Yes	TINF2_HUMAN	http://www.uniprot.org/uniprot/Q9BSI4	Q9BSI4	Dynamic	2.56034	13.9391	TERF1-interacting nuclear factor 2 (TRF1-interacting nuclear protein 2)
825	1198	TIN2 complex	4	ACD	Yes	ACD_HUMAN	http://www.uniprot.org/uniprot/Q96AP0	Q96AP0	Dynamic	2.62564	12.8283	Adrenocortical dysplasia protein homolog (POT1 and TIN2-interacting protein)
828	1201	TRF1-TIN2 complex	4	TINF2	Yes	TINF2_HUMAN	http://www.uniprot.org/uniprot/Q9BSI4	Q9BSI4	Dynamic	2.56034	13.9391	TERF1-interacting nuclear factor 2 (TRF1-interacting nuclear protein 2)
828	1201	TRF1-TIN2 complex	4	ACD	Yes	ACD_HUMAN	http://www.uniprot.org/uniprot/Q96AP0	Q96AP0	Dynamic	2.62564	12.8283	Adrenocortical dysplasia protein homolog (POT1 and TIN2-interacting protein)
829	1202	TRF1 telomere length regulation complex	3	TINF2	Yes	TINF2_HUMAN	http://www.uniprot.org/uniprot/Q9BSI4	Q9BSI4	Dynamic	2.56034	13.9391	TERF1-interacting nuclear factor 2 (TRF1-interacting nuclear protein 2)
831	1206	TRF-Rap1 complex I, 2MD	6	TINF2	Yes	TINF2_HUMAN	http://www.uniprot.org/uniprot/Q9BSI4	Q9BSI4	Dynamic	2.56034	13.9391	TERF1-interacting nuclear factor 2 (TRF1-interacting nuclear protein 2)
832	1211	Ubiquitin E3 ligase (AHR, ARNT, DDB1, TBL3, CUL4B, RBX1)	6	AHR	Yes	AHR_HUMAN	http://www.uniprot.org/uniprot/P35869	P35869	Dynamic	2.23509	10.107	Aryl hydrocarbon receptor (Ah receptor) (AhR) (Class E basic helix-loop-helix protein 76) (bHLHe76)
838	1223	H2AX complex, isolated from cells without IR exposure	13	SUPT16H	Yes	SP16H_HUMAN	http://www.uniprot.org/uniprot/Q9Y5B9	Q9Y5B9	Dynamic	2.07244	10.101	FACT complex subunit SPT16 (Chromatin-specific transcription elongation factor 140 kDa subunit) (FACT 140 kDa subunit) (FACTp140) (Facilitates chromatin transcription complex subunit SPT16) (hSPT16)
838	1223	H2AX complex, isolated from cells without IR exposure	13	SSRP1	Yes	SSRP1_HUMAN	http://www.uniprot.org/uniprot/Q08945	Q08945	Dynamic	2.31498	14.9094	FACT complex subunit SSRP1 (Chromatin-specific transcription elongation factor 80 kDa subunit) (Facilitates chromatin transcription complex 80 kDa subunit) (FACT 80 kDa subunit) (FACTp80) (Facilitates chromatin transcription complex subunit SSRP1) (Recombination signal sequence recognition protein 1) (Structure-specific recognition protein 1) (hSSRP1) (T160)
838	1223	H2AX complex, isolated from cells without IR exposure	13	H2AFX	Yes	H2AX_HUMAN	http://www.uniprot.org/uniprot/P16104	P16104	Dynamic	2.55207	14.8985	Histone H2A.x (H2a/x)
838	1223	H2AX complex, isolated from cells without IR exposure	13	HSPA5	Yes	GRP78_HUMAN	http://www.uniprot.org/uniprot/P11021	P11021	Dynamic	4.18144	12.0875	78 kDa glucose-regulated protein (GRP-78) (Endoplasmic reticulum lumenal Ca(2+)-binding protein grp78) (Heat shock 70 kDa protein 5) (Immunoglobulin heavy chain-binding protein) (BiP)
839	1224	Ubiquitin E3 ligase (BMI1, SPOP, CUL3)	3	BMI1	Yes	BMI1_HUMAN	http://www.uniprot.org/uniprot/P35226	P35226	Dynamic	2.08879	9.59583	Polycomb complex protein BMI-1 (Polycomb group RING finger protein 4) (RING finger protein 51)
841	1226	H2AX complex I	7	PARP1	Yes	PARP1_HUMAN	http://www.uniprot.org/uniprot/P09874	P09874	Dynamic	2.31712	12.0964	Poly [ADP-ribose] polymerase 1 (PARP-1) (EC 2.4.2.30) (ADP-ribosyltransferase diphtheria toxin-like 1) (ARTD1) (NAD(+) ADP-ribosyltransferase 1) (ADPRT 1) (Poly[ADP-ribose] synthase 1)
841	1226	H2AX complex I	7	H2AFX	Yes	H2AX_HUMAN	http://www.uniprot.org/uniprot/P16104	P16104	Dynamic	2.55207	14.8985	Histone H2A.x (H2a/x)
841	1226	H2AX complex I	7	HSPA5	Yes	GRP78_HUMAN	http://www.uniprot.org/uniprot/P11021	P11021	Dynamic	4.18144	12.0875	78 kDa glucose-regulated protein (GRP-78) (Endoplasmic reticulum lumenal Ca(2+)-binding protein grp78) (Heat shock 70 kDa protein 5) (Immunoglobulin heavy chain-binding protein) (BiP)
842	1227	H2AX complex II	10	HIST1H2BB	Yes	H2B1B_HUMAN	http://www.uniprot.org/uniprot/P33778	P33778	Dynamic	2.5088	10.129	Histone H2B type 1-B (Histone H2B.1) (Histone H2B.f) (H2B/f)
842	1227	H2AX complex II	10	H2AFX	Yes	H2AX_HUMAN	http://www.uniprot.org/uniprot/P16104	P16104	Dynamic	2.55207	14.8985	Histone H2A.x (H2a/x)
842	1227	H2AX complex II	10	HIST1H2BM	Yes	H2B1M_HUMAN	http://www.uniprot.org/uniprot/Q99879	Q99879	Dynamic	3.7607	10.8241	Histone H2B type 1-M (Histone H2B.e) (H2B/e)
842	1227	H2AX complex II	10	HSPA5	Yes	GRP78_HUMAN	http://www.uniprot.org/uniprot/P11021	P11021	Dynamic	4.18144	12.0875	78 kDa glucose-regulated protein (GRP-78) (Endoplasmic reticulum lumenal Ca(2+)-binding protein grp78) (Heat shock 70 kDa protein 5) (Immunoglobulin heavy chain-binding protein) (BiP)
843	1230	WINAC complex	14	SMARCC2	Yes	SMRC2_HUMAN	http://www.uniprot.org/uniprot/Q8TAQ2	Q8TAQ2	Dynamic	2.04769	13.4271	SWI/SNF complex subunit SMARCC2 (BRG1-associated factor 170) (BAF170) (SWI/SNF complex 170 kDa subunit) (SWI/SNF-related matrix-associated actin-dependent regulator of chromatin subfamily C member 2)
843	1230	WINAC complex	14	SUPT16H	Yes	SP16H_HUMAN	http://www.uniprot.org/uniprot/Q9Y5B9	Q9Y5B9	Dynamic	2.07244	10.101	FACT complex subunit SPT16 (Chromatin-specific transcription elongation factor 140 kDa subunit) (FACT 140 kDa subunit) (FACTp140) (Facilitates chromatin transcription complex subunit SPT16) (hSPT16)
843	1230	WINAC complex	14	SMARCA2	Yes	SMCA2_HUMAN	http://www.uniprot.org/uniprot/P51531	P51531	Dynamic	2.23664	8.56553	Probable global transcription activator SNF2L2 (EC 3.6.4.-) (ATP-dependent helicase SMARCA2) (BRG1-associated factor 190B) (BAF190B) (Protein brahma homolog) (hBRM) (SNF2-alpha) (SWI/SNF-related matrix-associated actin-dependent regulator of chromatin subfamily A member 2)
843	1230	WINAC complex	14	SMARCD1	Yes	SMRD1_HUMAN	http://www.uniprot.org/uniprot/Q96GM5	Q96GM5	Dynamic	2.86394	11.3645	SWI/SNF-related matrix-associated actin-dependent regulator of chromatin subfamily D member 1 (60 kDa BRG-1/Brm-associated factor subunit A) (BRG1-associated factor 60A) (BAF60A) (SWI/SNF complex 60 kDa subunit)
843	1230	WINAC complex	14	VDR	Yes	VDR_HUMAN	http://www.uniprot.org/uniprot/P11473	P11473	Dynamic	3.32495	12.2624	Vitamin D3 receptor (VDR) (1,25-dihydroxyvitamin D3 receptor) (Nuclear receptor subfamily 1 group I member 1)
843	1230	WINAC complex	14	CHAF1A	Yes	CAF1A_HUMAN	http://www.uniprot.org/uniprot/Q13111	Q13111	Dynamic	3.37838	12.2217	Chromatin assembly factor 1 subunit A (CAF-1 subunit A) (Chromatin assembly factor I p150 subunit) (CAF-I 150 kDa subunit) (CAF-I p150) (hp150)
844	1231	FIB-associated protein complex	6	FBL	Yes	FBRL_HUMAN	http://www.uniprot.org/uniprot/P22087	P22087	Dynamic	3.05393	16.1922	rRNA 2'-O-methyltransferase fibrillarin (EC 2.1.1.-) (34 kDa nucleolar scleroderma antigen)
847	1239	EBAFb complex	10	SMARCC2	Yes	SMRC2_HUMAN	http://www.uniprot.org/uniprot/Q8TAQ2	Q8TAQ2	Dynamic	2.04769	13.4271	SWI/SNF complex subunit SMARCC2 (BRG1-associated factor 170) (BAF170) (SWI/SNF complex 170 kDa subunit) (SWI/SNF-related matrix-associated actin-dependent regulator of chromatin subfamily C member 2)
847	1239	EBAFb complex	10	SMARCD2	Yes	SMRD2_HUMAN	http://www.uniprot.org/uniprot/Q92925	Q92925	Dynamic	2.05338	11.8148	SWI/SNF-related matrix-associated actin-dependent regulator of chromatin subfamily D member 2 (60 kDa BRG-1/Brm-associated factor subunit B) (BRG1-associated factor 60B) (BAF60B)
847	1239	EBAFb complex	10	SMARCD1	Yes	SMRD1_HUMAN	http://www.uniprot.org/uniprot/Q96GM5	Q96GM5	Dynamic	2.86394	11.3645	SWI/SNF-related matrix-associated actin-dependent regulator of chromatin subfamily D member 1 (60 kDa BRG-1/Brm-associated factor subunit A) (BRG1-associated factor 60A) (BAF60A) (SWI/SNF complex 60 kDa subunit)
851	1250	pRB-E2F-1 complex	2	E2F1	Yes	E2F1_HUMAN	http://www.uniprot.org/uniprot/Q01094	Q01094	Dynamic	2.7441	10.0866	Transcription factor E2F1 (E2F-1) (PBR3) (Retinoblastoma-associated protein 1) (RBAP-1) (Retinoblastoma-binding protein 3) (RBBP-3) (pRB-binding protein E2F-1)
852	1252	EBAFa complex	10	SMARCC2	Yes	SMRC2_HUMAN	http://www.uniprot.org/uniprot/Q8TAQ2	Q8TAQ2	Dynamic	2.04769	13.4271	SWI/SNF complex subunit SMARCC2 (BRG1-associated factor 170) (BAF170) (SWI/SNF complex 170 kDa subunit) (SWI/SNF-related matrix-associated actin-dependent regulator of chromatin subfamily C member 2)
852	1252	EBAFa complex	10	SMARCD2	Yes	SMRD2_HUMAN	http://www.uniprot.org/uniprot/Q92925	Q92925	Dynamic	2.05338	11.8148	SWI/SNF-related matrix-associated actin-dependent regulator of chromatin subfamily D member 2 (60 kDa BRG-1/Brm-associated factor subunit B) (BRG1-associated factor 60B) (BAF60B)
852	1252	EBAFa complex	10	SMARCD1	Yes	SMRD1_HUMAN	http://www.uniprot.org/uniprot/Q96GM5	Q96GM5	Dynamic	2.86394	11.3645	SWI/SNF-related matrix-associated actin-dependent regulator of chromatin subfamily D member 1 (60 kDa BRG-1/Brm-associated factor subunit A) (BRG1-associated factor 60A) (BAF60A) (SWI/SNF complex 60 kDa subunit)
854	1254	Menin-associated histone methyltransferase complex	7	WDR5	Yes	WDR5_HUMAN	http://www.uniprot.org/uniprot/P61964	P61964	Dynamic	2.68515	14.084	WD repeat-containing protein 5 (BMP2-induced 3-kb gene protein)
855	1255	Ubiquitin E3 ligase (SIAH1, SIP, SKP1A, TBL1X)	4	SIAH1	Yes	SIAH1_HUMAN	http://www.uniprot.org/uniprot/Q8IUQ4	Q8IUQ4	Dynamic	2.03167	9.33163	E3 ubiquitin-protein ligase SIAH1 (EC 6.3.2.-) (Seven in absentia homolog 1) (Siah-1) (Siah-1a)
855	1255	Ubiquitin E3 ligase (SIAH1, SIP, SKP1A, TBL1X)	4	TBL1X	Yes	TBL1X_HUMAN	http://www.uniprot.org/uniprot/O60907	O60907	Dynamic	2.06384	8.91063	F-box-like/WD repeat-containing protein TBL1X (SMAP55) (Transducin beta-like protein 1X) (Transducin-beta-like protein 1, X-linked)
856	1256	MLL-HCF complex	7	WDR5	Yes	WDR5_HUMAN	http://www.uniprot.org/uniprot/P61964	P61964	Dynamic	2.68515	14.084	WD repeat-containing protein 5 (BMP2-induced 3-kb gene protein)
857	1257	ALL-1 supercomplex	28	SMARCC2	Yes	SMRC2_HUMAN	http://www.uniprot.org/uniprot/Q8TAQ2	Q8TAQ2	Dynamic	2.04769	13.4271	SWI/SNF complex subunit SMARCC2 (BRG1-associated factor 170) (BAF170) (SWI/SNF complex 170 kDa subunit) (SWI/SNF-related matrix-associated actin-dependent regulator of chromatin subfamily C member 2)
857	1257	ALL-1 supercomplex	28	RBBP7	Yes	RBBP7_HUMAN	http://www.uniprot.org/uniprot/Q16576	Q16576	Dynamic	2.21197	13.7755	Histone-binding protein RBBP7 (Histone acetyltransferase type B subunit 2) (Nucleosome-remodeling factor subunit RBAP46) (Retinoblastoma-binding protein 7) (RBBP-7) (Retinoblastoma-binding protein p46)
857	1257	ALL-1 supercomplex	28	SMARCA2	Yes	SMCA2_HUMAN	http://www.uniprot.org/uniprot/P51531	P51531	Dynamic	2.23664	8.56553	Probable global transcription activator SNF2L2 (EC 3.6.4.-) (ATP-dependent helicase SMARCA2) (BRG1-associated factor 190B) (BAF190B) (Protein brahma homolog) (hBRM) (SNF2-alpha) (SWI/SNF-related matrix-associated actin-dependent regulator of chromatin subfamily A member 2)
857	1257	ALL-1 supercomplex	28	CHD3	Yes	CHD3_HUMAN	http://www.uniprot.org/uniprot/Q12873	Q12873	Dynamic	2.66352	12.1538	Chromodomain-helicase-DNA-binding protein 3 (CHD-3) (EC 3.6.4.12) (ATP-dependent helicase CHD3) (Mi-2 autoantigen 240 kDa protein) (Mi2-alpha) (Zinc finger helicase) (hZFH)
857	1257	ALL-1 supercomplex	28	WDR5	Yes	WDR5_HUMAN	http://www.uniprot.org/uniprot/P61964	P61964	Dynamic	2.68515	14.084	WD repeat-containing protein 5 (BMP2-induced 3-kb gene protein)
857	1257	ALL-1 supercomplex	28	SAP30	Yes	SAP30_HUMAN	http://www.uniprot.org/uniprot/O75446	O75446	Dynamic	3.89602	11.0596	Histone deacetylase complex subunit SAP30 (30 kDa Sin3-associated polypeptide) (Sin3 corepressor complex subunit SAP30) (Sin3-associated polypeptide p30)
859	1259	Chromatin assembly complex (CAF-1 complex)	3	CHAF1A	Yes	CAF1A_HUMAN	http://www.uniprot.org/uniprot/Q13111	Q13111	Dynamic	3.37838	12.2217	Chromatin assembly factor 1 subunit A (CAF-1 subunit A) (Chromatin assembly factor I p150 subunit) (CAF-I 150 kDa subunit) (CAF-I p150) (hp150)
859	1259	Chromatin assembly complex (CAF-1 complex)	3	CHAF1B	Yes	CAF1B_HUMAN	http://www.uniprot.org/uniprot/Q13112	Q13112	Dynamic	3.57349	11.4565	Chromatin assembly factor 1 subunit B (CAF-1 subunit B) (Chromatin assembly factor I p60 subunit) (CAF-I 60 kDa subunit) (CAF-I p60) (M-phase phosphoprotein 7)
860	1260	Neddylin ligase (FBXO11, SKP1, CUL1, RBX1)	4	FBXO11	Yes	FBX11_HUMAN	http://www.uniprot.org/uniprot/Q86XK2	Q86XK2	Dynamic	2.36362	8.19003	F-box only protein 11 (Vitiligo-associated protein 1) (VIT-1)
861	1261	SRm160/300 complex	5	SRRM1	Yes	SRRM1_HUMAN	http://www.uniprot.org/uniprot/Q8IYB3	Q8IYB3	Dynamic	2.13465	12.6275	Serine/arginine repetitive matrix protein 1 (SR-related nuclear matrix protein of 160 kDa) (SRm160) (Ser/Arg-related nuclear matrix protein)
861	1261	SRm160/300 complex	5	TRA2B	Yes	TRA2B_HUMAN	http://www.uniprot.org/uniprot/P62995	P62995	Dynamic	2.30378	13.9194	Transformer-2 protein homolog beta (TRA-2 beta) (TRA2-beta) (hTRA2-beta) (Splicing factor, arginine/serine-rich 10) (Transformer-2 protein homolog B)
863	1298	MKK4-ARRB2-JNK3 complex	3	MAPK10	Yes	MK10_HUMAN	http://www.uniprot.org/uniprot/P53779	P53779	Dynamic	2.4657	7.4823	Mitogen-activated protein kinase 10 (MAP kinase 10) (MAPK 10) (EC 2.7.11.24) (MAP kinase p49 3F12) (Stress-activated protein kinase 1b) (SAPK1b) (Stress-activated protein kinase JNK3) (c-Jun N-terminal kinase 3)
864	1299	POSH-MLK3 complex	2	SH3RF1	Yes	SH3R1_HUMAN	http://www.uniprot.org/uniprot/Q7Z6J0	Q7Z6J0	Dynamic	2.10624	12.8586	E3 ubiquitin-protein ligase SH3RF1 (EC 6.3.2.-) (Plenty of SH3s) (Protein POSH) (RING finger protein 142) (SH3 domain-containing RING finger protein 1) (SH3 multiple domains protein 2)
866	1332	Large Drosha complex	20	HNRNPH1	Yes	HNRH1_HUMAN	http://www.uniprot.org/uniprot/P31943	P31943	Dynamic	2.05575	13.5922	Heterogeneous nuclear ribonucleoprotein H (hnRNP H) [Cleaved into: Heterogeneous nuclear ribonucleoprotein H, N-terminally processed]
866	1332	Large Drosha complex	20	FUS	Yes	FUS_HUMAN	http://www.uniprot.org/uniprot/P35637	P35637	Dynamic	2.13022	12.9863	RNA-binding protein FUS (75 kDa DNA-pairing protein) (Oncogene FUS) (Oncogene TLS) (POMp75) (Translocated in liposarcoma protein)
866	1332	Large Drosha complex	20	HNRNPM	Yes	HNRPM_HUMAN	http://www.uniprot.org/uniprot/P52272	P52272	Dynamic	2.18556	13.5036	Heterogeneous nuclear ribonucleoprotein M (hnRNP M)
866	1332	Large Drosha complex	20	RALY	Yes	RALY_HUMAN	http://www.uniprot.org/uniprot/Q9UKM9	Q9UKM9	Dynamic	2.30431	11.8111	RNA-binding protein Raly (Autoantigen p542) (Heterogeneous nuclear ribonucleoprotein C-like 2) (hnRNP core protein C-like 2) (hnRNP associated with lethal yellow protein homolog)
866	1332	Large Drosha complex	20	ILF3	Yes	ILF3_HUMAN	http://www.uniprot.org/uniprot/Q12906	Q12906	Dynamic	2.32194	12.8282	Interleukin enhancer-binding factor 3 (Double-stranded RNA-binding protein 76) (DRBP76) (M-phase phosphoprotein 4) (MPP4) (Nuclear factor associated with dsRNA) (NFAR) (Nuclear factor of activated T-cells 90 kDa) (NF-AT-90) (Translational control protein 80) (TCP80)
866	1332	Large Drosha complex	20	TAF15	Yes	RBP56_HUMAN	http://www.uniprot.org/uniprot/Q92804	Q92804	Dynamic	2.96768	14.1854	TATA-binding protein-associated factor 2N (68 kDa TATA-binding protein-associated factor) (TAF(II)68) (TAFII68) (RNA-binding protein 56)
866	1332	Large Drosha complex	20	HNRPDL	Yes	HNRDL_HUMAN	http://www.uniprot.org/uniprot/O14979	O14979	Dynamic	4.10012	12.6858	Heterogeneous nuclear ribonucleoprotein D-like (hnRNP D-like) (hnRNP DL) (AU-rich element RNA-binding factor) (JKT41-binding protein) (Protein laAUF1)
867	1338	FOXO3-PCAF complex, oxidative stress stimulated	2	FOXO3	Yes	FOXO3_HUMAN	http://www.uniprot.org/uniprot/O43524	O43524	Dynamic	2.27363	13.3344	Forkhead box protein O3 (AF6q21 protein) (Forkhead in rhabdomyosarcoma-like 1)
867	1338	FOXO3-PCAF complex, oxidative stress stimulated	2	KAT2B	Yes	KAT2B_HUMAN	http://www.uniprot.org/uniprot/Q92831	Q92831	Dynamic	3.01885	8.7051	Histone acetyltransferase KAT2B (EC 2.3.1.48) (Histone acetyltransferase PCAF) (Histone acetylase PCAF) (Lysine acetyltransferase 2B) (P300/CBP-associated factor) (P/CAF)
868	1345	Septin complex	5	SEPT11	Yes	SEP11_HUMAN	http://www.uniprot.org/uniprot/Q9NVA2	Q9NVA2	Dynamic	2.05338	12.6099	Septin-11
870	1372	Rb-tal-1-E2A-Lmo2-Ldb1 complex	5	LDB1	Yes	LDB1_HUMAN	http://www.uniprot.org/uniprot/Q86U70	Q86U70	Dynamic	2.32355	8.9322	LIM domain-binding protein 1 (LDB-1) (Carboxyl-terminal LIM domain-binding protein 2) (CLIM-2) (LIM domain-binding factor CLIM2) (hLdb1) (Nuclear LIM interactor)
870	1372	Rb-tal-1-E2A-Lmo2-Ldb1 complex	5	TCF3	Yes	TFE2_HUMAN	http://www.uniprot.org/uniprot/P15923	P15923	Dynamic	2.87521	12.6572	Transcription factor E2-alpha (Class B basic helix-loop-helix protein 21) (bHLHb21) (Immunoglobulin enhancer-binding factor E12/E47) (Immunoglobulin transcription factor 1) (Kappa-E2-binding factor) (Transcription factor 3) (TCF-3) (Transcription factor ITF-1)
870	1372	Rb-tal-1-E2A-Lmo2-Ldb1 complex	5	LMO2	Yes	RBTN2_HUMAN	http://www.uniprot.org/uniprot/P25791	P25791	Dynamic	6.11775	9.59417	Rhombotin-2 (Cysteine-rich protein TTG-2) (LIM domain only protein 2) (LMO-2) (T-cell translocation protein 2)
872	1379	GALNS-lysosomal hydrolase 1.27 MDa complex	4	NEU1	Yes	NEUR1_HUMAN	http://www.uniprot.org/uniprot/Q99519	Q99519	Dynamic	2.06194	12.6421	Sialidase-1 (EC 3.2.1.18) (Acetylneuraminyl hydrolase) (G9 sialidase) (Lysosomal sialidase) (N-acetyl-alpha-neuraminidase 1)
872	1379	GALNS-lysosomal hydrolase 1.27 MDa complex	4	CTSA	Yes	PPGB_HUMAN	http://www.uniprot.org/uniprot/P10619	P10619	Dynamic	2.998	13.7314	Lysosomal protective protein (EC 3.4.16.5) (Carboxypeptidase C) (Carboxypeptidase L) (Cathepsin A) (Protective protein cathepsin A) (PPCA) (Protective protein for beta-galactosidase) [Cleaved into: Lysosomal protective protein 32 kDa chain; Lysosomal protective protein 20 kDa chain]
874	1400	ASCOM complex	7	TUBA4A	Yes	TBA4A_HUMAN	http://www.uniprot.org/uniprot/P68366	P68366	Dynamic	2.0209	16.2839	Tubulin alpha-4A chain (Alpha-tubulin 1) (Testis-specific alpha-tubulin) (Tubulin H2-alpha) (Tubulin alpha-1 chain)
875	1413	NCOR1 complex	10	SMARCC2	Yes	SMRC2_HUMAN	http://www.uniprot.org/uniprot/Q8TAQ2	Q8TAQ2	Dynamic	2.04769	13.4271	SWI/SNF complex subunit SMARCC2 (BRG1-associated factor 170) (BAF170) (SWI/SNF complex 170 kDa subunit) (SWI/SNF-related matrix-associated actin-dependent regulator of chromatin subfamily C member 2)
875	1413	NCOR1 complex	10	TRIM28	Yes	TIF1B_HUMAN	http://www.uniprot.org/uniprot/Q13263	Q13263	Dynamic	2.07005	13.1619	Transcription intermediary factor 1-beta (TIF1-beta) (E3 SUMO-protein ligase TRIM28) (EC 6.3.2.-) (KRAB-associated protein 1) (KAP-1) (KRAB-interacting protein 1) (KRIP-1) (Nuclear corepressor KAP-1) (RING finger protein 96) (Tripartite motif-containing protein 28)
876	1474	SMAD3/4-E2F4/5-p107-DP1 complex	6	E2F5	Yes	E2F5_HUMAN	http://www.uniprot.org/uniprot/Q15329	Q15329	Dynamic	2.06337	7.9997	Transcription factor E2F5 (E2F-5)
876	1474	SMAD3/4-E2F4/5-p107-DP1 complex	6	RBL1	Yes	RBL1_HUMAN	http://www.uniprot.org/uniprot/P28749	P28749	Dynamic	2.26158	8.38367	Retinoblastoma-like protein 1 (107 kDa retinoblastoma-associated protein) (p107) (pRb1)
877	1505	NCOR2 complex	7	SAP30	Yes	SAP30_HUMAN	http://www.uniprot.org/uniprot/O75446	O75446	Dynamic	3.89602	11.0596	Histone deacetylase complex subunit SAP30 (30 kDa Sin3-associated polypeptide) (Sin3 corepressor complex subunit SAP30) (Sin3-associated polypeptide p30)
878	1571	Vigilin-DNA-PK-Ku antigen complex	4	PRKDC	Yes	PRKDC_HUMAN	http://www.uniprot.org/uniprot/P78527	P78527	Dynamic	2.22581	9.52653	DNA-dependent protein kinase catalytic subunit (DNA-PK catalytic subunit) (DNA-PKcs) (EC 2.7.11.1) (DNPK1) (p460)
879	1656	p27-cyclinE-CDK2 complex	3	CCNE1	Yes	CCNE1_HUMAN	http://www.uniprot.org/uniprot/P24864	P24864	Dynamic	2.24389	12.7264	G1/S-specific cyclin-E1
882	1737	SF3b complex	8	PHF5A	Yes	PHF5A_HUMAN	http://www.uniprot.org/uniprot/Q7RTV0	Q7RTV0	Dynamic	2.01577	10.4286	PHD finger-like domain-containing protein 5A (PHD finger-like domain protein 5A) (Splicing factor 3B-associated 14 kDa protein) (SF3b14b)
883	1743	(E.F.G) complex	3	SNRPE	Yes	RUXE_HUMAN	http://www.uniprot.org/uniprot/P62304	P62304	Dynamic	2.0941	13.0846	Small nuclear ribonucleoprotein E (snRNP-E) (Sm protein E) (Sm-E) (SmE)
883	1743	(E.F.G) complex	3	SNRPF	Yes	RUXF_HUMAN	http://www.uniprot.org/uniprot/P62306	P62306	Dynamic	2.49263	14.7675	Small nuclear ribonucleoprotein F (snRNP-F) (Sm protein F) (Sm-F) (SmF)
884	1746	SMN containing complex	8	SIP1	Yes	GEMI2_HUMAN	http://www.uniprot.org/uniprot/O14893	O14893	Dynamic	2.11452	7.3875	Gem-associated protein 2 (Gemin-2) (Component of gems 2) (Survival of motor neuron protein-interacting protein 1) (SMN-interacting protein 1)
884	1746	SMN containing complex	8	LGALS1	Yes	LEG1_HUMAN	http://www.uniprot.org/uniprot/P09382	P09382	Dynamic	2.19568	16.3909	Galectin-1 (Gal-1) (14 kDa laminin-binding protein) (HLBP14) (14 kDa lectin) (Beta-galactoside-binding lectin L-14-I) (Galaptin) (HBL) (HPL) (Lactose-binding lectin 1) (Lectin galactoside-binding soluble 1) (Putative MAPK-activating protein PM12) (S-Lac lectin 1)
884	1746	SMN containing complex	8	GEMIN4	Yes	GEMI4_HUMAN	http://www.uniprot.org/uniprot/P57678	P57678	Dynamic	2.3435	12.505	Gem-associated protein 4 (Gemin-4) (Component of gems 4) (p97)
884	1746	SMN containing complex	8	SNRPD1	Yes	SMD1_HUMAN	http://www.uniprot.org/uniprot/P62314	P62314	Dynamic	2.38612	14.8001	Small nuclear ribonucleoprotein Sm D1 (Sm-D1) (Sm-D autoantigen) (snRNP core protein D1)
884	1746	SMN containing complex	8	LGALS3	Yes	LEG3_HUMAN	http://www.uniprot.org/uniprot/P17931	P17931	Dynamic	3.92221	15.0381	Galectin-3 (Gal-3) (35 kDa lectin) (Carbohydrate-binding protein 35) (CBP 35) (Galactose-specific lectin 3) (Galactoside-binding protein) (GALBP) (IgE-binding protein) (L-31) (Laminin-binding protein) (Lectin L-29) (Mac-2 antigen)
885	1749	SMN-PolII-RHA complex	10	SIP1	Yes	GEMI2_HUMAN	http://www.uniprot.org/uniprot/O14893	O14893	Dynamic	2.11452	7.3875	Gem-associated protein 2 (Gemin-2) (Component of gems 2) (Survival of motor neuron protein-interacting protein 1) (SMN-interacting protein 1)
885	1749	SMN-PolII-RHA complex	10	GEMIN4	Yes	GEMI4_HUMAN	http://www.uniprot.org/uniprot/P57678	P57678	Dynamic	2.3435	12.505	Gem-associated protein 4 (Gemin-4) (Component of gems 4) (p97)
886	1750	PPP4C-PPP4R2-Gemin3-Gemin4 complex	4	GEMIN4	Yes	GEMI4_HUMAN	http://www.uniprot.org/uniprot/P57678	P57678	Dynamic	2.3435	12.505	Gem-associated protein 4 (Gemin-4) (Component of gems 4) (p97)
887	1779	TGF-beta-receptor-PAR6 complex	3	PARD6A	Yes	PAR6A_HUMAN	http://www.uniprot.org/uniprot/Q9NPB6	Q9NPB6	Dynamic	2.9363	7.57677	Partitioning defective 6 homolog alpha (PAR-6) (PAR-6 alpha) (PAR-6A) (PAR6C) (Tax interaction protein 40) (TIP-40)
888	1793	LINGO-1-Nogo-66-p75 signaling complex	3	RTN4R	Yes	RTN4R_HUMAN	http://www.uniprot.org/uniprot/Q9BZR6	Q9BZR6	Dynamic	2.25741	11.509	Reticulon-4 receptor (Nogo receptor) (NgR) (Nogo-66 receptor)
888	1793	LINGO-1-Nogo-66-p75 signaling complex	3	NGFR	Yes	TNR16_HUMAN	http://www.uniprot.org/uniprot/P08138	P08138	Dynamic	5.01529	8.4969	Tumor necrosis factor receptor superfamily member 16 (Gp80-LNGFR) (Low affinity neurotrophin receptor p75NTR) (Low-affinity nerve growth factor receptor) (NGF receptor) (p75 ICD) (CD antigen CD271)
889	1810	ITGA4-PXN-GIT1 complex	3	ITGA4	Yes	ITA4_HUMAN	http://www.uniprot.org/uniprot/P13612	P13612	Dynamic	3.64016	7.98063	Integrin alpha-4 (CD49 antigen-like family member D) (Integrin alpha-IV) (VLA-4 subunit alpha) (CD antigen CD49d)
890	1812	AXIN-MEKK4-CCD1 complex	3	DIXDC1	Yes	DIXC1_HUMAN	http://www.uniprot.org/uniprot/Q155Q3	Q155Q3	Dynamic	2.98832	9.2279	Dixin (Coiled-coil protein DIX1) (Coiled-coil-DIX1) (DIX domain-containing protein 1)
891	1826	SMAD3-HEF1-APC10-CDH1 complex	4	CDH1	Yes	CADH1_HUMAN	http://www.uniprot.org/uniprot/P12830	P12830	Dynamic	2.62867	15.3496	Cadherin-1 (CAM 120/80) (Epithelial cadherin) (E-cadherin) (Uvomorulin) (CD antigen CD324) [Cleaved into: E-Cad/CTF1; E-Cad/CTF2; E-Cad/CTF3]
891	1826	SMAD3-HEF1-APC10-CDH1 complex	4	NEDD9	Yes	CASL_HUMAN	http://www.uniprot.org/uniprot/Q14511	Q14511	Dynamic	3.34035	6.8384	Enhancer of filamentation 1 (hEF1) (CRK-associated substrate-related protein) (CAS-L) (CasL) (Cas scaffolding protein family member 2) (Neural precursor cell expressed developmentally down-regulated protein 9) (NEDD-9) (Renal carcinoma antigen NY-REN-12) (p105) [Cleaved into: Enhancer of filamentation 1 p55]
892	1827	PML-SMAD2/3-SARA complex	4	ZFYVE9	Yes	ZFYV9_HUMAN	http://www.uniprot.org/uniprot/O95405	O95405	Dynamic	2.33324	8.8435	Zinc finger FYVE domain-containing protein 9 (Mothers against decapentaplegic homolog-interacting protein) (Madh-interacting protein) (Novel serine protease) (NSP) (Receptor activation anchor) (hSARA) (Smad anchor for receptor activation)
894	1831	PIAS3-SMAD3-P300 complex	3	PIAS3	Yes	PIAS3_HUMAN	http://www.uniprot.org/uniprot/Q9Y6X2	Q9Y6X2	Dynamic	2.16395	12.3726	E3 SUMO-protein ligase PIAS3 (EC 6.3.2.-) (Protein inhibitor of activated STAT protein 3)
895	1874	SNARE complex (SNAP25, VAMP3, VAMP2, NAPB, STX13)	5	SNAP25	Yes	SNP25_HUMAN	http://www.uniprot.org/uniprot/P60880	P60880	Dynamic	3.11162	8.85907	Synaptosomal-associated protein 25 (SNAP-25) (Super protein) (SUP) (Synaptosomal-associated 25 kDa protein)
899	2053	BCL10-MALT1 complex	2	MALT1	Yes	MALT1_HUMAN	http://www.uniprot.org/uniprot/Q9UDY8	Q9UDY8	Dynamic	2.16145	7.9177	Mucosa-associated lymphoid tissue lymphoma translocation protein 1 (EC 3.4.22.-) (MALT lymphoma-associated translocation) (Paracaspase)
899	2053	BCL10-MALT1 complex	2	BCL10	Yes	BCL10_HUMAN	http://www.uniprot.org/uniprot/O95999	O95999	Dynamic	2.93494	8.2133	B-cell lymphoma/leukemia 10 (B-cell CLL/lymphoma 10) (Bcl-10) (CARD-containing molecule enhancing NF-kappa-B) (CARD-like apoptotic protein) (hCLAP) (CED-3/ICH-1 prodomain homologous E10-like regulator) (CIPER) (Cellular homolog of vCARMEN) (cCARMEN) (Cellular-E10) (c-E10) (Mammalian CARD-containing adapter molecule E10) (mE10)
902	2153	ITGAM-ITGB2-CD11 complex	3	ITGAM	Yes	ITAM_HUMAN	http://www.uniprot.org/uniprot/P11215	P11215	Dynamic	3.48623	7.29853	Integrin alpha-M (CD11 antigen-like family member B) (CR-3 alpha chain) (Cell surface glycoprotein MAC-1 subunit alpha) (Leukocyte adhesion receptor MO1) (Neutrophil adherence receptor) (CD antigen CD11b)
902	2153	ITGAM-ITGB2-CD11 complex	3	ITGB2	Yes	ITB2_HUMAN	http://www.uniprot.org/uniprot/P05107	P05107	Dynamic	3.62254	8.60947	Integrin beta-2 (Cell surface adhesion glycoproteins LFA-1/CR3/p150,95 subunit beta) (Complement receptor C3 subunit beta) (CD antigen CD18)
905	2171	Ubiquitin E3 ligase (CHEK1, CUL4A)	2	CHEK1	Yes	CHK1_HUMAN	http://www.uniprot.org/uniprot/O14757	O14757	Dynamic	3.05393	10.4343	Serine/threonine-protein kinase Chk1 (EC 2.7.11.1) (CHK1 checkpoint homolog) (Cell cycle checkpoint kinase) (Checkpoint kinase-1)
906	2172	Ubiquitin E3 ligase (CDT1, DDB1, CUL4A, RBX1)	4	CDT1	Yes	CDT1_HUMAN	http://www.uniprot.org/uniprot/Q9H211	Q9H211	Dynamic	3.70721	11.7272	DNA replication factor Cdt1 (Double parked homolog) (DUP)
908	2183	Kaiso-NCOR complex	10	TBL1X	Yes	TBL1X_HUMAN	http://www.uniprot.org/uniprot/O60907	O60907	Dynamic	2.06384	8.91063	F-box-like/WD repeat-containing protein TBL1X (SMAP55) (Transducin beta-like protein 1X) (Transducin-beta-like protein 1, X-linked)
908	2183	Kaiso-NCOR complex	10	CORO2A	Yes	COR2A_HUMAN	http://www.uniprot.org/uniprot/Q92828	Q92828	Dynamic	2.66106	12.0393	Coronin-2A (IR10) (WD repeat-containing protein 2)
908	2183	Kaiso-NCOR complex	10	KIF11	Yes	KIF11_HUMAN	http://www.uniprot.org/uniprot/P52732	P52732	Dynamic	3.95771	9.3139	Kinesin-like protein KIF11 (Kinesin-like protein 1) (Kinesin-like spindle protein HKSP) (Kinesin-related motor protein Eg5) (Thyroid receptor-interacting protein 5) (TR-interacting protein 5) (TRIP-5)
909	2187	Ubiquitin E3 ligase (NFKBIA, FBXW11, BTRC, CUL1, SKP1A)	5	NFKBIA	Yes	IKBA_HUMAN	http://www.uniprot.org/uniprot/P25963	P25963	Dynamic	4.61928	14.0831	NF-kappa-B inhibitor alpha (I-kappa-B-alpha) (IkB-alpha) (IkappaBalpha) (Major histocompatibility complex enhancer-binding protein MAD3)
914	2196	LIG1-9-1-1 complex	4	RAD9A	Yes	RAD9A_HUMAN	http://www.uniprot.org/uniprot/Q99638	Q99638	Dynamic	2.18001	9.77743	Cell cycle checkpoint control protein RAD9A (hRAD9) (EC 3.1.11.2) (DNA repair exonuclease rad9 homolog A)
914	2196	LIG1-9-1-1 complex	4	LIG1	Yes	DNLI1_HUMAN	http://www.uniprot.org/uniprot/P18858	P18858	Dynamic	4.77555	12.063	DNA ligase 1 (EC 6.5.1.1) (DNA ligase I) (Polydeoxyribonucleotide synthase [ATP] 1)
915	2197	FEN1-9-1-1 complex	4	RAD9A	Yes	RAD9A_HUMAN	http://www.uniprot.org/uniprot/Q99638	Q99638	Dynamic	2.18001	9.77743	Cell cycle checkpoint control protein RAD9A (hRAD9) (EC 3.1.11.2) (DNA repair exonuclease rad9 homolog A)
915	2197	FEN1-9-1-1 complex	4	FEN1	Yes	FEN1_HUMAN	http://www.uniprot.org/uniprot/P39748	P39748	Dynamic	2.7747	11.277	Flap endonuclease 1 (FEN-1) (EC 3.1.-.-) (DNase IV) (Flap structure-specific endonuclease 1) (Maturation factor 1) (MF1) (hFEN-1)
916	2198	RAD9-RAD1-HUS1-POLB complex	4	POLB	Yes	DPOLB_HUMAN	http://www.uniprot.org/uniprot/P06746	P06746	Dynamic	2.08397	9.41347	DNA polymerase beta (EC 2.7.7.7) (EC 4.2.99.-)
916	2198	RAD9-RAD1-HUS1-POLB complex	4	RAD9A	Yes	RAD9A_HUMAN	http://www.uniprot.org/uniprot/Q99638	Q99638	Dynamic	2.18001	9.77743	Cell cycle checkpoint control protein RAD9A (hRAD9) (EC 3.1.11.2) (DNA repair exonuclease rad9 homolog A)
917	2203	BRD4-RFC complex	6	BRD4	Yes	BRD4_HUMAN	http://www.uniprot.org/uniprot/O60885	O60885	Dynamic	2.8435	11.7083	Bromodomain-containing protein 4 (Protein HUNK1)
917	2203	BRD4-RFC complex	6	RFC3	Yes	RFC3_HUMAN	http://www.uniprot.org/uniprot/P40938	P40938	Dynamic	3.16382	8.97343	Replication factor C subunit 3 (Activator 1 38 kDa subunit) (A1 38 kDa subunit) (Activator 1 subunit 3) (Replication factor C 38 kDa subunit) (RF-C 38 kDa subunit) (RFC38)
917	2203	BRD4-RFC complex	6	RFC2	Yes	RFC2_HUMAN	http://www.uniprot.org/uniprot/P35250	P35250	Dynamic	3.24676	10.7987	Replication factor C subunit 2 (Activator 1 40 kDa subunit) (A1 40 kDa subunit) (Activator 1 subunit 2) (Replication factor C 40 kDa subunit) (RF-C 40 kDa subunit) (RFC40)
917	2203	BRD4-RFC complex	6	RFC5	Yes	RFC5_HUMAN	http://www.uniprot.org/uniprot/P40937	P40937	Dynamic	3.80176	11.1747	Replication factor C subunit 5 (Activator 1 36 kDa subunit) (A1 36 kDa subunit) (Activator 1 subunit 5) (Replication factor C 36 kDa subunit) (RF-C 36 kDa subunit) (RFC36)
917	2203	BRD4-RFC complex	6	RFC4	Yes	RFC4_HUMAN	http://www.uniprot.org/uniprot/P35249	P35249	Dynamic	3.99077	11.7916	Replication factor C subunit 4 (Activator 1 37 kDa subunit) (A1 37 kDa subunit) (Activator 1 subunit 4) (Replication factor C 37 kDa subunit) (RF-C 37 kDa subunit) (RFC37)
918	2204	MCM8-ORC2-CDC6 complex	3	MCM8	Yes	MCM8_HUMAN	http://www.uniprot.org/uniprot/Q9UJA3	Q9UJA3	Dynamic	2.68639	9.85637	DNA helicase MCM8 (EC 3.6.4.12) (Minichromosome maintenance 8)
919	2210	BRCA1-IRIS-pre-replication complex	4	ORC1L	Yes	ORC1_HUMAN	http://www.uniprot.org/uniprot/Q13415	Q13415	Dynamic	3.0937	8.20577	Origin recognition complex subunit 1 (Replication control protein 1)
919	2210	BRCA1-IRIS-pre-replication complex	4	BRCA1	Yes	BRCA1_HUMAN	http://www.uniprot.org/uniprot/P38398	P38398	Dynamic	4.299	9.93177	Breast cancer type 1 susceptibility protein (EC 6.3.2.-) (RING finger protein 53)
919	2210	BRCA1-IRIS-pre-replication complex	4	GMNN	Yes	GEMI_HUMAN	http://www.uniprot.org/uniprot/O75496	O75496	Dynamic	4.45163	12.7444	Geminin
920	2211	BARD1-BRCA1-CSTF complex	5	CSTF3	Yes	CSTF3_HUMAN	http://www.uniprot.org/uniprot/Q12996	Q12996	Dynamic	2.09072	11.5492	Cleavage stimulation factor subunit 3 (CF-1 77 kDa subunit) (Cleavage stimulation factor 77 kDa subunit) (CSTF 77 kDa subunit) (CstF-77)
920	2211	BARD1-BRCA1-CSTF complex	5	BARD1	Yes	BARD1_HUMAN	http://www.uniprot.org/uniprot/Q99728	Q99728	Dynamic	2.56982	10.5098	BRCA1-associated RING domain protein 1 (BARD-1) (EC 6.3.2.-)
920	2211	BARD1-BRCA1-CSTF complex	5	BRCA1	Yes	BRCA1_HUMAN	http://www.uniprot.org/uniprot/P38398	P38398	Dynamic	4.299	9.93177	Breast cancer type 1 susceptibility protein (EC 6.3.2.-) (RING finger protein 53)
921	2213	BRCA1-BARD1-POLR2A complex	3	BARD1	Yes	BARD1_HUMAN	http://www.uniprot.org/uniprot/Q99728	Q99728	Dynamic	2.56982	10.5098	BRCA1-associated RING domain protein 1 (BARD-1) (EC 6.3.2.-)
921	2213	BRCA1-BARD1-POLR2A complex	3	BRCA1	Yes	BRCA1_HUMAN	http://www.uniprot.org/uniprot/P38398	P38398	Dynamic	4.299	9.93177	Breast cancer type 1 susceptibility protein (EC 6.3.2.-) (RING finger protein 53)
922	2214	LMO4-BRCA1-CTIP-LDB1 complex	4	LDB1	Yes	LDB1_HUMAN	http://www.uniprot.org/uniprot/Q86U70	Q86U70	Dynamic	2.32355	8.9322	LIM domain-binding protein 1 (LDB-1) (Carboxyl-terminal LIM domain-binding protein 2) (CLIM-2) (LIM domain-binding factor CLIM2) (hLdb1) (Nuclear LIM interactor)
922	2214	LMO4-BRCA1-CTIP-LDB1 complex	4	RBBP8	Yes	COM1_HUMAN	http://www.uniprot.org/uniprot/Q99708	Q99708	Dynamic	3.02723	11.7298	DNA endonuclease RBBP8 (EC 3.1.-.-) (CtBP-interacting protein) (CtIP) (Retinoblastoma-binding protein 8) (RBBP-8) (Retinoblastoma-interacting protein and myosin-like) (RIM) (Sporulation in the absence of SPO11 protein 2 homolog) (SAE2)
922	2214	LMO4-BRCA1-CTIP-LDB1 complex	4	BRCA1	Yes	BRCA1_HUMAN	http://www.uniprot.org/uniprot/P38398	P38398	Dynamic	4.299	9.93177	Breast cancer type 1 susceptibility protein (EC 6.3.2.-) (RING finger protein 53)
923	2215	BRCA1-LMO4-CTIP complex	3	RBBP8	Yes	COM1_HUMAN	http://www.uniprot.org/uniprot/Q99708	Q99708	Dynamic	3.02723	11.7298	DNA endonuclease RBBP8 (EC 3.1.-.-) (CtBP-interacting protein) (CtIP) (Retinoblastoma-binding protein 8) (RBBP-8) (Retinoblastoma-interacting protein and myosin-like) (RIM) (Sporulation in the absence of SPO11 protein 2 homolog) (SAE2)
923	2215	BRCA1-LMO4-CTIP complex	3	BRCA1	Yes	BRCA1_HUMAN	http://www.uniprot.org/uniprot/P38398	P38398	Dynamic	4.299	9.93177	Breast cancer type 1 susceptibility protein (EC 6.3.2.-) (RING finger protein 53)
924	2217	MDC1-MRN-ATM-FANCD2 complex	6	MDC1	Yes	MDC1_HUMAN	http://www.uniprot.org/uniprot/Q14676	Q14676	Dynamic	3.18656	8.91263	Mediator of DNA damage checkpoint protein 1 (Nuclear factor with BRCT domains 1)
924	2217	MDC1-MRN-ATM-FANCD2 complex	6	FANCD2	Yes	FACD2_HUMAN	http://www.uniprot.org/uniprot/Q9BXW9	Q9BXW9	Dynamic	3.27993	8.56767	Fanconi anemia group D2 protein (Protein FACD2)
925	2218	MDC1-MRE11-RAD50-NBS1 complex	4	MDC1	Yes	MDC1_HUMAN	http://www.uniprot.org/uniprot/Q14676	Q14676	Dynamic	3.18656	8.91263	Mediator of DNA damage checkpoint protein 1 (Nuclear factor with BRCT domains 1)
927	2220	RAD52-ERCC4-ERCC1 complex	3	ERCC1	Yes	ERCC1_HUMAN	http://www.uniprot.org/uniprot/P07992	P07992	Dynamic	2.20687	14.2258	DNA excision repair protein ERCC-1
928	2223	BLM-TOP3A complex	2	BLM	Yes	BLM_HUMAN	http://www.uniprot.org/uniprot/P54132	P54132	Dynamic	3.89872	10.1286	Bloom syndrome protein (EC 3.6.4.12) (DNA helicase, RecQ-like type 2) (RecQ2) (RecQ protein-like 3)
929	2224	MSH2/6-BLM-p53-RAD51 complex	5	TP53	Yes	P53_HUMAN	http://www.uniprot.org/uniprot/P04637	P04637	Dynamic	2.13268	7.82853	Cellular tumor antigen p53 (Antigen NY-CO-13) (Phosphoprotein p53) (Tumor suppressor p53)
929	2224	MSH2/6-BLM-p53-RAD51 complex	5	MSH2	Yes	MSH2_HUMAN	http://www.uniprot.org/uniprot/P43246	P43246	Dynamic	2.53093	11.0541	DNA mismatch repair protein Msh2 (hMSH2) (MutS protein homolog 2)
929	2224	MSH2/6-BLM-p53-RAD51 complex	5	RAD51	Yes	RAD51_HUMAN	http://www.uniprot.org/uniprot/Q06609	Q06609	Dynamic	2.84876	12.1021	DNA repair protein RAD51 homolog 1 (HsRAD51) (hRAD51) (RAD51 homolog A)
929	2224	MSH2/6-BLM-p53-RAD51 complex	5	BLM	Yes	BLM_HUMAN	http://www.uniprot.org/uniprot/P54132	P54132	Dynamic	3.89872	10.1286	Bloom syndrome protein (EC 3.6.4.12) (DNA helicase, RecQ-like type 2) (RecQ2) (RecQ protein-like 3)
929	2224	MSH2/6-BLM-p53-RAD51 complex	5	MSH6	Yes	MSH6_HUMAN	http://www.uniprot.org/uniprot/P52701	P52701	Dynamic	4.44443	12.9854	DNA mismatch repair protein Msh6 (hMSH6) (G/T mismatch-binding protein) (GTBP) (GTMBP) (MutS-alpha 160 kDa subunit) (p160)
930	2226	MutS-alpha-PK-zeta complex	3	MSH2	Yes	MSH2_HUMAN	http://www.uniprot.org/uniprot/P43246	P43246	Dynamic	2.53093	11.0541	DNA mismatch repair protein Msh2 (hMSH2) (MutS protein homolog 2)
930	2226	MutS-alpha-PK-zeta complex	3	MSH6	Yes	MSH6_HUMAN	http://www.uniprot.org/uniprot/P52701	P52701	Dynamic	4.44443	12.9854	DNA mismatch repair protein Msh6 (hMSH6) (G/T mismatch-binding protein) (GTBP) (GTMBP) (MutS-alpha 160 kDa subunit) (p160)
931	2228	BLM-RAD51L3-XRCC2 complex	3	XRCC2	Yes	XRCC2_HUMAN	http://www.uniprot.org/uniprot/O43543	O43543	Dynamic	2.10235	7.51807	DNA repair protein XRCC2 (X-ray repair cross-complementing protein 2)
931	2228	BLM-RAD51L3-XRCC2 complex	3	BLM	Yes	BLM_HUMAN	http://www.uniprot.org/uniprot/P54132	P54132	Dynamic	3.89872	10.1286	Bloom syndrome protein (EC 3.6.4.12) (DNA helicase, RecQ-like type 2) (RecQ2) (RecQ protein-like 3)
933	2233	Replication-coupled CAF-1-MBD1-ETDB1 complex	3	CHAF1A	Yes	CAF1A_HUMAN	http://www.uniprot.org/uniprot/Q13111	Q13111	Dynamic	3.37838	12.2217	Chromatin assembly factor 1 subunit A (CAF-1 subunit A) (Chromatin assembly factor I p150 subunit) (CAF-I 150 kDa subunit) (CAF-I p150) (hp150)
934	2235	ASF1-interacting protein complex	6	HIRA	Yes	HIRA_HUMAN	http://www.uniprot.org/uniprot/P54198	P54198	Dynamic	2.14404	12.5071	Protein HIRA (TUP1-like enhancer of split protein 1)
934	2235	ASF1-interacting protein complex	6	ASF1B	Yes	ASF1B_HUMAN	http://www.uniprot.org/uniprot/Q9NVP2	Q9NVP2	Dynamic	3.24076	9.9904	Histone chaperone ASF1B (Anti-silencing function protein 1 homolog B) (hAsf1) (hAsf1b) (CCG1-interacting factor A-II) (CIA-II) (hCIA-II)
934	2235	ASF1-interacting protein complex	6	CHAF1A	Yes	CAF1A_HUMAN	http://www.uniprot.org/uniprot/Q13111	Q13111	Dynamic	3.37838	12.2217	Chromatin assembly factor 1 subunit A (CAF-1 subunit A) (Chromatin assembly factor I p150 subunit) (CAF-I 150 kDa subunit) (CAF-I p150) (hp150)
934	2235	ASF1-interacting protein complex	6	CHAF1B	Yes	CAF1B_HUMAN	http://www.uniprot.org/uniprot/Q13112	Q13112	Dynamic	3.57349	11.4565	Chromatin assembly factor 1 subunit B (CAF-1 subunit B) (Chromatin assembly factor I p60 subunit) (CAF-I 60 kDa subunit) (CAF-I p60) (M-phase phosphoprotein 7)
935	2236	ASF1-histone containing complex	7	ASF1B	Yes	ASF1B_HUMAN	http://www.uniprot.org/uniprot/Q9NVP2	Q9NVP2	Dynamic	3.24076	9.9904	Histone chaperone ASF1B (Anti-silencing function protein 1 homolog B) (hAsf1) (hAsf1b) (CCG1-interacting factor A-II) (CIA-II) (hCIA-II)
935	2236	ASF1-histone containing complex	7	CHEK2	Yes	CHK2_HUMAN	http://www.uniprot.org/uniprot/O96017	O96017	Dynamic	3.47899	9.12173	Serine/threonine-protein kinase Chk2 (EC 2.7.11.1) (CHK2 checkpoint homolog) (Cds1 homolog) (Hucds1) (hCds1) (Checkpoint kinase 2)
935	2236	ASF1-histone containing complex	7	CHAF1B	Yes	CAF1B_HUMAN	http://www.uniprot.org/uniprot/Q13112	Q13112	Dynamic	3.57349	11.4565	Chromatin assembly factor 1 subunit B (CAF-1 subunit B) (Chromatin assembly factor I p60 subunit) (CAF-I 60 kDa subunit) (CAF-I p60) (M-phase phosphoprotein 7)
935	2236	ASF1-histone containing complex	7	NASP	Yes	NASP_HUMAN	http://www.uniprot.org/uniprot/P49321	P49321	Dynamic	4.02224	14.1221	Nuclear autoantigenic sperm protein (NASP)
937	2238	MBD1-MCAF1-SETDB1 complex	3	ATF7IP	Yes	MCAF1_HUMAN	http://www.uniprot.org/uniprot/Q6VMQ6	Q6VMQ6	Dynamic	3.71578	10.6457	Activating transcription factor 7-interacting protein 1 (ATF-interacting protein) (ATF-IP) (ATF7-interacting protein) (ATFa-associated modulator) (hAM) (MBD1-containing chromatin-associated factor 1) (P621)
938	2254	CTGF/Hcs24-actin complex	3	CTGF	Yes	CTGF_HUMAN	http://www.uniprot.org/uniprot/P29279	P29279	Dynamic	2.37019	11.0745	Connective tissue growth factor (CCN family member 2) (Hypertrophic chondrocyte-specific protein 24) (Insulin-like growth factor-binding protein 8) (IBP-8) (IGF-binding protein 8) (IGFBP-8)
939	2255	Cofilin-actin-CAP1 complex	3	CAP1	Yes	CAP1_HUMAN	http://www.uniprot.org/uniprot/Q01518	Q01518	Dynamic	2.15896	14.6684	Adenylyl cyclase-associated protein 1 (CAP 1)
941	2319	ITGA6-ITGB4-Laminin10/12 complex	6	LAMB1	Yes	LAMB1_HUMAN	http://www.uniprot.org/uniprot/P07942	P07942	Dynamic	2.15447	12.8368	Laminin subunit beta-1 (Laminin B1 chain) (Laminin-1 subunit beta) (Laminin-10 subunit beta) (Laminin-12 subunit beta) (Laminin-2 subunit beta) (Laminin-6 subunit beta) (Laminin-8 subunit beta)
941	2319	ITGA6-ITGB4-Laminin10/12 complex	6	LAMB2	Yes	LAMB2_HUMAN	http://www.uniprot.org/uniprot/P55268	P55268	Dynamic	2.58769	12.9926	Laminin subunit beta-2 (Laminin B1s chain) (Laminin-11 subunit beta) (Laminin-14 subunit beta) (Laminin-15 subunit beta) (Laminin-3 subunit beta) (Laminin-4 subunit beta) (Laminin-7 subunit beta) (Laminin-9 subunit beta) (S-laminin subunit beta) (S-LAM beta)
943	2321	ITGA6-ITGB4-FYN complex	3	FYN	Yes	FYN_HUMAN	http://www.uniprot.org/uniprot/P06241	P06241	Dynamic	2.91871	11.7686	Tyrosine-protein kinase Fyn (EC 2.7.10.2) (Proto-oncogene Syn) (Proto-oncogene c-Fyn) (Src-like kinase) (SLK) (p59-Fyn)
946	2342	ITGAV-ITGB8-MMP14-TGFB1 complex	4	ITGAV	Yes	ITAV_HUMAN	http://www.uniprot.org/uniprot/P06756	P06756	Dynamic	2.17096	12.8445	Integrin alpha-V (Vitronectin receptor subunit alpha) (CD antigen CD51) [Cleaved into: Integrin alpha-V heavy chain; Integrin alpha-V light chain]
946	2342	ITGAV-ITGB8-MMP14-TGFB1 complex	4	MMP14	Yes	MMP14_HUMAN	http://www.uniprot.org/uniprot/P50281	P50281	Dynamic	2.97729	12.2442	Matrix metalloproteinase-14 (MMP-14) (EC 3.4.24.80) (MMP-X1) (Membrane-type matrix metalloproteinase 1) (MT-MMP 1) (MTMMP1) (Membrane-type-1 matrix metalloproteinase) (MT1-MMP) (MT1MMP)
946	2342	ITGAV-ITGB8-MMP14-TGFB1 complex	4	ITGB8	Yes	ITB8_HUMAN	http://www.uniprot.org/uniprot/P26012	P26012	Dynamic	9.42614	12.8889	Integrin beta-8
947	2343	ITGAV-ITGB5-PLAUR complex	3	ITGAV	Yes	ITAV_HUMAN	http://www.uniprot.org/uniprot/P06756	P06756	Dynamic	2.17096	12.8445	Integrin alpha-V (Vitronectin receptor subunit alpha) (CD antigen CD51) [Cleaved into: Integrin alpha-V heavy chain; Integrin alpha-V light chain]
947	2343	ITGAV-ITGB5-PLAUR complex	3	PLAUR	Yes	UPAR_HUMAN	http://www.uniprot.org/uniprot/Q03405	Q03405	Dynamic	20.1727	14.3613	Urokinase plasminogen activator surface receptor (U-PAR) (uPAR) (Monocyte activation antigen Mo3) (CD antigen CD87)
948	2345	ITGAV-ITGB5-ICAM4 complex	3	ITGAV	Yes	ITAV_HUMAN	http://www.uniprot.org/uniprot/P06756	P06756	Dynamic	2.17096	12.8445	Integrin alpha-V (Vitronectin receptor subunit alpha) (CD antigen CD51) [Cleaved into: Integrin alpha-V heavy chain; Integrin alpha-V light chain]
948	2345	ITGAV-ITGB5-ICAM4 complex	3	ICAM4	Yes	ICAM4_HUMAN	http://www.uniprot.org/uniprot/Q14773	Q14773	Dynamic	3.53816	7.90377	Intercellular adhesion molecule 4 (ICAM-4) (Landsteiner-Wiener blood group glycoprotein) (LW blood group protein) (CD antigen CD242)
949	2346	ITGAV-ITGB5-ADAM9 complex	3	ITGAV	Yes	ITAV_HUMAN	http://www.uniprot.org/uniprot/P06756	P06756	Dynamic	2.17096	12.8445	Integrin alpha-V (Vitronectin receptor subunit alpha) (CD antigen CD51) [Cleaved into: Integrin alpha-V heavy chain; Integrin alpha-V light chain]
950	2347	ITGAV-ITGB5-SPP1 complex	3	ITGAV	Yes	ITAV_HUMAN	http://www.uniprot.org/uniprot/P06756	P06756	Dynamic	2.17096	12.8445	Integrin alpha-V (Vitronectin receptor subunit alpha) (CD antigen CD51) [Cleaved into: Integrin alpha-V heavy chain; Integrin alpha-V light chain]
951	2348	ITGAV-ITGB5-CYR61 complex	3	ITGAV	Yes	ITAV_HUMAN	http://www.uniprot.org/uniprot/P06756	P06756	Dynamic	2.17096	12.8445	Integrin alpha-V (Vitronectin receptor subunit alpha) (CD antigen CD51) [Cleaved into: Integrin alpha-V heavy chain; Integrin alpha-V light chain]
952	2350	ITGAV-ITGB5 complex	2	ITGAV	Yes	ITAV_HUMAN	http://www.uniprot.org/uniprot/P06756	P06756	Dynamic	2.17096	12.8445	Integrin alpha-V (Vitronectin receptor subunit alpha) (CD antigen CD51) [Cleaved into: Integrin alpha-V heavy chain; Integrin alpha-V light chain]
953	2351	ITGB6-FYN-FN1 complex	3	FN1	Yes	FINC_HUMAN	http://www.uniprot.org/uniprot/P02751	P02751	Dynamic	2.25584	9.32843	Fibronectin (FN) (Cold-insoluble globulin) (CIG) [Cleaved into: Anastellin; Ugl-Y1; Ugl-Y2; Ugl-Y3]
953	2351	ITGB6-FYN-FN1 complex	3	ITGB6	Yes	ITB6_HUMAN	http://www.uniprot.org/uniprot/P18564	P18564	Dynamic	2.54971	8.01427	Integrin beta-6
953	2351	ITGB6-FYN-FN1 complex	3	FYN	Yes	FYN_HUMAN	http://www.uniprot.org/uniprot/P06241	P06241	Dynamic	2.91871	11.7686	Tyrosine-protein kinase Fyn (EC 2.7.10.2) (Proto-oncogene Syn) (Proto-oncogene c-Fyn) (Src-like kinase) (SLK) (p59-Fyn)
954	2352	ITGAV-ITGB6-SPP1 complex	3	ITGAV	Yes	ITAV_HUMAN	http://www.uniprot.org/uniprot/P06756	P06756	Dynamic	2.17096	12.8445	Integrin alpha-V (Vitronectin receptor subunit alpha) (CD antigen CD51) [Cleaved into: Integrin alpha-V heavy chain; Integrin alpha-V light chain]
954	2352	ITGAV-ITGB6-SPP1 complex	3	ITGB6	Yes	ITB6_HUMAN	http://www.uniprot.org/uniprot/P18564	P18564	Dynamic	2.54971	8.01427	Integrin beta-6
955	2353	ITGAV-ITGB6-TGFB3 complex	3	ITGAV	Yes	ITAV_HUMAN	http://www.uniprot.org/uniprot/P06756	P06756	Dynamic	2.17096	12.8445	Integrin alpha-V (Vitronectin receptor subunit alpha) (CD antigen CD51) [Cleaved into: Integrin alpha-V heavy chain; Integrin alpha-V light chain]
955	2353	ITGAV-ITGB6-TGFB3 complex	3	ITGB6	Yes	ITB6_HUMAN	http://www.uniprot.org/uniprot/P18564	P18564	Dynamic	2.54971	8.01427	Integrin beta-6
956	2354	ITGAV-ITGB6 complex	2	ITGAV	Yes	ITAV_HUMAN	http://www.uniprot.org/uniprot/P06756	P06756	Dynamic	2.17096	12.8445	Integrin alpha-V (Vitronectin receptor subunit alpha) (CD antigen CD51) [Cleaved into: Integrin alpha-V heavy chain; Integrin alpha-V light chain]
956	2354	ITGAV-ITGB6 complex	2	ITGB6	Yes	ITB6_HUMAN	http://www.uniprot.org/uniprot/P18564	P18564	Dynamic	2.54971	8.01427	Integrin beta-6
957	2355	ITGAV-ITGB3-CD47-FCER2 complex	4	ITGAV	Yes	ITAV_HUMAN	http://www.uniprot.org/uniprot/P06756	P06756	Dynamic	2.17096	12.8445	Integrin alpha-V (Vitronectin receptor subunit alpha) (CD antigen CD51) [Cleaved into: Integrin alpha-V heavy chain; Integrin alpha-V light chain]
958	2356	ITGB3-ITGAV-CD47 complex	3	ITGAV	Yes	ITAV_HUMAN	http://www.uniprot.org/uniprot/P06756	P06756	Dynamic	2.17096	12.8445	Integrin alpha-V (Vitronectin receptor subunit alpha) (CD antigen CD51) [Cleaved into: Integrin alpha-V heavy chain; Integrin alpha-V light chain]
959	2358	ITGAV-ITGB3-SPP1 complex	3	ITGAV	Yes	ITAV_HUMAN	http://www.uniprot.org/uniprot/P06756	P06756	Dynamic	2.17096	12.8445	Integrin alpha-V (Vitronectin receptor subunit alpha) (CD antigen CD51) [Cleaved into: Integrin alpha-V heavy chain; Integrin alpha-V light chain]
960	2359	ITGAV-ITGB3-ADAM15 complex	3	ITGAV	Yes	ITAV_HUMAN	http://www.uniprot.org/uniprot/P06756	P06756	Dynamic	2.17096	12.8445	Integrin alpha-V (Vitronectin receptor subunit alpha) (CD antigen CD51) [Cleaved into: Integrin alpha-V heavy chain; Integrin alpha-V light chain]
961	2362	ITAGV-ITGB3-F11R complex	3	ITGAV	Yes	ITAV_HUMAN	http://www.uniprot.org/uniprot/P06756	P06756	Dynamic	2.17096	12.8445	Integrin alpha-V (Vitronectin receptor subunit alpha) (CD antigen CD51) [Cleaved into: Integrin alpha-V heavy chain; Integrin alpha-V light chain]
962	2363	ITGAV-ITGB3-PXN-PTK2b complex	4	ITGAV	Yes	ITAV_HUMAN	http://www.uniprot.org/uniprot/P06756	P06756	Dynamic	2.17096	12.8445	Integrin alpha-V (Vitronectin receptor subunit alpha) (CD antigen CD51) [Cleaved into: Integrin alpha-V heavy chain; Integrin alpha-V light chain]
962	2363	ITGAV-ITGB3-PXN-PTK2b complex	4	PTK2B	Yes	FAK2_HUMAN	http://www.uniprot.org/uniprot/Q14289	Q14289	Dynamic	2.18001	11.5955	Protein-tyrosine kinase 2-beta (EC 2.7.10.2) (Calcium-dependent tyrosine kinase) (CADTK) (Calcium-regulated non-receptor proline-rich tyrosine kinase) (Cell adhesion kinase beta) (CAK-beta) (CAKB) (Focal adhesion kinase 2) (FADK 2) (Proline-rich tyrosine kinase 2) (Related adhesion focal tyrosine kinase) (RAFTK)
963	2364	ITGAV-ITGB3-ADAM23 complex	3	ITGAV	Yes	ITAV_HUMAN	http://www.uniprot.org/uniprot/P06756	P06756	Dynamic	2.17096	12.8445	Integrin alpha-V (Vitronectin receptor subunit alpha) (CD antigen CD51) [Cleaved into: Integrin alpha-V heavy chain; Integrin alpha-V light chain]
965	2366	ITGAV-ITGB3-PPAP2b complex	3	ITGAV	Yes	ITAV_HUMAN	http://www.uniprot.org/uniprot/P06756	P06756	Dynamic	2.17096	12.8445	Integrin alpha-V (Vitronectin receptor subunit alpha) (CD antigen CD51) [Cleaved into: Integrin alpha-V heavy chain; Integrin alpha-V light chain]
965	2366	ITGAV-ITGB3-PPAP2b complex	3	PPAP2B	Yes	LPP3_HUMAN	http://www.uniprot.org/uniprot/O14495	O14495	Dynamic	2.23871	7.84153	Lipid phosphate phosphohydrolase 3 (EC 3.1.3.4) (PAP2-beta) (Phosphatidate phosphohydrolase type 2b) (Phosphatidic acid phosphatase 2b) (PAP-2b) (PAP2b) (Vascular endothelial growth factor and type I collagen-inducible protein) (VCIP)
966	2369	ITGAV-ITGB3-EGFR complex	3	EGFR	Yes	EGFR_HUMAN	http://www.uniprot.org/uniprot/P00533	P00533	Dynamic	2.15348	10.2964	Epidermal growth factor receptor (EC 2.7.10.1) (Proto-oncogene c-ErbB-1) (Receptor tyrosine-protein kinase erbB-1)
966	2369	ITGAV-ITGB3-EGFR complex	3	ITGAV	Yes	ITAV_HUMAN	http://www.uniprot.org/uniprot/P06756	P06756	Dynamic	2.17096	12.8445	Integrin alpha-V (Vitronectin receptor subunit alpha) (CD antigen CD51) [Cleaved into: Integrin alpha-V heavy chain; Integrin alpha-V light chain]
968	2374	ITGAV-ITGB3-LAMA4 complex	3	ITGAV	Yes	ITAV_HUMAN	http://www.uniprot.org/uniprot/P06756	P06756	Dynamic	2.17096	12.8445	Integrin alpha-V (Vitronectin receptor subunit alpha) (CD antigen CD51) [Cleaved into: Integrin alpha-V heavy chain; Integrin alpha-V light chain]
968	2374	ITGAV-ITGB3-LAMA4 complex	3	LAMA4	Yes	LAMA4_HUMAN	http://www.uniprot.org/uniprot/Q16363	Q16363	Dynamic	3.39638	7.25953	Laminin subunit alpha-4 (Laminin-14 subunit alpha) (Laminin-8 subunit alpha) (Laminin-9 subunit alpha)
969	2375	FN1-TGM2 complex	2	FN1	Yes	FINC_HUMAN	http://www.uniprot.org/uniprot/P02751	P02751	Dynamic	2.25584	9.32843	Fibronectin (FN) (Cold-insoluble globulin) (CIG) [Cleaved into: Anastellin; Ugl-Y1; Ugl-Y2; Ugl-Y3]
969	2375	FN1-TGM2 complex	2	TGM2	Yes	TGM2_HUMAN	http://www.uniprot.org/uniprot/P21980	P21980	Dynamic	3.81937	9.896	Protein-glutamine gamma-glutamyltransferase 2 (EC 2.3.2.13) (Tissue transglutaminase) (Transglutaminase C) (TG(C)) (TGC) (TGase C) (Transglutaminase H) (TGase H) (Transglutaminase-2) (TGase-2)
970	2376	ITGA2B-ITGB3-FN1-TGM2 complex	4	FN1	Yes	FINC_HUMAN	http://www.uniprot.org/uniprot/P02751	P02751	Dynamic	2.25584	9.32843	Fibronectin (FN) (Cold-insoluble globulin) (CIG) [Cleaved into: Anastellin; Ugl-Y1; Ugl-Y2; Ugl-Y3]
970	2376	ITGA2B-ITGB3-FN1-TGM2 complex	4	TGM2	Yes	TGM2_HUMAN	http://www.uniprot.org/uniprot/P21980	P21980	Dynamic	3.81937	9.896	Protein-glutamine gamma-glutamyltransferase 2 (EC 2.3.2.13) (Tissue transglutaminase) (Transglutaminase C) (TG(C)) (TGC) (TGase C) (Transglutaminase H) (TGase H) (Transglutaminase-2) (TGase-2)
976	2383	ITGA5-ITGB1-FN1-TGM2 complex	4	ITGA5	Yes	ITA5_HUMAN	http://www.uniprot.org/uniprot/P08648	P08648	Dynamic	2.13564	9.91283	Integrin alpha-5 (CD49 antigen-like family member E) (Fibronectin receptor subunit alpha) (Integrin alpha-F) (VLA-5) (CD antigen CD49e) [Cleaved into: Integrin alpha-5 heavy chain; Integrin alpha-5 light chain]
976	2383	ITGA5-ITGB1-FN1-TGM2 complex	4	FN1	Yes	FINC_HUMAN	http://www.uniprot.org/uniprot/P02751	P02751	Dynamic	2.25584	9.32843	Fibronectin (FN) (Cold-insoluble globulin) (CIG) [Cleaved into: Anastellin; Ugl-Y1; Ugl-Y2; Ugl-Y3]
976	2383	ITGA5-ITGB1-FN1-TGM2 complex	4	TGM2	Yes	TGM2_HUMAN	http://www.uniprot.org/uniprot/P21980	P21980	Dynamic	3.81937	9.896	Protein-glutamine gamma-glutamyltransferase 2 (EC 2.3.2.13) (Tissue transglutaminase) (Transglutaminase C) (TG(C)) (TGC) (TGase C) (Transglutaminase H) (TGase H) (Transglutaminase-2) (TGase-2)
977	2384	ITGA5-ITGB1-ADAM15 complex	3	ITGA5	Yes	ITA5_HUMAN	http://www.uniprot.org/uniprot/P08648	P08648	Dynamic	2.13564	9.91283	Integrin alpha-5 (CD49 antigen-like family member E) (Fibronectin receptor subunit alpha) (Integrin alpha-F) (VLA-5) (CD antigen CD49e) [Cleaved into: Integrin alpha-5 heavy chain; Integrin alpha-5 light chain]
978	2385	ITGA5-ITGB4 complex	2	ITGA5	Yes	ITA5_HUMAN	http://www.uniprot.org/uniprot/P08648	P08648	Dynamic	2.13564	9.91283	Integrin alpha-5 (CD49 antigen-like family member E) (Fibronectin receptor subunit alpha) (Integrin alpha-F) (VLA-5) (CD antigen CD49e) [Cleaved into: Integrin alpha-5 heavy chain; Integrin alpha-5 light chain]
979	2390	CD98-LAT2-ITGB1 complex	4	SLC3A2	Yes	4F2_HUMAN	http://www.uniprot.org/uniprot/P08195	P08195	Dynamic	5.0327	13.7494	4F2 cell-surface antigen heavy chain (4F2hc) (4F2 heavy chain antigen) (Lymphocyte activation antigen 4F2 large subunit) (CD antigen CD98)
979	2390	CD98-LAT2-ITGB1 complex	4	SLC7A5	Yes	LAT1_HUMAN	http://www.uniprot.org/uniprot/Q01650	Q01650	Dynamic	5.12304	14.5366	Large neutral amino acids transporter small subunit 1 (4F2 light chain) (4F2 LC) (4F2LC) (CD98 light chain) (Integral membrane protein E16) (L-type amino acid transporter 1) (hLAT1) (Solute carrier family 7 member 5) (y+ system cationic amino acid transporter)
979	2390	CD98-LAT2-ITGB1 complex	4	SLC7A8	Yes	LAT2_HUMAN	http://www.uniprot.org/uniprot/Q9UHI5	Q9UHI5	Dynamic	6.06847	9.72873	Large neutral amino acids transporter small subunit 2 (L-type amino acid transporter 2) (hLAT2) (Solute carrier family 7 member 8)
984	2401	ITGA3-ITGB1-THBS1 complex	3	THBS1	Yes	TSP1_HUMAN	http://www.uniprot.org/uniprot/P07996	P07996	Dynamic	4.01296	14.3024	Thrombospondin-1
988	2417	ITGA4-ITGB1-EMILIN1 complex	3	ITGA4	Yes	ITA4_HUMAN	http://www.uniprot.org/uniprot/P13612	P13612	Dynamic	3.64016	7.98063	Integrin alpha-4 (CD49 antigen-like family member D) (Integrin alpha-IV) (VLA-4 subunit alpha) (CD antigen CD49d)
989	2418	ITGA4-ITGB1 complex	2	ITGA4	Yes	ITA4_HUMAN	http://www.uniprot.org/uniprot/P13612	P13612	Dynamic	3.64016	7.98063	Integrin alpha-4 (CD49 antigen-like family member D) (Integrin alpha-IV) (VLA-4 subunit alpha) (CD antigen CD49d)
990	2419	ITGA4-ITGB1-CD81 complex	3	ITGA4	Yes	ITA4_HUMAN	http://www.uniprot.org/uniprot/P13612	P13612	Dynamic	3.64016	7.98063	Integrin alpha-4 (CD49 antigen-like family member D) (Integrin alpha-IV) (VLA-4 subunit alpha) (CD antigen CD49d)
991	2420	ITGA4-ITGB1-CD53 complex	3	ITGA4	Yes	ITA4_HUMAN	http://www.uniprot.org/uniprot/P13612	P13612	Dynamic	3.64016	7.98063	Integrin alpha-4 (CD49 antigen-like family member D) (Integrin alpha-IV) (VLA-4 subunit alpha) (CD antigen CD49d)
992	2421	ITGA4-ITGB1-VCAM1 complex	3	ITGA4	Yes	ITA4_HUMAN	http://www.uniprot.org/uniprot/P13612	P13612	Dynamic	3.64016	7.98063	Integrin alpha-4 (CD49 antigen-like family member D) (Integrin alpha-IV) (VLA-4 subunit alpha) (CD antigen CD49d)
993	2422	ITGA4-ITGB1-JAM2 complex	3	ITGA4	Yes	ITA4_HUMAN	http://www.uniprot.org/uniprot/P13612	P13612	Dynamic	3.64016	7.98063	Integrin alpha-4 (CD49 antigen-like family member D) (Integrin alpha-IV) (VLA-4 subunit alpha) (CD antigen CD49d)
994	2423	ITGA4-ITGB1-CD47 complex	3	ITGA4	Yes	ITA4_HUMAN	http://www.uniprot.org/uniprot/P13612	P13612	Dynamic	3.64016	7.98063	Integrin alpha-4 (CD49 antigen-like family member D) (Integrin alpha-IV) (VLA-4 subunit alpha) (CD antigen CD49d)
995	2426	ITGA4-ITGB1-THBS1 complex	3	ITGA4	Yes	ITA4_HUMAN	http://www.uniprot.org/uniprot/P13612	P13612	Dynamic	3.64016	7.98063	Integrin alpha-4 (CD49 antigen-like family member D) (Integrin alpha-IV) (VLA-4 subunit alpha) (CD antigen CD49d)
995	2426	ITGA4-ITGB1-THBS1 complex	3	THBS1	Yes	TSP1_HUMAN	http://www.uniprot.org/uniprot/P07996	P07996	Dynamic	4.01296	14.3024	Thrombospondin-1
996	2428	ITGA4-ITGB1-THBS2 complex	3	ITGA4	Yes	ITA4_HUMAN	http://www.uniprot.org/uniprot/P13612	P13612	Dynamic	3.64016	7.98063	Integrin alpha-4 (CD49 antigen-like family member D) (Integrin alpha-IV) (VLA-4 subunit alpha) (CD antigen CD49d)
996	2428	ITGA4-ITGB1-THBS2 complex	3	THBS2	Yes	TSP2_HUMAN	http://www.uniprot.org/uniprot/P35442	P35442	Dynamic	21.9528	10.5929	Thrombospondin-2
997	2429	ITGA2-ITGB1-CD47 complex	3	ITGA2	Yes	ITA2_HUMAN	http://www.uniprot.org/uniprot/P17301	P17301	Dynamic	4.36102	9.38063	Integrin alpha-2 (CD49 antigen-like family member B) (Collagen receptor) (Platelet membrane glycoprotein Ia) (GPIa) (VLA-2 subunit alpha) (CD antigen CD49b)
998	2430	ITGA2-ITGB1-CHAD complex	3	ITGA2	Yes	ITA2_HUMAN	http://www.uniprot.org/uniprot/P17301	P17301	Dynamic	4.36102	9.38063	Integrin alpha-2 (CD49 antigen-like family member B) (Collagen receptor) (Platelet membrane glycoprotein Ia) (GPIa) (VLA-2 subunit alpha) (CD antigen CD49b)
999	2431	ITGA2-ITGB1-COL6A3 complex	3	ITGA2	Yes	ITA2_HUMAN	http://www.uniprot.org/uniprot/P17301	P17301	Dynamic	4.36102	9.38063	Integrin alpha-2 (CD49 antigen-like family member B) (Collagen receptor) (Platelet membrane glycoprotein Ia) (GPIa) (VLA-2 subunit alpha) (CD antigen CD49b)
1000	2432	ITGA2-ITGB1 complex	2	ITGA2	Yes	ITA2_HUMAN	http://www.uniprot.org/uniprot/P17301	P17301	Dynamic	4.36102	9.38063	Integrin alpha-2 (CD49 antigen-like family member B) (Collagen receptor) (Platelet membrane glycoprotein Ia) (GPIa) (VLA-2 subunit alpha) (CD antigen CD49b)
1002	2435	ITGA1-ITGB1-PTPN2 complex	3	PTPN2	Yes	PTN2_HUMAN	http://www.uniprot.org/uniprot/P17706	P17706	Dynamic	2.82125	11.6297	Tyrosine-protein phosphatase non-receptor type 2 (EC 3.1.3.48) (T-cell protein-tyrosine phosphatase) (TCPTP)
1003	2436	ITGAV-ITGB1 complex	2	ITGAV	Yes	ITAV_HUMAN	http://www.uniprot.org/uniprot/P06756	P06756	Dynamic	2.17096	12.8445	Integrin alpha-V (Vitronectin receptor subunit alpha) (CD antigen CD51) [Cleaved into: Integrin alpha-V heavy chain; Integrin alpha-V light chain]
1007	2443	ITGA9-ITGB1-TNC complex	3	TNC	Yes	TENA_HUMAN	http://www.uniprot.org/uniprot/P24821	P24821	Dynamic	14.3934	10.5357	Tenascin (TN) (Cytotactin) (GMEM) (GP 150-225) (Glioma-associated-extracellular matrix antigen) (Hexabrachion) (JI) (Myotendinous antigen) (Neuronectin) (Tenascin-C) (TN-C)
1012	2470	p130Cas-ER-alpha-cSrc-kinase- PI3-kinase p85-subunit complex	4	PIK3R1	Yes	P85A_HUMAN	http://www.uniprot.org/uniprot/P27986	P27986	Dynamic	2.29104	8.82077	Phosphatidylinositol 3-kinase regulatory subunit alpha (PI3-kinase regulatory subunit alpha) (PI3K regulatory subunit alpha) (PtdIns-3-kinase regulatory subunit alpha) (Phosphatidylinositol 3-kinase 85 kDa regulatory subunit alpha) (PI3-kinase subunit p85-alpha) (PtdIns-3-kinase regulatory subunit p85-alpha)
1013	2528	ERBB2-MEMO-SHC complex	3	ERBB2	Yes	ERBB2_HUMAN	http://www.uniprot.org/uniprot/P04626	P04626	Dynamic	3.18362	12.5064	Receptor tyrosine-protein kinase erbB-2 (EC 2.7.10.1) (Metastatic lymph node gene 19 protein) (MLN 19) (Proto-oncogene Neu) (Proto-oncogene c-ErbB-2) (Tyrosine kinase-type cell surface receptor HER2) (p185erbB2) (CD antigen CD340)
1014	2529	LAT-PLC-gamma-1-p85-GRB2-CBL-VAV-SLP-76 signaling complex, C305 activated	7	PIK3R1	Yes	P85A_HUMAN	http://www.uniprot.org/uniprot/P27986	P27986	Dynamic	2.29104	8.82077	Phosphatidylinositol 3-kinase regulatory subunit alpha (PI3-kinase regulatory subunit alpha) (PI3K regulatory subunit alpha) (PtdIns-3-kinase regulatory subunit alpha) (Phosphatidylinositol 3-kinase 85 kDa regulatory subunit alpha) (PI3-kinase subunit p85-alpha) (PtdIns-3-kinase regulatory subunit p85-alpha)
1014	2529	LAT-PLC-gamma-1-p85-GRB2-CBL-VAV-SLP-76 signaling complex, C305 activated	7	VAV1	Yes	VAV_HUMAN	http://www.uniprot.org/uniprot/P15498	P15498	Dynamic	2.79594	7.41333	Proto-oncogene vav
1017	2536	PLC-gamma-2-SLP-76-Lyn-Grb2 complex	4	LYN	Yes	LYN_HUMAN	http://www.uniprot.org/uniprot/P07948	P07948	Dynamic	2.05623	11.3014	Tyrosine-protein kinase Lyn (EC 2.7.10.2) (Lck/Yes-related novel protein tyrosine kinase) (V-yes-1 Yamaguchi sarcoma viral related oncogene homolog) (p53Lyn) (p56Lyn)
1017	2536	PLC-gamma-2-SLP-76-Lyn-Grb2 complex	4	PLCG2	Yes	PLCG2_HUMAN	http://www.uniprot.org/uniprot/P16885	P16885	Dynamic	2.32034	8.15333	1-phosphatidylinositol 4,5-bisphosphate phosphodiesterase gamma-2 (EC 3.1.4.11) (Phosphoinositide phospholipase C-gamma-2) (Phospholipase C-IV) (PLC-IV) (Phospholipase C-gamma-2) (PLC-gamma-2)
1018	2537	PKC-alpha-PLD1-PLC-gamma-2 signaling complex, lacritin stimulated	3	PLCG2	Yes	PLCG2_HUMAN	http://www.uniprot.org/uniprot/P16885	P16885	Dynamic	2.32034	8.15333	1-phosphatidylinositol 4,5-bisphosphate phosphodiesterase gamma-2 (EC 3.1.4.11) (Phosphoinositide phospholipase C-gamma-2) (Phospholipase C-IV) (PLC-IV) (Phospholipase C-gamma-2) (PLC-gamma-2)
1018	2537	PKC-alpha-PLD1-PLC-gamma-2 signaling complex, lacritin stimulated	3	PLD1	Yes	PLD1_HUMAN	http://www.uniprot.org/uniprot/Q13393	Q13393	Dynamic	3.06241	9.53573	Phospholipase D1 (PLD 1) (hPLD1) (EC 3.1.4.4) (Choline phosphatase 1) (Phosphatidylcholine-hydrolyzing phospholipase D1)
1018	2537	PKC-alpha-PLD1-PLC-gamma-2 signaling complex, lacritin stimulated	3	PRKCA	Yes	KPCA_HUMAN	http://www.uniprot.org/uniprot/P17252	P17252	Dynamic	4.57572	9.1145	Protein kinase C alpha type (PKC-A) (PKC-alpha) (EC 2.7.11.13)
1020	2542	EGFR-CBL-GRB2 complex	3	EGFR	Yes	EGFR_HUMAN	http://www.uniprot.org/uniprot/P00533	P00533	Dynamic	2.15348	10.2964	Epidermal growth factor receptor (EC 2.7.10.1) (Proto-oncogene c-ErbB-1) (Receptor tyrosine-protein kinase erbB-1)
1023	2563	FGFR2-c-Cbl-Lyn-Fyn complex	4	LYN	Yes	LYN_HUMAN	http://www.uniprot.org/uniprot/P07948	P07948	Dynamic	2.05623	11.3014	Tyrosine-protein kinase Lyn (EC 2.7.10.2) (Lck/Yes-related novel protein tyrosine kinase) (V-yes-1 Yamaguchi sarcoma viral related oncogene homolog) (p53Lyn) (p56Lyn)
1023	2563	FGFR2-c-Cbl-Lyn-Fyn complex	4	FYN	Yes	FYN_HUMAN	http://www.uniprot.org/uniprot/P06241	P06241	Dynamic	2.91871	11.7686	Tyrosine-protein kinase Fyn (EC 2.7.10.2) (Proto-oncogene Syn) (Proto-oncogene c-Fyn) (Src-like kinase) (SLK) (p59-Fyn)
1024	2564	p21(ras)GAP-Fyn-Lyn-Yes complex, thrombin stimulated	4	LYN	Yes	LYN_HUMAN	http://www.uniprot.org/uniprot/P07948	P07948	Dynamic	2.05623	11.3014	Tyrosine-protein kinase Lyn (EC 2.7.10.2) (Lck/Yes-related novel protein tyrosine kinase) (V-yes-1 Yamaguchi sarcoma viral related oncogene homolog) (p53Lyn) (p56Lyn)
1024	2564	p21(ras)GAP-Fyn-Lyn-Yes complex, thrombin stimulated	4	FYN	Yes	FYN_HUMAN	http://www.uniprot.org/uniprot/P06241	P06241	Dynamic	2.91871	11.7686	Tyrosine-protein kinase Fyn (EC 2.7.10.2) (Proto-oncogene Syn) (Proto-oncogene c-Fyn) (Src-like kinase) (SLK) (p59-Fyn)
1024	2564	p21(ras)GAP-Fyn-Lyn-Yes complex, thrombin stimulated	4	RASA1	Yes	RASA1_HUMAN	http://www.uniprot.org/uniprot/P20936	P20936	Dynamic	6.84951	12.4683	Ras GTPase-activating protein 1 (GAP) (GTPase-activating protein) (RasGAP) (Ras p21 protein activator) (p120GAP)
1025	2565	CD20-LCK-LYN-FYN-p75/80 complex, (Raji human B cell line)	4	LYN	Yes	LYN_HUMAN	http://www.uniprot.org/uniprot/P07948	P07948	Dynamic	2.05623	11.3014	Tyrosine-protein kinase Lyn (EC 2.7.10.2) (Lck/Yes-related novel protein tyrosine kinase) (V-yes-1 Yamaguchi sarcoma viral related oncogene homolog) (p53Lyn) (p56Lyn)
1025	2565	CD20-LCK-LYN-FYN-p75/80 complex, (Raji human B cell line)	4	FYN	Yes	FYN_HUMAN	http://www.uniprot.org/uniprot/P06241	P06241	Dynamic	2.91871	11.7686	Tyrosine-protein kinase Fyn (EC 2.7.10.2) (Proto-oncogene Syn) (Proto-oncogene c-Fyn) (Src-like kinase) (SLK) (p59-Fyn)
1026	2573	Class C VPS/HOPS complex	6	VPS18	Yes	VPS18_HUMAN	http://www.uniprot.org/uniprot/Q9P253	Q9P253	Dynamic	2.0458	12.0663	Vacuolar protein sorting-associated protein 18 homolog (hVPS18)
1026	2573	Class C VPS/HOPS complex	6	EEA1	Yes	EEA1_HUMAN	http://www.uniprot.org/uniprot/Q15075	Q15075	Dynamic	2.21044	11.7408	Early endosome antigen 1 (Endosome-associated protein p162) (Zinc finger FYVE domain-containing protein 2)
1027	2574	CD19-Vav-PI 3-kinase (p85 subunit) complex	3	PIK3R1	Yes	P85A_HUMAN	http://www.uniprot.org/uniprot/P27986	P27986	Dynamic	2.29104	8.82077	Phosphatidylinositol 3-kinase regulatory subunit alpha (PI3-kinase regulatory subunit alpha) (PI3K regulatory subunit alpha) (PtdIns-3-kinase regulatory subunit alpha) (Phosphatidylinositol 3-kinase 85 kDa regulatory subunit alpha) (PI3-kinase subunit p85-alpha) (PtdIns-3-kinase regulatory subunit p85-alpha)
1027	2574	CD19-Vav-PI 3-kinase (p85 subunit) complex	3	VAV1	Yes	VAV_HUMAN	http://www.uniprot.org/uniprot/P15498	P15498	Dynamic	2.79594	7.41333	Proto-oncogene vav
1028	2577	Sam68-p85 P13K-IRS-1-IR signaling complex	4	PIK3R1	Yes	P85A_HUMAN	http://www.uniprot.org/uniprot/P27986	P27986	Dynamic	2.29104	8.82077	Phosphatidylinositol 3-kinase regulatory subunit alpha (PI3-kinase regulatory subunit alpha) (PI3K regulatory subunit alpha) (PtdIns-3-kinase regulatory subunit alpha) (Phosphatidylinositol 3-kinase 85 kDa regulatory subunit alpha) (PI3-kinase subunit p85-alpha) (PtdIns-3-kinase regulatory subunit p85-alpha)
1028	2577	Sam68-p85 P13K-IRS-1-IR signaling complex	4	INSR	Yes	INSR_HUMAN	http://www.uniprot.org/uniprot/P06213	P06213	Dynamic	2.99385	7.81437	Insulin receptor (IR) (EC 2.7.10.1) (CD antigen CD220) [Cleaved into: Insulin receptor subunit alpha; Insulin receptor subunit beta]
1028	2577	Sam68-p85 P13K-IRS-1-IR signaling complex	4	IRS1	Yes	IRS1_HUMAN	http://www.uniprot.org/uniprot/P35568	P35568	Dynamic	3.36514	9.2354	Insulin receptor substrate 1 (IRS-1)
1029	2578	Sam68-p120GAP complex	2	RASA1	Yes	RASA1_HUMAN	http://www.uniprot.org/uniprot/P20936	P20936	Dynamic	6.84951	12.4683	Ras GTPase-activating protein 1 (GAP) (GTPase-activating protein) (RasGAP) (Ras p21 protein activator) (p120GAP)
1030	2579	Chromosomal passenger complex CPC (INCENP, BIRC5, AURKB)	3	INCENP	Yes	INCE_HUMAN	http://www.uniprot.org/uniprot/Q9NQS7	Q9NQS7	Dynamic	3.71493	10.8073	Inner centromere protein
1030	2579	Chromosomal passenger complex CPC (INCENP, BIRC5, AURKB)	3	AURKB	Yes	AURKB_HUMAN	http://www.uniprot.org/uniprot/Q96GD4	Q96GD4	Dynamic	4.37414	9.06547	Aurora kinase B (EC 2.7.11.1) (Aurora 1) (Aurora- and IPL1-like midbody-associated protein 1) (AIM-1) (Aurora/IPL1-related kinase 2) (ARK-2) (Aurora-related kinase 2) (STK-1) (Serine/threonine-protein kinase 12) (Serine/threonine-protein kinase 5) (Serine/threonine-protein kinase aurora-B)
1030	2579	Chromosomal passenger complex CPC (INCENP, BIRC5, AURKB)	3	BIRC5	Yes	BIRC5_HUMAN	http://www.uniprot.org/uniprot/O15392	O15392	Dynamic	4.51273	13.6033	Baculoviral IAP repeat-containing protein 5 (Apoptosis inhibitor 4) (Apoptosis inhibitor survivin)
1032	2581	RasGAP-AURKA/AURKB-survivin complex	4	AURKA	Yes	AURKA_HUMAN	http://www.uniprot.org/uniprot/O14965	O14965	Dynamic	3.50399	11.6564	Aurora kinase A (EC 2.7.11.1) (Aurora 2) (Aurora/IPL1-related kinase 1) (ARK-1) (Aurora-related kinase 1) (hARK1) (Breast tumor-amplified kinase) (Serine/threonine-protein kinase 15) (Serine/threonine-protein kinase 6) (Serine/threonine-protein kinase aurora-A)
1032	2581	RasGAP-AURKA/AURKB-survivin complex	4	AURKB	Yes	AURKB_HUMAN	http://www.uniprot.org/uniprot/Q96GD4	Q96GD4	Dynamic	4.37414	9.06547	Aurora kinase B (EC 2.7.11.1) (Aurora 1) (Aurora- and IPL1-like midbody-associated protein 1) (AIM-1) (Aurora/IPL1-related kinase 2) (ARK-2) (Aurora-related kinase 2) (STK-1) (Serine/threonine-protein kinase 12) (Serine/threonine-protein kinase 5) (Serine/threonine-protein kinase aurora-B)
1032	2581	RasGAP-AURKA/AURKB-survivin complex	4	BIRC5	Yes	BIRC5_HUMAN	http://www.uniprot.org/uniprot/O15392	O15392	Dynamic	4.51273	13.6033	Baculoviral IAP repeat-containing protein 5 (Apoptosis inhibitor 4) (Apoptosis inhibitor survivin)
1032	2581	RasGAP-AURKA/AURKB-survivin complex	4	RASA1	Yes	RASA1_HUMAN	http://www.uniprot.org/uniprot/P20936	P20936	Dynamic	6.84951	12.4683	Ras GTPase-activating protein 1 (GAP) (GTPase-activating protein) (RasGAP) (Ras p21 protein activator) (p120GAP)
1033	2589	PGC-1-SRp40-SRp55-SRp75 complex	4	SFRS6	Yes	SRSF6_HUMAN	http://www.uniprot.org/uniprot/Q13247	Q13247	Dynamic	2.9066	12.7885	Serine/arginine-rich splicing factor 6 (Pre-mRNA-splicing factor SRP55) (Splicing factor, arginine/serine-rich 6)
1036	2593	FOXO3-SIRT1 complex, oxidative stress stimulated	2	FOXO3	Yes	FOXO3_HUMAN	http://www.uniprot.org/uniprot/O43524	O43524	Dynamic	2.27363	13.3344	Forkhead box protein O3 (AF6q21 protein) (Forkhead in rhabdomyosarcoma-like 1)
1038	2599	POLR2A-CCNT1-CDK9-NCL-LEM6-CPSF2 complex	6	NCL	Yes	NUCL_HUMAN	http://www.uniprot.org/uniprot/P19338	P19338	Dynamic	2.07724	16.0381	Nucleolin (Protein C23)
1039	2600	BRD4 complex	8	BRD4	Yes	BRD4_HUMAN	http://www.uniprot.org/uniprot/O60885	O60885	Dynamic	2.8435	11.7083	Bromodomain-containing protein 4 (Protein HUNK1)
1040	2601	P-TEFb-BRD4-TRAP220 complex	4	BRD4	Yes	BRD4_HUMAN	http://www.uniprot.org/uniprot/O60885	O60885	Dynamic	2.8435	11.7083	Bromodomain-containing protein 4 (Protein HUNK1)
1041	2604	P-TEFb-SKP2 complex	3	SKP2	Yes	SKP2_HUMAN	http://www.uniprot.org/uniprot/Q13309	Q13309	Dynamic	6.7194	8.5287	S-phase kinase-associated protein 2 (Cyclin-A/CDK2-associated protein p45) (F-box protein Skp2) (F-box/LRR-repeat protein 1) (p45skp2)
1042	2638	HES1 promoter corepressor complex	6	CDK7	Yes	CDK7_HUMAN	http://www.uniprot.org/uniprot/P50613	P50613	Dynamic	2.39551	14.1114	Cyclin-dependent kinase 7 (EC 2.7.11.22) (EC 2.7.11.23) (39 kDa protein kinase) (p39 Mo15) (CDK-activating kinase 1) (Cell division protein kinase 7) (Serine/threonine-protein kinase 1) (TFIIH basal transcription factor complex kinase subunit)
1043	2639	HES1 promoter-Notch enhancer complex	13	SUPT16H	Yes	SP16H_HUMAN	http://www.uniprot.org/uniprot/Q9Y5B9	Q9Y5B9	Dynamic	2.07244	10.101	FACT complex subunit SPT16 (Chromatin-specific transcription elongation factor 140 kDa subunit) (FACT 140 kDa subunit) (FACTp140) (Facilitates chromatin transcription complex subunit SPT16) (hSPT16)
1043	2639	HES1 promoter-Notch enhancer complex	13	CDK7	Yes	CDK7_HUMAN	http://www.uniprot.org/uniprot/P50613	P50613	Dynamic	2.39551	14.1114	Cyclin-dependent kinase 7 (EC 2.7.11.22) (EC 2.7.11.23) (39 kDa protein kinase) (p39 Mo15) (CDK-activating kinase 1) (Cell division protein kinase 7) (Serine/threonine-protein kinase 1) (TFIIH basal transcription factor complex kinase subunit)
1044	2657	ESR1-CDK7-CCNH-MNAT1-MTA1-HDAC2 complex	6	CCNH	Yes	CCNH_HUMAN	http://www.uniprot.org/uniprot/P51946	P51946	Dynamic	2.16245	11.5891	Cyclin-H (MO15-associated protein) (p34) (p37)
1044	2657	ESR1-CDK7-CCNH-MNAT1-MTA1-HDAC2 complex	6	CDK7	Yes	CDK7_HUMAN	http://www.uniprot.org/uniprot/P50613	P50613	Dynamic	2.39551	14.1114	Cyclin-dependent kinase 7 (EC 2.7.11.22) (EC 2.7.11.23) (39 kDa protein kinase) (p39 Mo15) (CDK-activating kinase 1) (Cell division protein kinase 7) (Serine/threonine-protein kinase 1) (TFIIH basal transcription factor complex kinase subunit)
1045	2670	Er-alpha-p53-hdm2 complex	3	TP53	Yes	P53_HUMAN	http://www.uniprot.org/uniprot/P04637	P04637	Dynamic	2.13268	7.82853	Cellular tumor antigen p53 (Antigen NY-CO-13) (Phosphoprotein p53) (Tumor suppressor p53)
1046	2678	FOXO3-TP53 complex, oxidative stress stimulated	2	TP53	Yes	P53_HUMAN	http://www.uniprot.org/uniprot/P04637	P04637	Dynamic	2.13268	7.82853	Cellular tumor antigen p53 (Antigen NY-CO-13) (Phosphoprotein p53) (Tumor suppressor p53)
1046	2678	FOXO3-TP53 complex, oxidative stress stimulated	2	FOXO3	Yes	FOXO3_HUMAN	http://www.uniprot.org/uniprot/O43524	O43524	Dynamic	2.27363	13.3344	Forkhead box protein O3 (AF6q21 protein) (Forkhead in rhabdomyosarcoma-like 1)
1047	2679	p53-SP1 complex	2	TP53	Yes	P53_HUMAN	http://www.uniprot.org/uniprot/P04637	P04637	Dynamic	2.13268	7.82853	Cellular tumor antigen p53 (Antigen NY-CO-13) (Phosphoprotein p53) (Tumor suppressor p53)
1049	2685	RNA polymerase II (RNAPII)	17	POLR2G	Yes	RPB7_HUMAN	http://www.uniprot.org/uniprot/P62487	P62487	Dynamic	2.00787	13.3556	DNA-directed RNA polymerase II subunit RPB7 (RNA polymerase II subunit B7) (DNA-directed RNA polymerase II subunit G) (RNA polymerase II 19 kDa subunit) (RPB19)
1050	2686	BRCA1-core RNA polymerase II complex	13	POLR2G	Yes	RPB7_HUMAN	http://www.uniprot.org/uniprot/P62487	P62487	Dynamic	2.00787	13.3556	DNA-directed RNA polymerase II subunit RPB7 (RNA polymerase II subunit B7) (DNA-directed RNA polymerase II subunit G) (RNA polymerase II 19 kDa subunit) (RPB19)
1050	2686	BRCA1-core RNA polymerase II complex	13	BRCA1	Yes	BRCA1_HUMAN	http://www.uniprot.org/uniprot/P38398	P38398	Dynamic	4.299	9.93177	Breast cancer type 1 susceptibility protein (EC 6.3.2.-) (RING finger protein 53)
1051	2688	MT1-MMP-claudin-1 complex	2	MMP14	Yes	MMP14_HUMAN	http://www.uniprot.org/uniprot/P50281	P50281	Dynamic	2.97729	12.2442	Matrix metalloproteinase-14 (MMP-14) (EC 3.4.24.80) (MMP-X1) (Membrane-type matrix metalloproteinase 1) (MT-MMP 1) (MTMMP1) (Membrane-type-1 matrix metalloproteinase) (MT1-MMP) (MT1MMP)
1051	2688	MT1-MMP-claudin-1 complex	2	CLDN1	Yes	CLD1_HUMAN	http://www.uniprot.org/uniprot/O95832	O95832	Dynamic	19.5081	12.876	Claudin-1 (Senescence-associated epithelial membrane protein)
1052	2692	SMAD3-SMAD4-cJun-cFos complex	4	JUN	Yes	JUN_HUMAN	http://www.uniprot.org/uniprot/P05412	P05412	Dynamic	3.33033	11.1014	Transcription factor AP-1 (Activator protein 1) (AP1) (Proto-oncogene c-Jun) (V-jun avian sarcoma virus 17 oncogene homolog) (p39)
1052	2692	SMAD3-SMAD4-cJun-cFos complex	4	FOS	Yes	FOS_HUMAN	http://www.uniprot.org/uniprot/P01100	P01100	Dynamic	3.33187	9.172	Proto-oncogene c-Fos (Cellular oncogene fos) (G0/G1 switch regulatory protein 7)
1053	2693	NFAT-JUN-FOS DNA-protein complex	3	JUN	Yes	JUN_HUMAN	http://www.uniprot.org/uniprot/P05412	P05412	Dynamic	3.33033	11.1014	Transcription factor AP-1 (Activator protein 1) (AP1) (Proto-oncogene c-Jun) (V-jun avian sarcoma virus 17 oncogene homolog) (p39)
1053	2693	NFAT-JUN-FOS DNA-protein complex	3	FOS	Yes	FOS_HUMAN	http://www.uniprot.org/uniprot/P01100	P01100	Dynamic	3.33187	9.172	Proto-oncogene c-Fos (Cellular oncogene fos) (G0/G1 switch regulatory protein 7)
1054	2694	ERG-JUN-FOS DNA-protein complex	3	JUN	Yes	JUN_HUMAN	http://www.uniprot.org/uniprot/P05412	P05412	Dynamic	3.33033	11.1014	Transcription factor AP-1 (Activator protein 1) (AP1) (Proto-oncogene c-Jun) (V-jun avian sarcoma virus 17 oncogene homolog) (p39)
1054	2694	ERG-JUN-FOS DNA-protein complex	3	FOS	Yes	FOS_HUMAN	http://www.uniprot.org/uniprot/P01100	P01100	Dynamic	3.33187	9.172	Proto-oncogene c-Fos (Cellular oncogene fos) (G0/G1 switch regulatory protein 7)
1055	2695	ETS2-FOS-JUN complex	3	JUN	Yes	JUN_HUMAN	http://www.uniprot.org/uniprot/P05412	P05412	Dynamic	3.33033	11.1014	Transcription factor AP-1 (Activator protein 1) (AP1) (Proto-oncogene c-Jun) (V-jun avian sarcoma virus 17 oncogene homolog) (p39)
1055	2695	ETS2-FOS-JUN complex	3	FOS	Yes	FOS_HUMAN	http://www.uniprot.org/uniprot/P01100	P01100	Dynamic	3.33187	9.172	Proto-oncogene c-Fos (Cellular oncogene fos) (G0/G1 switch regulatory protein 7)
1055	2695	ETS2-FOS-JUN complex	3	ETS2	Yes	ETS2_HUMAN	http://www.uniprot.org/uniprot/P15036	P15036	Dynamic	4.69676	10.832	Protein C-ets-2
1056	2699	ER-alpha-GRIP1-c-Jun complex	3	JUN	Yes	JUN_HUMAN	http://www.uniprot.org/uniprot/P05412	P05412	Dynamic	3.33033	11.1014	Transcription factor AP-1 (Activator protein 1) (AP1) (Proto-oncogene c-Jun) (V-jun avian sarcoma virus 17 oncogene homolog) (p39)
1057	2700	ER-alpha-c-Jun complex	2	JUN	Yes	JUN_HUMAN	http://www.uniprot.org/uniprot/P05412	P05412	Dynamic	3.33033	11.1014	Transcription factor AP-1 (Activator protein 1) (AP1) (Proto-oncogene c-Jun) (V-jun avian sarcoma virus 17 oncogene homolog) (p39)
1061	2707	SMAD3-SMAD4-FOXO3-FOXG1 complex	4	FOXO3	Yes	FOXO3_HUMAN	http://www.uniprot.org/uniprot/O43524	O43524	Dynamic	2.27363	13.3344	Forkhead box protein O3 (AF6q21 protein) (Forkhead in rhabdomyosarcoma-like 1)
1062	2708	SMAD3-SMAD4-cJUN complex	3	JUN	Yes	JUN_HUMAN	http://www.uniprot.org/uniprot/P05412	P05412	Dynamic	3.33033	11.1014	Transcription factor AP-1 (Activator protein 1) (AP1) (Proto-oncogene c-Jun) (V-jun avian sarcoma virus 17 oncogene homolog) (p39)
1063	2709	MMP-9-TIMP-1-LRP complex	3	TIMP1	Yes	TIMP1_HUMAN	http://www.uniprot.org/uniprot/P01033	P01033	Dynamic	2.08349	10.8984	Metalloproteinase inhibitor 1 (Erythroid-potentiating activity) (EPA) (Fibroblast collagenase inhibitor) (Collagenase inhibitor) (Tissue inhibitor of metalloproteinases 1) (TIMP-1)
1063	2709	MMP-9-TIMP-1-LRP complex	3	MMP9	Yes	MMP9_HUMAN	http://www.uniprot.org/uniprot/P14780	P14780	Dynamic	29.7606	14.875	Matrix metalloproteinase-9 (MMP-9) (EC 3.4.24.35) (92 kDa gelatinase) (92 kDa type IV collagenase) (Gelatinase B) (GELB) [Cleaved into: 67 kDa matrix metalloproteinase-9; 82 kDa matrix metalloproteinase-9]
1064	2710	LRP-1-Alpha-2-M-annexin VI complex	3	ANXA6	Yes	ANXA6_HUMAN	http://www.uniprot.org/uniprot/P08133	P08133	Dynamic	3.10086	9.7233	Annexin A6 (67 kDa calelectrin) (Annexin VI) (Annexin-6) (Calphobindin-II) (CPB-II) (Chromobindin-20) (Lipocortin VI) (Protein III) (p68) (p70)
1066	2714	Ubiquitin E3 ligase (CHEK1, CUL1)	2	CHEK1	Yes	CHK1_HUMAN	http://www.uniprot.org/uniprot/O14757	O14757	Dynamic	3.05393	10.4343	Serine/threonine-protein kinase Chk1 (EC 2.7.11.1) (CHK1 checkpoint homolog) (Cell cycle checkpoint kinase) (Checkpoint kinase-1)
1067	2715	Ubiquitin E3 ligase (CSN1, CSN8, HRT1, SKP1, SKP2, CUL1, CUL2, CUL3)	8	SKP2	Yes	SKP2_HUMAN	http://www.uniprot.org/uniprot/Q13309	Q13309	Dynamic	6.7194	8.5287	S-phase kinase-associated protein 2 (Cyclin-A/CDK2-associated protein p45) (F-box protein Skp2) (F-box/LRR-repeat protein 1) (p45skp2)
1068	2717	Ubiquitin E3 ligase (TRIM25, DDX58)	2	DDX58	Yes	DDX58_HUMAN	http://www.uniprot.org/uniprot/O95786	O95786	Dynamic	2.07916	10.1324	Probable ATP-dependent RNA helicase DDX58 (EC 3.6.4.13) (DEAD box protein 58) (RIG-I-like receptor 1) (RLR-1) (Retinoic acid-inducible gene 1 protein) (RIG-1) (Retinoic acid-inducible gene I protein) (RIG-I)
1069	2718	MAD2-CDC20 complex	2	MAD2L1	Yes	MD2L1_HUMAN	http://www.uniprot.org/uniprot/Q13257	Q13257	Dynamic	4.65141	11.4912	Mitotic spindle assembly checkpoint protein MAD2A (HsMAD2) (Mitotic arrest deficient 2-like protein 1) (MAD2-like protein 1)
1069	2718	MAD2-CDC20 complex	2	CDC20	Yes	CDC20_HUMAN	http://www.uniprot.org/uniprot/Q12834	Q12834	Dynamic	5.25977	11.6694	Cell division cycle protein 20 homolog (p55CDC)
1070	2719	Casein kinase II-HMG1 complex	4	HMGB1	Yes	HMGB1_HUMAN	http://www.uniprot.org/uniprot/P09429	P09429	Dynamic	3.03073	13.9734	High mobility group protein B1 (High mobility group protein 1) (HMG-1)
1072	2721	HCF-1 complex	19	RBBP7	Yes	RBBP7_HUMAN	http://www.uniprot.org/uniprot/Q16576	Q16576	Dynamic	2.21197	13.7755	Histone-binding protein RBBP7 (Histone acetyltransferase type B subunit 2) (Nucleosome-remodeling factor subunit RBAP46) (Retinoblastoma-binding protein 7) (RBBP-7) (Retinoblastoma-binding protein p46)
1072	2721	HCF-1 complex	19	WDR5	Yes	WDR5_HUMAN	http://www.uniprot.org/uniprot/P61964	P61964	Dynamic	2.68515	14.084	WD repeat-containing protein 5 (BMP2-induced 3-kb gene protein)
1072	2721	HCF-1 complex	19	SAP30	Yes	SAP30_HUMAN	http://www.uniprot.org/uniprot/O75446	O75446	Dynamic	3.89602	11.0596	Histone deacetylase complex subunit SAP30 (30 kDa Sin3-associated polypeptide) (Sin3 corepressor complex subunit SAP30) (Sin3-associated polypeptide p30)
1072	2721	HCF-1 complex	19	HSPA5	Yes	GRP78_HUMAN	http://www.uniprot.org/uniprot/P11021	P11021	Dynamic	4.18144	12.0875	78 kDa glucose-regulated protein (GRP-78) (Endoplasmic reticulum lumenal Ca(2+)-binding protein grp78) (Heat shock 70 kDa protein 5) (Immunoglobulin heavy chain-binding protein) (BiP)
1077	2730	Set1B complex	6	WDR5	Yes	WDR5_HUMAN	http://www.uniprot.org/uniprot/P61964	P61964	Dynamic	2.68515	14.084	WD repeat-containing protein 5 (BMP2-induced 3-kb gene protein)
1078	2731	Set1A complex	6	WDR5	Yes	WDR5_HUMAN	http://www.uniprot.org/uniprot/P61964	P61964	Dynamic	2.68515	14.084	WD repeat-containing protein 5 (BMP2-induced 3-kb gene protein)
1080	2738	BLM complex II	6	RPA1	Yes	RFA1_HUMAN	http://www.uniprot.org/uniprot/P27694	P27694	Dynamic	2.31873	13.4932	Replication protein A 70 kDa DNA-binding subunit (RP-A p70) (Replication factor A protein 1) (RF-A protein 1) (Single-stranded DNA-binding protein)
1080	2738	BLM complex II	6	RMI1	Yes	RMI1_HUMAN	http://www.uniprot.org/uniprot/Q9H9A7	Q9H9A7	Dynamic	3.21021	10.2024	RecQ-mediated genome instability protein 1 (BLM-associated protein of 75 kDa) (BLAP75) (FAAP75)
1080	2738	BLM complex II	6	RPA3	Yes	RFA3_HUMAN	http://www.uniprot.org/uniprot/P35244	P35244	Dynamic	3.25051	12.3609	Replication protein A 14 kDa subunit (RP-A p14) (Replication factor A protein 3) (RF-A protein 3)
1080	2738	BLM complex II	6	BLM	Yes	BLM_HUMAN	http://www.uniprot.org/uniprot/P54132	P54132	Dynamic	3.89872	10.1286	Bloom syndrome protein (EC 3.6.4.12) (DNA helicase, RecQ-like type 2) (RecQ2) (RecQ protein-like 3)
1081	2739	FA complex (Fanconi anemia complex)	11	FANCB	Yes	FANCB_HUMAN	http://www.uniprot.org/uniprot/Q8NB91	Q8NB91	Dynamic	2.15995	7.41497	Fanconi anemia group B protein (Protein FACB) (Fanconi anemia-associated polypeptide of 95 kDa) (FAAP95)
1081	2739	FA complex (Fanconi anemia complex)	11	FANCA	Yes	FANCA_HUMAN	http://www.uniprot.org/uniprot/O15360	O15360	Dynamic	2.26629	9.1308	Fanconi anemia group A protein (Protein FACA)
1081	2739	FA complex (Fanconi anemia complex)	11	RPA1	Yes	RFA1_HUMAN	http://www.uniprot.org/uniprot/P27694	P27694	Dynamic	2.31873	13.4932	Replication protein A 70 kDa DNA-binding subunit (RP-A p70) (Replication factor A protein 1) (RF-A protein 1) (Single-stranded DNA-binding protein)
1081	2739	FA complex (Fanconi anemia complex)	11	FANCC	Yes	FANCC_HUMAN	http://www.uniprot.org/uniprot/Q00597	Q00597	Dynamic	2.58232	9.6885	Fanconi anemia group C protein (Protein FACC)
1081	2739	FA complex (Fanconi anemia complex)	11	FANCE	Yes	FANCE_HUMAN	http://www.uniprot.org/uniprot/Q9HB96	Q9HB96	Dynamic	3.09942	13.0338	Fanconi anemia group E protein (Protein FACE)
1081	2739	FA complex (Fanconi anemia complex)	11	RMI1	Yes	RMI1_HUMAN	http://www.uniprot.org/uniprot/Q9H9A7	Q9H9A7	Dynamic	3.21021	10.2024	RecQ-mediated genome instability protein 1 (BLM-associated protein of 75 kDa) (BLAP75) (FAAP75)
1081	2739	FA complex (Fanconi anemia complex)	11	FANCG	Yes	FANCG_HUMAN	http://www.uniprot.org/uniprot/O15287	O15287	Dynamic	3.42001	12.2587	Fanconi anemia group G protein (Protein FACG) (DNA repair protein XRCC9)
1081	2739	FA complex (Fanconi anemia complex)	11	BLM	Yes	BLM_HUMAN	http://www.uniprot.org/uniprot/P54132	P54132	Dynamic	3.89872	10.1286	Bloom syndrome protein (EC 3.6.4.12) (DNA helicase, RecQ-like type 2) (RecQ2) (RecQ protein-like 3)
1082	2743	TRAF6-MALT1 complex	2	MALT1	Yes	MALT1_HUMAN	http://www.uniprot.org/uniprot/Q9UDY8	Q9UDY8	Dynamic	2.16145	7.9177	Mucosa-associated lymphoid tissue lymphoma translocation protein 1 (EC 3.4.22.-) (MALT lymphoma-associated translocation) (Paracaspase)
1082	2743	TRAF6-MALT1 complex	2	TRAF6	Yes	TRAF6_HUMAN	http://www.uniprot.org/uniprot/Q9Y4K3	Q9Y4K3	Dynamic	2.96493	10.3083	TNF receptor-associated factor 6 (EC 6.3.2.-) (E3 ubiquitin-protein ligase TRAF6) (Interleukin-1 signal transducer) (RING finger protein 85)
1083	2744	TRAF2-MALT1 complex	2	MALT1	Yes	MALT1_HUMAN	http://www.uniprot.org/uniprot/Q9UDY8	Q9UDY8	Dynamic	2.16145	7.9177	Mucosa-associated lymphoid tissue lymphoma translocation protein 1 (EC 3.4.22.-) (MALT lymphoma-associated translocation) (Paracaspase)
1084	2745	Ubiquitin ligase complex (TRAF6, TAB2, MALT1, UEV1A, BCL10)	5	MALT1	Yes	MALT1_HUMAN	http://www.uniprot.org/uniprot/Q9UDY8	Q9UDY8	Dynamic	2.16145	7.9177	Mucosa-associated lymphoid tissue lymphoma translocation protein 1 (EC 3.4.22.-) (MALT lymphoma-associated translocation) (Paracaspase)
1084	2745	Ubiquitin ligase complex (TRAF6, TAB2, MALT1, UEV1A, BCL10)	5	BCL10	Yes	BCL10_HUMAN	http://www.uniprot.org/uniprot/O95999	O95999	Dynamic	2.93494	8.2133	B-cell lymphoma/leukemia 10 (B-cell CLL/lymphoma 10) (Bcl-10) (CARD-containing molecule enhancing NF-kappa-B) (CARD-like apoptotic protein) (hCLAP) (CED-3/ICH-1 prodomain homologous E10-like regulator) (CIPER) (Cellular homolog of vCARMEN) (cCARMEN) (Cellular-E10) (c-E10) (Mammalian CARD-containing adapter molecule E10) (mE10)
1084	2745	Ubiquitin ligase complex (TRAF6, TAB2, MALT1, UEV1A, BCL10)	5	TRAF6	Yes	TRAF6_HUMAN	http://www.uniprot.org/uniprot/Q9Y4K3	Q9Y4K3	Dynamic	2.96493	10.3083	TNF receptor-associated factor 6 (EC 6.3.2.-) (E3 ubiquitin-protein ligase TRAF6) (Interleukin-1 signal transducer) (RING finger protein 85)
1085	2749	SETDB1-containing HMTase complex	2	ATF7IP	Yes	MCAF1_HUMAN	http://www.uniprot.org/uniprot/Q6VMQ6	Q6VMQ6	Dynamic	3.71578	10.6457	Activating transcription factor 7-interacting protein 1 (ATF-interacting protein) (ATF-IP) (ATF7-interacting protein) (ATFa-associated modulator) (hAM) (MBD1-containing chromatin-associated factor 1) (P621)
1086	2752	CARMA1-BCL10-MALT1 complex	3	MALT1	Yes	MALT1_HUMAN	http://www.uniprot.org/uniprot/Q9UDY8	Q9UDY8	Dynamic	2.16145	7.9177	Mucosa-associated lymphoid tissue lymphoma translocation protein 1 (EC 3.4.22.-) (MALT lymphoma-associated translocation) (Paracaspase)
1086	2752	CARMA1-BCL10-MALT1 complex	3	CARD11	Yes	CAR11_HUMAN	http://www.uniprot.org/uniprot/Q9BXL7	Q9BXL7	Dynamic	2.73271	9.33813	Caspase recruitment domain-containing protein 11 (CARD-containing MAGUK protein 1) (Carma 1)
1086	2752	CARMA1-BCL10-MALT1 complex	3	BCL10	Yes	BCL10_HUMAN	http://www.uniprot.org/uniprot/O95999	O95999	Dynamic	2.93494	8.2133	B-cell lymphoma/leukemia 10 (B-cell CLL/lymphoma 10) (Bcl-10) (CARD-containing molecule enhancing NF-kappa-B) (CARD-like apoptotic protein) (hCLAP) (CED-3/ICH-1 prodomain homologous E10-like regulator) (CIPER) (Cellular homolog of vCARMEN) (cCARMEN) (Cellular-E10) (c-E10) (Mammalian CARD-containing adapter molecule E10) (mE10)
1087	2753	FYB-CARMA1-BCL-10-MALT1 complex	4	MALT1	Yes	MALT1_HUMAN	http://www.uniprot.org/uniprot/Q9UDY8	Q9UDY8	Dynamic	2.16145	7.9177	Mucosa-associated lymphoid tissue lymphoma translocation protein 1 (EC 3.4.22.-) (MALT lymphoma-associated translocation) (Paracaspase)
1087	2753	FYB-CARMA1-BCL-10-MALT1 complex	4	FYB	Yes	FYB_HUMAN	http://www.uniprot.org/uniprot/O15117	O15117	Dynamic	2.31017	6.46827	FYN-binding protein (Adhesion and degranulation promoting adaptor protein) (ADAP) (FYB-120/130) (p120/p130) (FYN-T-binding protein) (SLAP-130) (SLP-76-associated phosphoprotein)
1087	2753	FYB-CARMA1-BCL-10-MALT1 complex	4	CARD11	Yes	CAR11_HUMAN	http://www.uniprot.org/uniprot/Q9BXL7	Q9BXL7	Dynamic	2.73271	9.33813	Caspase recruitment domain-containing protein 11 (CARD-containing MAGUK protein 1) (Carma 1)
1087	2753	FYB-CARMA1-BCL-10-MALT1 complex	4	BCL10	Yes	BCL10_HUMAN	http://www.uniprot.org/uniprot/O95999	O95999	Dynamic	2.93494	8.2133	B-cell lymphoma/leukemia 10 (B-cell CLL/lymphoma 10) (Bcl-10) (CARD-containing molecule enhancing NF-kappa-B) (CARD-like apoptotic protein) (hCLAP) (CED-3/ICH-1 prodomain homologous E10-like regulator) (CIPER) (Cellular homolog of vCARMEN) (cCARMEN) (Cellular-E10) (c-E10) (Mammalian CARD-containing adapter molecule E10) (mE10)
1089	2755	17S U2 snRNP	33	PHF5A	Yes	PHF5A_HUMAN	http://www.uniprot.org/uniprot/Q7RTV0	Q7RTV0	Dynamic	2.01577	10.4286	PHD finger-like domain-containing protein 5A (PHD finger-like domain protein 5A) (Splicing factor 3B-associated 14 kDa protein) (SF3b14b)
1089	2755	17S U2 snRNP	33	SNRPE	Yes	RUXE_HUMAN	http://www.uniprot.org/uniprot/P62304	P62304	Dynamic	2.0941	13.0846	Small nuclear ribonucleoprotein E (snRNP-E) (Sm protein E) (Sm-E) (SmE)
1089	2755	17S U2 snRNP	33	HSPD1	Yes	CH60_HUMAN	http://www.uniprot.org/uniprot/P10809	P10809	Dynamic	2.13514	16.8007	60 kDa heat shock protein, mitochondrial (60 kDa chaperonin) (Chaperonin 60) (CPN60) (Heat shock protein 60) (HSP-60) (Hsp60) (HuCHA60) (Mitochondrial matrix protein P1) (P60 lymphocyte protein)
1089	2755	17S U2 snRNP	33	SNRPD1	Yes	SMD1_HUMAN	http://www.uniprot.org/uniprot/P62314	P62314	Dynamic	2.38612	14.8001	Small nuclear ribonucleoprotein Sm D1 (Sm-D1) (Sm-D autoantigen) (snRNP core protein D1)
1089	2755	17S U2 snRNP	33	SNRPF	Yes	RUXF_HUMAN	http://www.uniprot.org/uniprot/P62306	P62306	Dynamic	2.49263	14.7675	Small nuclear ribonucleoprotein F (snRNP-F) (Sm protein F) (Sm-F) (SmF)
1089	2755	17S U2 snRNP	33	SR140	Yes	SR140_HUMAN	http://www.uniprot.org/uniprot/O15042	O15042	Dynamic	3.22061	8.17137	U2 snRNP-associated SURP motif-containing protein (140 kDa Ser/Arg-rich domain protein) (U2-associated protein SR140)
1091	2757	SMN complex, U7 snRNA specific	7	LSM10	Yes	LSM10_HUMAN	http://www.uniprot.org/uniprot/Q969L4	Q969L4	Dynamic	2.06814	11.3722	U7 snRNA-associated Sm-like protein LSm10
1091	2757	SMN complex, U7 snRNA specific	7	SNRPE	Yes	RUXE_HUMAN	http://www.uniprot.org/uniprot/P62304	P62304	Dynamic	2.0941	13.0846	Small nuclear ribonucleoprotein E (snRNP-E) (Sm protein E) (Sm-E) (SmE)
1091	2757	SMN complex, U7 snRNA specific	7	SNRPF	Yes	RUXF_HUMAN	http://www.uniprot.org/uniprot/P62306	P62306	Dynamic	2.49263	14.7675	Small nuclear ribonucleoprotein F (snRNP-F) (Sm protein F) (Sm-F) (SmF)
1093	2759	MBD1-MCAF complex	2	ATF7IP	Yes	MCAF1_HUMAN	http://www.uniprot.org/uniprot/Q6VMQ6	Q6VMQ6	Dynamic	3.71578	10.6457	Activating transcription factor 7-interacting protein 1 (ATF-interacting protein) (ATF-IP) (ATF7-interacting protein) (ATFa-associated modulator) (hAM) (MBD1-containing chromatin-associated factor 1) (P621)
1094	2760	SMAD3-SMAD4-FOXO3 complex	3	FOXO3	Yes	FOXO3_HUMAN	http://www.uniprot.org/uniprot/O43524	O43524	Dynamic	2.27363	13.3344	Forkhead box protein O3 (AF6q21 protein) (Forkhead in rhabdomyosarcoma-like 1)
1097	2763	MBD1-Suv39h1-HP1 complex	3	SUV39H1	Yes	SUV91_HUMAN	http://www.uniprot.org/uniprot/O43463	O43463	Dynamic	2.80954	8.4437	Histone-lysine N-methyltransferase SUV39H1 (EC 2.1.1.43) (Histone H3-K9 methyltransferase 1) (H3-K9-HMTase 1) (Lysine N-methyltransferase 1A) (Position-effect variegation 3-9 homolog) (Suppressor of variegation 3-9 homolog 1) (Su(var)3-9 homolog 1)
1097	2763	MBD1-Suv39h1-HP1 complex	3	CBX5	Yes	CBX5_HUMAN	http://www.uniprot.org/uniprot/P45973	P45973	Dynamic	3.13616	10.2447	Chromobox protein homolog 5 (Antigen p25) (Heterochromatin protein 1 homolog alpha) (HP1 alpha)
1099	2766	TERF2-RAP1 complex	7	TINF2	Yes	TINF2_HUMAN	http://www.uniprot.org/uniprot/Q9BSI4	Q9BSI4	Dynamic	2.56034	13.9391	TERF1-interacting nuclear factor 2 (TRF1-interacting nuclear protein 2)
1101	2770	ITGA6-ITGB4-CD9 complex	3	CD9	Yes	CD9_HUMAN	http://www.uniprot.org/uniprot/P21926	P21926	Dynamic	2.44528	14.7847	CD9 antigen (5H9 antigen) (Cell growth-inhibiting gene 2 protein) (Leukocyte antigen MIC3) (Motility-related protein) (MRP-1) (Tetraspanin-29) (Tspan-29) (p24) (CD antigen CD9)
1102	2772	Ubiquitin E3 ligase (CRY1, SKP1A, CUL1, FBXL3)	4	CRY1	Yes	CRY1_HUMAN	http://www.uniprot.org/uniprot/Q16526	Q16526	Dynamic	2.32034	7.78617	Cryptochrome-1
1102	2772	Ubiquitin E3 ligase (CRY1, SKP1A, CUL1, FBXL3)	4	FBXL3	Yes	FBXL3_HUMAN	http://www.uniprot.org/uniprot/Q9UKT7	Q9UKT7	Dynamic	2.63475	10.6321	F-box/LRR-repeat protein 3 (F-box and leucine-rich repeat protein 3A) (F-box/LRR-repeat protein 3A)
1103	2773	Ubiquitin E3 ligase (CRY2, SKP1A, CUL1, FBXL3)	4	CRY2	Yes	CRY2_HUMAN	http://www.uniprot.org/uniprot/Q49AN0	Q49AN0	Dynamic	2.18455	10.276	Cryptochrome-2
1103	2773	Ubiquitin E3 ligase (CRY2, SKP1A, CUL1, FBXL3)	4	FBXL3	Yes	FBXL3_HUMAN	http://www.uniprot.org/uniprot/Q9UKT7	Q9UKT7	Dynamic	2.63475	10.6321	F-box/LRR-repeat protein 3 (F-box and leucine-rich repeat protein 3A) (F-box/LRR-repeat protein 3A)
1104	2774	MDC1-H2AFX-TP53BP1 complex	3	H2AFX	Yes	H2AX_HUMAN	http://www.uniprot.org/uniprot/P16104	P16104	Dynamic	2.55207	14.8985	Histone H2A.x (H2a/x)
1104	2774	MDC1-H2AFX-TP53BP1 complex	3	MDC1	Yes	MDC1_HUMAN	http://www.uniprot.org/uniprot/Q14676	Q14676	Dynamic	3.18656	8.91263	Mediator of DNA damage checkpoint protein 1 (Nuclear factor with BRCT domains 1)
1105	2775	MDC1-p53BP1-SMC1 complex	3	SMC1A	Yes	SMC1A_HUMAN	http://www.uniprot.org/uniprot/Q14683	Q14683	Dynamic	2.36362	10.6322	Structural maintenance of chromosomes protein 1A (SMC protein 1A) (SMC-1-alpha) (SMC-1A) (Sb1.8)
1105	2775	MDC1-p53BP1-SMC1 complex	3	MDC1	Yes	MDC1_HUMAN	http://www.uniprot.org/uniprot/Q14676	Q14676	Dynamic	3.18656	8.91263	Mediator of DNA damage checkpoint protein 1 (Nuclear factor with BRCT domains 1)
1106	2776	RAD50-BRCA1 complex	2	BRCA1	Yes	BRCA1_HUMAN	http://www.uniprot.org/uniprot/P38398	P38398	Dynamic	4.299	9.93177	Breast cancer type 1 susceptibility protein (EC 6.3.2.-) (RING finger protein 53)
1107	2783	BARD1-BRCA1-CSTF64 complex	3	BARD1	Yes	BARD1_HUMAN	http://www.uniprot.org/uniprot/Q99728	Q99728	Dynamic	2.56982	10.5098	BRCA1-associated RING domain protein 1 (BARD-1) (EC 6.3.2.-)
1107	2783	BARD1-BRCA1-CSTF64 complex	3	BRCA1	Yes	BRCA1_HUMAN	http://www.uniprot.org/uniprot/P38398	P38398	Dynamic	4.299	9.93177	Breast cancer type 1 susceptibility protein (EC 6.3.2.-) (RING finger protein 53)
1108	2786	BRCA1 A complex	4	BARD1	Yes	BARD1_HUMAN	http://www.uniprot.org/uniprot/Q99728	Q99728	Dynamic	2.56982	10.5098	BRCA1-associated RING domain protein 1 (BARD-1) (EC 6.3.2.-)
1108	2786	BRCA1 A complex	4	FAM175A	Yes	F175A_HUMAN	http://www.uniprot.org/uniprot/Q6UWZ7	Q6UWZ7	Dynamic	2.7441	7.86953	BRCA1-A complex subunit Abraxas (Coiled-coil domain-containing protein 98) (Protein FAM175A)
1108	2786	BRCA1 A complex	4	BRCA1	Yes	BRCA1_HUMAN	http://www.uniprot.org/uniprot/P38398	P38398	Dynamic	4.299	9.93177	Breast cancer type 1 susceptibility protein (EC 6.3.2.-) (RING finger protein 53)
1109	2787	BRCA1 C complex	4	BARD1	Yes	BARD1_HUMAN	http://www.uniprot.org/uniprot/Q99728	Q99728	Dynamic	2.56982	10.5098	BRCA1-associated RING domain protein 1 (BARD-1) (EC 6.3.2.-)
1109	2787	BRCA1 C complex	4	RBBP8	Yes	COM1_HUMAN	http://www.uniprot.org/uniprot/Q99708	Q99708	Dynamic	3.02723	11.7298	DNA endonuclease RBBP8 (EC 3.1.-.-) (CtBP-interacting protein) (CtIP) (Retinoblastoma-binding protein 8) (RBBP-8) (Retinoblastoma-interacting protein and myosin-like) (RIM) (Sporulation in the absence of SPO11 protein 2 homolog) (SAE2)
1109	2787	BRCA1 C complex	4	BRCA1	Yes	BRCA1_HUMAN	http://www.uniprot.org/uniprot/P38398	P38398	Dynamic	4.299	9.93177	Breast cancer type 1 susceptibility protein (EC 6.3.2.-) (RING finger protein 53)
1110	2788	BRCA1 B complex	3	BARD1	Yes	BARD1_HUMAN	http://www.uniprot.org/uniprot/Q99728	Q99728	Dynamic	2.56982	10.5098	BRCA1-associated RING domain protein 1 (BARD-1) (EC 6.3.2.-)
1110	2788	BRCA1 B complex	3	BRCA1	Yes	BRCA1_HUMAN	http://www.uniprot.org/uniprot/P38398	P38398	Dynamic	4.299	9.93177	Breast cancer type 1 susceptibility protein (EC 6.3.2.-) (RING finger protein 53)
1112	2790	ETS2-ETS1 complex	2	ETS2	Yes	ETS2_HUMAN	http://www.uniprot.org/uniprot/P15036	P15036	Dynamic	4.69676	10.832	Protein C-ets-2
1112	2790	ETS2-ETS1 complex	2	ETS1	Yes	ETS1_HUMAN	http://www.uniprot.org/uniprot/P14921	P14921	Dynamic	6.07128	9.50223	Protein C-ets-1 (p54)
1113	2797	PCNA-CHL12-RFC2-5 complex	6	RFC3	Yes	RFC3_HUMAN	http://www.uniprot.org/uniprot/P40938	P40938	Dynamic	3.16382	8.97343	Replication factor C subunit 3 (Activator 1 38 kDa subunit) (A1 38 kDa subunit) (Activator 1 subunit 3) (Replication factor C 38 kDa subunit) (RF-C 38 kDa subunit) (RFC38)
1113	2797	PCNA-CHL12-RFC2-5 complex	6	RFC2	Yes	RFC2_HUMAN	http://www.uniprot.org/uniprot/P35250	P35250	Dynamic	3.24676	10.7987	Replication factor C subunit 2 (Activator 1 40 kDa subunit) (A1 40 kDa subunit) (Activator 1 subunit 2) (Replication factor C 40 kDa subunit) (RF-C 40 kDa subunit) (RFC40)
1113	2797	PCNA-CHL12-RFC2-5 complex	6	CHTF18	Yes	CTF18_HUMAN	http://www.uniprot.org/uniprot/Q8WVB6	Q8WVB6	Dynamic	3.42713	12.307	Chromosome transmission fidelity protein 18 homolog (hCTF18) (CHL12)
1113	2797	PCNA-CHL12-RFC2-5 complex	6	RFC5	Yes	RFC5_HUMAN	http://www.uniprot.org/uniprot/P40937	P40937	Dynamic	3.80176	11.1747	Replication factor C subunit 5 (Activator 1 36 kDa subunit) (A1 36 kDa subunit) (Activator 1 subunit 5) (Replication factor C 36 kDa subunit) (RF-C 36 kDa subunit) (RFC36)
1113	2797	PCNA-CHL12-RFC2-5 complex	6	RFC4	Yes	RFC4_HUMAN	http://www.uniprot.org/uniprot/P35249	P35249	Dynamic	3.99077	11.7916	Replication factor C subunit 4 (Activator 1 37 kDa subunit) (A1 37 kDa subunit) (Activator 1 subunit 4) (Replication factor C 37 kDa subunit) (RF-C 37 kDa subunit) (RFC37)
1113	2797	PCNA-CHL12-RFC2-5 complex	6	PCNA	Yes	PCNA_HUMAN	http://www.uniprot.org/uniprot/P12004	P12004	Dynamic	5.06654	13.1179	Proliferating cell nuclear antigen (PCNA) (Cyclin)
1114	2798	MMP-2-claudin-1 complex	2	CLDN1	Yes	CLD1_HUMAN	http://www.uniprot.org/uniprot/O95832	O95832	Dynamic	19.5081	12.876	Claudin-1 (Senescence-associated epithelial membrane protein)
1115	2799	RFC complex	5	RFC3	Yes	RFC3_HUMAN	http://www.uniprot.org/uniprot/P40938	P40938	Dynamic	3.16382	8.97343	Replication factor C subunit 3 (Activator 1 38 kDa subunit) (A1 38 kDa subunit) (Activator 1 subunit 3) (Replication factor C 38 kDa subunit) (RF-C 38 kDa subunit) (RFC38)
1115	2799	RFC complex	5	RFC2	Yes	RFC2_HUMAN	http://www.uniprot.org/uniprot/P35250	P35250	Dynamic	3.24676	10.7987	Replication factor C subunit 2 (Activator 1 40 kDa subunit) (A1 40 kDa subunit) (Activator 1 subunit 2) (Replication factor C 40 kDa subunit) (RF-C 40 kDa subunit) (RFC40)
1115	2799	RFC complex	5	RFC5	Yes	RFC5_HUMAN	http://www.uniprot.org/uniprot/P40937	P40937	Dynamic	3.80176	11.1747	Replication factor C subunit 5 (Activator 1 36 kDa subunit) (A1 36 kDa subunit) (Activator 1 subunit 5) (Replication factor C 36 kDa subunit) (RF-C 36 kDa subunit) (RFC36)
1115	2799	RFC complex	5	RFC4	Yes	RFC4_HUMAN	http://www.uniprot.org/uniprot/P35249	P35249	Dynamic	3.99077	11.7916	Replication factor C subunit 4 (Activator 1 37 kDa subunit) (A1 37 kDa subunit) (Activator 1 subunit 4) (Replication factor C 37 kDa subunit) (RF-C 37 kDa subunit) (RFC37)
1116	2801	OCT4-SOX2 DNA-protein complex	2	SOX2	Yes	SOX2_HUMAN	http://www.uniprot.org/uniprot/P48431	P48431	Dynamic	2.03214	7.03463	Transcription factor SOX-2
1116	2801	OCT4-SOX2 DNA-protein complex	2	POU5F1	Yes	PO5F1_HUMAN	http://www.uniprot.org/uniprot/Q01860	Q01860	Dynamic	2.18001	9.58903	POU domain, class 5, transcription factor 1 (Octamer-binding protein 3) (Oct-3) (Octamer-binding protein 4) (Oct-4) (Octamer-binding transcription factor 3) (OTF-3)
1117	2802	OCT1-SOX2 DNA-protein complex	2	SOX2	Yes	SOX2_HUMAN	http://www.uniprot.org/uniprot/P48431	P48431	Dynamic	2.03214	7.03463	Transcription factor SOX-2
1118	2803	PAX6-SOX2 DNA-protein complex	2	SOX2	Yes	SOX2_HUMAN	http://www.uniprot.org/uniprot/P48431	P48431	Dynamic	2.03214	7.03463	Transcription factor SOX-2
1119	2808	RAD9-RAD1-HUS1-APE1 complex	4	APEX1	Yes	APEX1_HUMAN	http://www.uniprot.org/uniprot/P27695	P27695	Dynamic	2.14652	10.8289	DNA-(apurinic or apyrimidinic site) lyase (EC 3.1.-.-) (EC 4.2.99.18) (APEX nuclease) (APEN) (Apurinic-apyrimidinic endonuclease 1) (AP endonuclease 1) (APE-1) (REF-1) (Redox factor-1) [Cleaved into: DNA-(apurinic or apyrimidinic site) lyase, mitochondrial]
1119	2808	RAD9-RAD1-HUS1-APE1 complex	4	RAD9A	Yes	RAD9A_HUMAN	http://www.uniprot.org/uniprot/Q99638	Q99638	Dynamic	2.18001	9.77743	Cell cycle checkpoint control protein RAD9A (hRAD9) (EC 3.1.11.2) (DNA repair exonuclease rad9 homolog A)
1120	2809	9-1-1 complex	3	RAD9A	Yes	RAD9A_HUMAN	http://www.uniprot.org/uniprot/Q99638	Q99638	Dynamic	2.18001	9.77743	Cell cycle checkpoint control protein RAD9A (hRAD9) (EC 3.1.11.2) (DNA repair exonuclease rad9 homolog A)
1121	2811	BRCA1-cABL complex	2	BRCA1	Yes	BRCA1_HUMAN	http://www.uniprot.org/uniprot/P38398	P38398	Dynamic	4.299	9.93177	Breast cancer type 1 susceptibility protein (EC 6.3.2.-) (RING finger protein 53)
1123	2813	BRCA1-SMAD3 complex	2	BRCA1	Yes	BRCA1_HUMAN	http://www.uniprot.org/uniprot/P38398	P38398	Dynamic	4.299	9.93177	Breast cancer type 1 susceptibility protein (EC 6.3.2.-) (RING finger protein 53)
1124	2814	BRCA1-HDAC1-HDAC2 complex	3	BRCA1	Yes	BRCA1_HUMAN	http://www.uniprot.org/uniprot/P38398	P38398	Dynamic	4.299	9.93177	Breast cancer type 1 susceptibility protein (EC 6.3.2.-) (RING finger protein 53)
1125	2815	BRCA1-BARD1-BACH1-DNA damage complex II	8	BARD1	Yes	BARD1_HUMAN	http://www.uniprot.org/uniprot/Q99728	Q99728	Dynamic	2.56982	10.5098	BRCA1-associated RING domain protein 1 (BARD-1) (EC 6.3.2.-)
1125	2815	BRCA1-BARD1-BACH1-DNA damage complex II	8	RBBP8	Yes	COM1_HUMAN	http://www.uniprot.org/uniprot/Q99708	Q99708	Dynamic	3.02723	11.7298	DNA endonuclease RBBP8 (EC 3.1.-.-) (CtBP-interacting protein) (CtIP) (Retinoblastoma-binding protein 8) (RBBP-8) (Retinoblastoma-interacting protein and myosin-like) (RIM) (Sporulation in the absence of SPO11 protein 2 homolog) (SAE2)
1125	2815	BRCA1-BARD1-BACH1-DNA damage complex II	8	BRCA1	Yes	BRCA1_HUMAN	http://www.uniprot.org/uniprot/P38398	P38398	Dynamic	4.299	9.93177	Breast cancer type 1 susceptibility protein (EC 6.3.2.-) (RING finger protein 53)
1127	2817	BRCA1-BARD1-BACH1-DNA damage complex I	6	BARD1	Yes	BARD1_HUMAN	http://www.uniprot.org/uniprot/Q99728	Q99728	Dynamic	2.56982	10.5098	BRCA1-associated RING domain protein 1 (BARD-1) (EC 6.3.2.-)
1127	2817	BRCA1-BARD1-BACH1-DNA damage complex I	6	MLH1	Yes	MLH1_HUMAN	http://www.uniprot.org/uniprot/P40692	P40692	Dynamic	3.35427	13.0661	DNA mismatch repair protein Mlh1 (MutL protein homolog 1)
1127	2817	BRCA1-BARD1-BACH1-DNA damage complex I	6	BRCA1	Yes	BRCA1_HUMAN	http://www.uniprot.org/uniprot/P38398	P38398	Dynamic	4.299	9.93177	Breast cancer type 1 susceptibility protein (EC 6.3.2.-) (RING finger protein 53)
1127	2817	BRCA1-BARD1-BACH1-DNA damage complex I	6	MSH6	Yes	MSH6_HUMAN	http://www.uniprot.org/uniprot/P52701	P52701	Dynamic	4.44443	12.9854	DNA mismatch repair protein Msh6 (hMSH6) (G/T mismatch-binding protein) (GTBP) (GTMBP) (MutS-alpha 160 kDa subunit) (p160)
1128	2818	BRCA1-BARD1-BRCA2-DNA damage complex III	3	BARD1	Yes	BARD1_HUMAN	http://www.uniprot.org/uniprot/Q99728	Q99728	Dynamic	2.56982	10.5098	BRCA1-associated RING domain protein 1 (BARD-1) (EC 6.3.2.-)
1128	2818	BRCA1-BARD1-BRCA2-DNA damage complex III	3	BRCA1	Yes	BRCA1_HUMAN	http://www.uniprot.org/uniprot/P38398	P38398	Dynamic	4.299	9.93177	Breast cancer type 1 susceptibility protein (EC 6.3.2.-) (RING finger protein 53)
1129	2819	BRCA1-CtIP-CtBP complex	3	RBBP8	Yes	COM1_HUMAN	http://www.uniprot.org/uniprot/Q99708	Q99708	Dynamic	3.02723	11.7298	DNA endonuclease RBBP8 (EC 3.1.-.-) (CtBP-interacting protein) (CtIP) (Retinoblastoma-binding protein 8) (RBBP-8) (Retinoblastoma-interacting protein and myosin-like) (RIM) (Sporulation in the absence of SPO11 protein 2 homolog) (SAE2)
1129	2819	BRCA1-CtIP-CtBP complex	3	BRCA1	Yes	BRCA1_HUMAN	http://www.uniprot.org/uniprot/P38398	P38398	Dynamic	4.299	9.93177	Breast cancer type 1 susceptibility protein (EC 6.3.2.-) (RING finger protein 53)
1130	2820	BRCA1-VCP complex	2	BRCA1	Yes	BRCA1_HUMAN	http://www.uniprot.org/uniprot/P38398	P38398	Dynamic	4.299	9.93177	Breast cancer type 1 susceptibility protein (EC 6.3.2.-) (RING finger protein 53)
1131	2821	hSIR2-p53 complex	2	TP53	Yes	P53_HUMAN	http://www.uniprot.org/uniprot/P04637	P04637	Dynamic	2.13268	7.82853	Cellular tumor antigen p53 (Antigen NY-CO-13) (Phosphoprotein p53) (Tumor suppressor p53)
1132	2822	BRCA1-BARD1-UbcH5c complex	3	BARD1	Yes	BARD1_HUMAN	http://www.uniprot.org/uniprot/Q99728	Q99728	Dynamic	2.56982	10.5098	BRCA1-associated RING domain protein 1 (BARD-1) (EC 6.3.2.-)
1132	2822	BRCA1-BARD1-UbcH5c complex	3	BRCA1	Yes	BRCA1_HUMAN	http://www.uniprot.org/uniprot/P38398	P38398	Dynamic	4.299	9.93177	Breast cancer type 1 susceptibility protein (EC 6.3.2.-) (RING finger protein 53)
1133	2823	BRCA1-BARD1-UbcH7c complex	3	BARD1	Yes	BARD1_HUMAN	http://www.uniprot.org/uniprot/Q99728	Q99728	Dynamic	2.56982	10.5098	BRCA1-associated RING domain protein 1 (BARD-1) (EC 6.3.2.-)
1133	2823	BRCA1-BARD1-UbcH7c complex	3	BRCA1	Yes	BRCA1_HUMAN	http://www.uniprot.org/uniprot/P38398	P38398	Dynamic	4.299	9.93177	Breast cancer type 1 susceptibility protein (EC 6.3.2.-) (RING finger protein 53)
1134	2824	BRCA1-RAD51 complex	2	RAD51	Yes	RAD51_HUMAN	http://www.uniprot.org/uniprot/Q06609	Q06609	Dynamic	2.84876	12.1021	DNA repair protein RAD51 homolog 1 (HsRAD51) (hRAD51) (RAD51 homolog A)
1134	2824	BRCA1-RAD51 complex	2	BRCA1	Yes	BRCA1_HUMAN	http://www.uniprot.org/uniprot/P38398	P38398	Dynamic	4.299	9.93177	Breast cancer type 1 susceptibility protein (EC 6.3.2.-) (RING finger protein 53)
1135	2825	BRCA1-RNA polymerase II complex	26	POLR2G	Yes	RPB7_HUMAN	http://www.uniprot.org/uniprot/P62487	P62487	Dynamic	2.00787	13.3556	DNA-directed RNA polymerase II subunit RPB7 (RNA polymerase II subunit B7) (DNA-directed RNA polymerase II subunit G) (RNA polymerase II 19 kDa subunit) (RPB19)
1135	2825	BRCA1-RNA polymerase II complex	26	BRCA1	Yes	BRCA1_HUMAN	http://www.uniprot.org/uniprot/P38398	P38398	Dynamic	4.299	9.93177	Breast cancer type 1 susceptibility protein (EC 6.3.2.-) (RING finger protein 53)
1136	2826	ITGB3-ITGAV-VTN complex	3	ITGAV	Yes	ITAV_HUMAN	http://www.uniprot.org/uniprot/P06756	P06756	Dynamic	2.17096	12.8445	Integrin alpha-V (Vitronectin receptor subunit alpha) (CD antigen CD51) [Cleaved into: Integrin alpha-V heavy chain; Integrin alpha-V light chain]
1137	2829	RSmad complex	10	SMARCC2	Yes	SMRC2_HUMAN	http://www.uniprot.org/uniprot/Q8TAQ2	Q8TAQ2	Dynamic	2.04769	13.4271	SWI/SNF complex subunit SMARCC2 (BRG1-associated factor 170) (BAF170) (SWI/SNF complex 170 kDa subunit) (SWI/SNF-related matrix-associated actin-dependent regulator of chromatin subfamily C member 2)
1139	2833	SRm160-SRm300 complex	2	SRRM1	Yes	SRRM1_HUMAN	http://www.uniprot.org/uniprot/Q8IYB3	Q8IYB3	Dynamic	2.13465	12.6275	Serine/arginine repetitive matrix protein 1 (SR-related nuclear matrix protein of 160 kDa) (SRm160) (Ser/Arg-related nuclear matrix protein)
1143	2842	DAXX-Axin-p53-HIPK2 complex	4	TP53	Yes	P53_HUMAN	http://www.uniprot.org/uniprot/P04637	P04637	Dynamic	2.13268	7.82853	Cellular tumor antigen p53 (Antigen NY-CO-13) (Phosphoprotein p53) (Tumor suppressor p53)
1143	2842	DAXX-Axin-p53-HIPK2 complex	4	HIPK2	Yes	HIPK2_HUMAN	http://www.uniprot.org/uniprot/Q9H2X6	Q9H2X6	Dynamic	2.28047	8.33217	Homeodomain-interacting protein kinase 2 (hHIPk2) (EC 2.7.11.1)
1145	2846	ITGAV-ITGB3-THBS1 complex	3	ITGAV	Yes	ITAV_HUMAN	http://www.uniprot.org/uniprot/P06756	P06756	Dynamic	2.17096	12.8445	Integrin alpha-V (Vitronectin receptor subunit alpha) (CD antigen CD51) [Cleaved into: Integrin alpha-V heavy chain; Integrin alpha-V light chain]
1145	2846	ITGAV-ITGB3-THBS1 complex	3	THBS1	Yes	TSP1_HUMAN	http://www.uniprot.org/uniprot/P07996	P07996	Dynamic	4.01296	14.3024	Thrombospondin-1
1146	2847	ING4 complex (ING4, MYST2, C1orf149, PHF15)	4	PHF15	Yes	JADE2_HUMAN	http://www.uniprot.org/uniprot/Q9NQC1	Q9NQC1	Dynamic	3.90683	8.47643	Protein Jade-2 (PHD finger protein 15)
1149	2850	ITGA5-ITGB1-FN-1-NOV complex	4	ITGA5	Yes	ITA5_HUMAN	http://www.uniprot.org/uniprot/P08648	P08648	Dynamic	2.13564	9.91283	Integrin alpha-5 (CD49 antigen-like family member E) (Fibronectin receptor subunit alpha) (Integrin alpha-F) (VLA-5) (CD antigen CD49e) [Cleaved into: Integrin alpha-5 heavy chain; Integrin alpha-5 light chain]
1149	2850	ITGA5-ITGB1-FN-1-NOV complex	4	FN1	Yes	FINC_HUMAN	http://www.uniprot.org/uniprot/P02751	P02751	Dynamic	2.25584	9.32843	Fibronectin (FN) (Cold-insoluble globulin) (CIG) [Cleaved into: Anastellin; Ugl-Y1; Ugl-Y2; Ugl-Y3]
1150	2851	ING2 complex	12	BRMS1L	Yes	BRM1L_HUMAN	http://www.uniprot.org/uniprot/Q5PSV4	Q5PSV4	Dynamic	2.18253	8.386	Breast cancer metastasis-suppressor 1-like protein (BRMS1-homolog protein p40) (BRMS1-like protein p40)
1150	2851	ING2 complex	12	RBBP7	Yes	RBBP7_HUMAN	http://www.uniprot.org/uniprot/Q16576	Q16576	Dynamic	2.21197	13.7755	Histone-binding protein RBBP7 (Histone acetyltransferase type B subunit 2) (Nucleosome-remodeling factor subunit RBAP46) (Retinoblastoma-binding protein 7) (RBBP-7) (Retinoblastoma-binding protein p46)
1150	2851	ING2 complex	12	SAP30	Yes	SAP30_HUMAN	http://www.uniprot.org/uniprot/O75446	O75446	Dynamic	3.89602	11.0596	Histone deacetylase complex subunit SAP30 (30 kDa Sin3-associated polypeptide) (Sin3 corepressor complex subunit SAP30) (Sin3-associated polypeptide p30)
1151	2853	ITGA5-ITGB1-CAL4A3 complex	3	ITGA5	Yes	ITA5_HUMAN	http://www.uniprot.org/uniprot/P08648	P08648	Dynamic	2.13564	9.91283	Integrin alpha-5 (CD49 antigen-like family member E) (Fibronectin receptor subunit alpha) (Integrin alpha-F) (VLA-5) (CD antigen CD49e) [Cleaved into: Integrin alpha-5 heavy chain; Integrin alpha-5 light chain]
1151	2853	ITGA5-ITGB1-CAL4A3 complex	3	COL18A1	Yes	COIA1_HUMAN	http://www.uniprot.org/uniprot/P39060	P39060	Dynamic	3.92312	14.3079	Collagen alpha-1(XVIII) chain [Cleaved into: Endostatin]
1152	2858	HBO1 complex	7	PHF15	Yes	JADE2_HUMAN	http://www.uniprot.org/uniprot/Q9NQC1	Q9NQC1	Dynamic	3.90683	8.47643	Protein Jade-2 (PHD finger protein 15)
1153	2859	ING5 complex	11	PHF15	Yes	JADE2_HUMAN	http://www.uniprot.org/uniprot/Q9NQC1	Q9NQC1	Dynamic	3.90683	8.47643	Protein Jade-2 (PHD finger protein 15)
1155	2863	Serine-palmitoyltransferase (SPT) complex	3	SPTLC3	Yes	SPTC3_HUMAN	http://www.uniprot.org/uniprot/Q9NUV7	Q9NUV7	Dynamic	4.70763	8.66293	Serine palmitoyltransferase 3 (EC 2.3.1.50) (Long chain base biosynthesis protein 2b) (LCB2b) (Long chain base biosynthesis protein 3) (LCB 3) (Serine-palmitoyl-CoA transferase 3) (SPT 3)
1156	2872	ITGA2b-ITGB3-CD9-GP1b-CD47 complex	6	CD9	Yes	CD9_HUMAN	http://www.uniprot.org/uniprot/P21926	P21926	Dynamic	2.44528	14.7847	CD9 antigen (5H9 antigen) (Cell growth-inhibiting gene 2 protein) (Leukocyte antigen MIC3) (Motility-related protein) (MRP-1) (Tetraspanin-29) (Tspan-29) (p24) (CD antigen CD9)
1157	2877	BRD4-P-TEFb complex	3	BRD4	Yes	BRD4_HUMAN	http://www.uniprot.org/uniprot/O60885	O60885	Dynamic	2.8435	11.7083	Bromodomain-containing protein 4 (Protein HUNK1)
1158	2878	P-TEFb-7SKRNA-HEXIM1 complex	3	HEXIM1	Yes	HEXI1_HUMAN	http://www.uniprot.org/uniprot/O94992	O94992	Dynamic	2.88652	9.48337	Protein HEXIM1 (Cardiac lineage protein 1) (Estrogen down-regulated gene 1 protein) (Hexamethylene bis-acetamide-inducible protein 1) (Menage a quatre protein 1)
1159	2880	SCF subcomplex (WEE1, SKP2, BTRC)	3	WEE1	Yes	WEE1_HUMAN	http://www.uniprot.org/uniprot/P30291	P30291	Dynamic	2.49263	9.8634	Wee1-like protein kinase (WEE1hu) (EC 2.7.10.2) (Wee1A kinase)
1159	2880	SCF subcomplex (WEE1, SKP2, BTRC)	3	SKP2	Yes	SKP2_HUMAN	http://www.uniprot.org/uniprot/Q13309	Q13309	Dynamic	6.7194	8.5287	S-phase kinase-associated protein 2 (Cyclin-A/CDK2-associated protein p45) (F-box protein Skp2) (F-box/LRR-repeat protein 1) (p45skp2)
1163	2885	ITGAV-ITGB1-SPP1 complex	3	ITGAV	Yes	ITAV_HUMAN	http://www.uniprot.org/uniprot/P06756	P06756	Dynamic	2.17096	12.8445	Integrin alpha-V (Vitronectin receptor subunit alpha) (CD antigen CD51) [Cleaved into: Integrin alpha-V heavy chain; Integrin alpha-V light chain]
1172	2909	PLC-gamma-2-Syk-LAT-FcR-gamma complex	4	PLCG2	Yes	PLCG2_HUMAN	http://www.uniprot.org/uniprot/P16885	P16885	Dynamic	2.32034	8.15333	1-phosphatidylinositol 4,5-bisphosphate phosphodiesterase gamma-2 (EC 3.1.4.11) (Phosphoinositide phospholipase C-gamma-2) (Phospholipase C-IV) (PLC-IV) (Phospholipase C-gamma-2) (PLC-gamma-2)
1173	2910	PLC-gamma-2-Lyn-FcR-gamma complex	3	LYN	Yes	LYN_HUMAN	http://www.uniprot.org/uniprot/P07948	P07948	Dynamic	2.05623	11.3014	Tyrosine-protein kinase Lyn (EC 2.7.10.2) (Lck/Yes-related novel protein tyrosine kinase) (V-yes-1 Yamaguchi sarcoma viral related oncogene homolog) (p53Lyn) (p56Lyn)
1173	2910	PLC-gamma-2-Lyn-FcR-gamma complex	3	PLCG2	Yes	PLCG2_HUMAN	http://www.uniprot.org/uniprot/P16885	P16885	Dynamic	2.32034	8.15333	1-phosphatidylinositol 4,5-bisphosphate phosphodiesterase gamma-2 (EC 3.1.4.11) (Phosphoinositide phospholipase C-gamma-2) (Phospholipase C-IV) (PLC-IV) (Phospholipase C-gamma-2) (PLC-gamma-2)
1176	2913	PLC-gamma-2-LAT complex	2	PLCG2	Yes	PLCG2_HUMAN	http://www.uniprot.org/uniprot/P16885	P16885	Dynamic	2.32034	8.15333	1-phosphatidylinositol 4,5-bisphosphate phosphodiesterase gamma-2 (EC 3.1.4.11) (Phosphoinositide phospholipase C-gamma-2) (Phospholipase C-IV) (PLC-IV) (Phospholipase C-gamma-2) (PLC-gamma-2)
1179	2922	LAT-PLC-gamma-1-p85-GRB2-SOS signaling complex, C305 activated	5	PIK3R1	Yes	P85A_HUMAN	http://www.uniprot.org/uniprot/P27986	P27986	Dynamic	2.29104	8.82077	Phosphatidylinositol 3-kinase regulatory subunit alpha (PI3-kinase regulatory subunit alpha) (PI3K regulatory subunit alpha) (PtdIns-3-kinase regulatory subunit alpha) (Phosphatidylinositol 3-kinase 85 kDa regulatory subunit alpha) (PI3-kinase subunit p85-alpha) (PtdIns-3-kinase regulatory subunit p85-alpha)
1180	2923	SHARP-CtBP1-CtIP complex	3	RBBP8	Yes	COM1_HUMAN	http://www.uniprot.org/uniprot/Q99708	Q99708	Dynamic	3.02723	11.7298	DNA endonuclease RBBP8 (EC 3.1.-.-) (CtBP-interacting protein) (CtIP) (Retinoblastoma-binding protein 8) (RBBP-8) (Retinoblastoma-interacting protein and myosin-like) (RIM) (Sporulation in the absence of SPO11 protein 2 homolog) (SAE2)
1181	2930	SHARP-CtIP-RBP-Jkappa complex	3	RBBP8	Yes	COM1_HUMAN	http://www.uniprot.org/uniprot/Q99708	Q99708	Dynamic	3.02723	11.7298	DNA endonuclease RBBP8 (EC 3.1.-.-) (CtBP-interacting protein) (CtIP) (Retinoblastoma-binding protein 8) (RBBP-8) (Retinoblastoma-interacting protein and myosin-like) (RIM) (Sporulation in the absence of SPO11 protein 2 homolog) (SAE2)
1182	2931	SHARP-CtBP1-CtIP-RBP-Jkappa corepressor complex	4	RBBP8	Yes	COM1_HUMAN	http://www.uniprot.org/uniprot/Q99708	Q99708	Dynamic	3.02723	11.7298	DNA endonuclease RBBP8 (EC 3.1.-.-) (CtBP-interacting protein) (CtIP) (Retinoblastoma-binding protein 8) (RBBP-8) (Retinoblastoma-interacting protein and myosin-like) (RIM) (Sporulation in the absence of SPO11 protein 2 homolog) (SAE2)
1183	2936	Ecsit complex (ECSIT, MT-CO2, GAPDH, TRAF6, NDUFAF1)	5	TRAF6	Yes	TRAF6_HUMAN	http://www.uniprot.org/uniprot/Q9Y4K3	Q9Y4K3	Dynamic	2.96493	10.3083	TNF receptor-associated factor 6 (EC 6.3.2.-) (E3 ubiquitin-protein ligase TRAF6) (Interleukin-1 signal transducer) (RING finger protein 85)
1186	2939	Ecsit complex (ECSIT, MT-CO2, NDUFA1, MT-ND1, TRAF6, NDUFAF1)	6	TRAF6	Yes	TRAF6_HUMAN	http://www.uniprot.org/uniprot/Q9Y4K3	Q9Y4K3	Dynamic	2.96493	10.3083	TNF receptor-associated factor 6 (EC 6.3.2.-) (E3 ubiquitin-protein ligase TRAF6) (Interleukin-1 signal transducer) (RING finger protein 85)
1189	2944	Notch1-p56lck-PI3K complex	3	PIK3R1	Yes	P85A_HUMAN	http://www.uniprot.org/uniprot/P27986	P27986	Dynamic	2.29104	8.82077	Phosphatidylinositol 3-kinase regulatory subunit alpha (PI3-kinase regulatory subunit alpha) (PI3K regulatory subunit alpha) (PtdIns-3-kinase regulatory subunit alpha) (Phosphatidylinositol 3-kinase 85 kDa regulatory subunit alpha) (PI3-kinase subunit p85-alpha) (PtdIns-3-kinase regulatory subunit p85-alpha)
1190	2945	RBP-Jkappa-RING1-KyoT2 complex	3	FHL1	Yes	FHL1_HUMAN	http://www.uniprot.org/uniprot/Q13642	Q13642	Dynamic	2.47312	11.75	Four and a half LIM domains protein 1 (FHL-1) (Skeletal muscle LIM-protein 1) (SLIM) (SLIM-1)
1198	2961	SLP-76-PLC-gamma-1-VAV complex, alpha-TCR stimulated	3	VAV1	Yes	VAV_HUMAN	http://www.uniprot.org/uniprot/P15498	P15498	Dynamic	2.79594	7.41333	Proto-oncogene vav
1201	2966	NuMA-LGN-G-alpha-i-1 complex	3	NUMA1	Yes	NUMA1_HUMAN	http://www.uniprot.org/uniprot/Q14980	Q14980	Dynamic	2.0758	10.3452	Nuclear mitotic apparatus protein 1 (NuMA protein) (SP-H antigen)
1201	2966	NuMA-LGN-G-alpha-i-1 complex	3	GPSM2	Yes	GPSM2_HUMAN	http://www.uniprot.org/uniprot/P81274	P81274	Dynamic	4.94853	10.6352	G-protein-signaling modulator 2 (Mosaic protein LGN)
1204	2971	ITGA9-ITGB1-VEGFC complex	3	VEGFC	Yes	VEGFC_HUMAN	http://www.uniprot.org/uniprot/P49767	P49767	Dynamic	4.31691	13.6346	Vascular endothelial growth factor C (VEGF-C) (Flt4 ligand) (Flt4-L) (Vascular endothelial growth factor-related protein) (VRP)
1205	2972	ITGA9-ITGB1-VEGFA complex	3	VEGFA	Yes	VEGFA_HUMAN	http://www.uniprot.org/uniprot/P15692	P15692	Dynamic	8.57023	9.7335	Vascular endothelial growth factor A (VEGF-A) (Vascular permeability factor) (VPF)
1206	2975	SMAD3-E2F4/5-p107-DP1 complex	5	E2F5	Yes	E2F5_HUMAN	http://www.uniprot.org/uniprot/Q15329	Q15329	Dynamic	2.06337	7.9997	Transcription factor E2F5 (E2F-5)
1206	2975	SMAD3-E2F4/5-p107-DP1 complex	5	RBL1	Yes	RBL1_HUMAN	http://www.uniprot.org/uniprot/P28749	P28749	Dynamic	2.26158	8.38367	Retinoblastoma-like protein 1 (107 kDa retinoblastoma-associated protein) (p107) (pRb1)
1207	2989	ITGA9-ITGB1-ADAM8 complex	3	ADAM8	Yes	ADAM8_HUMAN	http://www.uniprot.org/uniprot/P78325	P78325	Dynamic	5.08765	17.2976	Disintegrin and metalloproteinase domain-containing protein 8 (ADAM 8) (EC 3.4.24.-) (Cell surface antigen MS2) (CD antigen CD156a)
1209	2992	SMAD7-SMURF2 complex	2	SMAD7	Yes	SMAD7_HUMAN	http://www.uniprot.org/uniprot/O15105	O15105	Dynamic	3.45975	9.38813	Mothers against decapentaplegic homolog 7 (MAD homolog 7) (Mothers against DPP homolog 7) (Mothers against decapentaplegic homolog 8) (MAD homolog 8) (Mothers against DPP homolog 8) (SMAD family member 7) (SMAD 7) (Smad7) (hSMAD7)
1210	2998	Axin-PP2A A-PP2A C-GSK3-beta-beta-catenin complex	4	GSK3B	Yes	GSK3B_HUMAN	http://www.uniprot.org/uniprot/P49841	P49841	Dynamic	2.5562	11.8408	Glycogen synthase kinase-3 beta (GSK-3 beta) (EC 2.7.11.26) (Serine/threonine-protein kinase GSK3B) (EC 2.7.11.1)
1212	3008	60S APC containing complex	7	TUBG1	Yes	TBG1_HUMAN	http://www.uniprot.org/uniprot/P23258	P23258	Dynamic	2.22633	14.5998	Tubulin gamma-1 chain (Gamma-1-tubulin) (Gamma-tubulin complex component 1) (GCP-1)
1213	3015	p27-cyclinE-Cdk2 - Ubiquitin E3 ligase (SKP1A, SKP2, CUL1, CKS1B, RBX1) complex	8	CCNE1	Yes	CCNE1_HUMAN	http://www.uniprot.org/uniprot/P24864	P24864	Dynamic	2.24389	12.7264	G1/S-specific cyclin-E1
1213	3015	p27-cyclinE-Cdk2 - Ubiquitin E3 ligase (SKP1A, SKP2, CUL1, CKS1B, RBX1) complex	8	CKS1B	Yes	CKS1_HUMAN	http://www.uniprot.org/uniprot/P61024	P61024	Dynamic	3.70892	14.3672	Cyclin-dependent kinases regulatory subunit 1 (CKS-1)
1213	3015	p27-cyclinE-Cdk2 - Ubiquitin E3 ligase (SKP1A, SKP2, CUL1, CKS1B, RBX1) complex	8	SKP2	Yes	SKP2_HUMAN	http://www.uniprot.org/uniprot/Q13309	Q13309	Dynamic	6.7194	8.5287	S-phase kinase-associated protein 2 (Cyclin-A/CDK2-associated protein p45) (F-box protein Skp2) (F-box/LRR-repeat protein 1) (p45skp2)
1217	5381	RNA-induced silencing complex, RISC	4	EIF2C2	Yes	AGO2_HUMAN	http://www.uniprot.org/uniprot/Q9UKV8	Q9UKV8	Dynamic	2.85799	11.6723	Protein argonaute-2 (Argonaute2) (hAgo2) (EC 3.1.26.n2) (Eukaryotic translation initiation factor 2C 2) (eIF-2C 2) (eIF2C 2) (PAZ Piwi domain protein) (PPD) (Protein slicer)
1218	3033	PAC3-PAC4 complex	2	PSMG4	Yes	PSMG4_HUMAN	http://www.uniprot.org/uniprot/Q5JS54	Q5JS54	Dynamic	2.93427	11.6193	Proteasome assembly chaperone 4 (PAC-4) (hPAC4)
1219	3034	PAC1-PAC2 complex	2	PSMG1	Yes	PSMG1_HUMAN	http://www.uniprot.org/uniprot/O95456	O95456	Dynamic	2.52275	13.6691	Proteasome assembly chaperone 1 (PAC-1) (Chromosome 21 leucine-rich protein) (C21-LRP) (Down syndrome critical region protein 2)
1220	3035	LAT2-ITGB1 complex	2	SLC7A8	Yes	LAT2_HUMAN	http://www.uniprot.org/uniprot/Q9UHI5	Q9UHI5	Dynamic	6.06847	9.72873	Large neutral amino acids transporter small subunit 2 (L-type amino acid transporter 2) (hLAT2) (Solute carrier family 7 member 8)
1221	3036	Ubiquitin E3 ligase (SKP1A, SKP2, CUL1, CKS1B, RBX1)	5	CKS1B	Yes	CKS1_HUMAN	http://www.uniprot.org/uniprot/P61024	P61024	Dynamic	3.70892	14.3672	Cyclin-dependent kinases regulatory subunit 1 (CKS-1)
1221	3036	Ubiquitin E3 ligase (SKP1A, SKP2, CUL1, CKS1B, RBX1)	5	SKP2	Yes	SKP2_HUMAN	http://www.uniprot.org/uniprot/Q13309	Q13309	Dynamic	6.7194	8.5287	S-phase kinase-associated protein 2 (Cyclin-A/CDK2-associated protein p45) (F-box protein Skp2) (F-box/LRR-repeat protein 1) (p45skp2)
1224	3040	Multisynthetase complex	11	MARS	Yes	SYMC_HUMAN	http://www.uniprot.org/uniprot/P56192	P56192	Dynamic	2.26002	14.2439	Methionine--tRNA ligase, cytoplasmic (EC 6.1.1.10) (Methionyl-tRNA synthetase) (MetRS)
1224	3040	Multisynthetase complex	11	IARS	Yes	SYIC_HUMAN	http://www.uniprot.org/uniprot/P41252	P41252	Dynamic	2.27416	12.7997	Isoleucine--tRNA ligase, cytoplasmic (EC 6.1.1.5) (Isoleucyl-tRNA synthetase) (IRS) (IleRS)
1224	3040	Multisynthetase complex	11	EPRS	Yes	SYEP_HUMAN	http://www.uniprot.org/uniprot/P07814	P07814	Dynamic	2.37019	14.097	Bifunctional glutamate/proline--tRNA ligase (Bifunctional aminoacyl-tRNA synthetase) (Cell proliferation-inducing gene 32 protein) (Glutamatyl-prolyl-tRNA synthetase) [Includes: Glutamate--tRNA ligase (EC 6.1.1.17) (Glutamyl-tRNA synthetase) (GluRS); Proline--tRNA ligase (EC 6.1.1.15) (Prolyl-tRNA synthetase)]
1226	3043	BMP2-BRIA complex	3	BMP4	Yes	BMP4_HUMAN	http://www.uniprot.org/uniprot/P12644	P12644	Dynamic	2.91737	7.2774	Bone morphogenetic protein 4 (BMP-4) (Bone morphogenetic protein 2B) (BMP-2B)
1226	3043	BMP2-BRIA complex	3	BMP2	Yes	BMP2_HUMAN	http://www.uniprot.org/uniprot/P12643	P12643	Dynamic	7.05999	9.7161	Bone morphogenetic protein 2 (BMP-2) (Bone morphogenetic protein 2A) (BMP-2A)
1227	3044	SKI-NCOR1-SIN3A-HDAC1 complex	4	SKI	Yes	SKI_HUMAN	http://www.uniprot.org/uniprot/P12755	P12755	Dynamic	2.05575	8.0416	Ski oncogene (Proto-oncogene c-Ski)
1228	3045	hs4 enhancer complex (faster migrating complex)	5	RELA	Yes	TF65_HUMAN	http://www.uniprot.org/uniprot/Q04206	Q04206	Dynamic	2.25116	11.3974	Transcription factor p65 (Nuclear factor NF-kappa-B p65 subunit) (Nuclear factor of kappa light polypeptide gene enhancer in B-cells 3)
1228	3045	hs4 enhancer complex (faster migrating complex)	5	NFKB1	Yes	NFKB1_HUMAN	http://www.uniprot.org/uniprot/P19838	P19838	Dynamic	6.27377	12.3131	Nuclear factor NF-kappa-B p105 subunit (DNA-binding factor KBF1) (EBP-1) (Nuclear factor of kappa light polypeptide gene enhancer in B-cells 1) [Cleaved into: Nuclear factor NF-kappa-B p50 subunit]
1229	3046	hs4 enhancer complex (slow migrating complex)	2	RELB	Yes	RELB_HUMAN	http://www.uniprot.org/uniprot/Q01201	Q01201	Dynamic	5.86853	13.925	Transcription factor RelB (I-Rel)
1230	3051	MAD-MAX complex	2	MXD1	Yes	MAD1_HUMAN	http://www.uniprot.org/uniprot/Q05195	Q05195	Dynamic	4.14106	11.3325	Max dimerization protein 1 (Max dimerizer 1) (Protein MAD)
1231	3052	MYC-MAX complex	2	MYC	Yes	MYC_HUMAN	http://www.uniprot.org/uniprot/P01106	P01106	Dynamic	4.50648	12.9781	Myc proto-oncogene protein (Class E basic helix-loop-helix protein 39) (bHLHe39) (Proto-oncogene c-Myc) (Transcription factor p64)
1232	3054	MAD1-mSin3A-HDAC2 complex	3	MXD1	Yes	MAD1_HUMAN	http://www.uniprot.org/uniprot/Q05195	Q05195	Dynamic	4.14106	11.3325	Max dimerization protein 1 (Max dimerizer 1) (Protein MAD)
1233	3055	Nop56p-associated pre-rRNA complex	104	MYBBP1A	Yes	MBB1A_HUMAN	http://www.uniprot.org/uniprot/Q9BQG0	Q9BQG0	Dynamic	2.02044	11.1309	Myb-binding protein 1A
1233	3055	Nop56p-associated pre-rRNA complex	104	NCL	Yes	NUCL_HUMAN	http://www.uniprot.org/uniprot/P19338	P19338	Dynamic	2.07724	16.0381	Nucleolin (Protein C23)
1233	3055	Nop56p-associated pre-rRNA complex	104	DDX21	Yes	DDX21_HUMAN	http://www.uniprot.org/uniprot/Q9NR30	Q9NR30	Dynamic	2.16795	13.7641	Nucleolar RNA helicase 2 (EC 3.6.4.13) (DEAD box protein 21) (Gu-alpha) (Nucleolar RNA helicase Gu) (Nucleolar RNA helicase II) (RH II/Gu)
1233	3055	Nop56p-associated pre-rRNA complex	104	HNRNPM	Yes	HNRPM_HUMAN	http://www.uniprot.org/uniprot/P52272	P52272	Dynamic	2.18556	13.5036	Heterogeneous nuclear ribonucleoprotein M (hnRNP M)
1233	3055	Nop56p-associated pre-rRNA complex	104	ILF3	Yes	ILF3_HUMAN	http://www.uniprot.org/uniprot/Q12906	Q12906	Dynamic	2.32194	12.8282	Interleukin enhancer-binding factor 3 (Double-stranded RNA-binding protein 76) (DRBP76) (M-phase phosphoprotein 4) (MPP4) (Nuclear factor associated with dsRNA) (NFAR) (Nuclear factor of activated T-cells 90 kDa) (NF-AT-90) (Translational control protein 80) (TCP80)
1233	3055	Nop56p-associated pre-rRNA complex	104	ACTA2	Yes	ACTA_HUMAN	http://www.uniprot.org/uniprot/P62736	P62736	Dynamic	2.37238	8.39763	Actin, aortic smooth muscle (Alpha-actin-2) (Cell growth-inhibiting gene 46 protein)
1233	3055	Nop56p-associated pre-rRNA complex	104	LYAR	Yes	LYAR_HUMAN	http://www.uniprot.org/uniprot/Q9NX58	Q9NX58	Dynamic	2.54089	11.9689	Cell growth-regulating nucleolar protein
1233	3055	Nop56p-associated pre-rRNA complex	104	RPL27A	Yes	RL27A_HUMAN	http://www.uniprot.org/uniprot/P46776	P46776	Dynamic	2.64329	9.3051	60S ribosomal protein L27a
1233	3055	Nop56p-associated pre-rRNA complex	104	NOLC1	Yes	NOLC1_HUMAN	http://www.uniprot.org/uniprot/Q14978	Q14978	Dynamic	2.6666	11.6105	Nucleolar and coiled-body phosphoprotein 1 (140 kDa nucleolar phosphoprotein) (Nopp140) (Hepatitis C virus NS5A-transactivated protein 13) (HCV NS5A-transactivated protein 13) (Nucleolar 130 kDa protein) (Nucleolar phosphoprotein p130)
1233	3055	Nop56p-associated pre-rRNA complex	104	NOP56	Yes	NOP56_HUMAN	http://www.uniprot.org/uniprot/O00567	O00567	Dynamic	2.74537	14.6311	Nucleolar protein 56 (Nucleolar protein 5A)
1233	3055	Nop56p-associated pre-rRNA complex	104	NAP1L1	Yes	NP1L1_HUMAN	http://www.uniprot.org/uniprot/P55209	P55209	Dynamic	2.99454	13.523	Nucleosome assembly protein 1-like 1 (NAP-1-related protein) (hNRP)
1233	3055	Nop56p-associated pre-rRNA complex	104	SCYL2	Yes	SCYL2_HUMAN	http://www.uniprot.org/uniprot/Q6P3W7	Q6P3W7	Dynamic	3.01955	12.9625	SCY1-like protein 2 (Coated vesicle-associated kinase of 104 kDa)
1233	3055	Nop56p-associated pre-rRNA complex	104	FBL	Yes	FBRL_HUMAN	http://www.uniprot.org/uniprot/P22087	P22087	Dynamic	3.05393	16.1922	rRNA 2'-O-methyltransferase fibrillarin (EC 2.1.1.-) (34 kDa nucleolar scleroderma antigen)
1233	3055	Nop56p-associated pre-rRNA complex	104	ACTG2	Yes	ACTH_HUMAN	http://www.uniprot.org/uniprot/P63267	P63267	Dynamic	3.2221	7.62383	Actin, gamma-enteric smooth muscle (Alpha-actin-3) (Gamma-2-actin) (Smooth muscle gamma-actin)
1233	3055	Nop56p-associated pre-rRNA complex	104	HIST1H2BM	Yes	H2B1M_HUMAN	http://www.uniprot.org/uniprot/Q99879	Q99879	Dynamic	3.7607	10.8241	Histone H2B type 1-M (Histone H2B.e) (H2B/e)
1233	3055	Nop56p-associated pre-rRNA complex	104	TCOF1	Yes	TCOF_HUMAN	http://www.uniprot.org/uniprot/Q13428	Q13428	Dynamic	4.13246	11.7368	Treacle protein (Treacher Collins syndrome protein)
1233	3055	Nop56p-associated pre-rRNA complex	104	HIST1H1D	Yes	H13_HUMAN	http://www.uniprot.org/uniprot/P16402	P16402	Dynamic	6.26798	10.2401	Histone H1.3 (Histone H1c) (Histone H1s-2)
1237	3059	ITGA11-ITGB1-COL1A1 complex	3	COL1A1	Yes	CO1A1_HUMAN	http://www.uniprot.org/uniprot/P02452	P02452	Dynamic	3.04407	7.8301	Collagen alpha-1(I) chain (Alpha-1 type I collagen)
1238	3066	RNA polymerase II complex, chromatin structure modifying	25	CCNC	Yes	CCNC_HUMAN	http://www.uniprot.org/uniprot/P24863	P24863	Dynamic	2.00185	12.3319	Cyclin-C (SRB11 homolog) (hSRB11)
1238	3066	RNA polymerase II complex, chromatin structure modifying	25	SMARCC2	Yes	SMRC2_HUMAN	http://www.uniprot.org/uniprot/Q8TAQ2	Q8TAQ2	Dynamic	2.04769	13.4271	SWI/SNF complex subunit SMARCC2 (BRG1-associated factor 170) (BAF170) (SWI/SNF complex 170 kDa subunit) (SWI/SNF-related matrix-associated actin-dependent regulator of chromatin subfamily C member 2)
1238	3066	RNA polymerase II complex, chromatin structure modifying	25	SMARCD2	Yes	SMRD2_HUMAN	http://www.uniprot.org/uniprot/Q92925	Q92925	Dynamic	2.05338	11.8148	SWI/SNF-related matrix-associated actin-dependent regulator of chromatin subfamily D member 2 (60 kDa BRG-1/Brm-associated factor subunit B) (BRG1-associated factor 60B) (BAF60B)
1238	3066	RNA polymerase II complex, chromatin structure modifying	25	SMARCD3	Yes	SMRD3_HUMAN	http://www.uniprot.org/uniprot/Q6STE5	Q6STE5	Dynamic	2.16545	8.91563	SWI/SNF-related matrix-associated actin-dependent regulator of chromatin subfamily D member 3 (60 kDa BRG-1/Brm-associated factor subunit C) (BRG1-associated factor 60C) (BAF60C)
1238	3066	RNA polymerase II complex, chromatin structure modifying	25	SMARCA2	Yes	SMCA2_HUMAN	http://www.uniprot.org/uniprot/P51531	P51531	Dynamic	2.23664	8.56553	Probable global transcription activator SNF2L2 (EC 3.6.4.-) (ATP-dependent helicase SMARCA2) (BRG1-associated factor 190B) (BAF190B) (Protein brahma homolog) (hBRM) (SNF2-alpha) (SWI/SNF-related matrix-associated actin-dependent regulator of chromatin subfamily A member 2)
1238	3066	RNA polymerase II complex, chromatin structure modifying	25	PCSK4	Yes	PCSK4_HUMAN	http://www.uniprot.org/uniprot/Q6UW60	Q6UW60	Dynamic	2.26629	8.6065	Proprotein convertase subtilisin/kexin type 4 (EC 3.4.21.-) (Proprotein convertase 4) (PC4)
1238	3066	RNA polymerase II complex, chromatin structure modifying	25	SMARCD1	Yes	SMRD1_HUMAN	http://www.uniprot.org/uniprot/Q96GM5	Q96GM5	Dynamic	2.86394	11.3645	SWI/SNF-related matrix-associated actin-dependent regulator of chromatin subfamily D member 1 (60 kDa BRG-1/Brm-associated factor subunit A) (BRG1-associated factor 60A) (BAF60A) (SWI/SNF complex 60 kDa subunit)
1238	3066	RNA polymerase II complex, chromatin structure modifying	25	DRAP1	Yes	NC2A_HUMAN	http://www.uniprot.org/uniprot/Q14919	Q14919	Dynamic	2.87787	15.1353	Dr1-associated corepressor (Dr1-associated protein 1) (Negative co-factor 2-alpha) (NC2-alpha)
1238	3066	RNA polymerase II complex, chromatin structure modifying	25	KAT2B	Yes	KAT2B_HUMAN	http://www.uniprot.org/uniprot/Q92831	Q92831	Dynamic	3.01885	8.7051	Histone acetyltransferase KAT2B (EC 2.3.1.48) (Histone acetyltransferase PCAF) (Histone acetylase PCAF) (Lysine acetyltransferase 2B) (P300/CBP-associated factor) (P/CAF)
1239	3067	RNA polymerase II complex, incomplete (CDK8 complex), chromatin structure modifying	8	CCNC	Yes	CCNC_HUMAN	http://www.uniprot.org/uniprot/P24863	P24863	Dynamic	2.00185	12.3319	Cyclin-C (SRB11 homolog) (hSRB11)
1239	3067	RNA polymerase II complex, incomplete (CDK8 complex), chromatin structure modifying	8	SMARCC2	Yes	SMRC2_HUMAN	http://www.uniprot.org/uniprot/Q8TAQ2	Q8TAQ2	Dynamic	2.04769	13.4271	SWI/SNF complex subunit SMARCC2 (BRG1-associated factor 170) (BAF170) (SWI/SNF complex 170 kDa subunit) (SWI/SNF-related matrix-associated actin-dependent regulator of chromatin subfamily C member 2)
1239	3067	RNA polymerase II complex, incomplete (CDK8 complex), chromatin structure modifying	8	CCNH	Yes	CCNH_HUMAN	http://www.uniprot.org/uniprot/P51946	P51946	Dynamic	2.16245	11.5891	Cyclin-H (MO15-associated protein) (p34) (p37)
1240	3070	CTF18-cohesion-RFC-POLH complex	8	POLH	Yes	POLH_HUMAN	http://www.uniprot.org/uniprot/Q9Y253	Q9Y253	Dynamic	2.97454	9.64777	DNA polymerase eta (EC 2.7.7.7) (RAD30 homolog A) (Xeroderma pigmentosum variant type protein)
1240	3070	CTF18-cohesion-RFC-POLH complex	8	RFC3	Yes	RFC3_HUMAN	http://www.uniprot.org/uniprot/P40938	P40938	Dynamic	3.16382	8.97343	Replication factor C subunit 3 (Activator 1 38 kDa subunit) (A1 38 kDa subunit) (Activator 1 subunit 3) (Replication factor C 38 kDa subunit) (RF-C 38 kDa subunit) (RFC38)
1240	3070	CTF18-cohesion-RFC-POLH complex	8	RFC2	Yes	RFC2_HUMAN	http://www.uniprot.org/uniprot/P35250	P35250	Dynamic	3.24676	10.7987	Replication factor C subunit 2 (Activator 1 40 kDa subunit) (A1 40 kDa subunit) (Activator 1 subunit 2) (Replication factor C 40 kDa subunit) (RF-C 40 kDa subunit) (RFC40)
1240	3070	CTF18-cohesion-RFC-POLH complex	8	DSCC1	Yes	DCC1_HUMAN	http://www.uniprot.org/uniprot/Q9BVC3	Q9BVC3	Dynamic	3.32495	8.5883	Sister chromatid cohesion protein DCC1 (Defective in sister chromatid cohesion protein 1 homolog)
1240	3070	CTF18-cohesion-RFC-POLH complex	8	CHTF18	Yes	CTF18_HUMAN	http://www.uniprot.org/uniprot/Q8WVB6	Q8WVB6	Dynamic	3.42713	12.307	Chromosome transmission fidelity protein 18 homolog (hCTF18) (CHL12)
1240	3070	CTF18-cohesion-RFC-POLH complex	8	RFC5	Yes	RFC5_HUMAN	http://www.uniprot.org/uniprot/P40937	P40937	Dynamic	3.80176	11.1747	Replication factor C subunit 5 (Activator 1 36 kDa subunit) (A1 36 kDa subunit) (Activator 1 subunit 5) (Replication factor C 36 kDa subunit) (RF-C 36 kDa subunit) (RFC36)
1240	3070	CTF18-cohesion-RFC-POLH complex	8	RFC4	Yes	RFC4_HUMAN	http://www.uniprot.org/uniprot/P35249	P35249	Dynamic	3.99077	11.7916	Replication factor C subunit 4 (Activator 1 37 kDa subunit) (A1 37 kDa subunit) (Activator 1 subunit 4) (Replication factor C 37 kDa subunit) (RF-C 37 kDa subunit) (RFC37)
1241	3071	CTLH complex	5	MKLN1	Yes	MKLN1_HUMAN	http://www.uniprot.org/uniprot/Q9UL63	Q9UL63	Dynamic	2.49032	11.4345	Muskelin
1241	3071	CTLH complex	5	RANBP9	Yes	RANB9_HUMAN	http://www.uniprot.org/uniprot/Q96S59	Q96S59	Dynamic	2.59788	11.3145	Ran-binding protein 9 (RanBP9) (BPM-L) (BPM90) (Ran-binding protein M) (RanBPM) (RanBP7)
1242	3075	UTX-MLL2/3 complex	12	ZNF281	Yes	ZN281_HUMAN	http://www.uniprot.org/uniprot/Q9Y2X9	Q9Y2X9	Dynamic	2.06384	10.6837	Zinc finger protein 281 (GC-box-binding zinc finger protein 1) (Transcription factor ZBP-99) (Zinc finger DNA-binding protein 99)
1242	3075	UTX-MLL2/3 complex	12	KDM6A	Yes	KDM6A_HUMAN	http://www.uniprot.org/uniprot/O15550	O15550	Dynamic	2.38833	10.1418	Lysine-specific demethylase 6A (EC 1.14.11.-) (Histone demethylase UTX) (Ubiquitously-transcribed TPR protein on the X chromosome) (Ubiquitously-transcribed X chromosome tetratricopeptide repeat protein)
1242	3075	UTX-MLL2/3 complex	12	WDR5	Yes	WDR5_HUMAN	http://www.uniprot.org/uniprot/P61964	P61964	Dynamic	2.68515	14.084	WD repeat-containing protein 5 (BMP2-induced 3-kb gene protein)
1243	3078	DGCR8-NCL complex	2	NCL	Yes	NUCL_HUMAN	http://www.uniprot.org/uniprot/P19338	P19338	Dynamic	2.07724	16.0381	Nucleolin (Protein C23)
1244	3079	DGCR8-ILF3 complex	2	ILF3	Yes	ILF3_HUMAN	http://www.uniprot.org/uniprot/Q12906	Q12906	Dynamic	2.32194	12.8282	Interleukin enhancer-binding factor 3 (Double-stranded RNA-binding protein 76) (DRBP76) (M-phase phosphoprotein 4) (MPP4) (Nuclear factor associated with dsRNA) (NFAR) (Nuclear factor of activated T-cells 90 kDa) (NF-AT-90) (Translational control protein 80) (TCP80)
1245	3080	ILF3-XPO5 complex	2	XPO5	Yes	XPO5_HUMAN	http://www.uniprot.org/uniprot/Q9HAV4	Q9HAV4	Dynamic	2.11208	10.1571	Exportin-5 (Exp5) (Ran-binding protein 21)
1245	3080	ILF3-XPO5 complex	2	ILF3	Yes	ILF3_HUMAN	http://www.uniprot.org/uniprot/Q12906	Q12906	Dynamic	2.32194	12.8282	Interleukin enhancer-binding factor 3 (Double-stranded RNA-binding protein 76) (DRBP76) (M-phase phosphoprotein 4) (MPP4) (Nuclear factor associated with dsRNA) (NFAR) (Nuclear factor of activated T-cells 90 kDa) (NF-AT-90) (Translational control protein 80) (TCP80)
1246	3082	DGCR8 multiprotein complex	11	HNRNPH1	Yes	HNRH1_HUMAN	http://www.uniprot.org/uniprot/P31943	P31943	Dynamic	2.05575	13.5922	Heterogeneous nuclear ribonucleoprotein H (hnRNP H) [Cleaved into: Heterogeneous nuclear ribonucleoprotein H, N-terminally processed]
1246	3082	DGCR8 multiprotein complex	11	NCL	Yes	NUCL_HUMAN	http://www.uniprot.org/uniprot/P19338	P19338	Dynamic	2.07724	16.0381	Nucleolin (Protein C23)
1246	3082	DGCR8 multiprotein complex	11	FUS	Yes	FUS_HUMAN	http://www.uniprot.org/uniprot/P35637	P35637	Dynamic	2.13022	12.9863	RNA-binding protein FUS (75 kDa DNA-pairing protein) (Oncogene FUS) (Oncogene TLS) (POMp75) (Translocated in liposarcoma protein)
1246	3082	DGCR8 multiprotein complex	11	ILF3	Yes	ILF3_HUMAN	http://www.uniprot.org/uniprot/Q12906	Q12906	Dynamic	2.32194	12.8282	Interleukin enhancer-binding factor 3 (Double-stranded RNA-binding protein 76) (DRBP76) (M-phase phosphoprotein 4) (MPP4) (Nuclear factor associated with dsRNA) (NFAR) (Nuclear factor of activated T-cells 90 kDa) (NF-AT-90) (Translational control protein 80) (TCP80)
1246	3082	DGCR8 multiprotein complex	11	HSPA5	Yes	GRP78_HUMAN	http://www.uniprot.org/uniprot/P11021	P11021	Dynamic	4.18144	12.0875	78 kDa glucose-regulated protein (GRP-78) (Endoplasmic reticulum lumenal Ca(2+)-binding protein grp78) (Heat shock 70 kDa protein 5) (Immunoglobulin heavy chain-binding protein) (BiP)
1247	3083	Nucleic and chromatin Fanconi complex	5	FANCA	Yes	FANCA_HUMAN	http://www.uniprot.org/uniprot/O15360	O15360	Dynamic	2.26629	9.1308	Fanconi anemia group A protein (Protein FACA)
1247	3083	Nucleic and chromatin Fanconi complex	5	FANCC	Yes	FANCC_HUMAN	http://www.uniprot.org/uniprot/Q00597	Q00597	Dynamic	2.58232	9.6885	Fanconi anemia group C protein (Protein FACC)
1247	3083	Nucleic and chromatin Fanconi complex	5	FANCE	Yes	FANCE_HUMAN	http://www.uniprot.org/uniprot/Q9HB96	Q9HB96	Dynamic	3.09942	13.0338	Fanconi anemia group E protein (Protein FACE)
1247	3083	Nucleic and chromatin Fanconi complex	5	FANCG	Yes	FANCG_HUMAN	http://www.uniprot.org/uniprot/O15287	O15287	Dynamic	3.42001	12.2587	Fanconi anemia group G protein (Protein FACG) (DNA repair protein XRCC9)
1248	3084	CCND1-CDK4 complex	2	CDK4	Yes	CDK4_HUMAN	http://www.uniprot.org/uniprot/P11802	P11802	Dynamic	3.2065	11.9728	Cyclin-dependent kinase 4 (EC 2.7.11.22) (Cell division protein kinase 4) (PSK-J3)
1248	3084	CCND1-CDK4 complex	2	CCND1	Yes	CCND1_HUMAN	http://www.uniprot.org/uniprot/P24385	P24385	Dynamic	4.67295	13.0742	G1/S-specific cyclin-D1 (B-cell lymphoma 1 protein) (BCL-1) (BCL-1 oncogene) (PRAD1 oncogene)
1249	3085	CCND2-CDK4 complex	2	CDK4	Yes	CDK4_HUMAN	http://www.uniprot.org/uniprot/P11802	P11802	Dynamic	3.2065	11.9728	Cyclin-dependent kinase 4 (EC 2.7.11.22) (Cell division protein kinase 4) (PSK-J3)
1250	3086	CCND3-CDK4 complex	2	CCND3	Yes	CCND3_HUMAN	http://www.uniprot.org/uniprot/P30281	P30281	Dynamic	2.06194	11.1177	G1/S-specific cyclin-D3
1250	3086	CCND3-CDK4 complex	2	CDK4	Yes	CDK4_HUMAN	http://www.uniprot.org/uniprot/P11802	P11802	Dynamic	3.2065	11.9728	Cyclin-dependent kinase 4 (EC 2.7.11.22) (Cell division protein kinase 4) (PSK-J3)
1251	3087	CCND1-CDK6 complex	2	CDK6	Yes	CDK6_HUMAN	http://www.uniprot.org/uniprot/Q00534	Q00534	Dynamic	2.34459	13.2485	Cyclin-dependent kinase 6 (EC 2.7.11.22) (Cell division protein kinase 6) (Serine/threonine-protein kinase PLSTIRE)
1251	3087	CCND1-CDK6 complex	2	CCND1	Yes	CCND1_HUMAN	http://www.uniprot.org/uniprot/P24385	P24385	Dynamic	4.67295	13.0742	G1/S-specific cyclin-D1 (B-cell lymphoma 1 protein) (BCL-1) (BCL-1 oncogene) (PRAD1 oncogene)
1252	3088	CCND2-CDK6 complex	2	CDK6	Yes	CDK6_HUMAN	http://www.uniprot.org/uniprot/Q00534	Q00534	Dynamic	2.34459	13.2485	Cyclin-dependent kinase 6 (EC 2.7.11.22) (Cell division protein kinase 6) (Serine/threonine-protein kinase PLSTIRE)
1253	3089	CCND3-CDK6 complex	2	CCND3	Yes	CCND3_HUMAN	http://www.uniprot.org/uniprot/P30281	P30281	Dynamic	2.06194	11.1177	G1/S-specific cyclin-D3
1253	3089	CCND3-CDK6 complex	2	CDK6	Yes	CDK6_HUMAN	http://www.uniprot.org/uniprot/Q00534	Q00534	Dynamic	2.34459	13.2485	Cyclin-dependent kinase 6 (EC 2.7.11.22) (Cell division protein kinase 6) (Serine/threonine-protein kinase PLSTIRE)
1260	3102	DHX9-ADAR-vigilin-DNA-PK-Ku antigen complex	6	PRKDC	Yes	PRKDC_HUMAN	http://www.uniprot.org/uniprot/P78527	P78527	Dynamic	2.22581	9.52653	DNA-dependent protein kinase catalytic subunit (DNA-PK catalytic subunit) (DNA-PKcs) (EC 2.7.11.1) (DNPK1) (p460)
1261	3103	ITGAV-ITGB3-SLC3A2 complex	3	ITGAV	Yes	ITAV_HUMAN	http://www.uniprot.org/uniprot/P06756	P06756	Dynamic	2.17096	12.8445	Integrin alpha-V (Vitronectin receptor subunit alpha) (CD antigen CD51) [Cleaved into: Integrin alpha-V heavy chain; Integrin alpha-V light chain]
1261	3103	ITGAV-ITGB3-SLC3A2 complex	3	SLC3A2	Yes	4F2_HUMAN	http://www.uniprot.org/uniprot/P08195	P08195	Dynamic	5.0327	13.7494	4F2 cell-surface antigen heavy chain (4F2hc) (4F2 heavy chain antigen) (Lymphocyte activation antigen 4F2 large subunit) (CD antigen CD98)
1262	3104	ITGB1-NRP1 complex	2	NRP1	Yes	NRP1_HUMAN	http://www.uniprot.org/uniprot/O14786	O14786	Dynamic	2.25636	9.64097	Neuropilin-1 (Vascular endothelial cell growth factor 165 receptor) (CD antigen CD304)
1263	3110	ITGAV-P2RY2-GNA12 complex	3	ITGAV	Yes	ITAV_HUMAN	http://www.uniprot.org/uniprot/P06756	P06756	Dynamic	2.17096	12.8445	Integrin alpha-V (Vitronectin receptor subunit alpha) (CD antigen CD51) [Cleaved into: Integrin alpha-V heavy chain; Integrin alpha-V light chain]
1263	3110	ITGAV-P2RY2-GNA12 complex	3	P2RY2	Yes	P2RY2_HUMAN	http://www.uniprot.org/uniprot/P41231	P41231	Dynamic	8.48158	12.4152	P2Y purinoceptor 2 (P2Y2) (ATP receptor) (P2U purinoceptor 1) (P2U1) (Purinergic receptor)
1265	3112	ITGA5-ITGB1-SPP1 complex	3	ITGA5	Yes	ITA5_HUMAN	http://www.uniprot.org/uniprot/P08648	P08648	Dynamic	2.13564	9.91283	Integrin alpha-5 (CD49 antigen-like family member E) (Fibronectin receptor subunit alpha) (Integrin alpha-F) (VLA-5) (CD antigen CD49e) [Cleaved into: Integrin alpha-5 heavy chain; Integrin alpha-5 light chain]
1267	3117	ITGB5-ITGAV-VTN complex	3	ITGAV	Yes	ITAV_HUMAN	http://www.uniprot.org/uniprot/P06756	P06756	Dynamic	2.17096	12.8445	Integrin alpha-V (Vitronectin receptor subunit alpha) (CD antigen CD51) [Cleaved into: Integrin alpha-V heavy chain; Integrin alpha-V light chain]
1268	3118	SMN1-SIP1-SNRP complex	7	SNRPE	Yes	RUXE_HUMAN	http://www.uniprot.org/uniprot/P62304	P62304	Dynamic	2.0941	13.0846	Small nuclear ribonucleoprotein E (snRNP-E) (Sm protein E) (Sm-E) (SmE)
1268	3118	SMN1-SIP1-SNRP complex	7	SIP1	Yes	GEMI2_HUMAN	http://www.uniprot.org/uniprot/O14893	O14893	Dynamic	2.11452	7.3875	Gem-associated protein 2 (Gemin-2) (Component of gems 2) (Survival of motor neuron protein-interacting protein 1) (SMN-interacting protein 1)
1268	3118	SMN1-SIP1-SNRP complex	7	SNRPD1	Yes	SMD1_HUMAN	http://www.uniprot.org/uniprot/P62314	P62314	Dynamic	2.38612	14.8001	Small nuclear ribonucleoprotein Sm D1 (Sm-D1) (Sm-D autoantigen) (snRNP core protein D1)
1270	3121	OCT2-TLE4 complex	2	TLE4	Yes	TLE4_HUMAN	http://www.uniprot.org/uniprot/Q04727	Q04727	Dynamic	2.28945	9.92287	Transducin-like enhancer protein 4
1272	3124	TLE1-TLE2 complex	2	TLE2	Yes	TLE2_HUMAN	http://www.uniprot.org/uniprot/Q04725	Q04725	Dynamic	3.79123	7.81933	Transducin-like enhancer protein 2 (Enhancer of split groucho-like protein 2) (ESG2)
1274	3127	TLE-Histone H3 complex	7	TLE4	Yes	TLE4_HUMAN	http://www.uniprot.org/uniprot/Q04727	Q04727	Dynamic	2.28945	9.92287	Transducin-like enhancer protein 4
1274	3127	TLE-Histone H3 complex	7	TLE2	Yes	TLE2_HUMAN	http://www.uniprot.org/uniprot/Q04725	Q04725	Dynamic	3.79123	7.81933	Transducin-like enhancer protein 2 (Enhancer of split groucho-like protein 2) (ESG2)
1275	3128	Gamma-secretase complex (APH1B, PSEN1, PSENEN, NCSTN)	4	PSEN1	Yes	PSN1_HUMAN	http://www.uniprot.org/uniprot/P49768	P49768	Dynamic	3.17774	11.8076	Presenilin-1 (PS-1) (EC 3.4.23.-) (Protein S182) [Cleaved into: Presenilin-1 NTF subunit; Presenilin-1 CTF subunit; Presenilin-1 CTF12 (PS1-CTF12)]
1275	3128	Gamma-secretase complex (APH1B, PSEN1, PSENEN, NCSTN)	4	APH1B	Yes	APH1B_HUMAN	http://www.uniprot.org/uniprot/Q8WW43	Q8WW43	Dynamic	4.35196	10.2789	Gamma-secretase subunit APH-1B (APH-1b) (Aph-1beta) (Presenilin-stabilization factor-like)
1278	3133	Phosphatidylinositol 3-kinase (PIK3CA, PIK3R1)	2	PIK3CA	Yes	PK3CA_HUMAN	http://www.uniprot.org/uniprot/P42336	P42336	Dynamic	2.04438	9.77683	Phosphatidylinositol 4,5-bisphosphate 3-kinase catalytic subunit alpha isoform (PI3-kinase subunit alpha) (PI3K-alpha) (PI3Kalpha) (PtdIns-3-kinase subunit alpha) (EC 2.7.1.153) (Phosphatidylinositol 4,5-bisphosphate 3-kinase 110 kDa catalytic subunit alpha) (PtdIns-3-kinase subunit p110-alpha) (p110alpha) (Phosphoinositide-3-kinase catalytic alpha polypeptide) (Serine/threonine protein kinase PI…
1278	3133	Phosphatidylinositol 3-kinase (PIK3CA, PIK3R1)	2	PIK3R1	Yes	P85A_HUMAN	http://www.uniprot.org/uniprot/P27986	P27986	Dynamic	2.29104	8.82077	Phosphatidylinositol 3-kinase regulatory subunit alpha (PI3-kinase regulatory subunit alpha) (PI3K regulatory subunit alpha) (PtdIns-3-kinase regulatory subunit alpha) (Phosphatidylinositol 3-kinase 85 kDa regulatory subunit alpha) (PI3-kinase subunit p85-alpha) (PtdIns-3-kinase regulatory subunit p85-alpha)
1279	3138	POSH-AKT2 complex	2	SH3RF1	Yes	SH3R1_HUMAN	http://www.uniprot.org/uniprot/Q7Z6J0	Q7Z6J0	Dynamic	2.10624	12.8586	E3 ubiquitin-protein ligase SH3RF1 (EC 6.3.2.-) (Plenty of SH3s) (Protein POSH) (RING finger protein 142) (SH3 domain-containing RING finger protein 1) (SH3 multiple domains protein 2)
1282	3149	NK-3-Groucho-HIPK2-SIN3A-RbpA48-HDAC1 complex	11	HIPK2	Yes	HIPK2_HUMAN	http://www.uniprot.org/uniprot/Q9H2X6	Q9H2X6	Dynamic	2.28047	8.33217	Homeodomain-interacting protein kinase 2 (hHIPk2) (EC 2.7.11.1)
1282	3149	NK-3-Groucho-HIPK2-SIN3A-RbpA48-HDAC1 complex	11	TLE4	Yes	TLE4_HUMAN	http://www.uniprot.org/uniprot/Q04727	Q04727	Dynamic	2.28945	9.92287	Transducin-like enhancer protein 4
1282	3149	NK-3-Groucho-HIPK2-SIN3A-RbpA48-HDAC1 complex	11	NKX3-1	Yes	NKX31_HUMAN	http://www.uniprot.org/uniprot/Q99801	Q99801	Dynamic	2.32624	6.94677	Homeobox protein Nkx-3.1 (Homeobox protein NK-3 homolog A)
1282	3149	NK-3-Groucho-HIPK2-SIN3A-RbpA48-HDAC1 complex	11	TLE2	Yes	TLE2_HUMAN	http://www.uniprot.org/uniprot/Q04725	Q04725	Dynamic	3.79123	7.81933	Transducin-like enhancer protein 2 (Enhancer of split groucho-like protein 2) (ESG2)
1283	3150	NK-3-Groucho complex	7	TLE4	Yes	TLE4_HUMAN	http://www.uniprot.org/uniprot/Q04727	Q04727	Dynamic	2.28945	9.92287	Transducin-like enhancer protein 4
1283	3150	NK-3-Groucho complex	7	NKX3-1	Yes	NKX31_HUMAN	http://www.uniprot.org/uniprot/Q99801	Q99801	Dynamic	2.32624	6.94677	Homeobox protein Nkx-3.1 (Homeobox protein NK-3 homolog A)
1283	3150	NK-3-Groucho complex	7	TLE2	Yes	TLE2_HUMAN	http://www.uniprot.org/uniprot/Q04725	Q04725	Dynamic	3.79123	7.81933	Transducin-like enhancer protein 2 (Enhancer of split groucho-like protein 2) (ESG2)
1285	3153	GNAQ-GEFT-RHOA complex	3	GNAQ	Yes	GNAQ_HUMAN	http://www.uniprot.org/uniprot/P50148	P50148	Dynamic	2.50301	10.3843	Guanine nucleotide-binding protein G(q) subunit alpha (Guanine nucleotide-binding protein alpha-q)
1286	3154	Notch2(N-TM)-Notch2(N-EC)-Delta complex	4	DLL1	Yes	DLL1_HUMAN	http://www.uniprot.org/uniprot/O00548	O00548	Dynamic	4.0176	9.55597	Delta-like protein 1 (Drosophila Delta homolog 1) (Delta1) (H-Delta-1)
1295	3166	AXIN-APC-betaCatenin-GSK3B complex	4	GSK3B	Yes	GSK3B_HUMAN	http://www.uniprot.org/uniprot/P49841	P49841	Dynamic	2.5562	11.8408	Glycogen synthase kinase-3 beta (GSK-3 beta) (EC 2.7.11.26) (Serine/threonine-protein kinase GSK3B) (EC 2.7.11.1)
1298	3170	Daxx-Axin-p53 complex	3	TP53	Yes	P53_HUMAN	http://www.uniprot.org/uniprot/P04637	P04637	Dynamic	2.13268	7.82853	Cellular tumor antigen p53 (Antigen NY-CO-13) (Phosphoprotein p53) (Tumor suppressor p53)
1299	3172	NUMB-TP53-MDM2 complex	3	TP53	Yes	P53_HUMAN	http://www.uniprot.org/uniprot/P04637	P04637	Dynamic	2.13268	7.82853	Cellular tumor antigen p53 (Antigen NY-CO-13) (Phosphoprotein p53) (Tumor suppressor p53)
1301	3174	CIN85-BLNK complex	2	BLNK	Yes	BLNK_HUMAN	http://www.uniprot.org/uniprot/Q8WV28	Q8WV28	Dynamic	2.91467	8.0859	B-cell linker protein (B-cell adapter containing a SH2 domain protein) (B-cell adapter containing a Src homology 2 domain protein) (Cytoplasmic adapter protein) (Src homology 2 domain-containing leukocyte protein of 65 kDa) (SLP-65)
1301	3174	CIN85-BLNK complex	2	SH3KBP1	Yes	SH3K1_HUMAN	http://www.uniprot.org/uniprot/Q96B97	Q96B97	Dynamic	4.70545	12.2126	SH3 domain-containing kinase-binding protein 1 (CD2-binding protein 3) (CD2BP3) (Cbl-interacting protein of 85 kDa) (Human Src family kinase-binding protein 1) (HSB-1)
1302	3176	USP1-UAF1 complex	2	USP1	Yes	UBP1_HUMAN	http://www.uniprot.org/uniprot/O94782	O94782	Dynamic	2.54441	12.2069	Ubiquitin carboxyl-terminal hydrolase 1 (EC 3.4.19.12) (Deubiquitinating enzyme 1) (hUBP) (Ubiquitin thioesterase 1) (Ubiquitin-specific-processing protease 1)
1310	3187	FHL2-FHL3 complex	2	FHL3	Yes	FHL3_HUMAN	http://www.uniprot.org/uniprot/Q13643	Q13643	Dynamic	2.93766	8.22677	Four and a half LIM domains protein 3 (FHL-3) (Skeletal muscle LIM-protein 2) (SLIM-2)
1313	3190	FHL3-CREB complex	2	FHL3	Yes	FHL3_HUMAN	http://www.uniprot.org/uniprot/Q13643	Q13643	Dynamic	2.93766	8.22677	Four and a half LIM domains protein 3 (FHL-3) (Skeletal muscle LIM-protein 2) (SLIM-2)
1316	3197	SMAD4-SNO-SKI complex	3	SKI	Yes	SKI_HUMAN	http://www.uniprot.org/uniprot/P12755	P12755	Dynamic	2.05575	8.0416	Ski oncogene (Proto-oncogene c-Ski)
1316	3197	SMAD4-SNO-SKI complex	3	SKIL	Yes	SKIL_HUMAN	http://www.uniprot.org/uniprot/P12757	P12757	Dynamic	3.87089	9.1353	Ski-like protein (Ski-related oncogene) (Ski-related protein)
1317	3198	SMAD2-SKI complex	2	SKI	Yes	SKI_HUMAN	http://www.uniprot.org/uniprot/P12755	P12755	Dynamic	2.05575	8.0416	Ski oncogene (Proto-oncogene c-Ski)
1318	3199	SMAD3-SKI complex	2	SKI	Yes	SKI_HUMAN	http://www.uniprot.org/uniprot/P12755	P12755	Dynamic	2.05575	8.0416	Ski oncogene (Proto-oncogene c-Ski)
1319	3200	SMAD4-SKI complex	2	SKI	Yes	SKI_HUMAN	http://www.uniprot.org/uniprot/P12755	P12755	Dynamic	2.05575	8.0416	Ski oncogene (Proto-oncogene c-Ski)
1320	3204	SMAD2-SKI-NCOR complex	3	SKI	Yes	SKI_HUMAN	http://www.uniprot.org/uniprot/P12755	P12755	Dynamic	2.05575	8.0416	Ski oncogene (Proto-oncogene c-Ski)
1321	3205	SMAD3-SKI-NCOR complex	3	SKI	Yes	SKI_HUMAN	http://www.uniprot.org/uniprot/P12755	P12755	Dynamic	2.05575	8.0416	Ski oncogene (Proto-oncogene c-Ski)
1322	3206	SMAD4-SKI-NCOR complex	3	SKI	Yes	SKI_HUMAN	http://www.uniprot.org/uniprot/P12755	P12755	Dynamic	2.05575	8.0416	Ski oncogene (Proto-oncogene c-Ski)
1323	3207	LIN2-LIN7-SAP97-MINT1 complex	4	CASK	Yes	CSKP_HUMAN	http://www.uniprot.org/uniprot/O14936	O14936	Dynamic	2.4932	9.4502	Peripheral plasma membrane protein CASK (hCASK) (EC 2.7.11.1) (Calcium/calmodulin-dependent serine protein kinase) (Protein lin-2 homolog)
1323	3207	LIN2-LIN7-SAP97-MINT1 complex	4	DLG1	Yes	DLG1_HUMAN	http://www.uniprot.org/uniprot/Q12959	Q12959	Dynamic	4.3944	12.2152	Disks large homolog 1 (Synapse-associated protein 97) (SAP-97) (SAP97) (hDlg)
1325	3213	ULBP1-KLRK1-HCST complex	3	ULBP1	Yes	N2DL1_HUMAN	http://www.uniprot.org/uniprot/Q9BZM6	Q9BZM6	Dynamic	4.3219	7.25813	NKG2D ligand 1 (N2DL-1) (NKG2DL1) (ALCAN-beta) (Retinoic acid early transcript 1I) (UL16-binding protein 1)
1326	3229	Heterodimer complex (CDK9, IL6ST)	2	IL6ST	Yes	IL6RB_HUMAN	http://www.uniprot.org/uniprot/P40189	P40189	Dynamic	3.1456	10.0545	Interleukin-6 receptor subunit beta (IL-6 receptor subunit beta) (IL-6R subunit beta) (IL-6R-beta) (IL-6RB) (CDw130) (Interleukin-6 signal transducer) (Membrane glycoprotein 130) (gp130) (Oncostatin-M receptor subunit alpha) (CD antigen CD130)
1328	3262	SCAMP1-SCAMP2-SCAMP3 complex	3	SCAMP2	Yes	SCAM2_HUMAN	http://www.uniprot.org/uniprot/O15127	O15127	Dynamic	2.16845	10.0596	Secretory carrier-associated membrane protein 2 (Secretory carrier membrane protein 2)
1332	3271	Gamma-secretase-Delta1 complex	5	PSEN1	Yes	PSN1_HUMAN	http://www.uniprot.org/uniprot/P49768	P49768	Dynamic	3.17774	11.8076	Presenilin-1 (PS-1) (EC 3.4.23.-) (Protein S182) [Cleaved into: Presenilin-1 NTF subunit; Presenilin-1 CTF subunit; Presenilin-1 CTF12 (PS1-CTF12)]
1332	3271	Gamma-secretase-Delta1 complex	5	DLL1	Yes	DLL1_HUMAN	http://www.uniprot.org/uniprot/O00548	O00548	Dynamic	4.0176	9.55597	Delta-like protein 1 (Drosophila Delta homolog 1) (Delta1) (H-Delta-1)
1333	3284	SMN complex (GEMIN5,2,3,4, SMN)	5	SIP1	Yes	GEMI2_HUMAN	http://www.uniprot.org/uniprot/O14893	O14893	Dynamic	2.11452	7.3875	Gem-associated protein 2 (Gemin-2) (Component of gems 2) (Survival of motor neuron protein-interacting protein 1) (SMN-interacting protein 1)
1333	3284	SMN complex (GEMIN5,2,3,4, SMN)	5	GEMIN4	Yes	GEMI4_HUMAN	http://www.uniprot.org/uniprot/P57678	P57678	Dynamic	2.3435	12.505	Gem-associated protein 4 (Gemin-4) (Component of gems 4) (p97)
1333	3284	SMN complex (GEMIN5,2,3,4, SMN)	5	GEMIN5	Yes	GEMI5_HUMAN	http://www.uniprot.org/uniprot/Q8TEQ6	Q8TEQ6	Dynamic	2.56448	10.2162	Gem-associated protein 5 (Gemin5)
1334	3296	SMN complex (GEMIN5,4,3), SMN-independent intermediate	3	GEMIN4	Yes	GEMI4_HUMAN	http://www.uniprot.org/uniprot/P57678	P57678	Dynamic	2.3435	12.505	Gem-associated protein 4 (Gemin-4) (Component of gems 4) (p97)
1334	3296	SMN complex (GEMIN5,4,3), SMN-independent intermediate	3	GEMIN5	Yes	GEMI5_HUMAN	http://www.uniprot.org/uniprot/Q8TEQ6	Q8TEQ6	Dynamic	2.56448	10.2162	Gem-associated protein 5 (Gemin5)
1335	3297	SMN complex (GEMIN6,7, UNRIP), SMN-independent intermediate	3	GEMIN6	Yes	GEMI6_HUMAN	http://www.uniprot.org/uniprot/Q8WXD5	Q8WXD5	Dynamic	2.25324	12.3905	Gem-associated protein 6 (Gemin-6) (SIP2)
1336	3298	SMN complex (GEMIN2,5, SMN)	3	SIP1	Yes	GEMI2_HUMAN	http://www.uniprot.org/uniprot/O14893	O14893	Dynamic	2.11452	7.3875	Gem-associated protein 2 (Gemin-2) (Component of gems 2) (Survival of motor neuron protein-interacting protein 1) (SMN-interacting protein 1)
1336	3298	SMN complex (GEMIN2,5, SMN)	3	GEMIN5	Yes	GEMI5_HUMAN	http://www.uniprot.org/uniprot/Q8TEQ6	Q8TEQ6	Dynamic	2.56448	10.2162	Gem-associated protein 5 (Gemin5)
1338	3525	Tetrameric COG subcomplex	4	COG5	Yes	COG5_HUMAN	http://www.uniprot.org/uniprot/Q9UP83	Q9UP83	Dynamic	3.29817	11.6952	Conserved oligomeric Golgi complex subunit 5 (COG complex subunit 5) (13S Golgi transport complex 90 kDa subunit) (GTC-90) (Component of oligomeric Golgi complex 5) (Golgi transport complex 1)
1339	3530	Binary COG subcomplex	2	COG5	Yes	COG5_HUMAN	http://www.uniprot.org/uniprot/Q9UP83	Q9UP83	Dynamic	3.29817	11.6952	Conserved oligomeric Golgi complex subunit 5 (COG complex subunit 5) (13S Golgi transport complex 90 kDa subunit) (GTC-90) (Component of oligomeric Golgi complex 5) (Golgi transport complex 1)
1342	3545	COG5-COG6-COG7 subcomplex	3	COG5	Yes	COG5_HUMAN	http://www.uniprot.org/uniprot/Q9UP83	Q9UP83	Dynamic	3.29817	11.6952	Conserved oligomeric Golgi complex subunit 5 (COG complex subunit 5) (13S Golgi transport complex 90 kDa subunit) (GTC-90) (Component of oligomeric Golgi complex 5) (Golgi transport complex 1)
1344	3552	COG1-COG8-COG5-COG6-COG7 subcomplex	5	COG5	Yes	COG5_HUMAN	http://www.uniprot.org/uniprot/Q9UP83	Q9UP83	Dynamic	3.29817	11.6952	Conserved oligomeric Golgi complex subunit 5 (COG complex subunit 5) (13S Golgi transport complex 90 kDa subunit) (GTC-90) (Component of oligomeric Golgi complex 5) (Golgi transport complex 1)
1345	3618	GammaH2AFX-NDHII-Ku70-DNA complex	3	H2AFX	Yes	H2AX_HUMAN	http://www.uniprot.org/uniprot/P16104	P16104	Dynamic	2.55207	14.8985	Histone H2A.x (H2a/x)
1347	3677	RIN1-STAM2-HRS complex	3	RIN1	Yes	RIN1_HUMAN	http://www.uniprot.org/uniprot/Q13671	Q13671	Dynamic	5.68305	11.8053	Ras and Rab interactor 1 (Ras inhibitor JC99) (Ras interaction/interference protein 1)
1348	3678	RIN1-STAM2-EGFR complex, EGF stimulated	3	EGFR	Yes	EGFR_HUMAN	http://www.uniprot.org/uniprot/P00533	P00533	Dynamic	2.15348	10.2964	Epidermal growth factor receptor (EC 2.7.10.1) (Proto-oncogene c-ErbB-1) (Receptor tyrosine-protein kinase erbB-1)
1348	3678	RIN1-STAM2-EGFR complex, EGF stimulated	3	RIN1	Yes	RIN1_HUMAN	http://www.uniprot.org/uniprot/Q13671	Q13671	Dynamic	5.68305	11.8053	Ras and Rab interactor 1 (Ras inhibitor JC99) (Ras interaction/interference protein 1)
1350	3711	CHL2-BMP2-TSG complex	3	BMP2	Yes	BMP2_HUMAN	http://www.uniprot.org/uniprot/P12643	P12643	Dynamic	7.05999	9.7161	Bone morphogenetic protein 2 (BMP-2) (Bone morphogenetic protein 2A) (BMP-2A)
1352	3739	SKI-SMAD2-SMAD4 pentameric complex	3	SKI	Yes	SKI_HUMAN	http://www.uniprot.org/uniprot/P12755	P12755	Dynamic	2.05575	8.0416	Ski oncogene (Proto-oncogene c-Ski)
1353	3740	SKI-SMAD3-SMAD4 pentameric complex	3	SKI	Yes	SKI_HUMAN	http://www.uniprot.org/uniprot/P12755	P12755	Dynamic	2.05575	8.0416	Ski oncogene (Proto-oncogene c-Ski)
1360	3847	TCL1(trimer)-AKT1 complex	2	TCL1A	Yes	TCL1A_HUMAN	http://www.uniprot.org/uniprot/P56279	P56279	Dynamic	2.34784	7.9735	T-cell leukemia/lymphoma protein 1A (Oncogene TCL-1) (Oncogene TCL1) (Protein p14 TCL1)
1361	3848	TCL1(trimer)-AKT2 complex	2	TCL1A	Yes	TCL1A_HUMAN	http://www.uniprot.org/uniprot/P56279	P56279	Dynamic	2.34784	7.9735	T-cell leukemia/lymphoma protein 1A (Oncogene TCL-1) (Oncogene TCL1) (Protein p14 TCL1)
1364	3900	GABP(gamma)1-E2F1-DP1 complex	3	E2F1	Yes	E2F1_HUMAN	http://www.uniprot.org/uniprot/Q01094	Q01094	Dynamic	2.7441	10.0866	Transcription factor E2F1 (E2F-1) (PBR3) (Retinoblastoma-associated protein 1) (RBAP-1) (Retinoblastoma-binding protein 3) (RBBP-3) (pRB-binding protein E2F-1)
1366	3941	RCP-Rab11 complex	2	RAB11A	Yes	RB11A_HUMAN	http://www.uniprot.org/uniprot/P62491	P62491	Dynamic	2.14503	10.6132	Ras-related protein Rab-11A (Rab-11) (YL8)
1366	3941	RCP-Rab11 complex	2	RAB11FIP1	Yes	RFIP1_HUMAN	http://www.uniprot.org/uniprot/Q6WKZ4	Q6WKZ4	Dynamic	29.74	13.4805	Rab11 family-interacting protein 1 (Rab11-FIP1) (Rab-coupling protein)
1367	3961	SMAD3-cSKI-SIN3A-HDAC1 complex	4	SKI	Yes	SKI_HUMAN	http://www.uniprot.org/uniprot/P12755	P12755	Dynamic	2.05575	8.0416	Ski oncogene (Proto-oncogene c-Ski)
1368	3972	SMURF2-SMAD3-SnoN complex, TGF(beta)-dependent	3	SKIL	Yes	SKIL_HUMAN	http://www.uniprot.org/uniprot/P12757	P12757	Dynamic	3.87089	9.1353	Ski-like protein (Ski-related oncogene) (Ski-related protein)
1374	4025	Affixin-actinin(alpha) complex	2	PARVB	Yes	PARVB_HUMAN	http://www.uniprot.org/uniprot/Q9HBI1	Q9HBI1	Dynamic	2.18657	8.21377	Beta-parvin (Affixin)
1375	4039	PAR4-BACE1 complex	2	BACE1	Yes	BACE1_HUMAN	http://www.uniprot.org/uniprot/P56817	P56817	Dynamic	2.29899	11.2861	Beta-secretase 1 (EC 3.4.23.46) (Aspartyl protease 2) (ASP2) (Asp 2) (Beta-site amyloid precursor protein cleaving enzyme 1) (Beta-site APP cleaving enzyme 1) (Memapsin-2) (Membrane-associated aspartic protease 2)
1376	4043	NEMO-HIF2(alpha)-ARNT complex	3	EPAS1	Yes	EPAS1_HUMAN	http://www.uniprot.org/uniprot/Q99814	Q99814	Dynamic	2.28522	12.7042	Endothelial PAS domain-containing protein 1 (EPAS-1) (Basic-helix-loop-helix-PAS protein MOP2) (Class E basic helix-loop-helix protein 73) (bHLHe73) (HIF-1-alpha-like factor) (HLF) (Hypoxia-inducible factor 2-alpha) (HIF-2-alpha) (HIF2-alpha) (Member of PAS protein 2) (PAS domain-containing protein 2)
1380	4095	Catulin (alpha) - catenin (beta) complex	2	CTNNAL1	Yes	CTNL1_HUMAN	http://www.uniprot.org/uniprot/Q9UBT7	Q9UBT7	Dynamic	4.92458	13.4874	Alpha-catulin (Alpha-catenin-related protein) (ACRP) (Catenin alpha-like protein 1)
1392	4869	beta(1)-AR receptosome (ADRB1-SAP97-AKAP79-PRKAR2A)	4	DLG1	Yes	DLG1_HUMAN	http://www.uniprot.org/uniprot/Q12959	Q12959	Dynamic	4.3944	12.2152	Disks large homolog 1 (Synapse-associated protein 97) (SAP-97) (SAP97) (hDlg)
1393	4976	SVIP-p97/VCP-DERL1 complex	3	SVIP	Yes	SVIP_HUMAN	http://www.uniprot.org/uniprot/Q8NHG7	Q8NHG7	Dynamic	2.26891	7.5608	Small VCP/p97-interacting protein
1395	4997	p97/VCP-VIMP-DERL1 complex	3	SELS	Yes	SELS_HUMAN	http://www.uniprot.org/uniprot/Q9BQE4	Q9BQE4	Dynamic	3.58507	12.5235	Selenoprotein S (SelS) (VCP-interacting membrane protein)
1396	4998	p97/VCP-VIMP-DERL2 complex	3	DERL2	Yes	DERL2_HUMAN	http://www.uniprot.org/uniprot/Q9GZP9	Q9GZP9	Dynamic	2.12776	12.6856	Derlin-2 (Degradation in endoplasmic reticulum protein 2) (DERtrin-2) (Der1-like protein 2) (F-LAN-1) (F-LANa)
1396	4998	p97/VCP-VIMP-DERL2 complex	3	SELS	Yes	SELS_HUMAN	http://www.uniprot.org/uniprot/Q9BQE4	Q9BQE4	Dynamic	3.58507	12.5235	Selenoprotein S (SelS) (VCP-interacting membrane protein)
1397	4999	p97/VCP-VIMP-DERL1-DERL2-HRD1-SEL1L complex	6	DERL2	Yes	DERL2_HUMAN	http://www.uniprot.org/uniprot/Q9GZP9	Q9GZP9	Dynamic	2.12776	12.6856	Derlin-2 (Degradation in endoplasmic reticulum protein 2) (DERtrin-2) (Der1-like protein 2) (F-LAN-1) (F-LANa)
1397	4999	p97/VCP-VIMP-DERL1-DERL2-HRD1-SEL1L complex	6	SYVN1	Yes	SYVN1_HUMAN	http://www.uniprot.org/uniprot/Q86TM6	Q86TM6	Dynamic	2.45661	11.7999	E3 ubiquitin-protein ligase synoviolin (EC 6.3.2.-) (Synovial apoptosis inhibitor 1)
1397	4999	p97/VCP-VIMP-DERL1-DERL2-HRD1-SEL1L complex	6	SEL1L	Yes	SE1L1_HUMAN	http://www.uniprot.org/uniprot/Q9UBV2	Q9UBV2	Dynamic	2.99315	10.8765	Protein sel-1 homolog 1 (Suppressor of lin-12-like protein 1) (Sel-1L)
1397	4999	p97/VCP-VIMP-DERL1-DERL2-HRD1-SEL1L complex	6	SELS	Yes	SELS_HUMAN	http://www.uniprot.org/uniprot/Q9BQE4	Q9BQE4	Dynamic	3.58507	12.5235	Selenoprotein S (SelS) (VCP-interacting membrane protein)
1400	5100	CyclinD3-CDK4-CDK6 complex	3	CCND3	Yes	CCND3_HUMAN	http://www.uniprot.org/uniprot/P30281	P30281	Dynamic	2.06194	11.1177	G1/S-specific cyclin-D3
1400	5100	CyclinD3-CDK4-CDK6 complex	3	CDK6	Yes	CDK6_HUMAN	http://www.uniprot.org/uniprot/Q00534	Q00534	Dynamic	2.34459	13.2485	Cyclin-dependent kinase 6 (EC 2.7.11.22) (Cell division protein kinase 6) (Serine/threonine-protein kinase PLSTIRE)
1400	5100	CyclinD3-CDK4-CDK6 complex	3	CDK4	Yes	CDK4_HUMAN	http://www.uniprot.org/uniprot/P11802	P11802	Dynamic	3.2065	11.9728	Cyclin-dependent kinase 4 (EC 2.7.11.22) (Cell division protein kinase 4) (PSK-J3)
1401	5101	CyclinD3-CDK4-CDK6-p21 complex	4	CCND3	Yes	CCND3_HUMAN	http://www.uniprot.org/uniprot/P30281	P30281	Dynamic	2.06194	11.1177	G1/S-specific cyclin-D3
1401	5101	CyclinD3-CDK4-CDK6-p21 complex	4	CDK6	Yes	CDK6_HUMAN	http://www.uniprot.org/uniprot/Q00534	Q00534	Dynamic	2.34459	13.2485	Cyclin-dependent kinase 6 (EC 2.7.11.22) (Cell division protein kinase 6) (Serine/threonine-protein kinase PLSTIRE)
1401	5101	CyclinD3-CDK4-CDK6-p21 complex	4	CDK4	Yes	CDK4_HUMAN	http://www.uniprot.org/uniprot/P11802	P11802	Dynamic	3.2065	11.9728	Cyclin-dependent kinase 4 (EC 2.7.11.22) (Cell division protein kinase 4) (PSK-J3)
1401	5101	CyclinD3-CDK4-CDK6-p21 complex	4	CDKN1A	Yes	CDN1A_HUMAN	http://www.uniprot.org/uniprot/P38936	P38936	Dynamic	3.2288	10.9708	Cyclin-dependent kinase inhibitor 1 (CDK-interacting protein 1) (Melanoma differentiation-associated protein 6) (MDA-6) (p21)
1402	5107	p34(SEI-1)-CDK4-CyclinD2 complex	3	CDK4	Yes	CDK4_HUMAN	http://www.uniprot.org/uniprot/P11802	P11802	Dynamic	3.2065	11.9728	Cyclin-dependent kinase 4 (EC 2.7.11.22) (Cell division protein kinase 4) (PSK-J3)
1403	5117	pRb2/p130-multimolecular complex (DNMT1, E2F4, SuV39H1, HDAC1, RBL2)	5	SUV39H1	Yes	SUV91_HUMAN	http://www.uniprot.org/uniprot/O43463	O43463	Dynamic	2.80954	8.4437	Histone-lysine N-methyltransferase SUV39H1 (EC 2.1.1.43) (Histone H3-K9 methyltransferase 1) (H3-K9-HMTase 1) (Lysine N-methyltransferase 1A) (Position-effect variegation 3-9 homolog) (Suppressor of variegation 3-9 homolog 1) (Su(var)3-9 homolog 1)
1403	5117	pRb2/p130-multimolecular complex (DNMT1, E2F4, SuV39H1, HDAC1, RBL2)	5	DNMT1	Yes	DNMT1_HUMAN	http://www.uniprot.org/uniprot/P26358	P26358	Dynamic	2.85799	11.6629	DNA (cytosine-5)-methyltransferase 1 (Dnmt1) (EC 2.1.1.37) (CXXC-type zinc finger protein 9) (DNA methyltransferase HsaI) (DNA MTase HsaI) (M.HsaI) (MCMT)
1404	5118	pRb2/p130-multimolecular complex (RB2, E2F4, HDAC1, SUV39H1, P300)	5	SUV39H1	Yes	SUV91_HUMAN	http://www.uniprot.org/uniprot/O43463	O43463	Dynamic	2.80954	8.4437	Histone-lysine N-methyltransferase SUV39H1 (EC 2.1.1.43) (Histone H3-K9 methyltransferase 1) (H3-K9-HMTase 1) (Lysine N-methyltransferase 1A) (Position-effect variegation 3-9 homolog) (Suppressor of variegation 3-9 homolog 1) (Su(var)3-9 homolog 1)
1405	5144	E2F1-p107-cyclinA complex	3	RBL1	Yes	RBL1_HUMAN	http://www.uniprot.org/uniprot/P28749	P28749	Dynamic	2.26158	8.38367	Retinoblastoma-like protein 1 (107 kDa retinoblastoma-associated protein) (p107) (pRb1)
1405	5144	E2F1-p107-cyclinA complex	3	E2F1	Yes	E2F1_HUMAN	http://www.uniprot.org/uniprot/Q01094	Q01094	Dynamic	2.7441	10.0866	Transcription factor E2F1 (E2F-1) (PBR3) (Retinoblastoma-associated protein 1) (RBAP-1) (Retinoblastoma-binding protein 3) (RBBP-3) (pRB-binding protein E2F-1)
1405	5144	E2F1-p107-cyclinA complex	3	CCNA2	Yes	CCNA2_HUMAN	http://www.uniprot.org/uniprot/P20248	P20248	Dynamic	4.23296	9.64803	Cyclin-A2 (Cyclin-A)
1406	5146	RB1-TFAP2A complex	2	TFAP2A	Yes	AP2A_HUMAN	http://www.uniprot.org/uniprot/P05549	P05549	Dynamic	2.73019	11.6598	Transcription factor AP-2-alpha (AP2-alpha) (AP-2 transcription factor) (Activating enhancer-binding protein 2-alpha) (Activator protein 2) (AP-2)
1409	5158	SMARCA2/BRM-BAF57-MECP2 complex	3	SMARCA2	Yes	SMCA2_HUMAN	http://www.uniprot.org/uniprot/P51531	P51531	Dynamic	2.23664	8.56553	Probable global transcription activator SNF2L2 (EC 3.6.4.-) (ATP-dependent helicase SMARCA2) (BRG1-associated factor 190B) (BAF190B) (Protein brahma homolog) (hBRM) (SNF2-alpha) (SWI/SNF-related matrix-associated actin-dependent regulator of chromatin subfamily A member 2)
1410	5159	E2F4-p107-cyclinE complex	3	CCNE1	Yes	CCNE1_HUMAN	http://www.uniprot.org/uniprot/P24864	P24864	Dynamic	2.24389	12.7264	G1/S-specific cyclin-E1
1410	5159	E2F4-p107-cyclinE complex	3	RBL1	Yes	RBL1_HUMAN	http://www.uniprot.org/uniprot/P28749	P28749	Dynamic	2.26158	8.38367	Retinoblastoma-like protein 1 (107 kDa retinoblastoma-associated protein) (p107) (pRb1)
1412	5162	ELK1-SRF-ELK3 complex	3	SRF	Yes	SRF_HUMAN	http://www.uniprot.org/uniprot/P11831	P11831	Dynamic	2.60208	9.27	Serum response factor (SRF)
1412	5162	ELK1-SRF-ELK3 complex	3	ELK3	Yes	ELK3_HUMAN	http://www.uniprot.org/uniprot/P41970	P41970	Dynamic	3.24076	9.66133	ETS domain-containing protein Elk-3 (ETS-related protein ERP) (ETS-related protein NET) (Serum response factor accessory protein 2) (SAP-2) (SRF accessory protein 2)
1413	5165	AP1G1-PACS1-FURIN complex	3	FURIN	Yes	FURIN_HUMAN	http://www.uniprot.org/uniprot/P09958	P09958	Dynamic	2.41943	9.92923	Furin (EC 3.4.21.75) (Dibasic-processing enzyme) (Paired basic amino acid residue-cleaving enzyme) (PACE)
1414	5171	SH3KBP1-CBLB-EGFR complex	3	EGFR	Yes	EGFR_HUMAN	http://www.uniprot.org/uniprot/P00533	P00533	Dynamic	2.15348	10.2964	Epidermal growth factor receptor (EC 2.7.10.1) (Proto-oncogene c-ErbB-1) (Receptor tyrosine-protein kinase erbB-1)
1414	5171	SH3KBP1-CBLB-EGFR complex	3	SH3KBP1	Yes	SH3K1_HUMAN	http://www.uniprot.org/uniprot/Q96B97	Q96B97	Dynamic	4.70545	12.2126	SH3 domain-containing kinase-binding protein 1 (CD2-binding protein 3) (CD2BP3) (Cbl-interacting protein of 85 kDa) (Human Src family kinase-binding protein 1) (HSB-1)
1415	5176	MGC1-DNA-PKcs-Ku complex	4	PRKDC	Yes	PRKDC_HUMAN	http://www.uniprot.org/uniprot/P78527	P78527	Dynamic	2.22581	9.52653	DNA-dependent protein kinase catalytic subunit (DNA-PK catalytic subunit) (DNA-PKcs) (EC 2.7.11.1) (DNPK1) (p460)
1415	5176	MGC1-DNA-PKcs-Ku complex	4	MDC1	Yes	MDC1_HUMAN	http://www.uniprot.org/uniprot/Q14676	Q14676	Dynamic	3.18656	8.91263	Mediator of DNA damage checkpoint protein 1 (Nuclear factor with BRCT domains 1)
1416	5177	Polycystin-1 multiprotein complex (ACTN1, CDH1, SRC, JUP, VCL, CTNNB1, PXN, BCAR1, PKD1, PTK2, TLN1)	11	TLN1	Yes	TLN1_HUMAN	http://www.uniprot.org/uniprot/Q9Y490	Q9Y490	Dynamic	2.0312	9.24757	Talin-1
1416	5177	Polycystin-1 multiprotein complex (ACTN1, CDH1, SRC, JUP, VCL, CTNNB1, PXN, BCAR1, PKD1, PTK2, TLN1)	11	VCL	Yes	VINC_HUMAN	http://www.uniprot.org/uniprot/P18206	P18206	Dynamic	2.03449	12.8166	Vinculin (Metavinculin) (MV)
1416	5177	Polycystin-1 multiprotein complex (ACTN1, CDH1, SRC, JUP, VCL, CTNNB1, PXN, BCAR1, PKD1, PTK2, TLN1)	11	CDH1	Yes	CADH1_HUMAN	http://www.uniprot.org/uniprot/P12830	P12830	Dynamic	2.62867	15.3496	Cadherin-1 (CAM 120/80) (Epithelial cadherin) (E-cadherin) (Uvomorulin) (CD antigen CD324) [Cleaved into: E-Cad/CTF1; E-Cad/CTF2; E-Cad/CTF3]
1416	5177	Polycystin-1 multiprotein complex (ACTN1, CDH1, SRC, JUP, VCL, CTNNB1, PXN, BCAR1, PKD1, PTK2, TLN1)	11	JUP	Yes	PLAK_HUMAN	http://www.uniprot.org/uniprot/P14923	P14923	Dynamic	3.26029	15.3455	Junction plakoglobin (Catenin gamma) (Desmoplakin III) (Desmoplakin-3)
1417	5179	NCOA6-DNA-PK-Ku-PARP1 complex	5	PRKDC	Yes	PRKDC_HUMAN	http://www.uniprot.org/uniprot/P78527	P78527	Dynamic	2.22581	9.52653	DNA-dependent protein kinase catalytic subunit (DNA-PK catalytic subunit) (DNA-PKcs) (EC 2.7.11.1) (DNPK1) (p460)
1417	5179	NCOA6-DNA-PK-Ku-PARP1 complex	5	PARP1	Yes	PARP1_HUMAN	http://www.uniprot.org/uniprot/P09874	P09874	Dynamic	2.31712	12.0964	Poly [ADP-ribose] polymerase 1 (PARP-1) (EC 2.4.2.30) (ADP-ribosyltransferase diphtheria toxin-like 1) (ARTD1) (NAD(+) ADP-ribosyltransferase 1) (ADPRT 1) (Poly[ADP-ribose] synthase 1)
1418	5183	DNA-PK-Ku-eIF2-NF90-NF45 complex	8	PRKDC	Yes	PRKDC_HUMAN	http://www.uniprot.org/uniprot/P78527	P78527	Dynamic	2.22581	9.52653	DNA-dependent protein kinase catalytic subunit (DNA-PK catalytic subunit) (DNA-PKcs) (EC 2.7.11.1) (DNPK1) (p460)
1418	5183	DNA-PK-Ku-eIF2-NF90-NF45 complex	8	ILF3	Yes	ILF3_HUMAN	http://www.uniprot.org/uniprot/Q12906	Q12906	Dynamic	2.32194	12.8282	Interleukin enhancer-binding factor 3 (Double-stranded RNA-binding protein 76) (DRBP76) (M-phase phosphoprotein 4) (MPP4) (Nuclear factor associated with dsRNA) (NFAR) (Nuclear factor of activated T-cells 90 kDa) (NF-AT-90) (Translational control protein 80) (TCP80)
1419	5184	SWI/SNF chromatin-remodeling complex	5	SMARCA2	Yes	SMCA2_HUMAN	http://www.uniprot.org/uniprot/P51531	P51531	Dynamic	2.23664	8.56553	Probable global transcription activator SNF2L2 (EC 3.6.4.-) (ATP-dependent helicase SMARCA2) (BRG1-associated factor 190B) (BAF190B) (Protein brahma homolog) (hBRM) (SNF2-alpha) (SWI/SNF-related matrix-associated actin-dependent regulator of chromatin subfamily A member 2)
1421	5190	TIAM1-EFNB1-EPHA2 complex	3	EPHA2	Yes	EPHA2_HUMAN	http://www.uniprot.org/uniprot/P29317	P29317	Dynamic	2.94105	12.2722	Ephrin type-A receptor 2 (EC 2.7.10.1) (Epithelial cell kinase) (Tyrosine-protein kinase receptor ECK)
1421	5190	TIAM1-EFNB1-EPHA2 complex	3	EFNB1	Yes	EFNB1_HUMAN	http://www.uniprot.org/uniprot/P98172	P98172	Dynamic	3.77201	14.7913	Ephrin-B1 (EFL-3) (ELK ligand) (ELK-L) (EPH-related receptor tyrosine kinase ligand 2) (LERK-2)
1422	5193	TNF-alpha/NF-kappa B signaling complex (CHUK, KPNA3, NFKB2, NFKBIB, REL, IKBKG, NFKB1, NFKBIE, RELB, NFKBIA, RELA, TNIP2)	12	NFKBIB	Yes	IKBB_HUMAN	http://www.uniprot.org/uniprot/Q15653	Q15653	Dynamic	2.21606	10.8587	NF-kappa-B inhibitor beta (NF-kappa-BIB) (I-kappa-B-beta) (IkB-B) (IkB-beta) (IkappaBbeta) (Thyroid receptor-interacting protein 9) (TR-interacting protein 9) (TRIP-9)
1422	5193	TNF-alpha/NF-kappa B signaling complex (CHUK, KPNA3, NFKB2, NFKBIB, REL, IKBKG, NFKB1, NFKBIE, RELB, NFKBIA, RELA, TNIP2)	12	RELA	Yes	TF65_HUMAN	http://www.uniprot.org/uniprot/Q04206	Q04206	Dynamic	2.25116	11.3974	Transcription factor p65 (Nuclear factor NF-kappa-B p65 subunit) (Nuclear factor of kappa light polypeptide gene enhancer in B-cells 3)
1422	5193	TNF-alpha/NF-kappa B signaling complex (CHUK, KPNA3, NFKB2, NFKBIB, REL, IKBKG, NFKB1, NFKBIE, RELB, NFKBIA, RELA, TNIP2)	12	NFKBIE	Yes	IKBE_HUMAN	http://www.uniprot.org/uniprot/O00221	O00221	Dynamic	2.45547	12.5179	NF-kappa-B inhibitor epsilon (NF-kappa-BIE) (I-kappa-B-epsilon) (IkB-E) (IkB-epsilon) (IkappaBepsilon)
1422	5193	TNF-alpha/NF-kappa B signaling complex (CHUK, KPNA3, NFKB2, NFKBIB, REL, IKBKG, NFKB1, NFKBIE, RELB, NFKBIA, RELA, TNIP2)	12	TNIP2	Yes	TNIP2_HUMAN	http://www.uniprot.org/uniprot/Q8NFZ5	Q8NFZ5	Dynamic	3.65702	11.6525	TNFAIP3-interacting protein 2 (A20-binding inhibitor of NF-kappa-B activation 2) (ABIN-2) (Fetal liver LKB1-interacting protein)
1422	5193	TNF-alpha/NF-kappa B signaling complex (CHUK, KPNA3, NFKB2, NFKBIB, REL, IKBKG, NFKB1, NFKBIE, RELB, NFKBIA, RELA, TNIP2)	12	NFKBIA	Yes	IKBA_HUMAN	http://www.uniprot.org/uniprot/P25963	P25963	Dynamic	4.61928	14.0831	NF-kappa-B inhibitor alpha (I-kappa-B-alpha) (IkB-alpha) (IkappaBalpha) (Major histocompatibility complex enhancer-binding protein MAD3)
1422	5193	TNF-alpha/NF-kappa B signaling complex (CHUK, KPNA3, NFKB2, NFKBIB, REL, IKBKG, NFKB1, NFKBIE, RELB, NFKBIA, RELA, TNIP2)	12	NFKB2	Yes	NFKB2_HUMAN	http://www.uniprot.org/uniprot/Q00653	Q00653	Dynamic	5.14439	9.85897	Nuclear factor NF-kappa-B p100 subunit (DNA-binding factor KBF2) (H2TF1) (Lymphocyte translocation chromosome 10 protein) (Nuclear factor of kappa light polypeptide gene enhancer in B-cells 2) (Oncogene Lyt-10) (Lyt10) [Cleaved into: Nuclear factor NF-kappa-B p52 subunit]
1422	5193	TNF-alpha/NF-kappa B signaling complex (CHUK, KPNA3, NFKB2, NFKBIB, REL, IKBKG, NFKB1, NFKBIE, RELB, NFKBIA, RELA, TNIP2)	12	RELB	Yes	RELB_HUMAN	http://www.uniprot.org/uniprot/Q01201	Q01201	Dynamic	5.86853	13.925	Transcription factor RelB (I-Rel)
1422	5193	TNF-alpha/NF-kappa B signaling complex (CHUK, KPNA3, NFKB2, NFKBIB, REL, IKBKG, NFKB1, NFKBIE, RELB, NFKBIA, RELA, TNIP2)	12	NFKB1	Yes	NFKB1_HUMAN	http://www.uniprot.org/uniprot/P19838	P19838	Dynamic	6.27377	12.3131	Nuclear factor NF-kappa-B p105 subunit (DNA-binding factor KBF1) (EBP-1) (Nuclear factor of kappa light polypeptide gene enhancer in B-cells 1) [Cleaved into: Nuclear factor NF-kappa-B p50 subunit]
1423	5194	TNF-alpha/NF-kappa B signaling complex (SEC16A, CHUK, IKBKB, NFKB2, REL, IKBKG, MAP3K14, RELA, FBXW7, USP2)	10	RELA	Yes	TF65_HUMAN	http://www.uniprot.org/uniprot/Q04206	Q04206	Dynamic	2.25116	11.3974	Transcription factor p65 (Nuclear factor NF-kappa-B p65 subunit) (Nuclear factor of kappa light polypeptide gene enhancer in B-cells 3)
1423	5194	TNF-alpha/NF-kappa B signaling complex (SEC16A, CHUK, IKBKB, NFKB2, REL, IKBKG, MAP3K14, RELA, FBXW7, USP2)	10	MAP3K14	Yes	M3K14_HUMAN	http://www.uniprot.org/uniprot/Q99558	Q99558	Dynamic	2.44415	9.97567	Mitogen-activated protein kinase kinase kinase 14 (EC 2.7.11.25) (NF-kappa-beta-inducing kinase) (HsNIK) (Serine/threonine-protein kinase NIK)
1423	5194	TNF-alpha/NF-kappa B signaling complex (SEC16A, CHUK, IKBKB, NFKB2, REL, IKBKG, MAP3K14, RELA, FBXW7, USP2)	10	NFKB2	Yes	NFKB2_HUMAN	http://www.uniprot.org/uniprot/Q00653	Q00653	Dynamic	5.14439	9.85897	Nuclear factor NF-kappa-B p100 subunit (DNA-binding factor KBF2) (H2TF1) (Lymphocyte translocation chromosome 10 protein) (Nuclear factor of kappa light polypeptide gene enhancer in B-cells 2) (Oncogene Lyt-10) (Lyt10) [Cleaved into: Nuclear factor NF-kappa-B p52 subunit]
1424	5195	PTIP-HMT complex	10	KDM6A	Yes	KDM6A_HUMAN	http://www.uniprot.org/uniprot/O15550	O15550	Dynamic	2.38833	10.1418	Lysine-specific demethylase 6A (EC 1.14.11.-) (Histone demethylase UTX) (Ubiquitously-transcribed TPR protein on the X chromosome) (Ubiquitously-transcribed X chromosome tetratricopeptide repeat protein)
1424	5195	PTIP-HMT complex	10	WDR5	Yes	WDR5_HUMAN	http://www.uniprot.org/uniprot/P61964	P61964	Dynamic	2.68515	14.084	WD repeat-containing protein 5 (BMP2-induced 3-kb gene protein)
1425	5196	TNF-alpha/NF-kappa B signaling complex (CHUK, BTRC, NFKB2, PPP6C, REL, CUL1, IKBKE, SAPS2, SAPS1, ANKRD28, RELA, SKP1)	12	RELA	Yes	TF65_HUMAN	http://www.uniprot.org/uniprot/Q04206	Q04206	Dynamic	2.25116	11.3974	Transcription factor p65 (Nuclear factor NF-kappa-B p65 subunit) (Nuclear factor of kappa light polypeptide gene enhancer in B-cells 3)
1425	5196	TNF-alpha/NF-kappa B signaling complex (CHUK, BTRC, NFKB2, PPP6C, REL, CUL1, IKBKE, SAPS2, SAPS1, ANKRD28, RELA, SKP1)	12	NFKB2	Yes	NFKB2_HUMAN	http://www.uniprot.org/uniprot/Q00653	Q00653	Dynamic	5.14439	9.85897	Nuclear factor NF-kappa-B p100 subunit (DNA-binding factor KBF2) (H2TF1) (Lymphocyte translocation chromosome 10 protein) (Nuclear factor of kappa light polypeptide gene enhancer in B-cells 2) (Oncogene Lyt-10) (Lyt10) [Cleaved into: Nuclear factor NF-kappa-B p52 subunit]
1426	5197	PTIP-DNA damage response complex	6	BLM	Yes	BLM_HUMAN	http://www.uniprot.org/uniprot/P54132	P54132	Dynamic	3.89872	10.1286	Bloom syndrome protein (EC 3.6.4.12) (DNA helicase, RecQ-like type 2) (RecQ2) (RecQ protein-like 3)
1427	5198	CBP-RARA-RXRA-DNA complex, ligand stimulated	3	RARA	Yes	RARA_HUMAN	http://www.uniprot.org/uniprot/P10276	P10276	Dynamic	2.09507	10.792	Retinoic acid receptor alpha (RAR-alpha) (Nuclear receptor subfamily 1 group B member 1)
1428	5199	Kinase maturation complex 1	16	TRAF7	Yes	TRAF7_HUMAN	http://www.uniprot.org/uniprot/Q6Q0C0	Q6Q0C0	Dynamic	2.22427	11.9901	E3 ubiquitin-protein ligase TRAF7 (EC 6.3.2.-) (RING finger and WD repeat-containing protein 1) (RING finger protein 119) (TNF receptor-associated factor 7)
1429	5727	TBP-TAF complex	4	TAF1A	Yes	TAF1A_HUMAN	http://www.uniprot.org/uniprot/Q15573	Q15573	Dynamic	2.68452	9.3218	TATA box-binding protein-associated factor RNA polymerase I subunit A (RNA polymerase I-specific TBP-associated factor 48 kDa) (TAFI48) (TATA box-binding protein-associated factor 1A) (TBP-associated factor 1A) (Transcription factor SL1) (Transcription initiation factor SL1/TIF-IB subunit A)
1434	5213	Pex26-Pex6-Pex1 complex	3	PEX1	Yes	PEX1_HUMAN	http://www.uniprot.org/uniprot/O43933	O43933	Dynamic	2.24026	8.84877	Peroxisome biogenesis factor 1 (Peroxin-1) (Peroxisome biogenesis disorder protein 1)
1434	5213	Pex26-Pex6-Pex1 complex	3	PEX6	Yes	PEX6_HUMAN	http://www.uniprot.org/uniprot/Q13608	Q13608	Dynamic	3.30657	11.7424	Peroxisome assembly factor 2 (PAF-2) (Peroxin-6) (Peroxisomal biogenesis factor 6) (Peroxisomal-type ATPase 1)
1437	5220	CHUK-IQGAP2-AKAP8L-RELA-TNIP2 complex	5	RELA	Yes	TF65_HUMAN	http://www.uniprot.org/uniprot/Q04206	Q04206	Dynamic	2.25116	11.3974	Transcription factor p65 (Nuclear factor NF-kappa-B p65 subunit) (Nuclear factor of kappa light polypeptide gene enhancer in B-cells 3)
1437	5220	CHUK-IQGAP2-AKAP8L-RELA-TNIP2 complex	5	TNIP2	Yes	TNIP2_HUMAN	http://www.uniprot.org/uniprot/Q8NFZ5	Q8NFZ5	Dynamic	3.65702	11.6525	TNFAIP3-interacting protein 2 (A20-binding inhibitor of NF-kappa-B activation 2) (ABIN-2) (Fetal liver LKB1-interacting protein)
1441	5228	REL-MAP3K8-RELA-TNIP2-PAPOLA complex	5	RELA	Yes	TF65_HUMAN	http://www.uniprot.org/uniprot/Q04206	Q04206	Dynamic	2.25116	11.3974	Transcription factor p65 (Nuclear factor NF-kappa-B p65 subunit) (Nuclear factor of kappa light polypeptide gene enhancer in B-cells 3)
1441	5228	REL-MAP3K8-RELA-TNIP2-PAPOLA complex	5	TNIP2	Yes	TNIP2_HUMAN	http://www.uniprot.org/uniprot/Q8NFZ5	Q8NFZ5	Dynamic	3.65702	11.6525	TNFAIP3-interacting protein 2 (A20-binding inhibitor of NF-kappa-B activation 2) (ABIN-2) (Fetal liver LKB1-interacting protein)
1441	5228	REL-MAP3K8-RELA-TNIP2-PAPOLA complex	5	MAP3K8	Yes	M3K8_HUMAN	http://www.uniprot.org/uniprot/P41279	P41279	Dynamic	4.84557	8.26797	Mitogen-activated protein kinase kinase kinase 8 (EC 2.7.11.25) (Cancer Osaka thyroid oncogene) (Proto-oncogene c-Cot) (Serine/threonine-protein kinase cot) (Tumor progression locus 2) (TPL-2)
1442	5229	RPA complex	3	RPA1	Yes	RFA1_HUMAN	http://www.uniprot.org/uniprot/P27694	P27694	Dynamic	2.31873	13.4932	Replication protein A 70 kDa DNA-binding subunit (RP-A p70) (Replication factor A protein 1) (RF-A protein 1) (Single-stranded DNA-binding protein)
1442	5229	RPA complex	3	RPA3	Yes	RFA3_HUMAN	http://www.uniprot.org/uniprot/P35244	P35244	Dynamic	3.25051	12.3609	Replication protein A 14 kDa subunit (RP-A p14) (Replication factor A protein 3) (RF-A protein 3)
1443	5230	CHUK-NFKB2-REL-IKBKG-SPAG9-NFKB1-NFKBIE-COPB2-TNIP1-NFKBIA-RELA-TNIP2 complex	12	SPAG9	Yes	JIP4_HUMAN	http://www.uniprot.org/uniprot/O60271	O60271	Dynamic	2.08879	12.1722	C-Jun-amino-terminal kinase-interacting protein 4 (JIP-4) (JNK-interacting protein 4) (Cancer/testis antigen 89) (CT89) (Human lung cancer oncogene 6 protein) (HLC-6) (JNK-associated leucine-zipper protein) (JLP) (Mitogen-activated protein kinase 8-interacting protein 4) (Proliferation-inducing protein 6) (Protein highly expressed in testis) (PHET) (Sperm surface protein) (Sperm-associated antige…
1443	5230	CHUK-NFKB2-REL-IKBKG-SPAG9-NFKB1-NFKBIE-COPB2-TNIP1-NFKBIA-RELA-TNIP2 complex	12	RELA	Yes	TF65_HUMAN	http://www.uniprot.org/uniprot/Q04206	Q04206	Dynamic	2.25116	11.3974	Transcription factor p65 (Nuclear factor NF-kappa-B p65 subunit) (Nuclear factor of kappa light polypeptide gene enhancer in B-cells 3)
1443	5230	CHUK-NFKB2-REL-IKBKG-SPAG9-NFKB1-NFKBIE-COPB2-TNIP1-NFKBIA-RELA-TNIP2 complex	12	NFKBIE	Yes	IKBE_HUMAN	http://www.uniprot.org/uniprot/O00221	O00221	Dynamic	2.45547	12.5179	NF-kappa-B inhibitor epsilon (NF-kappa-BIE) (I-kappa-B-epsilon) (IkB-E) (IkB-epsilon) (IkappaBepsilon)
1443	5230	CHUK-NFKB2-REL-IKBKG-SPAG9-NFKB1-NFKBIE-COPB2-TNIP1-NFKBIA-RELA-TNIP2 complex	12	TNIP2	Yes	TNIP2_HUMAN	http://www.uniprot.org/uniprot/Q8NFZ5	Q8NFZ5	Dynamic	3.65702	11.6525	TNFAIP3-interacting protein 2 (A20-binding inhibitor of NF-kappa-B activation 2) (ABIN-2) (Fetal liver LKB1-interacting protein)
1443	5230	CHUK-NFKB2-REL-IKBKG-SPAG9-NFKB1-NFKBIE-COPB2-TNIP1-NFKBIA-RELA-TNIP2 complex	12	TNIP1	Yes	TNIP1_HUMAN	http://www.uniprot.org/uniprot/Q15025	Q15025	Dynamic	3.82555	13.9895	TNFAIP3-interacting protein 1 (A20-binding inhibitor of NF-kappa-B activation 1) (ABIN-1) (HIV-1 Nef-interacting protein) (Nef-associated factor 1) (Naf1) (Nip40-1) (Virion-associated nuclear shuttling protein) (VAN) (hVAN)
1443	5230	CHUK-NFKB2-REL-IKBKG-SPAG9-NFKB1-NFKBIE-COPB2-TNIP1-NFKBIA-RELA-TNIP2 complex	12	NFKBIA	Yes	IKBA_HUMAN	http://www.uniprot.org/uniprot/P25963	P25963	Dynamic	4.61928	14.0831	NF-kappa-B inhibitor alpha (I-kappa-B-alpha) (IkB-alpha) (IkappaBalpha) (Major histocompatibility complex enhancer-binding protein MAD3)
1443	5230	CHUK-NFKB2-REL-IKBKG-SPAG9-NFKB1-NFKBIE-COPB2-TNIP1-NFKBIA-RELA-TNIP2 complex	12	NFKB2	Yes	NFKB2_HUMAN	http://www.uniprot.org/uniprot/Q00653	Q00653	Dynamic	5.14439	9.85897	Nuclear factor NF-kappa-B p100 subunit (DNA-binding factor KBF2) (H2TF1) (Lymphocyte translocation chromosome 10 protein) (Nuclear factor of kappa light polypeptide gene enhancer in B-cells 2) (Oncogene Lyt-10) (Lyt10) [Cleaved into: Nuclear factor NF-kappa-B p52 subunit]
1443	5230	CHUK-NFKB2-REL-IKBKG-SPAG9-NFKB1-NFKBIE-COPB2-TNIP1-NFKBIA-RELA-TNIP2 complex	12	NFKB1	Yes	NFKB1_HUMAN	http://www.uniprot.org/uniprot/P19838	P19838	Dynamic	6.27377	12.3131	Nuclear factor NF-kappa-B p105 subunit (DNA-binding factor KBF1) (EBP-1) (Nuclear factor of kappa light polypeptide gene enhancer in B-cells 1) [Cleaved into: Nuclear factor NF-kappa-B p50 subunit]
1444	5231	53BP1-containing complex	5	RPA1	Yes	RFA1_HUMAN	http://www.uniprot.org/uniprot/P27694	P27694	Dynamic	2.31873	13.4932	Replication protein A 70 kDa DNA-binding subunit (RP-A p70) (Replication factor A protein 1) (RF-A protein 1) (Single-stranded DNA-binding protein)
1445	5232	TNF-alpha/Nf-kappa B signaling complex (RPL6, RPL30, RPS13, CHUK, DDX3X, NFKB2, NFKBIB, REL, IKBKG, NFKB1, MAP3K8, RELB, GLG1, NFKBIA, RELA, TNIP2, GTF2I)	17	GTF2I	Yes	GTF2I_HUMAN	http://www.uniprot.org/uniprot/P78347	P78347	Dynamic	2.11452	14.1149	General transcription factor II-I (GTFII-I) (TFII-I) (Bruton tyrosine kinase-associated protein 135) (BAP-135) (BTK-associated protein 135) (SRF-Phox1-interacting protein) (SPIN) (Williams-Beuren syndrome chromosomal region 6 protein)
1445	5232	TNF-alpha/Nf-kappa B signaling complex (RPL6, RPL30, RPS13, CHUK, DDX3X, NFKB2, NFKBIB, REL, IKBKG, NFKB1, MAP3K8, RELB, GLG1, NFKBIA, RELA, TNIP2, GTF2I)	17	NFKBIB	Yes	IKBB_HUMAN	http://www.uniprot.org/uniprot/Q15653	Q15653	Dynamic	2.21606	10.8587	NF-kappa-B inhibitor beta (NF-kappa-BIB) (I-kappa-B-beta) (IkB-B) (IkB-beta) (IkappaBbeta) (Thyroid receptor-interacting protein 9) (TR-interacting protein 9) (TRIP-9)
1445	5232	TNF-alpha/Nf-kappa B signaling complex (RPL6, RPL30, RPS13, CHUK, DDX3X, NFKB2, NFKBIB, REL, IKBKG, NFKB1, MAP3K8, RELB, GLG1, NFKBIA, RELA, TNIP2, GTF2I)	17	RELA	Yes	TF65_HUMAN	http://www.uniprot.org/uniprot/Q04206	Q04206	Dynamic	2.25116	11.3974	Transcription factor p65 (Nuclear factor NF-kappa-B p65 subunit) (Nuclear factor of kappa light polypeptide gene enhancer in B-cells 3)
1445	5232	TNF-alpha/Nf-kappa B signaling complex (RPL6, RPL30, RPS13, CHUK, DDX3X, NFKB2, NFKBIB, REL, IKBKG, NFKB1, MAP3K8, RELB, GLG1, NFKBIA, RELA, TNIP2, GTF2I)	17	TNIP2	Yes	TNIP2_HUMAN	http://www.uniprot.org/uniprot/Q8NFZ5	Q8NFZ5	Dynamic	3.65702	11.6525	TNFAIP3-interacting protein 2 (A20-binding inhibitor of NF-kappa-B activation 2) (ABIN-2) (Fetal liver LKB1-interacting protein)
1445	5232	TNF-alpha/Nf-kappa B signaling complex (RPL6, RPL30, RPS13, CHUK, DDX3X, NFKB2, NFKBIB, REL, IKBKG, NFKB1, MAP3K8, RELB, GLG1, NFKBIA, RELA, TNIP2, GTF2I)	17	NFKBIA	Yes	IKBA_HUMAN	http://www.uniprot.org/uniprot/P25963	P25963	Dynamic	4.61928	14.0831	NF-kappa-B inhibitor alpha (I-kappa-B-alpha) (IkB-alpha) (IkappaBalpha) (Major histocompatibility complex enhancer-binding protein MAD3)
1445	5232	TNF-alpha/Nf-kappa B signaling complex (RPL6, RPL30, RPS13, CHUK, DDX3X, NFKB2, NFKBIB, REL, IKBKG, NFKB1, MAP3K8, RELB, GLG1, NFKBIA, RELA, TNIP2, GTF2I)	17	MAP3K8	Yes	M3K8_HUMAN	http://www.uniprot.org/uniprot/P41279	P41279	Dynamic	4.84557	8.26797	Mitogen-activated protein kinase kinase kinase 8 (EC 2.7.11.25) (Cancer Osaka thyroid oncogene) (Proto-oncogene c-Cot) (Serine/threonine-protein kinase cot) (Tumor progression locus 2) (TPL-2)
1445	5232	TNF-alpha/Nf-kappa B signaling complex (RPL6, RPL30, RPS13, CHUK, DDX3X, NFKB2, NFKBIB, REL, IKBKG, NFKB1, MAP3K8, RELB, GLG1, NFKBIA, RELA, TNIP2, GTF2I)	17	NFKB2	Yes	NFKB2_HUMAN	http://www.uniprot.org/uniprot/Q00653	Q00653	Dynamic	5.14439	9.85897	Nuclear factor NF-kappa-B p100 subunit (DNA-binding factor KBF2) (H2TF1) (Lymphocyte translocation chromosome 10 protein) (Nuclear factor of kappa light polypeptide gene enhancer in B-cells 2) (Oncogene Lyt-10) (Lyt10) [Cleaved into: Nuclear factor NF-kappa-B p52 subunit]
1445	5232	TNF-alpha/Nf-kappa B signaling complex (RPL6, RPL30, RPS13, CHUK, DDX3X, NFKB2, NFKBIB, REL, IKBKG, NFKB1, MAP3K8, RELB, GLG1, NFKBIA, RELA, TNIP2, GTF2I)	17	RELB	Yes	RELB_HUMAN	http://www.uniprot.org/uniprot/Q01201	Q01201	Dynamic	5.86853	13.925	Transcription factor RelB (I-Rel)
[truncated: 4,760 more rows]

## Sheet: non-expressed complexes
ComplexID	CorumComplexID	ComplexName	ComplexSize	GeneSymbol	ExpInSkin?	UniProt.SwissProt.ID	UniProt.SwissProt.Accession	ProteinName
357	92	CD28-transactivation complex	2	CD28	No	CD28_HUMAN	P10747	T-cell-specific surface glycoprotein CD28 (TP44) (CD antigen CD28)
357	92	CD28-transactivation complex	2	NCL	No	NUCL_HUMAN	P19338	Nucleolin (Protein C23)
[truncated: 186 more rows]

## Sheet: clustered superdyn in complexes
ComplexID	CorumComplexID	ComplexName	ComplexSize	GeneSymbol	ExpInSkin?	UniProt.SwissProt.ID	Hyperlink	UniProt.SwissProt.Accession	ExpClass	FoldChange	MedianExp	SupDynCluster#	ProteinName
[truncated: 1,292 more rows]

[truncated: 3 more sheets: endpoint switches in complexes, paralogs in complexes, dynamic re-clustered]
