# Supplementary material for: Dissecting the Calcium-Induced Differentiation of Human Primary Keratinocytes Stem Cells by Integrative and Structural Network Analyses
Source: PLoS Comput Biol. 2015 May 6;11(5):e1004256. doi: 10.1371/journal.pcbi.1004256 (PMC4422705; doi:10.1371/journal.pcbi.1004256)
Supplement: S4 Table — (XLSX) [file pcbi.1004256.s025.xlsx]

## Sheet: super-dynamic
Table S4. Structural analysis of CORUM complexes using the SAPIN framework.
Case	AND%	XOR%	ComplexIds	CORUMIds	ComplexNames	Hub Hyperlink	Hub	Int1 Hyperlink	Int1	Int2 Hyperlink	Int2	Triplet	TripletDomains	HubUniProt	Int1UniProt	Int2UniProt	HubExpClass	Int1ExpClass	Int2UniProt	HubFoldCh	Int1FoldCh	Int2FoldCh	r1	r2	r3	P1 P2 Antagonistic	P1 P2 Antagonistic Paralogs	HubFamily	Int1Family	Int2Family	T0	T5	T10	T15	T20	T25	T30	T35	T40	T45	T0	T5	T10	T15	T20	T25	T30	T35	T40
1	0.75	0.25	450	310	Cell cycle kinase complex CDC2	http://www.uniprot.org/uniprot/O95067	O95067	http://www.uniprot.org/uniprot/P24385	P24385	http://www.uniprot.org/uniprot/P06493	P06493	O95067|P24385|P06493		CCNB2	CCND1	CDK1	super-dynamic	super-dynamic	super-dynamic	5.66863	4.67295	4.30098	-0.505	0.967	-0.604	TRUE	FALSE	1082	738	3842	14.38	13.047	12.61	11.877	11.973	12.2957	12.2763	12.553	12.9223	13.129	12.1353	11.458	12.5837	13.2073	13.4663	13.5073	13.445	13.6013	13.6823
1	1	0	450	310	Cell cycle kinase complex CDC2	http://www.uniprot.org/uniprot/P14635	P14635	http://www.uniprot.org/uniprot/P06493	P06493	http://www.uniprot.org/uniprot/P24385	P24385	P14635|P06493|P24385		CCNB1	CDK1	CCND1	super-dynamic	super-dynamic	super-dynamic	5.43897	4.30098	4.67295	0.958	-0.504	-0.604	TRUE	FALSE	1082	3842	738	14.3547	13.0587	12.61	12.0697	11.9113	12.337	12.351	12.597	12.9197	13.1677	13.2347	12.6513	11.898	11.13	11.3227	11.4127	11.4667	11.8923	12.199
1	0.5	0.5	450	310	Cell cycle kinase complex CDC2	http://www.uniprot.org/uniprot/P06493	P06493	http://www.uniprot.org/uniprot/O95067	O95067	http://www.uniprot.org/uniprot/P24385	P24385	P06493|O95067|P24385		CDK1	CCNB2	CCND1	super-dynamic	super-dynamic	super-dynamic	4.30098	5.66863	4.67295	0.967	-0.604	-0.505	FALSE	FALSE	3842	1082	738	13.2347	12.6513	11.898	11.13	11.3227	11.4127	11.4667	11.8923	12.199	12.328	14.38	13.047	12.61	11.877	11.973	12.2957	12.2763	12.553	12.9223
1	0.5	0.5	450	310	Cell cycle kinase complex CDC2	http://www.uniprot.org/uniprot/P14635	P14635	http://www.uniprot.org/uniprot/O95067	O95067	http://www.uniprot.org/uniprot/P24385	P24385	P14635|O95067|P24385		CCNB1	CCNB2	CCND1	super-dynamic	super-dynamic	super-dynamic	5.43897	5.66863	4.67295	0.996	-0.504	-0.505	FALSE	FALSE	1082	1082	738	14.3547	13.0587	12.61	12.0697	11.9113	12.337	12.351	12.597	12.9197	13.1677	14.38	13.047	12.61	11.877	11.973	12.2957	12.2763	12.553	12.9223
1	0.5	0.5	450	310	Cell cycle kinase complex CDC2	http://www.uniprot.org/uniprot/O95067	O95067	http://www.uniprot.org/uniprot/P14635	P14635	http://www.uniprot.org/uniprot/P24385	P24385	O95067|P14635|P24385		CCNB2	CCNB1	CCND1	super-dynamic	super-dynamic	super-dynamic	5.66863	5.43897	4.67295	0.996	-0.505	-0.504	FALSE	FALSE	1082	1082	738	14.38	13.047	12.61	11.877	11.973	12.2957	12.2763	12.553	12.9223	13.129	14.3547	13.0587	12.61	12.0697	11.9113	12.337	12.351	12.597	12.9197
1	0.666667	0.333333	450	310	Cell cycle kinase complex CDC2	http://www.uniprot.org/uniprot/P06493	P06493	http://www.uniprot.org/uniprot/P14635	P14635	http://www.uniprot.org/uniprot/P24385	P24385	P06493|P14635|P24385		CDK1	CCNB1	CCND1	super-dynamic	super-dynamic	super-dynamic	4.30098	5.43897	4.67295	0.958	-0.604	-0.504	FALSE	FALSE	3842	1082	738	13.2347	12.6513	11.898	11.13	11.3227	11.4127	11.4667	11.8923	12.199	12.328	14.3547	13.0587	12.61	12.0697	11.9113	12.337	12.351	12.597	12.9197
1	0	1	1445	5232	TNF-alpha/Nf-kappa B signaling complex (RPL6, RPL30, RPS13, CHUK, DDX3X, NFKB2, NFKBIB, REL, IKBKG, NFKB1, MAP3K8, RELB, GLG1, NFKBIA, RELA, TNIP2, GTF2I)	http://www.uniprot.org/uniprot/P25963	P25963	http://www.uniprot.org/uniprot/P19838	P19838	http://www.uniprot.org/uniprot/P41279	P41279	P25963|P19838|P41279		NFKBIA	NFKB1	MAP3K8	super-dynamic	super-dynamic	super-dynamic	4.61928	6.27377	4.84557	0.887	0.343	-0.097	FALSE	FALSE	2389	756	1093	13.286	15.4937	14.6773	14.3773	14.4603	13.9207	13.777	13.651	13.6247	13.563	12.237	14.3377	13.012	12.337	12.23	11.9837	11.794	11.7323	11.7787
1	0	1	1445	5232	TNF-alpha/Nf-kappa B signaling complex (RPL6, RPL30, RPS13, CHUK, DDX3X, NFKB2, NFKBIB, REL, IKBKG, NFKB1, MAP3K8, RELB, GLG1, NFKBIA, RELA, TNIP2, GTF2I)	http://www.uniprot.org/uniprot/Q00653	Q00653	http://www.uniprot.org/uniprot/P19838	P19838	http://www.uniprot.org/uniprot/P41279	P41279	Q00653|P19838|P41279		NFKB2	NFKB1	MAP3K8	super-dynamic	super-dynamic	super-dynamic	5.14439	6.27377	4.84557	0.724	0.541	-0.097	FALSE	FALSE	756	756	1093	8.653	11.016	10.7083	10.3987	10.4313	10.07	9.66	9.33	9.22333	9.099	12.237	14.3377	13.012	12.337	12.23	11.9837	11.794	11.7323	11.7787
1	0	1	1445	5232	TNF-alpha/Nf-kappa B signaling complex (RPL6, RPL30, RPS13, CHUK, DDX3X, NFKB2, NFKBIB, REL, IKBKG, NFKB1, MAP3K8, RELB, GLG1, NFKBIA, RELA, TNIP2, GTF2I)	http://www.uniprot.org/uniprot/P19838	P19838	http://www.uniprot.org/uniprot/P25963	P25963	http://www.uniprot.org/uniprot/P41279	P41279	P19838|P25963|P41279		NFKB1	NFKBIA	MAP3K8	super-dynamic	super-dynamic	super-dynamic	6.27377	4.61928	4.84557	0.887	-0.097	0.343	FALSE	FALSE	756	2389	1093	12.237	14.3377	13.012	12.337	12.23	11.9837	11.794	11.7323	11.7787	11.6883	13.286	15.4937	14.6773	14.3773	14.4603	13.9207	13.777	13.651	13.6247
1	0	1	1445	5232	TNF-alpha/Nf-kappa B signaling complex (RPL6, RPL30, RPS13, CHUK, DDX3X, NFKB2, NFKBIB, REL, IKBKG, NFKB1, MAP3K8, RELB, GLG1, NFKBIA, RELA, TNIP2, GTF2I)	http://www.uniprot.org/uniprot/Q00653	Q00653	http://www.uniprot.org/uniprot/P25963	P25963	http://www.uniprot.org/uniprot/P41279	P41279	Q00653|P25963|P41279		NFKB2	NFKBIA	MAP3K8	super-dynamic	super-dynamic	super-dynamic	5.14439	4.61928	4.84557	0.944	0.541	0.343	FALSE	FALSE	756	2389	1093	8.653	11.016	10.7083	10.3987	10.4313	10.07	9.66	9.33	9.22333	9.099	13.286	15.4937	14.6773	14.3773	14.4603	13.9207	13.777	13.651	13.6247
1	0	1	1445	5232	TNF-alpha/Nf-kappa B signaling complex (RPL6, RPL30, RPS13, CHUK, DDX3X, NFKB2, NFKBIB, REL, IKBKG, NFKB1, MAP3K8, RELB, GLG1, NFKBIA, RELA, TNIP2, GTF2I)	http://www.uniprot.org/uniprot/P19838	P19838	http://www.uniprot.org/uniprot/P41279	P41279	http://www.uniprot.org/uniprot/Q00653	Q00653	P19838|P41279|Q00653		NFKB1	MAP3K8	NFKB2	super-dynamic	super-dynamic	super-dynamic	6.27377	4.84557	5.14439	-0.097	0.724	0.541	FALSE	FALSE	756	1093	756	12.237	14.3377	13.012	12.337	12.23	11.9837	11.794	11.7323	11.7787	11.6883	6.48433	8.18533	8.24833	8.761	8.71333	8.72833	8.66367	8.34033	8.34433
1	0	1	1445	5232	TNF-alpha/Nf-kappa B signaling complex (RPL6, RPL30, RPS13, CHUK, DDX3X, NFKB2, NFKBIB, REL, IKBKG, NFKB1, MAP3K8, RELB, GLG1, NFKBIA, RELA, TNIP2, GTF2I)	http://www.uniprot.org/uniprot/P25963	P25963	http://www.uniprot.org/uniprot/P41279	P41279	http://www.uniprot.org/uniprot/Q00653	Q00653	P25963|P41279|Q00653		NFKBIA	MAP3K8	NFKB2	super-dynamic	super-dynamic	super-dynamic	4.61928	4.84557	5.14439	0.343	0.944	0.541	FALSE	FALSE	2389	1093	756	13.286	15.4937	14.6773	14.3773	14.4603	13.9207	13.777	13.651	13.6247	13.563	6.48433	8.18533	8.24833	8.761	8.71333	8.72833	8.66367	8.34033	8.34433
1	0	1	1422|1443|1445	5193|5230|5232	TNF-alpha/NF-kappa B signaling complex (CHUK, KPNA3, NFKB2, NFKBIB, REL, IKBKG, NFKB1, NFKBIE, RELB, NFKBIA, RELA, TNIP2)|CHUK-NFKB2-REL-IKBKG-SPAG9-NFKB1-NFKBIE-COPB2-TNIP1-NFKBIA-RELA-TNIP2 complex|TNF-alpha/Nf-kappa B signaling complex (RPL6, RPL30, RPS13, CHUK, DDX3X, NFKB2, NFKBIB, REL, IKBKG, NFKB1, MAP3K8, RELB, GLG1, NFKBIA, RELA, TNIP2, GTF2I)	http://www.uniprot.org/uniprot/P25963	P25963	http://www.uniprot.org/uniprot/P19838	P19838	http://www.uniprot.org/uniprot/Q00653	Q00653	P25963|P19838|Q00653		NFKBIA	NFKB1	NFKB2	super-dynamic	super-dynamic	super-dynamic	4.61928	6.27377	5.14439	0.887	0.944	0.724	FALSE	FALSE	2389	756	756	13.286	15.4937	14.6773	14.3773	14.4603	13.9207	13.777	13.651	13.6247	13.563	12.237	14.3377	13.012	12.337	12.23	11.9837	11.794	11.7323	11.7787
1	0	1	1445	5232	TNF-alpha/Nf-kappa B signaling complex (RPL6, RPL30, RPS13, CHUK, DDX3X, NFKB2, NFKBIB, REL, IKBKG, NFKB1, MAP3K8, RELB, GLG1, NFKBIA, RELA, TNIP2, GTF2I)	http://www.uniprot.org/uniprot/P41279	P41279	http://www.uniprot.org/uniprot/P19838	P19838	http://www.uniprot.org/uniprot/Q00653	Q00653	P41279|P19838|Q00653		MAP3K8	NFKB1	NFKB2	super-dynamic	super-dynamic	super-dynamic	4.84557	6.27377	5.14439	-0.097	0.541	0.724	FALSE	FALSE	1093	756	756	6.48433	8.18533	8.24833	8.761	8.71333	8.72833	8.66367	8.34033	8.34433	8.21067	12.237	14.3377	13.012	12.337	12.23	11.9837	11.794	11.7323	11.7787
1	0	1	1422|1445	5193|5232	TNF-alpha/NF-kappa B signaling complex (CHUK, KPNA3, NFKB2, NFKBIB, REL, IKBKG, NFKB1, NFKBIE, RELB, NFKBIA, RELA, TNIP2)|TNF-alpha/Nf-kappa B signaling complex (RPL6, RPL30, RPS13, CHUK, DDX3X, NFKB2, NFKBIB, REL, IKBKG, NFKB1, MAP3K8, RELB, GLG1, NFKBIA, RELA, TNIP2, GTF2I)	http://www.uniprot.org/uniprot/Q01201	Q01201	http://www.uniprot.org/uniprot/Q00653	Q00653	http://www.uniprot.org/uniprot/P19838	P19838	Q01201|Q00653|P19838	Q01201:RHD|Q00653:RHD|P19838:RHD	RELB	NFKB2	NFKB1	super-dynamic	super-dynamic	super-dynamic	5.86853	5.14439	6.27377	0.943	0.823	0.724	FALSE	FALSE	756	756	756	13.3383	15.339	14.747	14.4853	14.5733	14.1747	13.5373	13.216	13.0527	12.786	8.653	11.016	10.7083	10.3987	10.4313	10.07	9.66	9.33	9.22333
1	0	1	1422|1445	5193|5232	TNF-alpha/NF-kappa B signaling complex (CHUK, KPNA3, NFKB2, NFKBIB, REL, IKBKG, NFKB1, NFKBIE, RELB, NFKBIA, RELA, TNIP2)|TNF-alpha/Nf-kappa B signaling complex (RPL6, RPL30, RPS13, CHUK, DDX3X, NFKB2, NFKBIB, REL, IKBKG, NFKB1, MAP3K8, RELB, GLG1, NFKBIA, RELA, TNIP2, GTF2I)	http://www.uniprot.org/uniprot/Q00653	Q00653	http://www.uniprot.org/uniprot/P19838	P19838	http://www.uniprot.org/uniprot/Q01201	Q01201	Q00653|P19838|Q01201	Q00653:RHD|P19838:RHD|Q01201:RHD	NFKB2	NFKB1	RELB	super-dynamic	super-dynamic	super-dynamic	5.14439	6.27377	5.86853	0.724	0.943	0.823	FALSE	FALSE	756	756	756	8.653	11.016	10.7083	10.3987	10.4313	10.07	9.66	9.33	9.22333	9.099	12.237	14.3377	13.012	12.337	12.23	11.9837	11.794	11.7323	11.7787
1	0	1	1445	5232	TNF-alpha/Nf-kappa B signaling complex (RPL6, RPL30, RPS13, CHUK, DDX3X, NFKB2, NFKBIB, REL, IKBKG, NFKB1, MAP3K8, RELB, GLG1, NFKBIA, RELA, TNIP2, GTF2I)	http://www.uniprot.org/uniprot/P41279	P41279	http://www.uniprot.org/uniprot/P19838	P19838	http://www.uniprot.org/uniprot/P25963	P25963	P41279|P19838|P25963		MAP3K8	NFKB1	NFKBIA	super-dynamic	super-dynamic	super-dynamic	4.84557	6.27377	4.61928	-0.097	0.343	0.887	FALSE	FALSE	1093	756	2389	6.48433	8.18533	8.24833	8.761	8.71333	8.72833	8.66367	8.34033	8.34433	8.21067	12.237	14.3377	13.012	12.337	12.23	11.9837	11.794	11.7323	11.7787
1	0	1	1422|1443|1445	5193|5230|5232	TNF-alpha/NF-kappa B signaling complex (CHUK, KPNA3, NFKB2, NFKBIB, REL, IKBKG, NFKB1, NFKBIE, RELB, NFKBIA, RELA, TNIP2)|CHUK-NFKB2-REL-IKBKG-SPAG9-NFKB1-NFKBIE-COPB2-TNIP1-NFKBIA-RELA-TNIP2 complex|TNF-alpha/Nf-kappa B signaling complex (RPL6, RPL30, RPS13, CHUK, DDX3X, NFKB2, NFKBIB, REL, IKBKG, NFKB1, MAP3K8, RELB, GLG1, NFKBIA, RELA, TNIP2, GTF2I)	http://www.uniprot.org/uniprot/Q00653	Q00653	http://www.uniprot.org/uniprot/P19838	P19838	http://www.uniprot.org/uniprot/P25963	P25963	Q00653|P19838|P25963		NFKB2	NFKB1	NFKBIA	super-dynamic	super-dynamic	super-dynamic	5.14439	6.27377	4.61928	0.724	0.944	0.887	FALSE	FALSE	756	756	2389	8.653	11.016	10.7083	10.3987	10.4313	10.07	9.66	9.33	9.22333	9.099	12.237	14.3377	13.012	12.337	12.23	11.9837	11.794	11.7323	11.7787
1	0	1	1422|1445	5193|5232	TNF-alpha/NF-kappa B signaling complex (CHUK, KPNA3, NFKB2, NFKBIB, REL, IKBKG, NFKB1, NFKBIE, RELB, NFKBIA, RELA, TNIP2)|TNF-alpha/Nf-kappa B signaling complex (RPL6, RPL30, RPS13, CHUK, DDX3X, NFKB2, NFKBIB, REL, IKBKG, NFKB1, MAP3K8, RELB, GLG1, NFKBIA, RELA, TNIP2, GTF2I)	http://www.uniprot.org/uniprot/P19838	P19838	http://www.uniprot.org/uniprot/Q01201	Q01201	http://www.uniprot.org/uniprot/Q00653	Q00653	P19838|Q01201|Q00653	P19838:RHD|Q01201:RHD|Q00653:RHD	NFKB1	RELB	NFKB2	super-dynamic	super-dynamic	super-dynamic	6.27377	5.86853	5.14439	0.823	0.724	0.943	FALSE	FALSE	756	756	756	12.237	14.3377	13.012	12.337	12.23	11.9837	11.794	11.7323	11.7787	11.6883	13.3383	15.339	14.747	14.4853	14.5733	14.1747	13.5373	13.216	13.0527
1	0	1	1422|1443|1445	5193|5230|5232	TNF-alpha/NF-kappa B signaling complex (CHUK, KPNA3, NFKB2, NFKBIB, REL, IKBKG, NFKB1, NFKBIE, RELB, NFKBIA, RELA, TNIP2)|CHUK-NFKB2-REL-IKBKG-SPAG9-NFKB1-NFKBIE-COPB2-TNIP1-NFKBIA-RELA-TNIP2 complex|TNF-alpha/Nf-kappa B signaling complex (RPL6, RPL30, RPS13, CHUK, DDX3X, NFKB2, NFKBIB, REL, IKBKG, NFKB1, MAP3K8, RELB, GLG1, NFKBIA, RELA, TNIP2, GTF2I)	http://www.uniprot.org/uniprot/P19838	P19838	http://www.uniprot.org/uniprot/P25963	P25963	http://www.uniprot.org/uniprot/Q00653	Q00653	P19838|P25963|Q00653		NFKB1	NFKBIA	NFKB2	super-dynamic	super-dynamic	super-dynamic	6.27377	4.61928	5.14439	0.887	0.724	0.944	FALSE	FALSE	756	2389	756	12.237	14.3377	13.012	12.337	12.23	11.9837	11.794	11.7323	11.7787	11.6883	13.286	15.4937	14.6773	14.3773	14.4603	13.9207	13.777	13.651	13.6247
1	0	1	1445	5232	TNF-alpha/Nf-kappa B signaling complex (RPL6, RPL30, RPS13, CHUK, DDX3X, NFKB2, NFKBIB, REL, IKBKG, NFKB1, MAP3K8, RELB, GLG1, NFKBIA, RELA, TNIP2, GTF2I)	http://www.uniprot.org/uniprot/P41279	P41279	http://www.uniprot.org/uniprot/P25963	P25963	http://www.uniprot.org/uniprot/Q00653	Q00653	P41279|P25963|Q00653		MAP3K8	NFKBIA	NFKB2	super-dynamic	super-dynamic	super-dynamic	4.84557	4.61928	5.14439	0.343	0.541	0.944	FALSE	FALSE	1093	2389	756	6.48433	8.18533	8.24833	8.761	8.71333	8.72833	8.66367	8.34033	8.34433	8.21067	13.286	15.4937	14.6773	14.3773	14.4603	13.9207	13.777	13.651	13.6247
1	0.75	0.25	450	310	Cell cycle kinase complex CDC2	http://www.uniprot.org/uniprot/O95067	O95067	http://www.uniprot.org/uniprot/P06493	P06493	http://www.uniprot.org/uniprot/P14635	P14635	O95067|P06493|P14635		CCNB2	CDK1	CCNB1	super-dynamic	super-dynamic	super-dynamic	5.66863	4.30098	5.43897	0.967	0.996	0.958	FALSE	FALSE	1082	3842	1082	14.38	13.047	12.61	11.877	11.973	12.2957	12.2763	12.553	12.9223	13.129	13.2347	12.6513	11.898	11.13	11.3227	11.4127	11.4667	11.8923	12.199
1	1	0	723	1005	RC complex during G2/M-phase of cell cycle	http://www.uniprot.org/uniprot/P20248	P20248	http://www.uniprot.org/uniprot/P06493	P06493	http://www.uniprot.org/uniprot/P14635	P14635	P20248|P06493|P14635		CCNA2	CDK1	CCNB1	super-dynamic	super-dynamic	super-dynamic	4.23296	4.30098	5.43897	0.966	0.971	0.958	FALSE	FALSE	1082	3842	1082	11.021	10.1623	9.19133	8.93933	8.987	9.27533	9.26833	9.612	9.94033	10.0833	13.2347	12.6513	11.898	11.13	11.3227	11.4127	11.4667	11.8923	12.199
1	0.75	0.25	450	310	Cell cycle kinase complex CDC2	http://www.uniprot.org/uniprot/P24385	P24385	http://www.uniprot.org/uniprot/P14635	P14635	http://www.uniprot.org/uniprot/P06493	P06493	P24385|P14635|P06493		CCND1	CCNB1	CDK1	super-dynamic	super-dynamic	super-dynamic	4.67295	5.43897	4.30098	-0.504	-0.604	0.958	FALSE	FALSE	738	1082	3842	12.1353	11.458	12.5837	13.2073	13.4663	13.5073	13.445	13.6013	13.6823	13.6553	14.3547	13.0587	12.61	12.0697	11.9113	12.337	12.351	12.597	12.9197
1	1	0	723	1005	RC complex during G2/M-phase of cell cycle	http://www.uniprot.org/uniprot/P14635	P14635	http://www.uniprot.org/uniprot/P06493	P06493	http://www.uniprot.org/uniprot/P20248	P20248	P14635|P06493|P20248		CCNB1	CDK1	CCNA2	super-dynamic	super-dynamic	super-dynamic	5.43897	4.30098	4.23296	0.958	0.971	0.966	FALSE	FALSE	1082	3842	1082	14.3547	13.0587	12.61	12.0697	11.9113	12.337	12.351	12.597	12.9197	13.1677	13.2347	12.6513	11.898	11.13	11.3227	11.4127	11.4667	11.8923	12.199
1	1	0	450	310	Cell cycle kinase complex CDC2	http://www.uniprot.org/uniprot/P14635	P14635	http://www.uniprot.org/uniprot/P06493	P06493	http://www.uniprot.org/uniprot/O95067	O95067	P14635|P06493|O95067		CCNB1	CDK1	CCNB2	super-dynamic	super-dynamic	super-dynamic	5.43897	4.30098	5.66863	0.958	0.996	0.967	FALSE	FALSE	1082	3842	1082	14.3547	13.0587	12.61	12.0697	11.9113	12.337	12.351	12.597	12.9197	13.1677	13.2347	12.6513	11.898	11.13	11.3227	11.4127	11.4667	11.8923	12.199
1	0.75	0.25	450	310	Cell cycle kinase complex CDC2	http://www.uniprot.org/uniprot/P24385	P24385	http://www.uniprot.org/uniprot/O95067	O95067	http://www.uniprot.org/uniprot/P06493	P06493	P24385|O95067|P06493		CCND1	CCNB2	CDK1	super-dynamic	super-dynamic	super-dynamic	4.67295	5.66863	4.30098	-0.505	-0.604	0.967	FALSE	FALSE	738	1082	3842	12.1353	11.458	12.5837	13.2073	13.4663	13.5073	13.445	13.6013	13.6823	13.6553	14.38	13.047	12.61	11.877	11.973	12.2957	12.2763	12.553	12.9223
1	0.333333	0.666667	723	1005	RC complex during G2/M-phase of cell cycle	http://www.uniprot.org/uniprot/P06493	P06493	http://www.uniprot.org/uniprot/P14635	P14635	http://www.uniprot.org/uniprot/P20248	P20248	P06493|P14635|P20248		CDK1	CCNB1	CCNA2	super-dynamic	super-dynamic	super-dynamic	4.30098	5.43897	4.23296	0.958	0.966	0.971	FALSE	FALSE	3842	1082	1082	13.2347	12.6513	11.898	11.13	11.3227	11.4127	11.4667	11.8923	12.199	12.328	14.3547	13.0587	12.61	12.0697	11.9113	12.337	12.351	12.597	12.9197
1	0.5	0.5	450	310	Cell cycle kinase complex CDC2	http://www.uniprot.org/uniprot/P06493	P06493	http://www.uniprot.org/uniprot/O95067	O95067	http://www.uniprot.org/uniprot/P14635	P14635	P06493|O95067|P14635		CDK1	CCNB2	CCNB1	super-dynamic	super-dynamic	super-dynamic	4.30098	5.66863	5.43897	0.967	0.958	0.996	FALSE	FALSE	3842	1082	1082	13.2347	12.6513	11.898	11.13	11.3227	11.4127	11.4667	11.8923	12.199	12.328	14.38	13.047	12.61	11.877	11.973	12.2957	12.2763	12.553	12.9223
1	0.5	0.5	450	310	Cell cycle kinase complex CDC2	http://www.uniprot.org/uniprot/P24385	P24385	http://www.uniprot.org/uniprot/O95067	O95067	http://www.uniprot.org/uniprot/P14635	P14635	P24385|O95067|P14635		CCND1	CCNB2	CCNB1	super-dynamic	super-dynamic	super-dynamic	4.67295	5.66863	5.43897	-0.505	-0.504	0.996	FALSE	FALSE	738	1082	1082	12.1353	11.458	12.5837	13.2073	13.4663	13.5073	13.445	13.6013	13.6823	13.6553	14.38	13.047	12.61	11.877	11.973	12.2957	12.2763	12.553	12.9223
2	1	0	1445	5232	TNF-alpha/Nf-kappa B signaling complex (RPL6, RPL30, RPS13, CHUK, DDX3X, NFKB2, NFKBIB, REL, IKBKG, NFKB1, MAP3K8, RELB, GLG1, NFKBIA, RELA, TNIP2, GTF2I)	http://www.uniprot.org/uniprot/O15111	O15111	http://www.uniprot.org/uniprot/P19838	P19838	http://www.uniprot.org/uniprot/P41279	P41279	O15111|P19838|P41279		CHUK	NFKB1	MAP3K8	non-dynamic	super-dynamic	super-dynamic	1.26196	6.27377	4.84557	0.805	0.082	-0.097	FALSE	FALSE	374	756	1093	13.0343	13.3037	13.3677	13.1133	13.0507	13.0783	13.078	13.032	13.0963	13.0713	12.237	14.3377	13.012	12.337	12.23	11.9837	11.794	11.7323	11.7787
2	0.333333	0.666667	1445	5232	TNF-alpha/Nf-kappa B signaling complex (RPL6, RPL30, RPS13, CHUK, DDX3X, NFKB2, NFKBIB, REL, IKBKG, NFKB1, MAP3K8, RELB, GLG1, NFKBIA, RELA, TNIP2, GTF2I)	http://www.uniprot.org/uniprot/O15111	O15111	http://www.uniprot.org/uniprot/P41279	P41279	http://www.uniprot.org/uniprot/P25963	P25963	O15111|P41279|P25963		CHUK	MAP3K8	NFKBIA	non-dynamic	super-dynamic	super-dynamic	1.26196	4.84557	4.61928	0.082	0.776	0.343	FALSE	FALSE	374	1093	2389	13.0343	13.3037	13.3677	13.1133	13.0507	13.0783	13.078	13.032	13.0963	13.0713	6.48433	8.18533	8.24833	8.761	8.71333	8.72833	8.66367	8.34033	8.34433
2	0.5	0.5	1445	5232	TNF-alpha/Nf-kappa B signaling complex (RPL6, RPL30, RPS13, CHUK, DDX3X, NFKB2, NFKBIB, REL, IKBKG, NFKB1, MAP3K8, RELB, GLG1, NFKBIA, RELA, TNIP2, GTF2I)	http://www.uniprot.org/uniprot/O15111	O15111	http://www.uniprot.org/uniprot/P41279	P41279	http://www.uniprot.org/uniprot/Q00653	Q00653	O15111|P41279|Q00653		CHUK	MAP3K8	NFKB2	non-dynamic	super-dynamic	super-dynamic	1.26196	4.84557	5.14439	0.082	0.713	0.541	FALSE	FALSE	374	1093	756	13.0343	13.3037	13.3677	13.1133	13.0507	13.0783	13.078	13.032	13.0963	13.0713	6.48433	8.18533	8.24833	8.761	8.71333	8.72833	8.66367	8.34033	8.34433
2	0.5	0.5	1422|1443|1445	5193|5230|5232	TNF-alpha/NF-kappa B signaling complex (CHUK, KPNA3, NFKB2, NFKBIB, REL, IKBKG, NFKB1, NFKBIE, RELB, NFKBIA, RELA, TNIP2)|CHUK-NFKB2-REL-IKBKG-SPAG9-NFKB1-NFKBIE-COPB2-TNIP1-NFKBIA-RELA-TNIP2 complex|TNF-alpha/Nf-kappa B signaling complex (RPL6, RPL30, RPS13, CHUK, DDX3X, NFKB2, NFKBIB, REL, IKBKG, NFKB1, MAP3K8, RELB, GLG1, NFKBIA, RELA, TNIP2, GTF2I)	http://www.uniprot.org/uniprot/O15111	O15111	http://www.uniprot.org/uniprot/P19838	P19838	http://www.uniprot.org/uniprot/Q00653	Q00653	O15111|P19838|Q00653		CHUK	NFKB1	NFKB2	non-dynamic	super-dynamic	super-dynamic	1.26196	6.27377	5.14439	0.805	0.713	0.724	FALSE	FALSE	374	756	756	13.0343	13.3037	13.3677	13.1133	13.0507	13.0783	13.078	13.032	13.0963	13.0713	12.237	14.3377	13.012	12.337	12.23	11.9837	11.794	11.7323	11.7787
2	0	1	1422|1443|1445	5193|5230|5232	TNF-alpha/NF-kappa B signaling complex (CHUK, KPNA3, NFKB2, NFKBIB, REL, IKBKG, NFKB1, NFKBIE, RELB, NFKBIA, RELA, TNIP2)|CHUK-NFKB2-REL-IKBKG-SPAG9-NFKB1-NFKBIE-COPB2-TNIP1-NFKBIA-RELA-TNIP2 complex|TNF-alpha/Nf-kappa B signaling complex (RPL6, RPL30, RPS13, CHUK, DDX3X, NFKB2, NFKBIB, REL, IKBKG, NFKB1, MAP3K8, RELB, GLG1, NFKBIA, RELA, TNIP2, GTF2I)	http://www.uniprot.org/uniprot/Q04864	Q04864	http://www.uniprot.org/uniprot/P19838	P19838	http://www.uniprot.org/uniprot/Q00653	Q00653	Q04864|P19838|Q00653	Q04864:RHD|P19838:RHD|Q00653:RHD	REL	NFKB1	NFKB2	non-dynamic	super-dynamic	super-dynamic	1.45936	6.27377	5.14439	0.925	0.51	0.724	FALSE	FALSE	756	756	756	9.03867	9.38433	9.04333	8.95367	8.922	8.95367	8.86933	8.87167	8.839	8.99067	12.237	14.3377	13.012	12.337	12.23	11.9837	11.794	11.7323	11.7787
2	0	1	1422|1445	5193|5232	TNF-alpha/NF-kappa B signaling complex (CHUK, KPNA3, NFKB2, NFKBIB, REL, IKBKG, NFKB1, NFKBIE, RELB, NFKBIA, RELA, TNIP2)|TNF-alpha/Nf-kappa B signaling complex (RPL6, RPL30, RPS13, CHUK, DDX3X, NFKB2, NFKBIB, REL, IKBKG, NFKB1, MAP3K8, RELB, GLG1, NFKBIA, RELA, TNIP2, GTF2I)	http://www.uniprot.org/uniprot/Q04864	Q04864	http://www.uniprot.org/uniprot/P19838	P19838	http://www.uniprot.org/uniprot/Q01201	Q01201	Q04864|P19838|Q01201	Q04864:RHD|P19838:RHD|Q01201:RHD	REL	NFKB1	RELB	non-dynamic	super-dynamic	super-dynamic	1.45936	6.27377	5.86853	0.925	0.636	0.823	FALSE	FALSE	756	756	756	9.03867	9.38433	9.04333	8.95367	8.922	8.95367	8.86933	8.87167	8.839	8.99067	12.237	14.3377	13.012	12.337	12.23	11.9837	11.794	11.7323	11.7787
2	0.35	0.65	1422|1443|1445	5193|5230|5232	TNF-alpha/NF-kappa B signaling complex (CHUK, KPNA3, NFKB2, NFKBIB, REL, IKBKG, NFKB1, NFKBIE, RELB, NFKBIA, RELA, TNIP2)|CHUK-NFKB2-REL-IKBKG-SPAG9-NFKB1-NFKBIE-COPB2-TNIP1-NFKBIA-RELA-TNIP2 complex|TNF-alpha/Nf-kappa B signaling complex (RPL6, RPL30, RPS13, CHUK, DDX3X, NFKB2, NFKBIB, REL, IKBKG, NFKB1, MAP3K8, RELB, GLG1, NFKBIA, RELA, TNIP2, GTF2I)	http://www.uniprot.org/uniprot/O15111	O15111	http://www.uniprot.org/uniprot/P19838	P19838	http://www.uniprot.org/uniprot/P25963	P25963	O15111|P19838|P25963		CHUK	NFKB1	NFKBIA	non-dynamic	super-dynamic	super-dynamic	1.26196	6.27377	4.61928	0.805	0.776	0.887	FALSE	FALSE	374	756	2389	13.0343	13.3037	13.3677	13.1133	13.0507	13.0783	13.078	13.032	13.0963	13.0713	12.237	14.3377	13.012	12.337	12.23	11.9837	11.794	11.7323	11.7787
2	0	1	1422|1445	5193|5232	TNF-alpha/NF-kappa B signaling complex (CHUK, KPNA3, NFKB2, NFKBIB, REL, IKBKG, NFKB1, NFKBIE, RELB, NFKBIA, RELA, TNIP2)|TNF-alpha/Nf-kappa B signaling complex (RPL6, RPL30, RPS13, CHUK, DDX3X, NFKB2, NFKBIB, REL, IKBKG, NFKB1, MAP3K8, RELB, GLG1, NFKBIA, RELA, TNIP2, GTF2I)	http://www.uniprot.org/uniprot/Q04864	Q04864	http://www.uniprot.org/uniprot/Q01201	Q01201	http://www.uniprot.org/uniprot/Q00653	Q00653	Q04864|Q01201|Q00653	Q04864:RHD|Q01201:RHD|Q00653:RHD	REL	RELB	NFKB2	non-dynamic	super-dynamic	super-dynamic	1.45936	5.86853	5.14439	0.636	0.51	0.943	FALSE	FALSE	756	756	756	9.03867	9.38433	9.04333	8.95367	8.922	8.95367	8.86933	8.87167	8.839	8.99067	13.3383	15.339	14.747	14.4853	14.5733	14.1747	13.5373	13.216	13.0527
2	0.3	0.7	1422|1443|1445	5193|5230|5232	TNF-alpha/NF-kappa B signaling complex (CHUK, KPNA3, NFKB2, NFKBIB, REL, IKBKG, NFKB1, NFKBIE, RELB, NFKBIA, RELA, TNIP2)|CHUK-NFKB2-REL-IKBKG-SPAG9-NFKB1-NFKBIE-COPB2-TNIP1-NFKBIA-RELA-TNIP2 complex|TNF-alpha/Nf-kappa B signaling complex (RPL6, RPL30, RPS13, CHUK, DDX3X, NFKB2, NFKBIB, REL, IKBKG, NFKB1, MAP3K8, RELB, GLG1, NFKBIA, RELA, TNIP2, GTF2I)	http://www.uniprot.org/uniprot/O15111	O15111	http://www.uniprot.org/uniprot/P25963	P25963	http://www.uniprot.org/uniprot/Q00653	Q00653	O15111|P25963|Q00653		CHUK	NFKBIA	NFKB2	non-dynamic	super-dynamic	super-dynamic	1.26196	4.61928	5.14439	0.776	0.713	0.944	FALSE	FALSE	374	2389	756	13.0343	13.3037	13.3677	13.1133	13.0507	13.0783	13.078	13.032	13.0963	13.0713	13.286	15.4937	14.6773	14.3773	14.4603	13.9207	13.777	13.651	13.6247
2	0.5	0.5	1564	5559	CDC2-CCNA2-CDK2 complex	http://www.uniprot.org/uniprot/P24941	P24941	http://www.uniprot.org/uniprot/P06493	P06493	http://www.uniprot.org/uniprot/P20248	P20248	P24941|P06493|P20248	P24941:Pkinase|P06493:Pkinase|P20248:Cyclin_N	CDK2	CDK1	CCNA2	non-dynamic	super-dynamic	super-dynamic	1.54043	4.30098	4.23296	0.791	0.759	0.966	FALSE	FALSE	3842	3842	1082	8.01767	7.907	7.543	7.534	7.62533	7.51267	7.39433	7.449	7.58533	7.56067	13.2347	12.6513	11.898	11.13	11.3227	11.4127	11.4667	11.8923	12.199
5	0	1	1445	5232	TNF-alpha/Nf-kappa B signaling complex (RPL6, RPL30, RPS13, CHUK, DDX3X, NFKB2, NFKBIB, REL, IKBKG, NFKB1, MAP3K8, RELB, GLG1, NFKBIA, RELA, TNIP2, GTF2I)	http://www.uniprot.org/uniprot/Q00653	Q00653	http://www.uniprot.org/uniprot/P41279	P41279	http://www.uniprot.org/uniprot/O15111	O15111	Q00653|P41279|O15111		NFKB2	MAP3K8	CHUK	super-dynamic	super-dynamic	non-dynamic	5.14439	4.84557	1.26196	0.541	0.713	0.082	FALSE	FALSE	756	1093	374	8.653	11.016	10.7083	10.3987	10.4313	10.07	9.66	9.33	9.22333	9.099	6.48433	8.18533	8.24833	8.761	8.71333	8.72833	8.66367	8.34033	8.34433
5	0	1	1422|1443|1445	5193|5230|5232	TNF-alpha/NF-kappa B signaling complex (CHUK, KPNA3, NFKB2, NFKBIB, REL, IKBKG, NFKB1, NFKBIE, RELB, NFKBIA, RELA, TNIP2)|CHUK-NFKB2-REL-IKBKG-SPAG9-NFKB1-NFKBIE-COPB2-TNIP1-NFKBIA-RELA-TNIP2 complex|TNF-alpha/Nf-kappa B signaling complex (RPL6, RPL30, RPS13, CHUK, DDX3X, NFKB2, NFKBIB, REL, IKBKG, NFKB1, MAP3K8, RELB, GLG1, NFKBIA, RELA, TNIP2, GTF2I)	http://www.uniprot.org/uniprot/P19838	P19838	http://www.uniprot.org/uniprot/Q00653	Q00653	http://www.uniprot.org/uniprot/Q04864	Q04864	P19838|Q00653|Q04864	P19838:RHD|Q00653:RHD|Q04864:RHD	NFKB1	NFKB2	REL	super-dynamic	super-dynamic	non-dynamic	6.27377	5.14439	1.45936	0.724	0.925	0.51	FALSE	FALSE	756	756	756	12.237	14.3377	13.012	12.337	12.23	11.9837	11.794	11.7323	11.7787	11.6883	8.653	11.016	10.7083	10.3987	10.4313	10.07	9.66	9.33	9.22333
5	0	1	1422|1445	5193|5232	TNF-alpha/NF-kappa B signaling complex (CHUK, KPNA3, NFKB2, NFKBIB, REL, IKBKG, NFKB1, NFKBIE, RELB, NFKBIA, RELA, TNIP2)|TNF-alpha/Nf-kappa B signaling complex (RPL6, RPL30, RPS13, CHUK, DDX3X, NFKB2, NFKBIB, REL, IKBKG, NFKB1, MAP3K8, RELB, GLG1, NFKBIA, RELA, TNIP2, GTF2I)	http://www.uniprot.org/uniprot/Q01201	Q01201	http://www.uniprot.org/uniprot/Q00653	Q00653	http://www.uniprot.org/uniprot/Q04864	Q04864	Q01201|Q00653|Q04864	Q01201:RHD|Q00653:RHD|Q04864:RHD	RELB	NFKB2	REL	super-dynamic	super-dynamic	non-dynamic	5.86853	5.14439	1.45936	0.943	0.636	0.51	FALSE	FALSE	756	756	756	13.3383	15.339	14.747	14.4853	14.5733	14.1747	13.5373	13.216	13.0527	12.786	8.653	11.016	10.7083	10.3987	10.4313	10.07	9.66	9.33	9.22333
5	0	1	1422|1445	5193|5232	TNF-alpha/NF-kappa B signaling complex (CHUK, KPNA3, NFKB2, NFKBIB, REL, IKBKG, NFKB1, NFKBIE, RELB, NFKBIA, RELA, TNIP2)|TNF-alpha/Nf-kappa B signaling complex (RPL6, RPL30, RPS13, CHUK, DDX3X, NFKB2, NFKBIB, REL, IKBKG, NFKB1, MAP3K8, RELB, GLG1, NFKBIA, RELA, TNIP2, GTF2I)	http://www.uniprot.org/uniprot/P19838	P19838	http://www.uniprot.org/uniprot/Q01201	Q01201	http://www.uniprot.org/uniprot/Q04864	Q04864	P19838|Q01201|Q04864	P19838:RHD|Q01201:RHD|Q04864:RHD	NFKB1	RELB	REL	super-dynamic	super-dynamic	non-dynamic	6.27377	5.86853	1.45936	0.823	0.925	0.636	FALSE	FALSE	756	756	756	12.237	14.3377	13.012	12.337	12.23	11.9837	11.794	11.7323	11.7787	11.6883	13.3383	15.339	14.747	14.4853	14.5733	14.1747	13.5373	13.216	13.0527
5	0.5	0.5	1564	5559	CDC2-CCNA2-CDK2 complex	http://www.uniprot.org/uniprot/P06493	P06493	http://www.uniprot.org/uniprot/P20248	P20248	http://www.uniprot.org/uniprot/P24941	P24941	P06493|P20248|P24941		CDK1	CCNA2	CDK2	super-dynamic	super-dynamic	non-dynamic	4.30098	4.23296	1.54043	0.966	0.791	0.759	FALSE	FALSE	3842	1082	3842	13.2347	12.6513	11.898	11.13	11.3227	11.4127	11.4667	11.8923	12.199	12.328	11.021	10.1623	9.19133	8.93933	8.987	9.27533	9.26833	9.612	9.94033
5	0	1	1564	5559	CDC2-CCNA2-CDK2 complex	http://www.uniprot.org/uniprot/P20248	P20248	http://www.uniprot.org/uniprot/P06493	P06493	http://www.uniprot.org/uniprot/P24941	P24941	P20248|P06493|P24941		CCNA2	CDK1	CDK2	super-dynamic	super-dynamic	non-dynamic	4.23296	4.30098	1.54043	0.966	0.759	0.791	FALSE	FALSE	1082	3842	3842	11.021	10.1623	9.19133	8.93933	8.987	9.27533	9.26833	9.612	9.94033	10.0833	13.2347	12.6513	11.898	11.13	11.3227	11.4127	11.4667	11.8923	12.199
5	0	1	1422|1443|1445	5193|5230|5232	TNF-alpha/NF-kappa B signaling complex (CHUK, KPNA3, NFKB2, NFKBIB, REL, IKBKG, NFKB1, NFKBIE, RELB, NFKBIA, RELA, TNIP2)|CHUK-NFKB2-REL-IKBKG-SPAG9-NFKB1-NFKBIE-COPB2-TNIP1-NFKBIA-RELA-TNIP2 complex|TNF-alpha/Nf-kappa B signaling complex (RPL6, RPL30, RPS13, CHUK, DDX3X, NFKB2, NFKBIB, REL, IKBKG, NFKB1, MAP3K8, RELB, GLG1, NFKBIA, RELA, TNIP2, GTF2I)	http://www.uniprot.org/uniprot/Q00653	Q00653	http://www.uniprot.org/uniprot/P19838	P19838	http://www.uniprot.org/uniprot/Q04864	Q04864	Q00653|P19838|Q04864	Q00653:RHD|P19838:RHD|Q04864:RHD	NFKB2	NFKB1	REL	super-dynamic	super-dynamic	non-dynamic	5.14439	6.27377	1.45936	0.724	0.51	0.925	FALSE	FALSE	756	756	756	8.653	11.016	10.7083	10.3987	10.4313	10.07	9.66	9.33	9.22333	9.099	12.237	14.3377	13.012	12.337	12.23	11.9837	11.794	11.7323	11.7787
5	0	1	1422|1445	5193|5232	TNF-alpha/NF-kappa B signaling complex (CHUK, KPNA3, NFKB2, NFKBIB, REL, IKBKG, NFKB1, NFKBIE, RELB, NFKBIA, RELA, TNIP2)|TNF-alpha/Nf-kappa B signaling complex (RPL6, RPL30, RPS13, CHUK, DDX3X, NFKB2, NFKBIB, REL, IKBKG, NFKB1, MAP3K8, RELB, GLG1, NFKBIA, RELA, TNIP2, GTF2I)	http://www.uniprot.org/uniprot/Q01201	Q01201	http://www.uniprot.org/uniprot/P19838	P19838	http://www.uniprot.org/uniprot/Q04864	Q04864	Q01201|P19838|Q04864	Q01201:RHD|P19838:RHD|Q04864:RHD	RELB	NFKB1	REL	super-dynamic	super-dynamic	non-dynamic	5.86853	6.27377	1.45936	0.823	0.636	0.925	FALSE	FALSE	756	756	756	13.3383	15.339	14.747	14.4853	14.5733	14.1747	13.5373	13.216	13.0527	12.786	12.237	14.3377	13.012	12.337	12.23	11.9837	11.794	11.7323	11.7787
6	1	0	1067	2715	Ubiquitin E3 ligase (CSN1, CSN8, HRT1, SKP1, SKP2, CUL1, CUL2, CUL3)	http://www.uniprot.org/uniprot/Q13617	Q13617	http://www.uniprot.org/uniprot/Q13309	Q13309	http://www.uniprot.org/uniprot/Q13616	Q13616	Q13617|Q13309|Q13616	Q13617:Cullin|Q13309:F-box|Q13616:Cullin	CUL2	SKP2	CUL1	non-dynamic	super-dynamic	non-dynamic	1.32777	6.7194	1.22377	-0.682	0.616	-0.79	TRUE	FALSE	3203	3203		9.38733	9.49867	9.688	9.575	9.464	9.39267	9.464	9.28567	9.279	9.38467	10.2577	8.45067	7.50933	7.515	7.70767	8.31967	8.55233	8.849	9.00167
6	0	1	1067	2715	Ubiquitin E3 ligase (CSN1, CSN8, HRT1, SKP1, SKP2, CUL1, CUL2, CUL3)	http://www.uniprot.org/uniprot/Q13616	Q13616	http://www.uniprot.org/uniprot/Q13309	Q13309	http://www.uniprot.org/uniprot/Q13617	Q13617	Q13616|Q13309|Q13617	Q13616:Cullin|Q13309:F-box|Q13617:Cullin	CUL1	SKP2	CUL2	non-dynamic	super-dynamic	non-dynamic	1.22377	6.7194	1.32777	-0.79	0.616	-0.682	TRUE	FALSE	3203	3203		11.3783	11.528	11.5093	11.5837	11.6233	11.5267	11.4213	11.356	11.3937	11.332	10.2577	8.45067	7.50933	7.515	7.70767	8.31967	8.55233	8.849	9.00167
6	1	0	1067	2715	Ubiquitin E3 ligase (CSN1, CSN8, HRT1, SKP1, SKP2, CUL1, CUL2, CUL3)	http://www.uniprot.org/uniprot/Q13618	Q13618	http://www.uniprot.org/uniprot/Q13309	Q13309	http://www.uniprot.org/uniprot/Q13617	Q13617	Q13618|Q13309|Q13617	Q13618:Cullin|Q13309:F-box|Q13617:Cullin	CUL3	SKP2	CUL2	non-dynamic	super-dynamic	non-dynamic	1.13866	6.7194	1.32777	0.328	-0.445	-0.682	TRUE	FALSE	3203	3203		14.32	14.1803	14.305	14.2543	14.2637	14.3293	14.3677	14.3613	14.337	14.2897	10.2577	8.45067	7.50933	7.515	7.70767	8.31967	8.55233	8.849	9.00167
6	1	0	1286	3154	Notch2(N-TM)-Notch2(N-EC)-Delta complex	http://www.uniprot.org/uniprot/Q04721	Q04721	http://www.uniprot.org/uniprot/O00548	O00548	http://www.uniprot.org/uniprot/Q9NYJ7	Q9NYJ7	Q04721|O00548|Q9NYJ7		NOTCH2	DLL1	DLL3	non-dynamic	super-dynamic	non-dynamic	1.16285	4.0176	1.46476	0.229	-0.175	-0.05	FALSE	FALSE	2928	515	515	13.053	13.213	13.0197	13.0203	13.0887	12.9953	13.078	13.092	13.1237	13.1143	10.8907	10.4353	9.80333	9.62933	9.31833	8.88433	9.14233	8.983	9.203
6	0	1	1286	3154	Notch2(N-TM)-Notch2(N-EC)-Delta complex	http://www.uniprot.org/uniprot/Q9NYJ7	Q9NYJ7	http://www.uniprot.org/uniprot/O00548	O00548	http://www.uniprot.org/uniprot/Q04721	Q04721	Q9NYJ7|O00548|Q04721		DLL3	DLL1	NOTCH2	non-dynamic	super-dynamic	non-dynamic	1.46476	4.0176	1.16285	-0.05	-0.175	0.229	FALSE	FALSE	515	515	2928	8.87633	8.471	8.32567	8.682	8.74267	8.676	8.75033	8.76	8.66233	8.53033	10.8907	10.4353	9.80333	9.62933	9.31833	8.88433	9.14233	8.983	9.203
6	0	1	1067	2715	Ubiquitin E3 ligase (CSN1, CSN8, HRT1, SKP1, SKP2, CUL1, CUL2, CUL3)	http://www.uniprot.org/uniprot/Q13616	Q13616	http://www.uniprot.org/uniprot/Q13309	Q13309	http://www.uniprot.org/uniprot/Q13618	Q13618	Q13616|Q13309|Q13618	Q13616:Cullin|Q13309:F-box|Q13618:Cullin	CUL1	SKP2	CUL3	non-dynamic	super-dynamic	non-dynamic	1.22377	6.7194	1.13866	-0.79	-0.566	0.328	FALSE	FALSE	3203	3203		11.3783	11.528	11.5093	11.5837	11.6233	11.5267	11.4213	11.356	11.3937	11.332	10.2577	8.45067	7.50933	7.515	7.70767	8.31967	8.55233	8.849	9.00167
6	0	1	1067	2715	Ubiquitin E3 ligase (CSN1, CSN8, HRT1, SKP1, SKP2, CUL1, CUL2, CUL3)	http://www.uniprot.org/uniprot/Q13617	Q13617	http://www.uniprot.org/uniprot/Q13309	Q13309	http://www.uniprot.org/uniprot/Q13618	Q13618	Q13617|Q13309|Q13618	Q13617:Cullin|Q13309:F-box|Q13618:Cullin	CUL2	SKP2	CUL3	non-dynamic	super-dynamic	non-dynamic	1.32777	6.7194	1.13866	-0.682	-0.445	0.328	FALSE	FALSE	3203	3203		9.38733	9.49867	9.688	9.575	9.464	9.39267	9.464	9.28567	9.279	9.38467	10.2577	8.45067	7.50933	7.515	7.70767	8.31967	8.55233	8.849	9.00167
6	1	0	1425	5196	TNF-alpha/NF-kappa B signaling complex (CHUK, BTRC, NFKB2, PPP6C, REL, CUL1, IKBKE, SAPS2, SAPS1, ANKRD28, RELA, SKP1)	http://www.uniprot.org/uniprot/O15111	O15111	http://www.uniprot.org/uniprot/Q00653	Q00653	http://www.uniprot.org/uniprot/Q14164	Q14164	O15111|Q00653|Q14164	O15111:Pkinase|Q00653:Ank|Q14164:Pkinase	CHUK	NFKB2	IKBKE	non-dynamic	super-dynamic	non-dynamic	1.26196	5.14439	1.47836	0.713	0.373	0.498	FALSE	FALSE	374	756	374	13.0343	13.3037	13.3677	13.1133	13.0507	13.0783	13.078	13.032	13.0963	13.0713	8.653	11.016	10.7083	10.3987	10.4313	10.07	9.66	9.33	9.22333
6	0	1	1155	2863	Serine-palmitoyltransferase (SPT) complex	http://www.uniprot.org/uniprot/O15269	O15269	http://www.uniprot.org/uniprot/Q9NUV7	Q9NUV7	http://www.uniprot.org/uniprot/O15270	O15270	O15269|Q9NUV7|O15270	O15269:Aminotran_1_2|Q9NUV7:Aminotran_1_2|O15270:Aminotran_1_2	SPTLC1	SPTLC3	SPTLC2	non-dynamic	super-dynamic	non-dynamic	1.40542	4.70763	1.20581	-0.983	-0.548	0.504	FALSE	FALSE	2597	2597		12.0607	12.27	12.432	12.2823	12.1227	12.0897	12.0757	11.984	11.9993	11.941	9.05967	7.762	7.33667	8.05833	8.50333	8.74167	8.91133	9.24367	9.441
5	0	1	1445	5232	TNF-alpha/Nf-kappa B signaling complex (RPL6, RPL30, RPS13, CHUK, DDX3X, NFKB2, NFKBIB, REL, IKBKG, NFKB1, MAP3K8, RELB, GLG1, NFKBIA, RELA, TNIP2, GTF2I)	http://www.uniprot.org/uniprot/P19838	P19838	http://www.uniprot.org/uniprot/O15111	O15111	http://www.uniprot.org/uniprot/P41279	P41279	P19838|O15111|P41279		NFKB1	CHUK	MAP3K8	super-dynamic	non-dynamic	super-dynamic	6.27377	1.26196	4.84557	0.805	-0.097	0.082	FALSE	FALSE	756	374	1093	12.237	14.3377	13.012	12.337	12.23	11.9837	11.794	11.7323	11.7787	11.6883	13.0343	13.3037	13.3677	13.1133	13.0507	13.0783	13.078	13.032	13.0963
5	0	1	1445	5232	TNF-alpha/Nf-kappa B signaling complex (RPL6, RPL30, RPS13, CHUK, DDX3X, NFKB2, NFKBIB, REL, IKBKG, NFKB1, MAP3K8, RELB, GLG1, NFKBIA, RELA, TNIP2, GTF2I)	http://www.uniprot.org/uniprot/P25963	P25963	http://www.uniprot.org/uniprot/O15111	O15111	http://www.uniprot.org/uniprot/P41279	P41279	P25963|O15111|P41279		NFKBIA	CHUK	MAP3K8	super-dynamic	non-dynamic	super-dynamic	4.61928	1.26196	4.84557	0.776	0.343	0.082	FALSE	FALSE	2389	374	1093	13.286	15.4937	14.6773	14.3773	14.4603	13.9207	13.777	13.651	13.6247	13.563	13.0343	13.3037	13.3677	13.1133	13.0507	13.0783	13.078	13.032	13.0963
5	0	1	1422|1445	5193|5232	TNF-alpha/NF-kappa B signaling complex (CHUK, KPNA3, NFKB2, NFKBIB, REL, IKBKG, NFKB1, NFKBIE, RELB, NFKBIA, RELA, TNIP2)|TNF-alpha/Nf-kappa B signaling complex (RPL6, RPL30, RPS13, CHUK, DDX3X, NFKB2, NFKBIB, REL, IKBKG, NFKB1, MAP3K8, RELB, GLG1, NFKBIA, RELA, TNIP2, GTF2I)	http://www.uniprot.org/uniprot/Q00653	Q00653	http://www.uniprot.org/uniprot/Q04864	Q04864	http://www.uniprot.org/uniprot/Q01201	Q01201	Q00653|Q04864|Q01201	Q00653:RHD|Q04864:RHD|Q01201:RHD	NFKB2	REL	RELB	super-dynamic	non-dynamic	super-dynamic	5.14439	1.45936	5.86853	0.51	0.943	0.636	FALSE	FALSE	756	756	756	8.653	11.016	10.7083	10.3987	10.4313	10.07	9.66	9.33	9.22333	9.099	9.03867	9.38433	9.04333	8.95367	8.922	8.95367	8.86933	8.87167	8.839
5	1	0	1422|1443|1445	5193|5230|5232	TNF-alpha/NF-kappa B signaling complex (CHUK, KPNA3, NFKB2, NFKBIB, REL, IKBKG, NFKB1, NFKBIE, RELB, NFKBIA, RELA, TNIP2)|CHUK-NFKB2-REL-IKBKG-SPAG9-NFKB1-NFKBIE-COPB2-TNIP1-NFKBIA-RELA-TNIP2 complex|TNF-alpha/Nf-kappa B signaling complex (RPL6, RPL30, RPS13, CHUK, DDX3X, NFKB2, NFKBIB, REL, IKBKG, NFKB1, MAP3K8, RELB, GLG1, NFKBIA, RELA, TNIP2, GTF2I)	http://www.uniprot.org/uniprot/P19838	P19838	http://www.uniprot.org/uniprot/O15111	O15111	http://www.uniprot.org/uniprot/Q00653	Q00653	P19838|O15111|Q00653		NFKB1	CHUK	NFKB2	super-dynamic	non-dynamic	super-dynamic	6.27377	1.26196	5.14439	0.805	0.724	0.713	FALSE	FALSE	756	374	756	12.237	14.3377	13.012	12.337	12.23	11.9837	11.794	11.7323	11.7787	11.6883	13.0343	13.3037	13.3677	13.1133	13.0507	13.0783	13.078	13.032	13.0963
5	0.666667	0.333333	1422|1443|1445	5193|5230|5232	TNF-alpha/NF-kappa B signaling complex (CHUK, KPNA3, NFKB2, NFKBIB, REL, IKBKG, NFKB1, NFKBIE, RELB, NFKBIA, RELA, TNIP2)|CHUK-NFKB2-REL-IKBKG-SPAG9-NFKB1-NFKBIE-COPB2-TNIP1-NFKBIA-RELA-TNIP2 complex|TNF-alpha/Nf-kappa B signaling complex (RPL6, RPL30, RPS13, CHUK, DDX3X, NFKB2, NFKBIB, REL, IKBKG, NFKB1, MAP3K8, RELB, GLG1, NFKBIA, RELA, TNIP2, GTF2I)	http://www.uniprot.org/uniprot/P25963	P25963	http://www.uniprot.org/uniprot/O15111	O15111	http://www.uniprot.org/uniprot/Q00653	Q00653	P25963|O15111|Q00653		NFKBIA	CHUK	NFKB2	super-dynamic	non-dynamic	super-dynamic	4.61928	1.26196	5.14439	0.776	0.944	0.713	FALSE	FALSE	2389	374	756	13.286	15.4937	14.6773	14.3773	14.4603	13.9207	13.777	13.651	13.6247	13.563	13.0343	13.3037	13.3677	13.1133	13.0507	13.0783	13.078	13.032	13.0963
5	1	0	1445	5232	TNF-alpha/Nf-kappa B signaling complex (RPL6, RPL30, RPS13, CHUK, DDX3X, NFKB2, NFKBIB, REL, IKBKG, NFKB1, MAP3K8, RELB, GLG1, NFKBIA, RELA, TNIP2, GTF2I)	http://www.uniprot.org/uniprot/P41279	P41279	http://www.uniprot.org/uniprot/O15111	O15111	http://www.uniprot.org/uniprot/Q00653	Q00653	P41279|O15111|Q00653		MAP3K8	CHUK	NFKB2	super-dynamic	non-dynamic	super-dynamic	4.84557	1.26196	5.14439	0.082	0.541	0.713	FALSE	FALSE	1093	374	756	6.48433	8.18533	8.24833	8.761	8.71333	8.72833	8.66367	8.34033	8.34433	8.21067	13.0343	13.3037	13.3677	13.1133	13.0507	13.0783	13.078	13.032	13.0963
5	1	0	1422|1443|1445	5193|5230|5232	TNF-alpha/NF-kappa B signaling complex (CHUK, KPNA3, NFKB2, NFKBIB, REL, IKBKG, NFKB1, NFKBIE, RELB, NFKBIA, RELA, TNIP2)|CHUK-NFKB2-REL-IKBKG-SPAG9-NFKB1-NFKBIE-COPB2-TNIP1-NFKBIA-RELA-TNIP2 complex|TNF-alpha/Nf-kappa B signaling complex (RPL6, RPL30, RPS13, CHUK, DDX3X, NFKB2, NFKBIB, REL, IKBKG, NFKB1, MAP3K8, RELB, GLG1, NFKBIA, RELA, TNIP2, GTF2I)	http://www.uniprot.org/uniprot/P19838	P19838	http://www.uniprot.org/uniprot/O15111	O15111	http://www.uniprot.org/uniprot/P25963	P25963	P19838|O15111|P25963		NFKB1	CHUK	NFKBIA	super-dynamic	non-dynamic	super-dynamic	6.27377	1.26196	4.61928	0.805	0.887	0.776	FALSE	FALSE	756	374	2389	12.237	14.3377	13.012	12.337	12.23	11.9837	11.794	11.7323	11.7787	11.6883	13.0343	13.3037	13.3677	13.1133	13.0507	13.0783	13.078	13.032	13.0963
5	1	0	1445	5232	TNF-alpha/Nf-kappa B signaling complex (RPL6, RPL30, RPS13, CHUK, DDX3X, NFKB2, NFKBIB, REL, IKBKG, NFKB1, MAP3K8, RELB, GLG1, NFKBIA, RELA, TNIP2, GTF2I)	http://www.uniprot.org/uniprot/P41279	P41279	http://www.uniprot.org/uniprot/O15111	O15111	http://www.uniprot.org/uniprot/P25963	P25963	P41279|O15111|P25963	P41279:Pkinase|O15111:Pkinase|P25963:Ank	MAP3K8	CHUK	NFKBIA	super-dynamic	non-dynamic	super-dynamic	4.84557	1.26196	4.61928	0.082	0.343	0.776	FALSE	FALSE	1093	374	2389	6.48433	8.18533	8.24833	8.761	8.71333	8.72833	8.66367	8.34033	8.34433	8.21067	13.0343	13.3037	13.3677	13.1133	13.0507	13.0783	13.078	13.032	13.0963
5	0.5	0.5	1422|1443|1445	5193|5230|5232	TNF-alpha/NF-kappa B signaling complex (CHUK, KPNA3, NFKB2, NFKBIB, REL, IKBKG, NFKB1, NFKBIE, RELB, NFKBIA, RELA, TNIP2)|CHUK-NFKB2-REL-IKBKG-SPAG9-NFKB1-NFKBIE-COPB2-TNIP1-NFKBIA-RELA-TNIP2 complex|TNF-alpha/Nf-kappa B signaling complex (RPL6, RPL30, RPS13, CHUK, DDX3X, NFKB2, NFKBIB, REL, IKBKG, NFKB1, MAP3K8, RELB, GLG1, NFKBIA, RELA, TNIP2, GTF2I)	http://www.uniprot.org/uniprot/Q00653	Q00653	http://www.uniprot.org/uniprot/O15111	O15111	http://www.uniprot.org/uniprot/P25963	P25963	Q00653|O15111|P25963		NFKB2	CHUK	NFKBIA	super-dynamic	non-dynamic	super-dynamic	5.14439	1.26196	4.61928	0.713	0.944	0.776	FALSE	FALSE	756	374	2389	8.653	11.016	10.7083	10.3987	10.4313	10.07	9.66	9.33	9.22333	9.099	13.0343	13.3037	13.3677	13.1133	13.0507	13.0783	13.078	13.032	13.0963
5	0.666667	0.333333	1422|1443|1445	5193|5230|5232	TNF-alpha/NF-kappa B signaling complex (CHUK, KPNA3, NFKB2, NFKBIB, REL, IKBKG, NFKB1, NFKBIE, RELB, NFKBIA, RELA, TNIP2)|CHUK-NFKB2-REL-IKBKG-SPAG9-NFKB1-NFKBIE-COPB2-TNIP1-NFKBIA-RELA-TNIP2 complex|TNF-alpha/Nf-kappa B signaling complex (RPL6, RPL30, RPS13, CHUK, DDX3X, NFKB2, NFKBIB, REL, IKBKG, NFKB1, MAP3K8, RELB, GLG1, NFKBIA, RELA, TNIP2, GTF2I)	http://www.uniprot.org/uniprot/P25963	P25963	http://www.uniprot.org/uniprot/O15111	O15111	http://www.uniprot.org/uniprot/P19838	P19838	P25963|O15111|P19838		NFKBIA	CHUK	NFKB1	super-dynamic	non-dynamic	super-dynamic	4.61928	1.26196	6.27377	0.776	0.887	0.805	FALSE	FALSE	2389	374	756	13.286	15.4937	14.6773	14.3773	14.4603	13.9207	13.777	13.651	13.6247	13.563	13.0343	13.3037	13.3677	13.1133	13.0507	13.0783	13.078	13.032	13.0963
5	1	0	1445	5232	TNF-alpha/Nf-kappa B signaling complex (RPL6, RPL30, RPS13, CHUK, DDX3X, NFKB2, NFKBIB, REL, IKBKG, NFKB1, MAP3K8, RELB, GLG1, NFKBIA, RELA, TNIP2, GTF2I)	http://www.uniprot.org/uniprot/P41279	P41279	http://www.uniprot.org/uniprot/O15111	O15111	http://www.uniprot.org/uniprot/P19838	P19838	P41279|O15111|P19838	P41279:Pkinase|O15111:Pkinase|P19838:Ank	MAP3K8	CHUK	NFKB1	super-dynamic	non-dynamic	super-dynamic	4.84557	1.26196	6.27377	0.082	-0.097	0.805	FALSE	FALSE	1093	374	756	6.48433	8.18533	8.24833	8.761	8.71333	8.72833	8.66367	8.34033	8.34433	8.21067	13.0343	13.3037	13.3677	13.1133	13.0507	13.0783	13.078	13.032	13.0963
5	0.5	0.5	1422|1443|1445	5193|5230|5232	TNF-alpha/NF-kappa B signaling complex (CHUK, KPNA3, NFKB2, NFKBIB, REL, IKBKG, NFKB1, NFKBIE, RELB, NFKBIA, RELA, TNIP2)|CHUK-NFKB2-REL-IKBKG-SPAG9-NFKB1-NFKBIE-COPB2-TNIP1-NFKBIA-RELA-TNIP2 complex|TNF-alpha/Nf-kappa B signaling complex (RPL6, RPL30, RPS13, CHUK, DDX3X, NFKB2, NFKBIB, REL, IKBKG, NFKB1, MAP3K8, RELB, GLG1, NFKBIA, RELA, TNIP2, GTF2I)	http://www.uniprot.org/uniprot/Q00653	Q00653	http://www.uniprot.org/uniprot/O15111	O15111	http://www.uniprot.org/uniprot/P19838	P19838	Q00653|O15111|P19838		NFKB2	CHUK	NFKB1	super-dynamic	non-dynamic	super-dynamic	5.14439	1.26196	6.27377	0.713	0.724	0.805	FALSE	FALSE	756	374	756	8.653	11.016	10.7083	10.3987	10.4313	10.07	9.66	9.33	9.22333	9.099	13.0343	13.3037	13.3677	13.1133	13.0507	13.0783	13.078	13.032	13.0963
6	0	1	1155	2863	Serine-palmitoyltransferase (SPT) complex	http://www.uniprot.org/uniprot/O15270	O15270	http://www.uniprot.org/uniprot/O15269	O15269	http://www.uniprot.org/uniprot/Q9NUV7	Q9NUV7	O15270|O15269|Q9NUV7	O15270:Aminotran_1_2|O15269:Aminotran_1_2|Q9NUV7:Aminotran_1_2	SPTLC2	SPTLC1	SPTLC3	non-dynamic	non-dynamic	super-dynamic	1.20581	1.40542	4.70763	-0.548	0.504	-0.983	TRUE	FALSE	2597	2597		9.89833	9.926	9.82467	9.87733	9.993	9.938	9.75933	9.972	10.0097	10.0293	12.0607	12.27	12.432	12.2823	12.1227	12.0897	12.0757	11.984	11.9993
6	1	0	1067	2715	Ubiquitin E3 ligase (CSN1, CSN8, HRT1, SKP1, SKP2, CUL1, CUL2, CUL3)	http://www.uniprot.org/uniprot/Q13618	Q13618	http://www.uniprot.org/uniprot/Q13616	Q13616	http://www.uniprot.org/uniprot/Q13309	Q13309	Q13618|Q13616|Q13309	Q13618:Cullin|Q13616:Cullin|Q13309:F-box	CUL3	CUL1	SKP2	non-dynamic	non-dynamic	super-dynamic	1.13866	1.22377	6.7194	-0.566	0.328	-0.79	TRUE	FALSE	3203	3203		14.32	14.1803	14.305	14.2543	14.2637	14.3293	14.3677	14.3613	14.337	14.2897	11.3783	11.528	11.5093	11.5837	11.6233	11.5267	11.4213	11.356	11.3937
6	1	0	1423	5194	TNF-alpha/NF-kappa B signaling complex (SEC16A, CHUK, IKBKB, NFKB2, REL, IKBKG, MAP3K14, RELA, FBXW7, USP2)	http://www.uniprot.org/uniprot/O15111	O15111	http://www.uniprot.org/uniprot/O14920	O14920	http://www.uniprot.org/uniprot/Q00653	Q00653	O15111|O14920|Q00653		CHUK	IKBKB	NFKB2	non-dynamic	non-dynamic	super-dynamic	1.26196	1.29355	5.14439	-0.445	0.713	-0.01	FALSE	FALSE	374	374	756	13.0343	13.3037	13.3677	13.1133	13.0507	13.0783	13.078	13.032	13.0963	13.0713	10.291	10.3053	10.4443	10.5993	10.615	10.59	10.6623	10.6017	10.5857
6	1	0	1423	5194	TNF-alpha/NF-kappa B signaling complex (SEC16A, CHUK, IKBKB, NFKB2, REL, IKBKG, MAP3K14, RELA, FBXW7, USP2)	http://www.uniprot.org/uniprot/O14920	O14920	http://www.uniprot.org/uniprot/O15111	O15111	http://www.uniprot.org/uniprot/Q00653	Q00653	O14920|O15111|Q00653		IKBKB	CHUK	NFKB2	non-dynamic	non-dynamic	super-dynamic	1.29355	1.26196	5.14439	-0.445	-0.01	0.713	FALSE	FALSE	374	374	756	10.291	10.3053	10.4443	10.5993	10.615	10.59	10.6623	10.6017	10.5857	10.482	13.0343	13.3037	13.3677	13.1133	13.0507	13.0783	13.078	13.032	13.0963
6	1	0	1425	5196	TNF-alpha/NF-kappa B signaling complex (CHUK, BTRC, NFKB2, PPP6C, REL, CUL1, IKBKE, SAPS2, SAPS1, ANKRD28, RELA, SKP1)	http://www.uniprot.org/uniprot/Q14164	Q14164	http://www.uniprot.org/uniprot/O15111	O15111	http://www.uniprot.org/uniprot/Q00653	Q00653	Q14164|O15111|Q00653		IKBKE	CHUK	NFKB2	non-dynamic	non-dynamic	super-dynamic	1.47836	1.26196	5.14439	0.373	0.498	0.713	FALSE	FALSE	374	374	756	7.915	7.89467	8.45867	8.23	8.29633	8.143	7.92967	7.95367	8.007	8.09	13.0343	13.3037	13.3677	13.1133	13.0507	13.0783	13.078	13.032	13.0963
4	0	1	1067	2715	Ubiquitin E3 ligase (CSN1, CSN8, HRT1, SKP1, SKP2, CUL1, CUL2, CUL3)	http://www.uniprot.org/uniprot/Q13309	Q13309	http://www.uniprot.org/uniprot/Q13616	Q13616	http://www.uniprot.org/uniprot/Q13618	Q13618	Q13309|Q13616|Q13618	Q13309:F-box|Q13616:Cullin|Q13618:Cullin	SKP2	CUL1	CUL3	super-dynamic	non-dynamic	non-dynamic	6.7194	1.22377	1.13866	-0.79	0.328	-0.566	FALSE	FALSE	3203	3203		10.2577	8.45067	7.50933	7.515	7.70767	8.31967	8.55233	8.849	9.00167	9.124	11.3783	11.528	11.5093	11.5837	11.6233	11.5267	11.4213	11.356	11.3937
4	0	1	1155	2863	Serine-palmitoyltransferase (SPT) complex	http://www.uniprot.org/uniprot/Q9NUV7	Q9NUV7	http://www.uniprot.org/uniprot/O15270	O15270	http://www.uniprot.org/uniprot/O15269	O15269	Q9NUV7|O15270|O15269	Q9NUV7:Aminotran_1_2|O15270:Aminotran_1_2|O15269:Aminotran_1_2	SPTLC3	SPTLC2	SPTLC1	super-dynamic	non-dynamic	non-dynamic	4.70763	1.20581	1.40542	0.504	-0.983	-0.548	FALSE	FALSE	2597	2597		9.05967	7.762	7.33667	8.05833	8.50333	8.74167	8.91133	9.24367	9.441	9.57167	9.89833	9.926	9.82467	9.87733	9.993	9.938	9.75933	9.972	10.0097
4	0	1	1423	5194	TNF-alpha/NF-kappa B signaling complex (SEC16A, CHUK, IKBKB, NFKB2, REL, IKBKG, MAP3K14, RELA, FBXW7, USP2)	http://www.uniprot.org/uniprot/Q00653	Q00653	http://www.uniprot.org/uniprot/O14920	O14920	http://www.uniprot.org/uniprot/O15111	O15111	Q00653|O14920|O15111		NFKB2	IKBKB	CHUK	super-dynamic	non-dynamic	non-dynamic	5.14439	1.29355	1.26196	-0.01	0.713	-0.445	FALSE	FALSE	756	374	374	8.653	11.016	10.7083	10.3987	10.4313	10.07	9.66	9.33	9.22333	9.099	10.291	10.3053	10.4443	10.5993	10.615	10.59	10.6623	10.6017	10.5857
4	0	1	1067	2715	Ubiquitin E3 ligase (CSN1, CSN8, HRT1, SKP1, SKP2, CUL1, CUL2, CUL3)	http://www.uniprot.org/uniprot/Q13309	Q13309	http://www.uniprot.org/uniprot/Q13617	Q13617	http://www.uniprot.org/uniprot/Q13618	Q13618	Q13309|Q13617|Q13618	Q13309:F-box|Q13617:Cullin|Q13618:Cullin	SKP2	CUL2	CUL3	super-dynamic	non-dynamic	non-dynamic	6.7194	1.32777	1.13866	-0.682	0.328	-0.445	FALSE	FALSE	3203	3203		10.2577	8.45067	7.50933	7.515	7.70767	8.31967	8.55233	8.849	9.00167	9.124	9.38733	9.49867	9.688	9.575	9.464	9.39267	9.464	9.28567	9.279
4	0	1	1286	3154	Notch2(N-TM)-Notch2(N-EC)-Delta complex	http://www.uniprot.org/uniprot/O00548	O00548	http://www.uniprot.org/uniprot/Q04721	Q04721	http://www.uniprot.org/uniprot/Q9NYJ7	Q9NYJ7	O00548|Q04721|Q9NYJ7		DLL1	NOTCH2	DLL3	super-dynamic	non-dynamic	non-dynamic	4.0176	1.16285	1.46476	0.229	-0.05	-0.175	FALSE	FALSE	515	2928	515	10.8907	10.4353	9.80333	9.62933	9.31833	8.88433	9.14233	8.983	9.203	9.27	13.053	13.213	13.0197	13.0203	13.0887	12.9953	13.078	13.092	13.1237
4	0	1	1425	5196	TNF-alpha/NF-kappa B signaling complex (CHUK, BTRC, NFKB2, PPP6C, REL, CUL1, IKBKE, SAPS2, SAPS1, ANKRD28, RELA, SKP1)	http://www.uniprot.org/uniprot/Q00653	Q00653	http://www.uniprot.org/uniprot/O15111	O15111	http://www.uniprot.org/uniprot/Q14164	Q14164	Q00653|O15111|Q14164		NFKB2	CHUK	IKBKE	super-dynamic	non-dynamic	non-dynamic	5.14439	1.26196	1.47836	0.713	0.498	0.373	FALSE	FALSE	756	374	374	8.653	11.016	10.7083	10.3987	10.4313	10.07	9.66	9.33	9.22333	9.099	13.0343	13.3037	13.3677	13.1133	13.0507	13.0783	13.078	13.032	13.0963
4	0	1	1067	2715	Ubiquitin E3 ligase (CSN1, CSN8, HRT1, SKP1, SKP2, CUL1, CUL2, CUL3)	http://www.uniprot.org/uniprot/Q13309	Q13309	http://www.uniprot.org/uniprot/Q13616	Q13616	http://www.uniprot.org/uniprot/Q13617	Q13617	Q13309|Q13616|Q13617	Q13309:F-box|Q13616:Cullin|Q13617:Cullin	SKP2	CUL1	CUL2	super-dynamic	non-dynamic	non-dynamic	6.7194	1.22377	1.32777	-0.79	-0.682	0.616	FALSE	FALSE	3203	3203		10.2577	8.45067	7.50933	7.515	7.70767	8.31967	8.55233	8.849	9.00167	9.124	11.3783	11.528	11.5093	11.5837	11.6233	11.5267	11.4213	11.356	11.3937
3	1	0	395|396|398	191|192|194	20S proteasome|PA28-20S proteasome|PA28gamma-20S proteasome	http://www.uniprot.org/uniprot/P20618	P20618	http://www.uniprot.org/uniprot/O14818	O14818	http://www.uniprot.org/uniprot/P49720	P49720	P20618|O14818|P49720		PSMB1	PSMA7	PSMB3	non-dynamic	non-dynamic	non-dynamic	1.11987	1.35097	1.24286	-0.331	0.57	-0.908	TRUE	TRUE	3226			16.9363	16.7833	16.7853	16.8083	16.8357	16.8687	16.8383	16.8443	16.8963	16.9467	14.938	14.82	14.8277	14.8217	14.7467	14.647	14.5973	14.5457	14.504
3	0.5	0.5	395|396|398	191|192|194	20S proteasome|PA28-20S proteasome|PA28gamma-20S proteasome	http://www.uniprot.org/uniprot/P25786	P25786	http://www.uniprot.org/uniprot/O14818	O14818	http://www.uniprot.org/uniprot/P49720	P49720	P25786|O14818|P49720		PSMA1	PSMA7	PSMB3	non-dynamic	non-dynamic	non-dynamic	1.25093	1.35097	1.24286	-0.273	0.311	-0.908	TRUE	TRUE	3226			14.2823	14.0993	14.2787	14.3697	14.365	14.389	14.4223	14.348	14.2673	14.2827	14.938	14.82	14.8277	14.8217	14.7467	14.647	14.5973	14.5457	14.504
3	0.75	0.25	395|396|398	191|192|194	20S proteasome|PA28-20S proteasome|PA28gamma-20S proteasome	http://www.uniprot.org/uniprot/P25787	P25787	http://www.uniprot.org/uniprot/O14818	O14818	http://www.uniprot.org/uniprot/P49720	P49720	P25787|O14818|P49720		PSMA2	PSMA7	PSMB3	non-dynamic	non-dynamic	non-dynamic	1.30375	1.35097	1.24286	-0.395	0.693	-0.908	TRUE	TRUE	3226			14.862	14.5587	14.4793	14.4833	14.6	14.6697	14.7793	14.7757	14.7077	14.786	14.938	14.82	14.8277	14.8217	14.7467	14.647	14.5973	14.5457	14.504
3	0.5	0.5	395|396|398	191|192|194	20S proteasome|PA28-20S proteasome|PA28gamma-20S proteasome	http://www.uniprot.org/uniprot/P25788	P25788	http://www.uniprot.org/uniprot/O14818	O14818	http://www.uniprot.org/uniprot/P49720	P49720	P25788|O14818|P49720		PSMA3	PSMA7	PSMB3	non-dynamic	non-dynamic	non-dynamic	1.25876	1.35097	1.24286	-0.72	0.719	-0.908	TRUE	TRUE	3226			14.1657	13.9967	14.0387	14.2527	14.1937	14.1813	14.2693	14.325	14.3287	14.284	14.938	14.82	14.8277	14.8217	14.7467	14.647	14.5973	14.5457	14.504
3	0.75	0.25	395|396|398	191|192|194	20S proteasome|PA28-20S proteasome|PA28gamma-20S proteasome	http://www.uniprot.org/uniprot/P25789	P25789	http://www.uniprot.org/uniprot/O14818	O14818	http://www.uniprot.org/uniprot/P49720	P49720	P25789|O14818|P49720		PSMA4	PSMA7	PSMB3	non-dynamic	non-dynamic	non-dynamic	1.27958	1.35097	1.24286	-0.382	0.598	-0.908	TRUE	TRUE	3226			14.2853	13.9843	13.9297	14.079	14.0553	14.0437	14.1317	14.225	14.2057	14.2577	14.938	14.82	14.8277	14.8217	14.7467	14.647	14.5973	14.5457	14.504
3	0.5	0.5	395|396|398	191|192|194	20S proteasome|PA28-20S proteasome|PA28gamma-20S proteasome	http://www.uniprot.org/uniprot/P28066	P28066	http://www.uniprot.org/uniprot/O14818	O14818	http://www.uniprot.org/uniprot/P49720	P49720	P28066|O14818|P49720		PSMA5	PSMA7	PSMB3	non-dynamic	non-dynamic	non-dynamic	1.26634	1.35097	1.24286	-0.214	0.384	-0.908	TRUE	TRUE	3226			14.6757	14.369	14.445	14.5943	14.7097	14.5903	14.6437	14.485	14.6787	14.635	14.938	14.82	14.8277	14.8217	14.7467	14.647	14.5973	14.5457	14.504
3	0.5	0.5	395|396|398	191|192|194	20S proteasome|PA28-20S proteasome|PA28gamma-20S proteasome	http://www.uniprot.org/uniprot/P28070	P28070	http://www.uniprot.org/uniprot/O14818	O14818	http://www.uniprot.org/uniprot/P49720	P49720	P28070|O14818|P49720		PSMB4	PSMA7	PSMB3	non-dynamic	non-dynamic	non-dynamic	1.20553	1.35097	1.24286	-0.356	0.339	-0.908	TRUE	TRUE	3226			15.407	15.345	15.4113	15.5113	15.6147	15.5993	15.6067	15.4827	15.479	15.446	14.938	14.82	14.8277	14.8217	14.7467	14.647	14.5973	14.5457	14.504
3	1	0	395|396|398	191|192|194	20S proteasome|PA28-20S proteasome|PA28gamma-20S proteasome	http://www.uniprot.org/uniprot/P49721	P49721	http://www.uniprot.org/uniprot/O14818	O14818	http://www.uniprot.org/uniprot/P49720	P49720	P49721|O14818|P49720	P49721:Proteasome|O14818:Proteasome|P49720:Proteasome	PSMB2	PSMA7	PSMB3	non-dynamic	non-dynamic	non-dynamic	1.18866	1.35097	1.24286	0.146	0.027	-0.908	TRUE	TRUE	3226			13.4413	13.278	13.2013	13.342	13.4507	13.3617	13.2843	13.2663	13.347	13.358	14.938	14.82	14.8277	14.8217	14.7467	14.647	14.5973	14.5457	14.504
3	0.5	0.5	395|396|398	191|192|194	20S proteasome|PA28-20S proteasome|PA28gamma-20S proteasome	http://www.uniprot.org/uniprot/P60900	P60900	http://www.uniprot.org/uniprot/O14818	O14818	http://www.uniprot.org/uniprot/P49720	P49720	P60900|O14818|P49720		PSMA6	PSMA7	PSMB3	non-dynamic	non-dynamic	non-dynamic	1.22095	1.35097	1.24286	-0.454	0.476	-0.908	TRUE	TRUE	3226			15.41	15.2377	15.3397	15.4773	15.523	15.436	15.4367	15.3867	15.5257	15.5127	14.938	14.82	14.8277	14.8217	14.7467	14.647	14.5973	14.5457	14.504
3	0.666667	0.333333	395|396|398	191|192|194	20S proteasome|PA28-20S proteasome|PA28gamma-20S proteasome	http://www.uniprot.org/uniprot/Q99436	Q99436	http://www.uniprot.org/uniprot/P49720	P49720	http://www.uniprot.org/uniprot/O14818	O14818	Q99436|P49720|O14818		PSMB7	PSMB3	PSMA7	non-dynamic	non-dynamic	non-dynamic	1.47631	1.24286	1.35097	0.069	-0.232	-0.908	TRUE	FALSE	2582	3226		15.4983	15.607	15.7943	15.9047	16.0603	16.014	15.9437	15.725	15.781	15.6653	14.375	14.3403	14.3373	14.3067	14.427	14.4643	14.5773	14.5463	14.5487
3	1	0	396	192	PA28-20S proteasome	http://www.uniprot.org/uniprot/P25786	P25786	http://www.uniprot.org/uniprot/O14818	O14818	http://www.uniprot.org/uniprot/Q06323	Q06323	P25786|O14818|Q06323		PSMA1	PSMA7	PSME1	non-dynamic	non-dynamic	non-dynamic	1.25093	1.35097	1.26693	-0.273	0.336	-0.889	TRUE	FALSE	3226	2758		14.2823	14.0993	14.2787	14.3697	14.365	14.389	14.4223	14.348	14.2673	14.2827	14.938	14.82	14.8277	14.8217	14.7467	14.647	14.5973	14.5457	14.504
3	1	0	396	192	PA28-20S proteasome	http://www.uniprot.org/uniprot/P25787	P25787	http://www.uniprot.org/uniprot/O14818	O14818	http://www.uniprot.org/uniprot/Q06323	Q06323	P25787|O14818|Q06323		PSMA2	PSMA7	PSME1	non-dynamic	non-dynamic	non-dynamic	1.30375	1.35097	1.26693	-0.395	0.334	-0.889	TRUE	FALSE	3226	2758		14.862	14.5587	14.4793	14.4833	14.6	14.6697	14.7793	14.7757	14.7077	14.786	14.938	14.82	14.8277	14.8217	14.7467	14.647	14.5973	14.5457	14.504
3	1	0	396	192	PA28-20S proteasome	http://www.uniprot.org/uniprot/P25788	P25788	http://www.uniprot.org/uniprot/O14818	O14818	http://www.uniprot.org/uniprot/Q06323	Q06323	P25788|O14818|Q06323		PSMA3	PSMA7	PSME1	non-dynamic	non-dynamic	non-dynamic	1.25876	1.35097	1.26693	-0.72	0.494	-0.889	TRUE	FALSE	3226	2758		14.1657	13.9967	14.0387	14.2527	14.1937	14.1813	14.2693	14.325	14.3287	14.284	14.938	14.82	14.8277	14.8217	14.7467	14.647	14.5973	14.5457	14.504
3	1	0	396	192	PA28-20S proteasome	http://www.uniprot.org/uniprot/P25789	P25789	http://www.uniprot.org/uniprot/O14818	O14818	http://www.uniprot.org/uniprot/Q06323	Q06323	P25789|O14818|Q06323		PSMA4	PSMA7	PSME1	non-dynamic	non-dynamic	non-dynamic	1.27958	1.35097	1.26693	-0.382	0.174	-0.889	TRUE	FALSE	3226	2758		14.2853	13.9843	13.9297	14.079	14.0553	14.0437	14.1317	14.225	14.2057	14.2577	14.938	14.82	14.8277	14.8217	14.7467	14.647	14.5973	14.5457	14.504
3	1	0	396	192	PA28-20S proteasome	http://www.uniprot.org/uniprot/P28066	P28066	http://www.uniprot.org/uniprot/O14818	O14818	http://www.uniprot.org/uniprot/Q06323	Q06323	P28066|O14818|Q06323		PSMA5	PSMA7	PSME1	non-dynamic	non-dynamic	non-dynamic	1.26634	1.35097	1.26693	-0.214	0.192	-0.889	TRUE	FALSE	3226	2758		14.6757	14.369	14.445	14.5943	14.7097	14.5903	14.6437	14.485	14.6787	14.635	14.938	14.82	14.8277	14.8217	14.7467	14.647	14.5973	14.5457	14.504
3	1	0	396	192	PA28-20S proteasome	http://www.uniprot.org/uniprot/P60900	P60900	http://www.uniprot.org/uniprot/O14818	O14818	http://www.uniprot.org/uniprot/Q06323	Q06323	P60900|O14818|Q06323		PSMA6	PSMA7	PSME1	non-dynamic	non-dynamic	non-dynamic	1.22095	1.35097	1.26693	-0.454	0.376	-0.889	TRUE	FALSE	3226	2758		15.41	15.2377	15.3397	15.4773	15.523	15.436	15.4367	15.3867	15.5257	15.5127	14.938	14.82	14.8277	14.8217	14.7467	14.647	14.5973	14.5457	14.504
3	1	0	337	27	Arp2/3 protein complex	http://www.uniprot.org/uniprot/P61160	P61160	http://www.uniprot.org/uniprot/O15511	O15511	http://www.uniprot.org/uniprot/O15144	O15144	P61160|O15511|O15144	P61160:Actin|O15511:P16-Arc|O15144:P34-Arc	ACTR2	ARPC5	ARPC2	non-dynamic	non-dynamic	non-dynamic	1.53368	1.32746	1.26138	0.565	-0.511	-0.862	TRUE	FALSE	875	3264		12.2477	12.417	12.704	12.6163	12.3427	12.2263	12.2533	12.2127	12.14	12.087	15.4107	15.621	15.8	15.7357	15.8193	15.72	15.6523	15.6007	15.6287
3	1	0	1428|1433|1447|1459|1461|1462|1474	5199|5212|5234|5266|5268|5269|5286	Kinase maturation complex 1|Kinase maturation complex 2|IKBKB-CDC37-KIAA1967-HSP90AB1-HSP90AA1 complex|TNF-alpha/NF-kappa B signaling complex 6|TNF-alpha/NF-kappa B signaling complex 7|TNF-alpha/NF-kappa B signaling complex 8|TNF-alpha/NF-kappa B signaling complex 10	http://www.uniprot.org/uniprot/P07900	P07900	http://www.uniprot.org/uniprot/P08238	P08238	http://www.uniprot.org/uniprot/Q16543	Q16543	P07900|P08238|Q16543	P07900:HATPase_c|P08238:HSP90|Q16543:CDC37_M	HSP90AA1	HSP90AB1	CDC37	non-dynamic	non-dynamic	non-dynamic	1.4406	1.28343	1.40607	0.526	-0.577	-0.85	TRUE	FALSE	1683	1683	1350	17.8203	17.6497	17.5203	17.422	17.414	17.2937	17.3377	17.3443	17.3303	17.3737	15.042	15.0127	14.9037	14.733	14.682	14.723	14.8207	14.9	14.9853
3	1	0	348|580	59|652	AP3 adapter complex|AP3-BLOC1 complex	http://www.uniprot.org/uniprot/O00203	O00203	http://www.uniprot.org/uniprot/Q92572	Q92572	http://www.uniprot.org/uniprot/O14617	O14617	O00203|Q92572|O14617	O00203:Adaptin_N|Q92572:Clat_adaptor_s|O14617:Adaptin_N	AP3B1	AP3S1	AP3D1	non-dynamic	non-dynamic	non-dynamic	1.23001	1.4012	1.43263	0.22	0.069	-0.752	TRUE	FALSE	3044	1903		12.2017	12.233	12.379	12.3187	12.2467	12.165	12.1727	12.0803	12.224	12.1433	14.4337	14.2437	14.1143	14.062	14.029	14.0043	14.033	13.947	13.9573
3	1	0	363|1049|1050	104|2685|2686	RNA polymerase II core complex|RNA polymerase II (RNAPII)|BRCA1-core RNA polymerase II complex	http://www.uniprot.org/uniprot/P30876	P30876	http://www.uniprot.org/uniprot/P24928	P24928	http://www.uniprot.org/uniprot/P53803	P53803	P30876|P24928|P53803		POLR2B	POLR2A	POLR2K	non-dynamic	non-dynamic	non-dynamic	1.17799	1.57644	1.37777	0.041	0.016	-0.738	TRUE	TRUE	3934			12.3327	12.1453	12.2197	12.159	12.259	12.3817	12.3023	12.2527	12.3657	12.3727	13.829	14.1307	14.137	14.2377	14.1877	14.376	14.4857	14.4003	14.2037
3	1	0	363|1049|1050	104|2685|2686	RNA polymerase II core complex|RNA polymerase II (RNAPII)|BRCA1-core RNA polymerase II complex	http://www.uniprot.org/uniprot/P30876	P30876	http://www.uniprot.org/uniprot/P19387	P19387	http://www.uniprot.org/uniprot/P62875	P62875	P30876|P19387|P62875		POLR2B	POLR2C	POLR2L	non-dynamic	non-dynamic	non-dynamic	1.17799	1.25238	1.18783	-0.476	0.645	-0.723	TRUE	TRUE	3934			12.3327	12.1453	12.2197	12.159	12.259	12.3817	12.3023	12.2527	12.3657	12.3727	11.8333	11.8287	11.9877	11.929	11.7547	11.9117	11.8067	11.7977	11.7007
3	1	0	363|1049|1050	104|2685|2686	RNA polymerase II core complex|RNA polymerase II (RNAPII)|BRCA1-core RNA polymerase II complex	http://www.uniprot.org/uniprot/P52435	P52435	http://www.uniprot.org/uniprot/P19387	P19387	http://www.uniprot.org/uniprot/P62875	P62875	P52435|P19387|P62875		POLR2J	POLR2C	POLR2L	non-dynamic	non-dynamic	non-dynamic	1.13734	1.25238	1.18783	0.036	-0.261	-0.723	TRUE	TRUE	3890			12.445	12.4643	12.4897	12.3803	12.385	12.355	12.3743	12.304	12.384	12.484	11.8333	11.8287	11.9877	11.929	11.7547	11.9117	11.8067	11.7977	11.7007
3	0.25	0.75	395|396|398	191|192|194	20S proteasome|PA28-20S proteasome|PA28gamma-20S proteasome	http://www.uniprot.org/uniprot/P20618	P20618	http://www.uniprot.org/uniprot/O14818	O14818	http://www.uniprot.org/uniprot/P25788	P25788	P20618|O14818|P25788		PSMB1	PSMA7	PSMA3	non-dynamic	non-dynamic	non-dynamic	1.11987	1.35097	1.25876	-0.331	0.527	-0.72	TRUE	TRUE	3226			16.9363	16.7833	16.7853	16.8083	16.8357	16.8687	16.8383	16.8443	16.8963	16.9467	14.938	14.82	14.8277	14.8217	14.7467	14.647	14.5973	14.5457	14.504
3	0.5	0.5	395|396|398	191|192|194	20S proteasome|PA28-20S proteasome|PA28gamma-20S proteasome	http://www.uniprot.org/uniprot/P25786	P25786	http://www.uniprot.org/uniprot/O14818	O14818	http://www.uniprot.org/uniprot/P25788	P25788	P25786|O14818|P25788		PSMA1	PSMA7	PSMA3	non-dynamic	non-dynamic	non-dynamic	1.25093	1.35097	1.25876	-0.273	0.587	-0.72	TRUE	TRUE	3226			14.2823	14.0993	14.2787	14.3697	14.365	14.389	14.4223	14.348	14.2673	14.2827	14.938	14.82	14.8277	14.8217	14.7467	14.647	14.5973	14.5457	14.504
3	0.625	0.375	395|396|398	191|192|194	20S proteasome|PA28-20S proteasome|PA28gamma-20S proteasome	http://www.uniprot.org/uniprot/P25787	P25787	http://www.uniprot.org/uniprot/O14818	O14818	http://www.uniprot.org/uniprot/P25788	P25788	P25787|O14818|P25788		PSMA2	PSMA7	PSMA3	non-dynamic	non-dynamic	non-dynamic	1.30375	1.35097	1.25876	-0.395	0.53	-0.72	TRUE	TRUE	3226			14.862	14.5587	14.4793	14.4833	14.6	14.6697	14.7793	14.7757	14.7077	14.786	14.938	14.82	14.8277	14.8217	14.7467	14.647	14.5973	14.5457	14.504
3	0.25	0.75	395|396|398	191|192|194	20S proteasome|PA28-20S proteasome|PA28gamma-20S proteasome	http://www.uniprot.org/uniprot/P25789	P25789	http://www.uniprot.org/uniprot/O14818	O14818	http://www.uniprot.org/uniprot/P25788	P25788	P25789|O14818|P25788		PSMA4	PSMA7	PSMA3	non-dynamic	non-dynamic	non-dynamic	1.27958	1.35097	1.25876	-0.382	0.721	-0.72	TRUE	TRUE	3226			14.2853	13.9843	13.9297	14.079	14.0553	14.0437	14.1317	14.225	14.2057	14.2577	14.938	14.82	14.8277	14.8217	14.7467	14.647	14.5973	14.5457	14.504
3	0.25	0.75	395|396|398	191|192|194	20S proteasome|PA28-20S proteasome|PA28gamma-20S proteasome	http://www.uniprot.org/uniprot/P28066	P28066	http://www.uniprot.org/uniprot/O14818	O14818	http://www.uniprot.org/uniprot/P25788	P25788	P28066|O14818|P25788		PSMA5	PSMA7	PSMA3	non-dynamic	non-dynamic	non-dynamic	1.26634	1.35097	1.25876	-0.214	0.615	-0.72	TRUE	TRUE	3226			14.6757	14.369	14.445	14.5943	14.7097	14.5903	14.6437	14.485	14.6787	14.635	14.938	14.82	14.8277	14.8217	14.7467	14.647	14.5973	14.5457	14.504
3	0.5	0.5	395|396|398	191|192|194	20S proteasome|PA28-20S proteasome|PA28gamma-20S proteasome	http://www.uniprot.org/uniprot/P28070	P28070	http://www.uniprot.org/uniprot/O14818	O14818	http://www.uniprot.org/uniprot/P25788	P25788	P28070|O14818|P25788		PSMB4	PSMA7	PSMA3	non-dynamic	non-dynamic	non-dynamic	1.20553	1.35097	1.25876	-0.356	0.478	-0.72	TRUE	TRUE	3226			15.407	15.345	15.4113	15.5113	15.6147	15.5993	15.6067	15.4827	15.479	15.446	14.938	14.82	14.8277	14.8217	14.7467	14.647	14.5973	14.5457	14.504
3	0.5	0.5	395|396|398	191|192|194	20S proteasome|PA28-20S proteasome|PA28gamma-20S proteasome	http://www.uniprot.org/uniprot/P49720	P49720	http://www.uniprot.org/uniprot/O14818	O14818	http://www.uniprot.org/uniprot/P25788	P25788	P49720|O14818|P25788		PSMB3	PSMA7	PSMA3	non-dynamic	non-dynamic	non-dynamic	1.24286	1.35097	1.25876	-0.908	0.719	-0.72	TRUE	TRUE	3226			14.375	14.3403	14.3373	14.3067	14.427	14.4643	14.5773	14.5463	14.5487	14.6203	14.938	14.82	14.8277	14.8217	14.7467	14.647	14.5973	14.5457	14.504
3	0.75	0.25	395|396|398	191|192|194	20S proteasome|PA28-20S proteasome|PA28gamma-20S proteasome	http://www.uniprot.org/uniprot/P49721	P49721	http://www.uniprot.org/uniprot/O14818	O14818	http://www.uniprot.org/uniprot/P25788	P25788	P49721|O14818|P25788		PSMB2	PSMA7	PSMA3	non-dynamic	non-dynamic	non-dynamic	1.18866	1.35097	1.25876	0.146	0.253	-0.72	TRUE	TRUE	3226			13.4413	13.278	13.2013	13.342	13.4507	13.3617	13.2843	13.2663	13.347	13.358	14.938	14.82	14.8277	14.8217	14.7467	14.647	14.5973	14.5457	14.504
3	0.333333	0.666667	395|396|398	191|192|194	20S proteasome|PA28-20S proteasome|PA28gamma-20S proteasome	http://www.uniprot.org/uniprot/P60900	P60900	http://www.uniprot.org/uniprot/O14818	O14818	http://www.uniprot.org/uniprot/P25788	P25788	P60900|O14818|P25788		PSMA6	PSMA7	PSMA3	non-dynamic	non-dynamic	non-dynamic	1.22095	1.35097	1.25876	-0.454	0.76	-0.72	TRUE	TRUE	3226			15.41	15.2377	15.3397	15.4773	15.523	15.436	15.4367	15.3867	15.5257	15.5127	14.938	14.82	14.8277	14.8217	14.7467	14.647	14.5973	14.5457	14.504
3	0	1	398	194	PA28gamma-20S proteasome	http://www.uniprot.org/uniprot/P61289	P61289	http://www.uniprot.org/uniprot/P25788	P25788	http://www.uniprot.org/uniprot/O14818	O14818	P61289|P25788|O14818	P61289:PA28_beta|P25788:Proteasome_A_N|O14818:Proteasome_A_N	PSME3	PSMA3	PSMA7	non-dynamic	non-dynamic	non-dynamic	1.20999	1.25876	1.35097	0.081	0.108	-0.72	TRUE	FALSE	2758	3226		11.1567	11.0793	11.26	11.3177	11.3543	11.3173	11.3507	11.1207	11.1937	11.09	14.1657	13.9967	14.0387	14.2527	14.1937	14.1813	14.2693	14.325	14.3287
3	0	1	396	192	PA28-20S proteasome	http://www.uniprot.org/uniprot/Q06323	Q06323	http://www.uniprot.org/uniprot/P25788	P25788	http://www.uniprot.org/uniprot/O14818	O14818	Q06323|P25788|O14818	Q06323:PA28_beta|P25788:Proteasome_A_N|O14818:Proteasome_A_N	PSME1	PSMA3	PSMA7	non-dynamic	non-dynamic	non-dynamic	1.26693	1.25876	1.35097	0.494	-0.889	-0.72	TRUE	FALSE	2758	3226		10.39	10.511	10.4997	10.4603	10.5737	10.667	10.6933	10.6147	10.6137	10.7313	14.1657	13.9967	14.0387	14.2527	14.1937	14.1813	14.2693	14.325	14.3287
3	0.333333	0.666667	395|396|398	191|192|194	20S proteasome|PA28-20S proteasome|PA28gamma-20S proteasome	http://www.uniprot.org/uniprot/Q99436	Q99436	http://www.uniprot.org/uniprot/O14818	O14818	http://www.uniprot.org/uniprot/P25788	P25788	Q99436|O14818|P25788		PSMB7	PSMA7	PSMA3	non-dynamic	non-dynamic	non-dynamic	1.47631	1.35097	1.25876	-0.232	0.201	-0.72	TRUE	FALSE	2582	3226		15.4983	15.607	15.7943	15.9047	16.0603	16.014	15.9437	15.725	15.781	15.6653	14.938	14.82	14.8277	14.8217	14.7467	14.647	14.5973	14.5457	14.504
3	0	1	1430	5209	Ubiquilin-proteasome complex	http://www.uniprot.org/uniprot/Q9UHD9	Q9UHD9	http://www.uniprot.org/uniprot/Q05086	Q05086	http://www.uniprot.org/uniprot/Q9UMX0	Q9UMX0	Q9UHD9|Q05086|Q9UMX0		UBQLN2	UBE3A	UBQLN1	non-dynamic	non-dynamic	non-dynamic	1.44961	1.29534	1.54971	-0.551	0.808	-0.667	TRUE	FALSE	1529	145	1529	10.3617	10.744	10.6913	10.7983	10.8583	10.7913	10.8173	10.8973	10.8127	10.7383	10.4183	10.5443	10.3593	10.2743	10.231	10.213	10.265	10.2423	10.171
3	0.416667	0.583333	1454	5253	MNK1-eIF4F complex	http://www.uniprot.org/uniprot/P60842	P60842	http://www.uniprot.org/uniprot/P78344	P78344	http://www.uniprot.org/uniprot/Q04637	Q04637	P60842|P78344|Q04637		EIF4A1	EIF4G2	EIF4G1	non-dynamic	non-dynamic	non-dynamic	1.30858	1.42965	1.2072	-0.366	-0.235	-0.657	TRUE	TRUE	529	2158	2158	16.4233	16.532	16.3357	16.1617	16.144	16.236	16.285	16.29	16.38	16.4087	15.2997	15.7183	15.8153	15.7827	15.7397	15.5887	15.528	15.3843	15.442
3	1	0	363|1049|1050	104|2685|2686	RNA polymerase II core complex|RNA polymerase II (RNAPII)|BRCA1-core RNA polymerase II complex	http://www.uniprot.org/uniprot/P19387	P19387	http://www.uniprot.org/uniprot/P24928	P24928	http://www.uniprot.org/uniprot/P52435	P52435	P19387|P24928|P52435		POLR2C	POLR2A	POLR2J	non-dynamic	non-dynamic	non-dynamic	1.25238	1.57644	1.13734	0.004	0.036	-0.653	TRUE	TRUE	3890			11.8333	11.8287	11.9877	11.929	11.7547	11.9117	11.8067	11.7977	11.7007	11.663	13.829	14.1307	14.137	14.2377	14.1877	14.376	14.4857	14.4003	14.2037
3	1	0	363|1049|1050	104|2685|2686	RNA polymerase II core complex|RNA polymerase II (RNAPII)|BRCA1-core RNA polymerase II complex	http://www.uniprot.org/uniprot/P30876	P30876	http://www.uniprot.org/uniprot/P24928	P24928	http://www.uniprot.org/uniprot/P52435	P52435	P30876|P24928|P52435		POLR2B	POLR2A	POLR2J	non-dynamic	non-dynamic	non-dynamic	1.17799	1.57644	1.13734	0.041	-0.107	-0.653	TRUE	FALSE	3934	3890		12.3327	12.1453	12.2197	12.159	12.259	12.3817	12.3023	12.2527	12.3657	12.3727	13.829	14.1307	14.137	14.2377	14.1877	14.376	14.4857	14.4003	14.2037
3	1	0	363|1049|1050	104|2685|2686	RNA polymerase II core complex|RNA polymerase II (RNAPII)|BRCA1-core RNA polymerase II complex	http://www.uniprot.org/uniprot/P52434	P52434	http://www.uniprot.org/uniprot/P24928	P24928	http://www.uniprot.org/uniprot/P52435	P52435	P52434|P24928|P52435	P52434:RNA_pol_Rpb8|P24928:RNA_pol_Rpb1_3|P52435:RNA_pol_L	POLR2H	POLR2A	POLR2J	non-dynamic	non-dynamic	non-dynamic	1.3463	1.57644	1.13734	-0.646	0.223	-0.653	TRUE	TRUE	3890			13.9303	13.5953	13.579	13.5013	13.552	13.559	13.6047	13.658	13.636	13.6633	13.829	14.1307	14.137	14.2377	14.1877	14.376	14.4857	14.4003	14.2037
3	0.75	0.25	363|1049|1050	104|2685|2686	RNA polymerase II core complex|RNA polymerase II (RNAPII)|BRCA1-core RNA polymerase II complex	http://www.uniprot.org/uniprot/P19387	P19387	http://www.uniprot.org/uniprot/P24928	P24928	http://www.uniprot.org/uniprot/P52434	P52434	P19387|P24928|P52434	P19387:RNA_pol_L|P24928:RNA_pol_Rpb1_2|P52434:RNA_pol_Rpb8	POLR2C	POLR2A	POLR2H	non-dynamic	non-dynamic	non-dynamic	1.25238	1.57644	1.3463	0.004	-0.247	-0.646	TRUE	TRUE				11.8333	11.8287	11.9877	11.929	11.7547	11.9117	11.8067	11.7977	11.7007	11.663	13.829	14.1307	14.137	14.2377	14.1877	14.376	14.4857	14.4003	14.2037
3	1	0	363|1049|1050	104|2685|2686	RNA polymerase II core complex|RNA polymerase II (RNAPII)|BRCA1-core RNA polymerase II complex	http://www.uniprot.org/uniprot/P52435	P52435	http://www.uniprot.org/uniprot/P24928	P24928	http://www.uniprot.org/uniprot/P52434	P52434	P52435|P24928|P52434		POLR2J	POLR2A	POLR2H	non-dynamic	non-dynamic	non-dynamic	1.13734	1.57644	1.3463	-0.653	0.223	-0.646	TRUE	TRUE	3890			12.445	12.4643	12.4897	12.3803	12.385	12.355	12.3743	12.304	12.384	12.484	13.829	14.1307	14.137	14.2377	14.1877	14.376	14.4857	14.4003	14.2037
3	0.5	0.5	1428|1433|1447|1459|1461|1462|1474	5199|5212|5234|5266|5268|5269|5286	Kinase maturation complex 1|Kinase maturation complex 2|IKBKB-CDC37-KIAA1967-HSP90AB1-HSP90AA1 complex|TNF-alpha/NF-kappa B signaling complex 6|TNF-alpha/NF-kappa B signaling complex 7|TNF-alpha/NF-kappa B signaling complex 8|TNF-alpha/NF-kappa B signaling complex 10	http://www.uniprot.org/uniprot/P08238	P08238	http://www.uniprot.org/uniprot/P07900	P07900	http://www.uniprot.org/uniprot/Q16543	Q16543	P08238|P07900|Q16543		HSP90AB1	HSP90AA1	CDC37	non-dynamic	non-dynamic	non-dynamic	1.28343	1.4406	1.40607	0.526	-0.85	-0.577	FALSE	FALSE	1683	1683	1350	15.042	15.0127	14.9037	14.733	14.682	14.723	14.8207	14.9	14.9853	15.0083	17.8203	17.6497	17.5203	17.422	17.414	17.2937	17.3377	17.3443	17.3303
3	1	0	1067	2715	Ubiquitin E3 ligase (CSN1, CSN8, HRT1, SKP1, SKP2, CUL1, CUL2, CUL3)	http://www.uniprot.org/uniprot/Q13617	Q13617	http://www.uniprot.org/uniprot/Q13616	Q13616	http://www.uniprot.org/uniprot/Q13618	Q13618	Q13617|Q13616|Q13618	Q13617:Cullin|Q13616:Cullin|Q13618:Cullin	CUL2	CUL1	CUL3	non-dynamic	non-dynamic	non-dynamic	1.32777	1.22377	1.13866	0.616	-0.445	-0.566	FALSE	FALSE	3203	3203	3203	9.38733	9.49867	9.688	9.575	9.464	9.39267	9.464	9.28567	9.279	9.38467	11.3783	11.528	11.5093	11.5837	11.6233	11.5267	11.4213	11.356	11.3937
3	0.5	0.5	341|377	36|144	AP1 adaptor complex|Gamma-BAR-AP1 complex	http://www.uniprot.org/uniprot/O43747	O43747	http://www.uniprot.org/uniprot/Q10567	Q10567	http://www.uniprot.org/uniprot/Q9BXS5	Q9BXS5	O43747|Q10567|Q9BXS5		AP1G1	AP1B1	AP1M1	non-dynamic	non-dynamic	non-dynamic	1.39636	1.28788	1.53333	0.401	-0.492	-0.563	FALSE	FALSE	2732	2906	9	10.6277	10.6413	10.972	11.1093	10.9833	10.9067	10.8343	10.87	10.8923	10.8633	16.163	15.9043	16.085	16.1863	16.1507	16.164	16.1733	16.2423	16.269
3	0.5	0.5	341|377	36|144	AP1 adaptor complex|Gamma-BAR-AP1 complex	http://www.uniprot.org/uniprot/O75843	O75843	http://www.uniprot.org/uniprot/Q10567	Q10567	http://www.uniprot.org/uniprot/Q9BXS5	Q9BXS5	O75843|Q10567|Q9BXS5	O75843:Adaptin_N|Q10567:Adaptin_N|Q9BXS5:Clat_adaptor_s	AP1G2	AP1B1	AP1M1	non-dynamic	non-dynamic	non-dynamic	1.26605	1.28788	1.53333	-0.438	-0.297	-0.563	FALSE	FALSE	2732	2906	9	10.223	10.5633	10.4757	10.3163	10.3173	10.5033	10.4933	10.381	10.4263	10.4253	16.163	15.9043	16.085	16.1863	16.1507	16.164	16.1733	16.2423	16.269
3	1	0	341|377	36|144	AP1 adaptor complex|Gamma-BAR-AP1 complex	http://www.uniprot.org/uniprot/P61966	P61966	http://www.uniprot.org/uniprot/Q10567	Q10567	http://www.uniprot.org/uniprot/Q9BXS5	Q9BXS5	P61966|Q10567|Q9BXS5	P61966:Clat_adaptor_s|Q10567:Adaptin_N|Q9BXS5:Adap_comp_sub	AP1S1	AP1B1	AP1M1	non-dynamic	non-dynamic	non-dynamic	1.58374	1.28788	1.53333	-0.261	0.325	-0.563	FALSE	FALSE	3177	2906	9	11.721	11.2683	11.355	11.1147	11.4333	11.37	11.485	11.0577	11.2073	11.083	16.163	15.9043	16.085	16.1863	16.1507	16.164	16.1733	16.2423	16.269
3	0	1	1430	5209	Ubiquilin-proteasome complex	http://www.uniprot.org/uniprot/Q9UMX0	Q9UMX0	http://www.uniprot.org/uniprot/Q9UHD9	Q9UHD9	http://www.uniprot.org/uniprot/Q05086	Q05086	Q9UMX0|Q9UHD9|Q05086		UBQLN1	UBQLN2	UBE3A	non-dynamic	non-dynamic	non-dynamic	1.54971	1.44961	1.29534	0.808	-0.667	-0.551	FALSE	FALSE	1529	1529	145	12.5863	12.8233	12.923	13.066	13.2183	13.137	13.0507	12.934	12.9583	12.9207	10.3617	10.744	10.6913	10.7983	10.8583	10.7913	10.8173	10.8973	10.8127
3	0	1	446	302	INO80 chromatin remodeling complex	http://www.uniprot.org/uniprot/Q9H9F9	Q9H9F9	http://www.uniprot.org/uniprot/Q9H981	Q9H981	http://www.uniprot.org/uniprot/O96019	O96019	Q9H9F9|Q9H981|O96019	Q9H9F9:Actin|Q9H981:Actin|O96019:Actin	ACTR5	ACTR8	ACTL6A	non-dynamic	non-dynamic	non-dynamic	1.44827	1.4257	1.57935	0.433	0.24	-0.514	FALSE	FALSE	2238	1632		9.78033	9.64067	9.42333	9.65067	9.755	9.609	9.426	9.38667	9.333	9.246	8.82733	8.90967	9.22067	9.22867	9.19967	9.027	8.95967	8.88967	8.82433
3	1	0	341|377	36|144	AP1 adaptor complex|Gamma-BAR-AP1 complex	http://www.uniprot.org/uniprot/O75843	O75843	http://www.uniprot.org/uniprot/O43747	O43747	http://www.uniprot.org/uniprot/Q9BXS5	Q9BXS5	O75843|O43747|Q9BXS5		AP1G2	AP1G1	AP1M1	non-dynamic	non-dynamic	non-dynamic	1.26605	1.39636	1.53333	-0.111	-0.297	-0.492	FALSE	FALSE	2732	2732	9	10.223	10.5633	10.4757	10.3163	10.3173	10.5033	10.4933	10.381	10.4263	10.4253	10.6277	10.6413	10.972	11.1093	10.9833	10.9067	10.8343	10.87	10.8923
3	1	0	341|377	36|144	AP1 adaptor complex|Gamma-BAR-AP1 complex	http://www.uniprot.org/uniprot/P61966	P61966	http://www.uniprot.org/uniprot/O43747	O43747	http://www.uniprot.org/uniprot/Q9BXS5	Q9BXS5	P61966|O43747|Q9BXS5	P61966:Clat_adaptor_s|O43747:Adaptin_N|Q9BXS5:Adap_comp_sub	AP1S1	AP1G1	AP1M1	non-dynamic	non-dynamic	non-dynamic	1.58374	1.39636	1.53333	-0.449	0.325	-0.492	FALSE	FALSE	3177	2732	9	11.721	11.2683	11.355	11.1147	11.4333	11.37	11.485	11.0577	11.2073	11.083	10.6277	10.6413	10.972	11.1093	10.9833	10.9067	10.8343	10.87	10.8923
3	1	0	341|377	36|144	AP1 adaptor complex|Gamma-BAR-AP1 complex	http://www.uniprot.org/uniprot/Q10567	Q10567	http://www.uniprot.org/uniprot/O43747	O43747	http://www.uniprot.org/uniprot/Q9BXS5	Q9BXS5	Q10567|O43747|Q9BXS5		AP1B1	AP1G1	AP1M1	non-dynamic	non-dynamic	non-dynamic	1.28788	1.39636	1.53333	0.401	-0.563	-0.492	FALSE	FALSE	2906	2732	9	16.163	15.9043	16.085	16.1863	16.1507	16.164	16.1733	16.2423	16.269	16.2693	10.6277	10.6413	10.972	11.1093	10.9833	10.9067	10.8343	10.87	10.8923
3	0.888889	0.111111	363|1049|1050	104|2685|2686	RNA polymerase II core complex|RNA polymerase II (RNAPII)|BRCA1-core RNA polymerase II complex	http://www.uniprot.org/uniprot/P24928	P24928	http://www.uniprot.org/uniprot/P19387	P19387	http://www.uniprot.org/uniprot/P30876	P30876	P24928|P19387|P30876		POLR2A	POLR2C	POLR2B	non-dynamic	non-dynamic	non-dynamic	1.57644	1.25238	1.17799	0.004	0.041	-0.476	FALSE	FALSE	3934			13.829	14.1307	14.137	14.2377	14.1877	14.376	14.4857	14.4003	14.2037	14.1703	11.8333	11.8287	11.9877	11.929	11.7547	11.9117	11.8067	11.7977	11.7007
3	0	1	1649	5919	BRAF-RAF1-14-3-3 complex	http://www.uniprot.org/uniprot/P31947	P31947	http://www.uniprot.org/uniprot/P31946	P31946	http://www.uniprot.org/uniprot/Q04917	Q04917	P31947|P31946|Q04917	P31947:14-3-3|P31946:14-3-3|Q04917:14-3-3	SFN	YWHAB	YWHAH	non-dynamic	non-dynamic	non-dynamic	1.21504	1.13655	1.43495	0.235	-0.165	-0.476	FALSE	FALSE	3089	3089	2958	18.79	18.893	18.9223	18.868	18.8863	18.8273	18.767	18.7213	18.7263	18.6413	14.7397	14.6107	14.7407	14.6113	14.5853	14.556	14.609	14.6	14.57
3	1	0	363|1049|1050	104|2685|2686	RNA polymerase II core complex|RNA polymerase II (RNAPII)|BRCA1-core RNA polymerase II complex	http://www.uniprot.org/uniprot/P52435	P52435	http://www.uniprot.org/uniprot/P19387	P19387	http://www.uniprot.org/uniprot/P30876	P30876	P52435|P19387|P30876		POLR2J	POLR2C	POLR2B	non-dynamic	non-dynamic	non-dynamic	1.13734	1.25238	1.17799	0.036	-0.107	-0.476	FALSE	FALSE	3890	3934		12.445	12.4643	12.4897	12.3803	12.385	12.355	12.3743	12.304	12.384	12.484	11.8333	11.8287	11.9877	11.929	11.7547	11.9117	11.8067	11.7977	11.7007
3	0	1	1428|1649	5199|5919	Kinase maturation complex 1|BRAF-RAF1-14-3-3 complex	http://www.uniprot.org/uniprot/P61981	P61981	http://www.uniprot.org/uniprot/P31946	P31946	http://www.uniprot.org/uniprot/Q04917	Q04917	P61981|P31946|Q04917	P61981:14-3-3|P31946:14-3-3|Q04917:14-3-3	YWHAG	YWHAB	YWHAH	non-dynamic	non-dynamic	non-dynamic	1.25992	1.13655	1.43495	0.043	0.52	-0.476	FALSE	FALSE	2958	3089	2958	15.9987	16.214	15.9093	16.001	15.938	15.89	15.8807	15.9053	15.9663	15.9417	14.7397	14.6107	14.7407	14.6113	14.5853	14.556	14.609	14.6	14.57
3	0	1	1428|1649	5199|5919	Kinase maturation complex 1|BRAF-RAF1-14-3-3 complex	http://www.uniprot.org/uniprot/P62258	P62258	http://www.uniprot.org/uniprot/P31946	P31946	http://www.uniprot.org/uniprot/Q04917	Q04917	P62258|P31946|Q04917	P62258:14-3-3|P31946:14-3-3|Q04917:14-3-3	YWHAE	YWHAB	YWHAH	non-dynamic	non-dynamic	non-dynamic	1.43462	1.13655	1.43495	0.348	-0.127	-0.476	FALSE	FALSE	2958	3089	2958	9.28567	9.46433	9.48	9.35767	9.35767	9.27967	9.154	9.001	9.08833	8.95933	14.7397	14.6107	14.7407	14.6113	14.5853	14.556	14.609	14.6	14.57
3	1	0	363|1049|1050	104|2685|2686	RNA polymerase II core complex|RNA polymerase II (RNAPII)|BRCA1-core RNA polymerase II complex	http://www.uniprot.org/uniprot/P62875	P62875	http://www.uniprot.org/uniprot/P30876	P30876	http://www.uniprot.org/uniprot/P19387	P19387	P62875|P30876|P19387		POLR2L	POLR2B	POLR2C	non-dynamic	non-dynamic	non-dynamic	1.18783	1.17799	1.25238	0.645	-0.723	-0.476	FALSE	FALSE	3934			16.335	16.205	16.089	16.2007	16.2723	16.2493	16.2507	16.2357	16.3373	16.2767	12.3327	12.1453	12.2197	12.159	12.259	12.3817	12.3023	12.2527	12.3657
3	0.75	0.25	395|396|398	191|192|194	20S proteasome|PA28-20S proteasome|PA28gamma-20S proteasome	http://www.uniprot.org/uniprot/P20618	P20618	http://www.uniprot.org/uniprot/O14818	O14818	http://www.uniprot.org/uniprot/P60900	P60900	P20618|O14818|P60900		PSMB1	PSMA7	PSMA6	non-dynamic	non-dynamic	non-dynamic	1.11987	1.35097	1.22095	-0.331	0.56	-0.454	FALSE	FALSE	3226			16.9363	16.7833	16.7853	16.8083	16.8357	16.8687	16.8383	16.8443	16.8963	16.9467	14.938	14.82	14.8277	14.8217	14.7467	14.647	14.5973	14.5457	14.504
3	0.375	0.625	395|396|398	191|192|194	20S proteasome|PA28-20S proteasome|PA28gamma-20S proteasome	http://www.uniprot.org/uniprot/P25786	P25786	http://www.uniprot.org/uniprot/O14818	O14818	http://www.uniprot.org/uniprot/P60900	P60900	P25786|O14818|P60900		PSMA1	PSMA7	PSMA6	non-dynamic	non-dynamic	non-dynamic	1.25093	1.35097	1.22095	-0.273	0.601	-0.454	FALSE	FALSE	3226			14.2823	14.0993	14.2787	14.3697	14.365	14.389	14.4223	14.348	14.2673	14.2827	14.938	14.82	14.8277	14.8217	14.7467	14.647	14.5973	14.5457	14.504
3	0.375	0.625	395|396|398	191|192|194	20S proteasome|PA28-20S proteasome|PA28gamma-20S proteasome	http://www.uniprot.org/uniprot/P25787	P25787	http://www.uniprot.org/uniprot/O14818	O14818	http://www.uniprot.org/uniprot/P60900	P60900	P25787|O14818|P60900		PSMA2	PSMA7	PSMA6	non-dynamic	non-dynamic	non-dynamic	1.30375	1.35097	1.22095	-0.395	0.261	-0.454	FALSE	FALSE	3226			14.862	14.5587	14.4793	14.4833	14.6	14.6697	14.7793	14.7757	14.7077	14.786	14.938	14.82	14.8277	14.8217	14.7467	14.647	14.5973	14.5457	14.504
3	0.625	0.375	395|396|398	191|192|194	20S proteasome|PA28-20S proteasome|PA28gamma-20S proteasome	http://www.uniprot.org/uniprot/P25788	P25788	http://www.uniprot.org/uniprot/O14818	O14818	http://www.uniprot.org/uniprot/P60900	P60900	P25788|O14818|P60900		PSMA3	PSMA7	PSMA6	non-dynamic	non-dynamic	non-dynamic	1.25876	1.35097	1.22095	-0.72	0.76	-0.454	FALSE	FALSE	3226			14.1657	13.9967	14.0387	14.2527	14.1937	14.1813	14.2693	14.325	14.3287	14.284	14.938	14.82	14.8277	14.8217	14.7467	14.647	14.5973	14.5457	14.504
3	0.375	0.625	395|396|398	191|192|194	20S proteasome|PA28-20S proteasome|PA28gamma-20S proteasome	http://www.uniprot.org/uniprot/P25789	P25789	http://www.uniprot.org/uniprot/O14818	O14818	http://www.uniprot.org/uniprot/P60900	P60900	P25789|O14818|P60900		PSMA4	PSMA7	PSMA6	non-dynamic	non-dynamic	non-dynamic	1.27958	1.35097	1.22095	-0.382	0.473	-0.454	FALSE	FALSE	3226			14.2853	13.9843	13.9297	14.079	14.0553	14.0437	14.1317	14.225	14.2057	14.2577	14.938	14.82	14.8277	14.8217	14.7467	14.647	14.5973	14.5457	14.504
3	0.5	0.5	395|396|398	191|192|194	20S proteasome|PA28-20S proteasome|PA28gamma-20S proteasome	http://www.uniprot.org/uniprot/P28066	P28066	http://www.uniprot.org/uniprot/O14818	O14818	http://www.uniprot.org/uniprot/P60900	P60900	P28066|O14818|P60900		PSMA5	PSMA7	PSMA6	non-dynamic	non-dynamic	non-dynamic	1.26634	1.35097	1.22095	-0.214	0.89	-0.454	FALSE	FALSE	3226			14.6757	14.369	14.445	14.5943	14.7097	14.5903	14.6437	14.485	14.6787	14.635	14.938	14.82	14.8277	14.8217	14.7467	14.647	14.5973	14.5457	14.504
3	0.5	0.5	395|396|398	191|192|194	20S proteasome|PA28-20S proteasome|PA28gamma-20S proteasome	http://www.uniprot.org/uniprot/P28070	P28070	http://www.uniprot.org/uniprot/O14818	O14818	http://www.uniprot.org/uniprot/P60900	P60900	P28070|O14818|P60900		PSMB4	PSMA7	PSMA6	non-dynamic	non-dynamic	non-dynamic	1.20553	1.35097	1.22095	-0.356	0.609	-0.454	FALSE	FALSE	3226			15.407	15.345	15.4113	15.5113	15.6147	15.5993	15.6067	15.4827	15.479	15.446	14.938	14.82	14.8277	14.8217	14.7467	14.647	14.5973	14.5457	14.504
3	0.5	0.5	395|396|398	191|192|194	20S proteasome|PA28-20S proteasome|PA28gamma-20S proteasome	http://www.uniprot.org/uniprot/P49720	P49720	http://www.uniprot.org/uniprot/O14818	O14818	http://www.uniprot.org/uniprot/P60900	P60900	P49720|O14818|P60900		PSMB3	PSMA7	PSMA6	non-dynamic	non-dynamic	non-dynamic	1.24286	1.35097	1.22095	-0.908	0.476	-0.454	FALSE	FALSE	3226			14.375	14.3403	14.3373	14.3067	14.427	14.4643	14.5773	14.5463	14.5487	14.6203	14.938	14.82	14.8277	14.8217	14.7467	14.647	14.5973	14.5457	14.504
3	0.75	0.25	395|396|398	191|192|194	20S proteasome|PA28-20S proteasome|PA28gamma-20S proteasome	http://www.uniprot.org/uniprot/P49721	P49721	http://www.uniprot.org/uniprot/O14818	O14818	http://www.uniprot.org/uniprot/P60900	P60900	P49721|O14818|P60900		PSMB2	PSMA7	PSMA6	non-dynamic	non-dynamic	non-dynamic	1.18866	1.35097	1.22095	0.146	0.594	-0.454	FALSE	FALSE	3226			13.4413	13.278	13.2013	13.342	13.4507	13.3617	13.2843	13.2663	13.347	13.358	14.938	14.82	14.8277	14.8217	14.7467	14.647	14.5973	14.5457	14.504
3	0	1	398	194	PA28gamma-20S proteasome	http://www.uniprot.org/uniprot/P61289	P61289	http://www.uniprot.org/uniprot/P60900	P60900	http://www.uniprot.org/uniprot/O14818	O14818	P61289|P60900|O14818	P61289:PA28_beta|P60900:Proteasome_A_N|O14818:Proteasome_A_N	PSME3	PSMA6	PSMA7	non-dynamic	non-dynamic	non-dynamic	1.20999	1.22095	1.35097	0.386	0.108	-0.454	FALSE	FALSE	2758	3226		11.1567	11.0793	11.26	11.3177	11.3543	11.3173	11.3507	11.1207	11.1937	11.09	15.41	15.2377	15.3397	15.4773	15.523	15.436	15.4367	15.3867	15.5257
3	0	1	396	192	PA28-20S proteasome	http://www.uniprot.org/uniprot/Q06323	Q06323	http://www.uniprot.org/uniprot/P60900	P60900	http://www.uniprot.org/uniprot/O14818	O14818	Q06323|P60900|O14818	Q06323:PA28_beta|P60900:Proteasome_A_N|O14818:Proteasome_A_N	PSME1	PSMA6	PSMA7	non-dynamic	non-dynamic	non-dynamic	1.26693	1.22095	1.35097	0.376	-0.889	-0.454	FALSE	FALSE	2758	3226		10.39	10.511	10.4997	10.4603	10.5737	10.667	10.6933	10.6147	10.6137	10.7313	15.41	15.2377	15.3397	15.4773	15.523	15.436	15.4367	15.3867	15.5257
3	0.583333	0.416667	395|396|398	191|192|194	20S proteasome|PA28-20S proteasome|PA28gamma-20S proteasome	http://www.uniprot.org/uniprot/Q99436	Q99436	http://www.uniprot.org/uniprot/O14818	O14818	http://www.uniprot.org/uniprot/P60900	P60900	Q99436|O14818|P60900		PSMB7	PSMA7	PSMA6	non-dynamic	non-dynamic	non-dynamic	1.47631	1.35097	1.22095	-0.232	0.439	-0.454	FALSE	FALSE	2582	3226		15.4983	15.607	15.7943	15.9047	16.0603	16.014	15.9437	15.725	15.781	15.6653	14.938	14.82	14.8277	14.8217	14.7467	14.647	14.5973	14.5457	14.504
3	1	0	341|377	36|144	AP1 adaptor complex|Gamma-BAR-AP1 complex	http://www.uniprot.org/uniprot/O75843	O75843	http://www.uniprot.org/uniprot/O43747	O43747	http://www.uniprot.org/uniprot/P61966	P61966	O75843|O43747|P61966	O75843:Adaptin_N|O43747:Adaptin_N|P61966:Clat_adaptor_s	AP1G2	AP1G1	AP1S1	non-dynamic	non-dynamic	non-dynamic	1.26605	1.39636	1.58374	-0.111	-0.264	-0.449	FALSE	FALSE	2732	2732	3177	10.223	10.5633	10.4757	10.3163	10.3173	10.5033	10.4933	10.381	10.4263	10.4253	10.6277	10.6413	10.972	11.1093	10.9833	10.9067	10.8343	10.87	10.8923
3	1	0	341|377	36|144	AP1 adaptor complex|Gamma-BAR-AP1 complex	http://www.uniprot.org/uniprot/Q10567	Q10567	http://www.uniprot.org/uniprot/P61966	P61966	http://www.uniprot.org/uniprot/O43747	O43747	Q10567|P61966|O43747	Q10567:Adaptin_N|P61966:Clat_adaptor_s|O43747:Adaptin_N	AP1B1	AP1S1	AP1G1	non-dynamic	non-dynamic	non-dynamic	1.28788	1.58374	1.39636	-0.261	0.401	-0.449	FALSE	FALSE	2906	3177	2732	16.163	15.9043	16.085	16.1863	16.1507	16.164	16.1733	16.2423	16.269	16.2693	11.721	11.2683	11.355	11.1147	11.4333	11.37	11.485	11.0577	11.2073
3	1	0	341|377	36|144	AP1 adaptor complex|Gamma-BAR-AP1 complex	http://www.uniprot.org/uniprot/Q9BXS5	Q9BXS5	http://www.uniprot.org/uniprot/P61966	P61966	http://www.uniprot.org/uniprot/O43747	O43747	Q9BXS5|P61966|O43747	Q9BXS5:Adap_comp_sub|P61966:Clat_adaptor_s|O43747:Adaptin_N	AP1M1	AP1S1	AP1G1	non-dynamic	non-dynamic	non-dynamic	1.53333	1.58374	1.39636	0.325	-0.492	-0.449	FALSE	FALSE	9	3177	2732	11.877	11.7937	11.6463	11.5647	11.4547	11.2823	11.2603	11.3883	11.4073	11.4513	11.721	11.2683	11.355	11.1147	11.4333	11.37	11.485	11.0577	11.2073
3	0	1	1067	2715	Ubiquitin E3 ligase (CSN1, CSN8, HRT1, SKP1, SKP2, CUL1, CUL2, CUL3)	http://www.uniprot.org/uniprot/Q13616	Q13616	http://www.uniprot.org/uniprot/Q13617	Q13617	http://www.uniprot.org/uniprot/Q13618	Q13618	Q13616|Q13617|Q13618	Q13616:Cullin|Q13617:Cullin|Q13618:Cullin	CUL1	CUL2	CUL3	non-dynamic	non-dynamic	non-dynamic	1.22377	1.32777	1.13866	0.616	-0.566	-0.445	FALSE	FALSE	3203	3203	3203	11.3783	11.528	11.5093	11.5837	11.6233	11.5267	11.4213	11.356	11.3937	11.332	9.38733	9.49867	9.688	9.575	9.464	9.39267	9.464	9.28567	9.279
3	0.75	0.25	395|396|398	191|192|194	20S proteasome|PA28-20S proteasome|PA28gamma-20S proteasome	http://www.uniprot.org/uniprot/O14818	O14818	http://www.uniprot.org/uniprot/P25789	P25789	http://www.uniprot.org/uniprot/Q99436	Q99436	O14818|P25789|Q99436		PSMA7	PSMA4	PSMB7	non-dynamic	non-dynamic	non-dynamic	1.35097	1.27958	1.47631	-0.382	-0.232	-0.438	FALSE	FALSE	3226	2582		14.938	14.82	14.8277	14.8217	14.7467	14.647	14.5973	14.5457	14.504	14.5247	14.2853	13.9843	13.9297	14.079	14.0553	14.0437	14.1317	14.225	14.2057
3	0.5	0.5	341|377	36|144	AP1 adaptor complex|Gamma-BAR-AP1 complex	http://www.uniprot.org/uniprot/O43747	O43747	http://www.uniprot.org/uniprot/O75843	O75843	http://www.uniprot.org/uniprot/Q10567	Q10567	O43747|O75843|Q10567		AP1G1	AP1G2	AP1B1	non-dynamic	non-dynamic	non-dynamic	1.39636	1.26605	1.28788	-0.111	0.401	-0.438	FALSE	FALSE	2732	2732	2906	10.6277	10.6413	10.972	11.1093	10.9833	10.9067	10.8343	10.87	10.8923	10.8633	10.223	10.5633	10.4757	10.3163	10.3173	10.5033	10.4933	10.381	10.4263
3	0.5	0.5	395|396|398	191|192|194	20S proteasome|PA28-20S proteasome|PA28gamma-20S proteasome	http://www.uniprot.org/uniprot/P20618	P20618	http://www.uniprot.org/uniprot/P25789	P25789	http://www.uniprot.org/uniprot/Q99436	Q99436	P20618|P25789|Q99436	P20618:Proteasome|P25789:Proteasome|Q99436:Proteasome	PSMB1	PSMA4	PSMB7	non-dynamic	non-dynamic	non-dynamic	1.11987	1.27958	1.47631	0.854	-0.34	-0.438	FALSE	FALSE	2582			16.9363	16.7833	16.7853	16.8083	16.8357	16.8687	16.8383	16.8443	16.8963	16.9467	14.2853	13.9843	13.9297	14.079	14.0553	14.0437	14.1317	14.225	14.2057
3	0.666667	0.333333	395|396|398	191|192|194	20S proteasome|PA28-20S proteasome|PA28gamma-20S proteasome	http://www.uniprot.org/uniprot/P25786	P25786	http://www.uniprot.org/uniprot/P25789	P25789	http://www.uniprot.org/uniprot/Q99436	Q99436	P25786|P25789|Q99436		PSMA1	PSMA4	PSMB7	non-dynamic	non-dynamic	non-dynamic	1.25093	1.27958	1.47631	0.159	0.696	-0.438	FALSE	FALSE	2582			14.2823	14.0993	14.2787	14.3697	14.365	14.389	14.4223	14.348	14.2673	14.2827	14.2853	13.9843	13.9297	14.079	14.0553	14.0437	14.1317	14.225	14.2057
3	0.833333	0.166667	395|396|398	191|192|194	20S proteasome|PA28-20S proteasome|PA28gamma-20S proteasome	http://www.uniprot.org/uniprot/P25787	P25787	http://www.uniprot.org/uniprot/P25789	P25789	http://www.uniprot.org/uniprot/Q99436	Q99436	P25787|P25789|Q99436		PSMA2	PSMA4	PSMB7	non-dynamic	non-dynamic	non-dynamic	1.30375	1.27958	1.47631	0.867	-0.371	-0.438	FALSE	FALSE	2582			14.862	14.5587	14.4793	14.4833	14.6	14.6697	14.7793	14.7757	14.7077	14.786	14.2853	13.9843	13.9297	14.079	14.0553	14.0437	14.1317	14.225	14.2057
3	0.875	0.125	395|396|398	191|192|194	20S proteasome|PA28-20S proteasome|PA28gamma-20S proteasome	http://www.uniprot.org/uniprot/P25788	P25788	http://www.uniprot.org/uniprot/P25789	P25789	http://www.uniprot.org/uniprot/Q99436	Q99436	P25788|P25789|Q99436		PSMA3	PSMA4	PSMB7	non-dynamic	non-dynamic	non-dynamic	1.25876	1.27958	1.47631	0.721	0.201	-0.438	FALSE	FALSE	2582			14.1657	13.9967	14.0387	14.2527	14.1937	14.1813	14.2693	14.325	14.3287	14.284	14.2853	13.9843	13.9297	14.079	14.0553	14.0437	14.1317	14.225	14.2057
3	0.833333	0.166667	395|396|398	191|192|194	20S proteasome|PA28-20S proteasome|PA28gamma-20S proteasome	http://www.uniprot.org/uniprot/P28066	P28066	http://www.uniprot.org/uniprot/P25789	P25789	http://www.uniprot.org/uniprot/Q99436	Q99436	P28066|P25789|Q99436		PSMA5	PSMA4	PSMB7	non-dynamic	non-dynamic	non-dynamic	1.26634	1.27958	1.47631	0.548	0.309	-0.438	FALSE	FALSE	2582			14.6757	14.369	14.445	14.5943	14.7097	14.5903	14.6437	14.485	14.6787	14.635	14.2853	13.9843	13.9297	14.079	14.0553	14.0437	14.1317	14.225	14.2057
3	1	0	395|396|398	191|192|194	20S proteasome|PA28-20S proteasome|PA28gamma-20S proteasome	http://www.uniprot.org/uniprot/P28070	P28070	http://www.uniprot.org/uniprot/P25789	P25789	http://www.uniprot.org/uniprot/Q99436	Q99436	P28070|P25789|Q99436		PSMB4	PSMA4	PSMB7	non-dynamic	non-dynamic	non-dynamic	1.20553	1.27958	1.47631	-0.027	0.887	-0.438	FALSE	FALSE	2582			15.407	15.345	15.4113	15.5113	15.6147	15.5993	15.6067	15.4827	15.479	15.446	14.2853	13.9843	13.9297	14.079	14.0553	14.0437	14.1317	14.225	14.2057
3	1	0	395|396|398	191|192|194	20S proteasome|PA28-20S proteasome|PA28gamma-20S proteasome	http://www.uniprot.org/uniprot/P49720	P49720	http://www.uniprot.org/uniprot/P25789	P25789	http://www.uniprot.org/uniprot/Q99436	Q99436	P49720|P25789|Q99436		PSMB3	PSMA4	PSMB7	non-dynamic	non-dynamic	non-dynamic	1.24286	1.27958	1.47631	0.598	0.069	-0.438	FALSE	FALSE	2582			14.375	14.3403	14.3373	14.3067	14.427	14.4643	14.5773	14.5463	14.5487	14.6203	14.2853	13.9843	13.9297	14.079	14.0553	14.0437	14.1317	14.225	14.2057
3	0.5	0.5	395|396|398	191|192|194	20S proteasome|PA28-20S proteasome|PA28gamma-20S proteasome	http://www.uniprot.org/uniprot/P49721	P49721	http://www.uniprot.org/uniprot/P25789	P25789	http://www.uniprot.org/uniprot/Q99436	Q99436	P49721|P25789|Q99436		PSMB2	PSMA4	PSMB7	non-dynamic	non-dynamic	non-dynamic	1.18866	1.27958	1.47631	0.442	0.085	-0.438	FALSE	FALSE	2582			13.4413	13.278	13.2013	13.342	13.4507	13.3617	13.2843	13.2663	13.347	13.358	14.2853	13.9843	13.9297	14.079	14.0553	14.0437	14.1317	14.225	14.2057
3	0.833333	0.166667	395|396|398	191|192|194	20S proteasome|PA28-20S proteasome|PA28gamma-20S proteasome	http://www.uniprot.org/uniprot/P60900	P60900	http://www.uniprot.org/uniprot/P25789	P25789	http://www.uniprot.org/uniprot/Q99436	Q99436	P60900|P25789|Q99436		PSMA6	PSMA4	PSMB7	non-dynamic	non-dynamic	non-dynamic	1.22095	1.27958	1.47631	0.473	0.439	-0.438	FALSE	FALSE	2582			15.41	15.2377	15.3397	15.4773	15.523	15.436	15.4367	15.3867	15.5257	15.5127	14.2853	13.9843	13.9297	14.079	14.0553	14.0437	14.1317	14.225	14.2057
3	0	1	341|377	36|144	AP1 adaptor complex|Gamma-BAR-AP1 complex	http://www.uniprot.org/uniprot/P61966	P61966	http://www.uniprot.org/uniprot/O75843	O75843	http://www.uniprot.org/uniprot/Q10567	Q10567	P61966|O75843|Q10567	P61966:Clat_adaptor_s|O75843:Adaptin_N|Q10567:Adaptin_N	AP1S1	AP1G2	AP1B1	non-dynamic	non-dynamic	non-dynamic	1.58374	1.26605	1.28788	-0.264	-0.261	-0.438	FALSE	FALSE	3177	2732	2906	11.721	11.2683	11.355	11.1147	11.4333	11.37	11.485	11.0577	11.2073	11.083	10.223	10.5633	10.4757	10.3163	10.3173	10.5033	10.4933	10.381	10.4263
3	0	1	341|377	36|144	AP1 adaptor complex|Gamma-BAR-AP1 complex	http://www.uniprot.org/uniprot/Q9BXS5	Q9BXS5	http://www.uniprot.org/uniprot/Q10567	Q10567	http://www.uniprot.org/uniprot/O75843	O75843	Q9BXS5|Q10567|O75843		AP1M1	AP1B1	AP1G2	non-dynamic	non-dynamic	non-dynamic	1.53333	1.28788	1.26605	-0.563	-0.297	-0.438	FALSE	FALSE	9	2906	2732	11.877	11.7937	11.6463	11.5647	11.4547	11.2823	11.2603	11.3883	11.4073	11.4513	16.163	15.9043	16.085	16.1863	16.1507	16.164	16.1733	16.2423	16.269
3	1	0	1416	5177	Polycystin-1 multiprotein complex (ACTN1, CDH1, SRC, JUP, VCL, CTNNB1, PXN, BCAR1, PKD1, PTK2, TLN1)	http://www.uniprot.org/uniprot/P12814	P12814	http://www.uniprot.org/uniprot/P49023	P49023	http://www.uniprot.org/uniprot/Q05397	Q05397	P12814|P49023|Q05397		ACTN1	PXN	PTK2	non-dynamic	non-dynamic	non-dynamic	1.46375	1.32042	1.32531	0.049	-0.518	-0.437	FALSE	FALSE	1885	645	3187	15.668	15.9777	15.8493	15.7437	15.6733	15.5643	15.581	15.518	15.428	15.4283	16.4093	16.0557	16.1267	16.3587	16.3463	16.2663	16.295	16.2207	16.1013
3	1	0	398	194	PA28gamma-20S proteasome	http://www.uniprot.org/uniprot/O14818	O14818	http://www.uniprot.org/uniprot/P25789	P25789	http://www.uniprot.org/uniprot/P61289	P61289	O14818|P25789|P61289	O14818:Proteasome_A_N|P25789:Proteasome_A_N|P61289:PA28_beta	PSMA7	PSMA4	PSME3	non-dynamic	non-dynamic	non-dynamic	1.35097	1.27958	1.20999	-0.382	0.108	-0.407	FALSE	FALSE	3226	2758		14.938	14.82	14.8277	14.8217	14.7467	14.647	14.5973	14.5457	14.504	14.5247	14.2853	13.9843	13.9297	14.079	14.0553	14.0437	14.1317	14.225	14.2057
3	1	0	398	194	PA28gamma-20S proteasome	http://www.uniprot.org/uniprot/P25786	P25786	http://www.uniprot.org/uniprot/P25789	P25789	http://www.uniprot.org/uniprot/P61289	P61289	P25786|P25789|P61289		PSMA1	PSMA4	PSME3	non-dynamic	non-dynamic	non-dynamic	1.25093	1.27958	1.20999	0.159	0.741	-0.407	FALSE	FALSE	2758			14.2823	14.0993	14.2787	14.3697	14.365	14.389	14.4223	14.348	14.2673	14.2827	14.2853	13.9843	13.9297	14.079	14.0553	14.0437	14.1317	14.225	14.2057
3	1	0	398	194	PA28gamma-20S proteasome	http://www.uniprot.org/uniprot/P25787	P25787	http://www.uniprot.org/uniprot/P61289	P61289	http://www.uniprot.org/uniprot/P25789	P25789	P25787|P61289|P25789		PSMA2	PSME3	PSMA4	non-dynamic	non-dynamic	non-dynamic	1.30375	1.20999	1.27958	-0.334	0.867	-0.407	FALSE	FALSE	2758			14.862	14.5587	14.4793	14.4833	14.6	14.6697	14.7793	14.7757	14.7077	14.786	11.1567	11.0793	11.26	11.3177	11.3543	11.3173	11.3507	11.1207	11.1937
3	1	0	398	194	PA28gamma-20S proteasome	http://www.uniprot.org/uniprot/P25788	P25788	http://www.uniprot.org/uniprot/P25789	P25789	http://www.uniprot.org/uniprot/P61289	P61289	P25788|P25789|P61289	P25788:Proteasome_A_N|P25789:Proteasome|P61289:PA28_beta	PSMA3	PSMA4	PSME3	non-dynamic	non-dynamic	non-dynamic	1.25876	1.27958	1.20999	0.721	0.081	-0.407	FALSE	FALSE	2758			14.1657	13.9967	14.0387	14.2527	14.1937	14.1813	14.2693	14.325	14.3287	14.284	14.2853	13.9843	13.9297	14.079	14.0553	14.0437	14.1317	14.225	14.2057
3	1	0	398	194	PA28gamma-20S proteasome	http://www.uniprot.org/uniprot/P28066	P28066	http://www.uniprot.org/uniprot/P25789	P25789	http://www.uniprot.org/uniprot/P61289	P61289	P28066|P25789|P61289		PSMA5	PSMA4	PSME3	non-dynamic	non-dynamic	non-dynamic	1.26634	1.27958	1.20999	0.548	0.415	-0.407	FALSE	FALSE	2758			14.6757	14.369	14.445	14.5943	14.7097	14.5903	14.6437	14.485	14.6787	14.635	14.2853	13.9843	13.9297	14.079	14.0553	14.0437	14.1317	14.225	14.2057
3	1	0	398	194	PA28gamma-20S proteasome	http://www.uniprot.org/uniprot/P60900	P60900	http://www.uniprot.org/uniprot/P25789	P25789	http://www.uniprot.org/uniprot/P61289	P61289	P60900|P25789|P61289		PSMA6	PSMA4	PSME3	non-dynamic	non-dynamic	non-dynamic	1.22095	1.27958	1.20999	0.473	0.386	-0.407	FALSE	FALSE	2758			15.41	15.2377	15.3397	15.4773	15.523	15.436	15.4367	15.3867	15.5257	15.5127	14.2853	13.9843	13.9297	14.079	14.0553	14.0437	14.1317	14.225	14.2057
3	0.75	0.25	395|396|398	191|192|194	20S proteasome|PA28-20S proteasome|PA28gamma-20S proteasome	http://www.uniprot.org/uniprot/P20618	P20618	http://www.uniprot.org/uniprot/O14818	O14818	http://www.uniprot.org/uniprot/P25787	P25787	P20618|O14818|P25787		PSMB1	PSMA7	PSMA2	non-dynamic	non-dynamic	non-dynamic	1.11987	1.35097	1.30375	-0.331	0.805	-0.395	FALSE	FALSE	3226			16.9363	16.7833	16.7853	16.8083	16.8357	16.8687	16.8383	16.8443	16.8963	16.9467	14.938	14.82	14.8277	14.8217	14.7467	14.647	14.5973	14.5457	14.504
3	0.5	0.5	395|396|398	191|192|194	20S proteasome|PA28-20S proteasome|PA28gamma-20S proteasome	http://www.uniprot.org/uniprot/P25786	P25786	http://www.uniprot.org/uniprot/O14818	O14818	http://www.uniprot.org/uniprot/P25787	P25787	P25786|O14818|P25787		PSMA1	PSMA7	PSMA2	non-dynamic	non-dynamic	non-dynamic	1.25093	1.35097	1.30375	-0.273	0.186	-0.395	FALSE	FALSE	3226			14.2823	14.0993	14.2787	14.3697	14.365	14.389	14.4223	14.348	14.2673	14.2827	14.938	14.82	14.8277	14.8217	14.7467	14.647	14.5973	14.5457	14.504
3	0.416667	0.583333	395|396|398	191|192|194	20S proteasome|PA28-20S proteasome|PA28gamma-20S proteasome	http://www.uniprot.org/uniprot/P25788	P25788	http://www.uniprot.org/uniprot/O14818	O14818	http://www.uniprot.org/uniprot/P25787	P25787	P25788|O14818|P25787		PSMA3	PSMA7	PSMA2	non-dynamic	non-dynamic	non-dynamic	1.25876	1.35097	1.30375	-0.72	0.53	-0.395	FALSE	FALSE	3226			14.1657	13.9967	14.0387	14.2527	14.1937	14.1813	14.2693	14.325	14.3287	14.284	14.938	14.82	14.8277	14.8217	14.7467	14.647	14.5973	14.5457	14.504
3	0.375	0.625	395|396|398	191|192|194	20S proteasome|PA28-20S proteasome|PA28gamma-20S proteasome	http://www.uniprot.org/uniprot/P25789	P25789	http://www.uniprot.org/uniprot/O14818	O14818	http://www.uniprot.org/uniprot/P25787	P25787	P25789|O14818|P25787		PSMA4	PSMA7	PSMA2	non-dynamic	non-dynamic	non-dynamic	1.27958	1.35097	1.30375	-0.382	0.867	-0.395	FALSE	FALSE	3226			14.2853	13.9843	13.9297	14.079	14.0553	14.0437	14.1317	14.225	14.2057	14.2577	14.938	14.82	14.8277	14.8217	14.7467	14.647	14.5973	14.5457	14.504
3	0.5	0.5	395|396|398	191|192|194	20S proteasome|PA28-20S proteasome|PA28gamma-20S proteasome	http://www.uniprot.org/uniprot/P28066	P28066	http://www.uniprot.org/uniprot/O14818	O14818	http://www.uniprot.org/uniprot/P25787	P25787	P28066|O14818|P25787		PSMA5	PSMA7	PSMA2	non-dynamic	non-dynamic	non-dynamic	1.26634	1.35097	1.30375	-0.214	0.459	-0.395	FALSE	FALSE	3226			14.6757	14.369	14.445	14.5943	14.7097	14.5903	14.6437	14.485	14.6787	14.635	14.938	14.82	14.8277	14.8217	14.7467	14.647	14.5973	14.5457	14.504
3	0.5	0.5	395|396|398	191|192|194	20S proteasome|PA28-20S proteasome|PA28gamma-20S proteasome	http://www.uniprot.org/uniprot/P28070	P28070	http://www.uniprot.org/uniprot/O14818	O14818	http://www.uniprot.org/uniprot/P25787	P25787	P28070|O14818|P25787		PSMB4	PSMA7	PSMA2	non-dynamic	non-dynamic	non-dynamic	1.20553	1.35097	1.30375	-0.356	0.079	-0.395	FALSE	FALSE	3226			15.407	15.345	15.4113	15.5113	15.6147	15.5993	15.6067	15.4827	15.479	15.446	14.938	14.82	14.8277	14.8217	14.7467	14.647	14.5973	14.5457	14.504
3	0.25	0.75	395|396|398	191|192|194	20S proteasome|PA28-20S proteasome|PA28gamma-20S proteasome	http://www.uniprot.org/uniprot/P49720	P49720	http://www.uniprot.org/uniprot/O14818	O14818	http://www.uniprot.org/uniprot/P25787	P25787	P49720|O14818|P25787		PSMB3	PSMA7	PSMA2	non-dynamic	non-dynamic	non-dynamic	1.24286	1.35097	1.30375	-0.908	0.693	-0.395	FALSE	FALSE	3226			14.375	14.3403	14.3373	14.3067	14.427	14.4643	14.5773	14.5463	14.5487	14.6203	14.938	14.82	14.8277	14.8217	14.7467	14.647	14.5973	14.5457	14.504
3	0.833333	0.166667	395|396|398	191|192|194	20S proteasome|PA28-20S proteasome|PA28gamma-20S proteasome	http://www.uniprot.org/uniprot/P49721	P49721	http://www.uniprot.org/uniprot/O14818	O14818	http://www.uniprot.org/uniprot/P25787	P25787	P49721|O14818|P25787	P49721:Proteasome|O14818:Proteasome|P25787:Proteasome	PSMB2	PSMA7	PSMA2	non-dynamic	non-dynamic	non-dynamic	1.18866	1.35097	1.30375	0.146	0.352	-0.395	FALSE	FALSE	3226			13.4413	13.278	13.2013	13.342	13.4507	13.3617	13.2843	13.2663	13.347	13.358	14.938	14.82	14.8277	14.8217	14.7467	14.647	14.5973	14.5457	14.504
3	0.166667	0.833333	395|396|398	191|192|194	20S proteasome|PA28-20S proteasome|PA28gamma-20S proteasome	http://www.uniprot.org/uniprot/P60900	P60900	http://www.uniprot.org/uniprot/O14818	O14818	http://www.uniprot.org/uniprot/P25787	P25787	P60900|O14818|P25787		PSMA6	PSMA7	PSMA2	non-dynamic	non-dynamic	non-dynamic	1.22095	1.35097	1.30375	-0.454	0.261	-0.395	FALSE	FALSE	3226			15.41	15.2377	15.3397	15.4773	15.523	15.436	15.4367	15.3867	15.5257	15.5127	14.938	14.82	14.8277	14.8217	14.7467	14.647	14.5973	14.5457	14.504
3	0	1	398	194	PA28gamma-20S proteasome	http://www.uniprot.org/uniprot/P61289	P61289	http://www.uniprot.org/uniprot/O14818	O14818	http://www.uniprot.org/uniprot/P25787	P25787	P61289|O14818|P25787	P61289:PA28_beta|O14818:Proteasome_A_N|P25787:Proteasome_A_N	PSME3	PSMA7	PSMA2	non-dynamic	non-dynamic	non-dynamic	1.20999	1.35097	1.30375	0.108	-0.334	-0.395	FALSE	FALSE	2758	3226		11.1567	11.0793	11.26	11.3177	11.3543	11.3173	11.3507	11.1207	11.1937	11.09	14.938	14.82	14.8277	14.8217	14.7467	14.647	14.5973	14.5457	14.504
3	0	1	396	192	PA28-20S proteasome	http://www.uniprot.org/uniprot/Q06323	Q06323	http://www.uniprot.org/uniprot/O14818	O14818	http://www.uniprot.org/uniprot/P25787	P25787	Q06323|O14818|P25787	Q06323:PA28_beta|O14818:Proteasome_A_N|P25787:Proteasome_A_N	PSME1	PSMA7	PSMA2	non-dynamic	non-dynamic	non-dynamic	1.26693	1.35097	1.30375	-0.889	0.334	-0.395	FALSE	FALSE	2758	3226		10.39	10.511	10.4997	10.4603	10.5737	10.667	10.6933	10.6147	10.6137	10.7313	14.938	14.82	14.8277	14.8217	14.7467	14.647	14.5973	14.5457	14.504
3	0.75	0.25	395|396|398	191|192|194	20S proteasome|PA28-20S proteasome|PA28gamma-20S proteasome	http://www.uniprot.org/uniprot/Q99436	Q99436	http://www.uniprot.org/uniprot/O14818	O14818	http://www.uniprot.org/uniprot/P25787	P25787	Q99436|O14818|P25787		PSMB7	PSMA7	PSMA2	non-dynamic	non-dynamic	non-dynamic	1.47631	1.35097	1.30375	-0.232	-0.371	-0.395	FALSE	FALSE	2582	3226		15.4983	15.607	15.7943	15.9047	16.0603	16.014	15.9437	15.725	15.781	15.6653	14.938	14.82	14.8277	14.8217	14.7467	14.647	14.5973	14.5457	14.504
3	0.5	0.5	395|396|398	191|192|194	20S proteasome|PA28-20S proteasome|PA28gamma-20S proteasome	http://www.uniprot.org/uniprot/P20618	P20618	http://www.uniprot.org/uniprot/O14818	O14818	http://www.uniprot.org/uniprot/P25789	P25789	P20618|O14818|P25789		PSMB1	PSMA7	PSMA4	non-dynamic	non-dynamic	non-dynamic	1.11987	1.35097	1.27958	-0.331	0.854	-0.382	FALSE	FALSE	3226			16.9363	16.7833	16.7853	16.8083	16.8357	16.8687	16.8383	16.8443	16.8963	16.9467	14.938	14.82	14.8277	14.8217	14.7467	14.647	14.5973	14.5457	14.504
3	0.5	0.5	395|396|398	191|192|194	20S proteasome|PA28-20S proteasome|PA28gamma-20S proteasome	http://www.uniprot.org/uniprot/P25786	P25786	http://www.uniprot.org/uniprot/O14818	O14818	http://www.uniprot.org/uniprot/P25789	P25789	P25786|O14818|P25789		PSMA1	PSMA7	PSMA4	non-dynamic	non-dynamic	non-dynamic	1.25093	1.35097	1.27958	-0.273	0.159	-0.382	FALSE	FALSE	3226			14.2823	14.0993	14.2787	14.3697	14.365	14.389	14.4223	14.348	14.2673	14.2827	14.938	14.82	14.8277	14.8217	14.7467	14.647	14.5973	14.5457	14.504
3	0.5	0.5	395|396|398	191|192|194	20S proteasome|PA28-20S proteasome|PA28gamma-20S proteasome	http://www.uniprot.org/uniprot/P25787	P25787	http://www.uniprot.org/uniprot/O14818	O14818	http://www.uniprot.org/uniprot/P25789	P25789	P25787|O14818|P25789		PSMA2	PSMA7	PSMA4	non-dynamic	non-dynamic	non-dynamic	1.30375	1.35097	1.27958	-0.395	0.867	-0.382	FALSE	FALSE	3226			14.862	14.5587	14.4793	14.4833	14.6	14.6697	14.7793	14.7757	14.7077	14.786	14.938	14.82	14.8277	14.8217	14.7467	14.647	14.5973	14.5457	14.504
3	0.5	0.5	395|396|398	191|192|194	20S proteasome|PA28-20S proteasome|PA28gamma-20S proteasome	http://www.uniprot.org/uniprot/P25788	P25788	http://www.uniprot.org/uniprot/O14818	O14818	http://www.uniprot.org/uniprot/P25789	P25789	P25788|O14818|P25789		PSMA3	PSMA7	PSMA4	non-dynamic	non-dynamic	non-dynamic	1.25876	1.35097	1.27958	-0.72	0.721	-0.382	FALSE	FALSE	3226			14.1657	13.9967	14.0387	14.2527	14.1937	14.1813	14.2693	14.325	14.3287	14.284	14.938	14.82	14.8277	14.8217	14.7467	14.647	14.5973	14.5457	14.504
3	0.333333	0.666667	395|396|398	191|192|194	20S proteasome|PA28-20S proteasome|PA28gamma-20S proteasome	http://www.uniprot.org/uniprot/P28066	P28066	http://www.uniprot.org/uniprot/O14818	O14818	http://www.uniprot.org/uniprot/P25789	P25789	P28066|O14818|P25789		PSMA5	PSMA7	PSMA4	non-dynamic	non-dynamic	non-dynamic	1.26634	1.35097	1.27958	-0.214	0.548	-0.382	FALSE	FALSE	3226			14.6757	14.369	14.445	14.5943	14.7097	14.5903	14.6437	14.485	14.6787	14.635	14.938	14.82	14.8277	14.8217	14.7467	14.647	14.5973	14.5457	14.504
3	0.5	0.5	395|396|398	191|192|194	20S proteasome|PA28-20S proteasome|PA28gamma-20S proteasome	http://www.uniprot.org/uniprot/P28070	P28070	http://www.uniprot.org/uniprot/O14818	O14818	http://www.uniprot.org/uniprot/P25789	P25789	P28070|O14818|P25789		PSMB4	PSMA7	PSMA4	non-dynamic	non-dynamic	non-dynamic	1.20553	1.35097	1.27958	-0.356	-0.027	-0.382	FALSE	FALSE	3226			15.407	15.345	15.4113	15.5113	15.6147	15.5993	15.6067	15.4827	15.479	15.446	14.938	14.82	14.8277	14.8217	14.7467	14.647	14.5973	14.5457	14.504
3	0	1	395|396|398	191|192|194	20S proteasome|PA28-20S proteasome|PA28gamma-20S proteasome	http://www.uniprot.org/uniprot/P49720	P49720	http://www.uniprot.org/uniprot/O14818	O14818	http://www.uniprot.org/uniprot/P25789	P25789	P49720|O14818|P25789	P49720:Proteasome|O14818:Proteasome_A_N|P25789:Proteasome	PSMB3	PSMA7	PSMA4	non-dynamic	non-dynamic	non-dynamic	1.24286	1.35097	1.27958	-0.908	0.598	-0.382	FALSE	FALSE	3226			14.375	14.3403	14.3373	14.3067	14.427	14.4643	14.5773	14.5463	14.5487	14.6203	14.938	14.82	14.8277	14.8217	14.7467	14.647	14.5973	14.5457	14.504
3	0.666667	0.333333	395|396|398	191|192|194	20S proteasome|PA28-20S proteasome|PA28gamma-20S proteasome	http://www.uniprot.org/uniprot/P49721	P49721	http://www.uniprot.org/uniprot/O14818	O14818	http://www.uniprot.org/uniprot/P25789	P25789	P49721|O14818|P25789		PSMB2	PSMA7	PSMA4	non-dynamic	non-dynamic	non-dynamic	1.18866	1.35097	1.27958	0.146	0.442	-0.382	FALSE	FALSE	3226			13.4413	13.278	13.2013	13.342	13.4507	13.3617	13.2843	13.2663	13.347	13.358	14.938	14.82	14.8277	14.8217	14.7467	14.647	14.5973	14.5457	14.504
3	0.166667	0.833333	395|396|398	191|192|194	20S proteasome|PA28-20S proteasome|PA28gamma-20S proteasome	http://www.uniprot.org/uniprot/P60900	P60900	http://www.uniprot.org/uniprot/O14818	O14818	http://www.uniprot.org/uniprot/P25789	P25789	P60900|O14818|P25789		PSMA6	PSMA7	PSMA4	non-dynamic	non-dynamic	non-dynamic	1.22095	1.35097	1.27958	-0.454	0.473	-0.382	FALSE	FALSE	3226			15.41	15.2377	15.3397	15.4773	15.523	15.436	15.4367	15.3867	15.5257	15.5127	14.938	14.82	14.8277	14.8217	14.7467	14.647	14.5973	14.5457	14.504
3	0	1	398	194	PA28gamma-20S proteasome	http://www.uniprot.org/uniprot/P61289	P61289	http://www.uniprot.org/uniprot/P25789	P25789	http://www.uniprot.org/uniprot/O14818	O14818	P61289|P25789|O14818	P61289:PA28_beta|P25789:Proteasome_A_N|O14818:Proteasome_A_N	PSME3	PSMA4	PSMA7	non-dynamic	non-dynamic	non-dynamic	1.20999	1.27958	1.35097	-0.407	0.108	-0.382	FALSE	FALSE	2758	3226		11.1567	11.0793	11.26	11.3177	11.3543	11.3173	11.3507	11.1207	11.1937	11.09	14.2853	13.9843	13.9297	14.079	14.0553	14.0437	14.1317	14.225	14.2057
3	0	1	396	192	PA28-20S proteasome	http://www.uniprot.org/uniprot/Q06323	Q06323	http://www.uniprot.org/uniprot/O14818	O14818	http://www.uniprot.org/uniprot/P25789	P25789	Q06323|O14818|P25789	Q06323:PA28_beta|O14818:Proteasome_A_N|P25789:Proteasome_A_N	PSME1	PSMA7	PSMA4	non-dynamic	non-dynamic	non-dynamic	1.26693	1.35097	1.27958	-0.889	0.174	-0.382	FALSE	FALSE	2758	3226		10.39	10.511	10.4997	10.4603	10.5737	10.667	10.6933	10.6147	10.6137	10.7313	14.938	14.82	14.8277	14.8217	14.7467	14.647	14.5973	14.5457	14.504
3	0.5	0.5	395|396|398	191|192|194	20S proteasome|PA28-20S proteasome|PA28gamma-20S proteasome	http://www.uniprot.org/uniprot/Q99436	Q99436	http://www.uniprot.org/uniprot/O14818	O14818	http://www.uniprot.org/uniprot/P25789	P25789	Q99436|O14818|P25789		PSMB7	PSMA7	PSMA4	non-dynamic	non-dynamic	non-dynamic	1.47631	1.35097	1.27958	-0.232	-0.438	-0.382	FALSE	FALSE	2582	3226		15.4983	15.607	15.7943	15.9047	16.0603	16.014	15.9437	15.725	15.781	15.6653	14.938	14.82	14.8277	14.8217	14.7467	14.647	14.5973	14.5457	14.504
3	1	0	337	27	Arp2/3 protein complex	http://www.uniprot.org/uniprot/P61160	P61160	http://www.uniprot.org/uniprot/O15143	O15143	http://www.uniprot.org/uniprot/O15144	O15144	P61160|O15143|O15144	P61160:Actin|O15143:WD40|O15144:P34-Arc	ACTR2	ARPC1B	ARPC2	non-dynamic	non-dynamic	non-dynamic	1.53368	1.27133	1.26138	-0.343	-0.511	-0.381	FALSE	FALSE	875	502		12.2477	12.417	12.704	12.6163	12.3427	12.2263	12.2533	12.2127	12.14	12.087	14.8197	14.6217	14.7207	14.8473	14.959	14.968	14.8677	14.815	14.8293
3	1	0	337	27	Arp2/3 protein complex	http://www.uniprot.org/uniprot/P61160	P61160	http://www.uniprot.org/uniprot/O15144	O15144	http://www.uniprot.org/uniprot/O15145	O15145	P61160|O15144|O15145	P61160:Actin|O15144:P34-Arc|O15145:P21-Arc	ACTR2	ARPC2	ARPC3	non-dynamic	non-dynamic	non-dynamic	1.53368	1.26138	1.24229	-0.511	-0.244	-0.376	FALSE	FALSE	875			12.2477	12.417	12.704	12.6163	12.3427	12.2263	12.2533	12.2127	12.14	12.087	16.984	16.8337	16.7333	16.649	16.6637	16.686	16.788	16.7317	16.876
3	0.75	0.25	395|396|398	191|192|194	20S proteasome|PA28-20S proteasome|PA28gamma-20S proteasome	http://www.uniprot.org/uniprot/O14818	O14818	http://www.uniprot.org/uniprot/P25787	P25787	http://www.uniprot.org/uniprot/Q99436	Q99436	O14818|P25787|Q99436		PSMA7	PSMA2	PSMB7	non-dynamic	non-dynamic	non-dynamic	1.35097	1.30375	1.47631	-0.395	-0.232	-0.371	FALSE	FALSE	3226	2582		14.938	14.82	14.8277	14.8217	14.7467	14.647	14.5973	14.5457	14.504	14.5247	14.862	14.5587	14.4793	14.4833	14.6	14.6697	14.7793	14.7757	14.7077
3	1	0	395|396|398	191|192|194	20S proteasome|PA28-20S proteasome|PA28gamma-20S proteasome	http://www.uniprot.org/uniprot/P20618	P20618	http://www.uniprot.org/uniprot/P25787	P25787	http://www.uniprot.org/uniprot/Q99436	Q99436	P20618|P25787|Q99436		PSMB1	PSMA2	PSMB7	non-dynamic	non-dynamic	non-dynamic	1.11987	1.30375	1.47631	0.805	-0.34	-0.371	FALSE	FALSE	2582			16.9363	16.7833	16.7853	16.8083	16.8357	16.8687	16.8383	16.8443	16.8963	16.9467	14.862	14.5587	14.4793	14.4833	14.6	14.6697	14.7793	14.7757	14.7077
3	0.625	0.375	395|396|398	191|192|194	20S proteasome|PA28-20S proteasome|PA28gamma-20S proteasome	http://www.uniprot.org/uniprot/P25786	P25786	http://www.uniprot.org/uniprot/P25787	P25787	http://www.uniprot.org/uniprot/Q99436	Q99436	P25786|P25787|Q99436		PSMA1	PSMA2	PSMB7	non-dynamic	non-dynamic	non-dynamic	1.25093	1.30375	1.47631	0.186	0.696	-0.371	FALSE	FALSE	2582			14.2823	14.0993	14.2787	14.3697	14.365	14.389	14.4223	14.348	14.2673	14.2827	14.862	14.5587	14.4793	14.4833	14.6	14.6697	14.7793	14.7757	14.7077
3	0.666667	0.333333	395|396|398	191|192|194	20S proteasome|PA28-20S proteasome|PA28gamma-20S proteasome	http://www.uniprot.org/uniprot/P25788	P25788	http://www.uniprot.org/uniprot/P25787	P25787	http://www.uniprot.org/uniprot/Q99436	Q99436	P25788|P25787|Q99436		PSMA3	PSMA2	PSMB7	non-dynamic	non-dynamic	non-dynamic	1.25876	1.30375	1.47631	0.53	0.201	-0.371	FALSE	FALSE	2582			14.1657	13.9967	14.0387	14.2527	14.1937	14.1813	14.2693	14.325	14.3287	14.284	14.862	14.5587	14.4793	14.4833	14.6	14.6697	14.7793	14.7757	14.7077
3	0.666667	0.333333	395|396|398	191|192|194	20S proteasome|PA28-20S proteasome|PA28gamma-20S proteasome	http://www.uniprot.org/uniprot/P25789	P25789	http://www.uniprot.org/uniprot/P25787	P25787	http://www.uniprot.org/uniprot/Q99436	Q99436	P25789|P25787|Q99436		PSMA4	PSMA2	PSMB7	non-dynamic	non-dynamic	non-dynamic	1.27958	1.30375	1.47631	0.867	-0.438	-0.371	FALSE	FALSE	2582			14.2853	13.9843	13.9297	14.079	14.0553	14.0437	14.1317	14.225	14.2057	14.2577	14.862	14.5587	14.4793	14.4833	14.6	14.6697	14.7793	14.7757	14.7077
3	0.5	0.5	395|396|398	191|192|194	20S proteasome|PA28-20S proteasome|PA28gamma-20S proteasome	http://www.uniprot.org/uniprot/P28066	P28066	http://www.uniprot.org/uniprot/P25787	P25787	http://www.uniprot.org/uniprot/Q99436	Q99436	P28066|P25787|Q99436		PSMA5	PSMA2	PSMB7	non-dynamic	non-dynamic	non-dynamic	1.26634	1.30375	1.47631	0.459	0.309	-0.371	FALSE	FALSE	2582			14.6757	14.369	14.445	14.5943	14.7097	14.5903	14.6437	14.485	14.6787	14.635	14.862	14.5587	14.4793	14.4833	14.6	14.6697	14.7793	14.7757	14.7077
3	0.5	0.5	395|396|398	191|192|194	20S proteasome|PA28-20S proteasome|PA28gamma-20S proteasome	http://www.uniprot.org/uniprot/P28070	P28070	http://www.uniprot.org/uniprot/P25787	P25787	http://www.uniprot.org/uniprot/Q99436	Q99436	P28070|P25787|Q99436		PSMB4	PSMA2	PSMB7	non-dynamic	non-dynamic	non-dynamic	1.20553	1.30375	1.47631	0.079	0.887	-0.371	FALSE	FALSE	2582			15.407	15.345	15.4113	15.5113	15.6147	15.5993	15.6067	15.4827	15.479	15.446	14.862	14.5587	14.4793	14.4833	14.6	14.6697	14.7793	14.7757	14.7077
3	1	0	395|396|398	191|192|194	20S proteasome|PA28-20S proteasome|PA28gamma-20S proteasome	http://www.uniprot.org/uniprot/P49720	P49720	http://www.uniprot.org/uniprot/P25787	P25787	http://www.uniprot.org/uniprot/Q99436	Q99436	P49720|P25787|Q99436		PSMB3	PSMA2	PSMB7	non-dynamic	non-dynamic	non-dynamic	1.24286	1.30375	1.47631	0.693	0.069	-0.371	FALSE	FALSE	2582			14.375	14.3403	14.3373	14.3067	14.427	14.4643	14.5773	14.5463	14.5487	14.6203	14.862	14.5587	14.4793	14.4833	14.6	14.6697	14.7793	14.7757	14.7077
3	1	0	395|396|398	191|192|194	20S proteasome|PA28-20S proteasome|PA28gamma-20S proteasome	http://www.uniprot.org/uniprot/P49721	P49721	http://www.uniprot.org/uniprot/P25787	P25787	http://www.uniprot.org/uniprot/Q99436	Q99436	P49721|P25787|Q99436		PSMB2	PSMA2	PSMB7	non-dynamic	non-dynamic	non-dynamic	1.18866	1.30375	1.47631	0.352	0.085	-0.371	FALSE	FALSE	2582			13.4413	13.278	13.2013	13.342	13.4507	13.3617	13.2843	13.2663	13.347	13.358	14.862	14.5587	14.4793	14.4833	14.6	14.6697	14.7793	14.7757	14.7077
3	0.666667	0.333333	395|396|398	191|192|194	20S proteasome|PA28-20S proteasome|PA28gamma-20S proteasome	http://www.uniprot.org/uniprot/P60900	P60900	http://www.uniprot.org/uniprot/P25787	P25787	http://www.uniprot.org/uniprot/Q99436	Q99436	P60900|P25787|Q99436		PSMA6	PSMA2	PSMB7	non-dynamic	non-dynamic	non-dynamic	1.22095	1.30375	1.47631	0.261	0.439	-0.371	FALSE	FALSE	2582			15.41	15.2377	15.3397	15.4773	15.523	15.436	15.4367	15.3867	15.5257	15.5127	14.862	14.5587	14.4793	14.4833	14.6	14.6697	14.7793	14.7757	14.7077
3	1	0	1454	5253	MNK1-eIF4F complex	http://www.uniprot.org/uniprot/Q04637	Q04637	http://www.uniprot.org/uniprot/P60842	P60842	http://www.uniprot.org/uniprot/P78344	P78344	Q04637|P60842|P78344	Q04637:MIF4G|P60842:Helicase_C|P78344:MIF4G	EIF4G1	EIF4A1	EIF4G2	non-dynamic	non-dynamic	non-dynamic	1.2072	1.30858	1.42965	-0.235	-0.657	-0.366	FALSE	FALSE	2158	529	2158	14.918	14.659	14.6463	14.7497	14.8617	14.885	14.8067	14.8057	14.7773	14.888	16.4233	16.532	16.3357	16.1617	16.144	16.236	16.285	16.29	16.38
3	0	1	395|396|398	191|192|194	20S proteasome|PA28-20S proteasome|PA28gamma-20S proteasome	http://www.uniprot.org/uniprot/P20618	P20618	http://www.uniprot.org/uniprot/O14818	O14818	http://www.uniprot.org/uniprot/P28070	P28070	P20618|O14818|P28070		PSMB1	PSMA7	PSMB4	non-dynamic	non-dynamic	non-dynamic	1.11987	1.35097	1.20553	-0.331	0.018	-0.356	FALSE	FALSE	3226			16.9363	16.7833	16.7853	16.8083	16.8357	16.8687	16.8383	16.8443	16.8963	16.9467	14.938	14.82	14.8277	14.8217	14.7467	14.647	14.5973	14.5457	14.504
3	0.75	0.25	395|396|398	191|192|194	20S proteasome|PA28-20S proteasome|PA28gamma-20S proteasome	http://www.uniprot.org/uniprot/P25786	P25786	http://www.uniprot.org/uniprot/O14818	O14818	http://www.uniprot.org/uniprot/P28070	P28070	P25786|O14818|P28070		PSMA1	PSMA7	PSMB4	non-dynamic	non-dynamic	non-dynamic	1.25093	1.35097	1.20553	-0.273	0.868	-0.356	FALSE	FALSE	3226			14.2823	14.0993	14.2787	14.3697	14.365	14.389	14.4223	14.348	14.2673	14.2827	14.938	14.82	14.8277	14.8217	14.7467	14.647	14.5973	14.5457	14.504
3	0.75	0.25	395|396|398	191|192|194	20S proteasome|PA28-20S proteasome|PA28gamma-20S proteasome	http://www.uniprot.org/uniprot/P25787	P25787	http://www.uniprot.org/uniprot/O14818	O14818	http://www.uniprot.org/uniprot/P28070	P28070	P25787|O14818|P28070		PSMA2	PSMA7	PSMB4	non-dynamic	non-dynamic	non-dynamic	1.30375	1.35097	1.20553	-0.395	0.079	-0.356	FALSE	FALSE	3226			14.862	14.5587	14.4793	14.4833	14.6	14.6697	14.7793	14.7757	14.7077	14.786	14.938	14.82	14.8277	14.8217	14.7467	14.647	14.5973	14.5457	14.504
3	0.5	0.5	395|396|398	191|192|194	20S proteasome|PA28-20S proteasome|PA28gamma-20S proteasome	http://www.uniprot.org/uniprot/P25788	P25788	http://www.uniprot.org/uniprot/O14818	O14818	http://www.uniprot.org/uniprot/P28070	P28070	P25788|O14818|P28070		PSMA3	PSMA7	PSMB4	non-dynamic	non-dynamic	non-dynamic	1.25876	1.35097	1.20553	-0.72	0.478	-0.356	FALSE	FALSE	3226			14.1657	13.9967	14.0387	14.2527	14.1937	14.1813	14.2693	14.325	14.3287	14.284	14.938	14.82	14.8277	14.8217	14.7467	14.647	14.5973	14.5457	14.504
3	0.5	0.5	395|396|398	191|192|194	20S proteasome|PA28-20S proteasome|PA28gamma-20S proteasome	http://www.uniprot.org/uniprot/P25789	P25789	http://www.uniprot.org/uniprot/O14818	O14818	http://www.uniprot.org/uniprot/P28070	P28070	P25789|O14818|P28070		PSMA4	PSMA7	PSMB4	non-dynamic	non-dynamic	non-dynamic	1.27958	1.35097	1.20553	-0.382	-0.027	-0.356	FALSE	FALSE	3226			14.2853	13.9843	13.9297	14.079	14.0553	14.0437	14.1317	14.225	14.2057	14.2577	14.938	14.82	14.8277	14.8217	14.7467	14.647	14.5973	14.5457	14.504
3	0.25	0.75	395|396|398	191|192|194	20S proteasome|PA28-20S proteasome|PA28gamma-20S proteasome	http://www.uniprot.org/uniprot/P28066	P28066	http://www.uniprot.org/uniprot/O14818	O14818	http://www.uniprot.org/uniprot/P28070	P28070	P28066|O14818|P28070		PSMA5	PSMA7	PSMB4	non-dynamic	non-dynamic	non-dynamic	1.26634	1.35097	1.20553	-0.214	0.587	-0.356	FALSE	FALSE	3226			14.6757	14.369	14.445	14.5943	14.7097	14.5903	14.6437	14.485	14.6787	14.635	14.938	14.82	14.8277	14.8217	14.7467	14.647	14.5973	14.5457	14.504
3	1	0	395|396|398	191|192|194	20S proteasome|PA28-20S proteasome|PA28gamma-20S proteasome	http://www.uniprot.org/uniprot/P49720	P49720	http://www.uniprot.org/uniprot/O14818	O14818	http://www.uniprot.org/uniprot/P28070	P28070	P49720|O14818|P28070	P49720:Proteasome|O14818:Proteasome|P28070:Proteasome	PSMB3	PSMA7	PSMB4	non-dynamic	non-dynamic	non-dynamic	1.24286	1.35097	1.20553	-0.908	0.339	-0.356	FALSE	FALSE	3226			14.375	14.3403	14.3373	14.3067	14.427	14.4643	14.5773	14.5463	14.5487	14.6203	14.938	14.82	14.8277	14.8217	14.7467	14.647	14.5973	14.5457	14.504
3	1	0	395|396|398	191|192|194	20S proteasome|PA28-20S proteasome|PA28gamma-20S proteasome	http://www.uniprot.org/uniprot/P49721	P49721	http://www.uniprot.org/uniprot/O14818	O14818	http://www.uniprot.org/uniprot/P28070	P28070	P49721|O14818|P28070		PSMB2	PSMA7	PSMB4	non-dynamic	non-dynamic	non-dynamic	1.18866	1.35097	1.20553	0.146	0.321	-0.356	FALSE	FALSE	3226			13.4413	13.278	13.2013	13.342	13.4507	13.3617	13.2843	13.2663	13.347	13.358	14.938	14.82	14.8277	14.8217	14.7467	14.647	14.5973	14.5457	14.504
3	0.5	0.5	395|396|398	191|192|194	20S proteasome|PA28-20S proteasome|PA28gamma-20S proteasome	http://www.uniprot.org/uniprot/P60900	P60900	http://www.uniprot.org/uniprot/O14818	O14818	http://www.uniprot.org/uniprot/P28070	P28070	P60900|O14818|P28070		PSMA6	PSMA7	PSMB4	non-dynamic	non-dynamic	non-dynamic	1.22095	1.35097	1.20553	-0.454	0.609	-0.356	FALSE	FALSE	3226			15.41	15.2377	15.3397	15.4773	15.523	15.436	15.4367	15.3867	15.5257	15.5127	14.938	14.82	14.8277	14.8217	14.7467	14.647	14.5973	14.5457	14.504
3	0.333333	0.666667	395|396|398	191|192|194	20S proteasome|PA28-20S proteasome|PA28gamma-20S proteasome	http://www.uniprot.org/uniprot/Q99436	Q99436	http://www.uniprot.org/uniprot/O14818	O14818	http://www.uniprot.org/uniprot/P28070	P28070	Q99436|O14818|P28070		PSMB7	PSMA7	PSMB4	non-dynamic	non-dynamic	non-dynamic	1.47631	1.35097	1.20553	-0.232	0.887	-0.356	FALSE	FALSE	2582	3226		15.4983	15.607	15.7943	15.9047	16.0603	16.014	15.9437	15.725	15.781	15.6653	14.938	14.82	14.8277	14.8217	14.7467	14.647	14.5973	14.5457	14.504
3	1	0	337	27	Arp2/3 protein complex	http://www.uniprot.org/uniprot/O15511	O15511	http://www.uniprot.org/uniprot/O15143	O15143	http://www.uniprot.org/uniprot/P61160	P61160	O15511|O15143|P61160		ARPC5	ARPC1B	ACTR2	non-dynamic	non-dynamic	non-dynamic	1.32746	1.27133	1.53368	0.249	0.565	-0.343	FALSE	FALSE	3264	502	875	15.4107	15.621	15.8	15.7357	15.8193	15.72	15.6523	15.6007	15.6287	15.5663	14.8197	14.6217	14.7207	14.8473	14.959	14.968	14.8677	14.815	14.8293
3	0.333333	0.666667	395|396|398	191|192|194	20S proteasome|PA28-20S proteasome|PA28gamma-20S proteasome	http://www.uniprot.org/uniprot/O14818	O14818	http://www.uniprot.org/uniprot/Q99436	Q99436	http://www.uniprot.org/uniprot/P20618	P20618	O14818|Q99436|P20618		PSMA7	PSMB7	PSMB1	non-dynamic	non-dynamic	non-dynamic	1.35097	1.47631	1.11987	-0.232	-0.331	-0.34	FALSE	FALSE	3226	2582		14.938	14.82	14.8277	14.8217	14.7467	14.647	14.5973	14.5457	14.504	14.5247	15.4983	15.607	15.7943	15.9047	16.0603	16.014	15.9437	15.725	15.781
3	0.333333	0.666667	395|396|398	191|192|194	20S proteasome|PA28-20S proteasome|PA28gamma-20S proteasome	http://www.uniprot.org/uniprot/P25786	P25786	http://www.uniprot.org/uniprot/P20618	P20618	http://www.uniprot.org/uniprot/Q99436	Q99436	P25786|P20618|Q99436		PSMA1	PSMB1	PSMB7	non-dynamic	non-dynamic	non-dynamic	1.25093	1.11987	1.47631	0.12	0.696	-0.34	FALSE	FALSE	2582			14.2823	14.0993	14.2787	14.3697	14.365	14.389	14.4223	14.348	14.2673	14.2827	16.9363	16.7833	16.7853	16.8083	16.8357	16.8687	16.8383	16.8443	16.8963
3	0.333333	0.666667	395|396|398	191|192|194	20S proteasome|PA28-20S proteasome|PA28gamma-20S proteasome	http://www.uniprot.org/uniprot/P25787	P25787	http://www.uniprot.org/uniprot/P20618	P20618	http://www.uniprot.org/uniprot/Q99436	Q99436	P25787|P20618|Q99436		PSMA2	PSMB1	PSMB7	non-dynamic	non-dynamic	non-dynamic	1.30375	1.11987	1.47631	0.805	-0.371	-0.34	FALSE	FALSE	2582			14.862	14.5587	14.4793	14.4833	14.6	14.6697	14.7793	14.7757	14.7077	14.786	16.9363	16.7833	16.7853	16.8083	16.8357	16.8687	16.8383	16.8443	16.8963
3	0.666667	0.333333	395|396|398	191|192|194	20S proteasome|PA28-20S proteasome|PA28gamma-20S proteasome	http://www.uniprot.org/uniprot/P25788	P25788	http://www.uniprot.org/uniprot/P20618	P20618	http://www.uniprot.org/uniprot/Q99436	Q99436	P25788|P20618|Q99436		PSMA3	PSMB1	PSMB7	non-dynamic	non-dynamic	non-dynamic	1.25876	1.11987	1.47631	0.527	0.201	-0.34	FALSE	FALSE	2582			14.1657	13.9967	14.0387	14.2527	14.1937	14.1813	14.2693	14.325	14.3287	14.284	16.9363	16.7833	16.7853	16.8083	16.8357	16.8687	16.8383	16.8443	16.8963
3	0.333333	0.666667	395|396|398	191|192|194	20S proteasome|PA28-20S proteasome|PA28gamma-20S proteasome	http://www.uniprot.org/uniprot/P25789	P25789	http://www.uniprot.org/uniprot/P20618	P20618	http://www.uniprot.org/uniprot/Q99436	Q99436	P25789|P20618|Q99436		PSMA4	PSMB1	PSMB7	non-dynamic	non-dynamic	non-dynamic	1.27958	1.11987	1.47631	0.854	-0.438	-0.34	FALSE	FALSE	2582			14.2853	13.9843	13.9297	14.079	14.0553	14.0437	14.1317	14.225	14.2057	14.2577	16.9363	16.7833	16.7853	16.8083	16.8357	16.8687	16.8383	16.8443	16.8963
3	0.666667	0.333333	395|396|398	191|192|194	20S proteasome|PA28-20S proteasome|PA28gamma-20S proteasome	http://www.uniprot.org/uniprot/P28066	P28066	http://www.uniprot.org/uniprot/P20618	P20618	http://www.uniprot.org/uniprot/Q99436	Q99436	P28066|P20618|Q99436		PSMA5	PSMB1	PSMB7	non-dynamic	non-dynamic	non-dynamic	1.26634	1.11987	1.47631	0.655	0.309	-0.34	FALSE	FALSE	2582			14.6757	14.369	14.445	14.5943	14.7097	14.5903	14.6437	14.485	14.6787	14.635	16.9363	16.7833	16.7853	16.8083	16.8357	16.8687	16.8383	16.8443	16.8963
3	1	0	395|396|398	191|192|194	20S proteasome|PA28-20S proteasome|PA28gamma-20S proteasome	http://www.uniprot.org/uniprot/P28070	P28070	http://www.uniprot.org/uniprot/P20618	P20618	http://www.uniprot.org/uniprot/Q99436	Q99436	P28070|P20618|Q99436		PSMB4	PSMB1	PSMB7	non-dynamic	non-dynamic	non-dynamic	1.20553	1.11987	1.47631	0.018	0.887	-0.34	FALSE	FALSE	2582			15.407	15.345	15.4113	15.5113	15.6147	15.5993	15.6067	15.4827	15.479	15.446	16.9363	16.7833	16.7853	16.8083	16.8357	16.8687	16.8383	16.8443	16.8963
3	0.5	0.5	395|396|398	191|192|194	20S proteasome|PA28-20S proteasome|PA28gamma-20S proteasome	http://www.uniprot.org/uniprot/P49720	P49720	http://www.uniprot.org/uniprot/P20618	P20618	http://www.uniprot.org/uniprot/Q99436	Q99436	P49720|P20618|Q99436		PSMB3	PSMB1	PSMB7	non-dynamic	non-dynamic	non-dynamic	1.24286	1.11987	1.47631	0.57	0.069	-0.34	FALSE	FALSE	2582			14.375	14.3403	14.3373	14.3067	14.427	14.4643	14.5773	14.5463	14.5487	14.6203	16.9363	16.7833	16.7853	16.8083	16.8357	16.8687	16.8383	16.8443	16.8963
3	0.5	0.5	395|396|398	191|192|194	20S proteasome|PA28-20S proteasome|PA28gamma-20S proteasome	http://www.uniprot.org/uniprot/P49721	P49721	http://www.uniprot.org/uniprot/P20618	P20618	http://www.uniprot.org/uniprot/Q99436	Q99436	P49721|P20618|Q99436		PSMB2	PSMB1	PSMB7	non-dynamic	non-dynamic	non-dynamic	1.18866	1.11987	1.47631	0.596	0.085	-0.34	FALSE	FALSE	2582			13.4413	13.278	13.2013	13.342	13.4507	13.3617	13.2843	13.2663	13.347	13.358	16.9363	16.7833	16.7853	16.8083	16.8357	16.8687	16.8383	16.8443	16.8963
3	0.333333	0.666667	395|396|398	191|192|194	20S proteasome|PA28-20S proteasome|PA28gamma-20S proteasome	http://www.uniprot.org/uniprot/P60900	P60900	http://www.uniprot.org/uniprot/P20618	P20618	http://www.uniprot.org/uniprot/Q99436	Q99436	P60900|P20618|Q99436		PSMA6	PSMB1	PSMB7	non-dynamic	non-dynamic	non-dynamic	1.22095	1.11987	1.47631	0.56	0.439	-0.34	FALSE	FALSE	2582			15.41	15.2377	15.3397	15.4773	15.523	15.436	15.4367	15.3867	15.5257	15.5127	16.9363	16.7833	16.7853	16.8083	16.8357	16.8687	16.8383	16.8443	16.8963
3	1	0	398	194	PA28gamma-20S proteasome	http://www.uniprot.org/uniprot/O14818	O14818	http://www.uniprot.org/uniprot/P25787	P25787	http://www.uniprot.org/uniprot/P61289	P61289	O14818|P25787|P61289	O14818:Proteasome_A_N|P25787:Proteasome|P61289:PA28_beta	PSMA7	PSMA2	PSME3	non-dynamic	non-dynamic	non-dynamic	1.35097	1.30375	1.20999	-0.395	0.108	-0.334	FALSE	FALSE	3226	2758		14.938	14.82	14.8277	14.8217	14.7467	14.647	14.5973	14.5457	14.504	14.5247	14.862	14.5587	14.4793	14.4833	14.6	14.6697	14.7793	14.7757	14.7077
3	1	0	398	194	PA28gamma-20S proteasome	http://www.uniprot.org/uniprot/P25786	P25786	http://www.uniprot.org/uniprot/P61289	P61289	http://www.uniprot.org/uniprot/P25787	P25787	P25786|P61289|P25787		PSMA1	PSME3	PSMA2	non-dynamic	non-dynamic	non-dynamic	1.25093	1.20999	1.30375	0.741	0.186	-0.334	FALSE	FALSE	2758			14.2823	14.0993	14.2787	14.3697	14.365	14.389	14.4223	14.348	14.2673	14.2827	11.1567	11.0793	11.26	11.3177	11.3543	11.3173	11.3507	11.1207	11.1937
3	1	0	398	194	PA28gamma-20S proteasome	http://www.uniprot.org/uniprot/P25788	P25788	http://www.uniprot.org/uniprot/P25787	P25787	http://www.uniprot.org/uniprot/P61289	P61289	P25788|P25787|P61289		PSMA3	PSMA2	PSME3	non-dynamic	non-dynamic	non-dynamic	1.25876	1.30375	1.20999	0.53	0.081	-0.334	FALSE	FALSE	2758			14.1657	13.9967	14.0387	14.2527	14.1937	14.1813	14.2693	14.325	14.3287	14.284	14.862	14.5587	14.4793	14.4833	14.6	14.6697	14.7793	14.7757	14.7077
3	1	0	398	194	PA28gamma-20S proteasome	http://www.uniprot.org/uniprot/P25789	P25789	http://www.uniprot.org/uniprot/P25787	P25787	http://www.uniprot.org/uniprot/P61289	P61289	P25789|P25787|P61289		PSMA4	PSMA2	PSME3	non-dynamic	non-dynamic	non-dynamic	1.27958	1.30375	1.20999	0.867	-0.407	-0.334	FALSE	FALSE	2758			14.2853	13.9843	13.9297	14.079	14.0553	14.0437	14.1317	14.225	14.2057	14.2577	14.862	14.5587	14.4793	14.4833	14.6	14.6697	14.7793	14.7757	14.7077
3	1	0	398	194	PA28gamma-20S proteasome	http://www.uniprot.org/uniprot/P28066	P28066	http://www.uniprot.org/uniprot/P25787	P25787	http://www.uniprot.org/uniprot/P61289	P61289	P28066|P25787|P61289		PSMA5	PSMA2	PSME3	non-dynamic	non-dynamic	non-dynamic	1.26634	1.30375	1.20999	0.459	0.415	-0.334	FALSE	FALSE	2758			14.6757	14.369	14.445	14.5943	14.7097	14.5903	14.6437	14.485	14.6787	14.635	14.862	14.5587	14.4793	14.4833	14.6	14.6697	14.7793	14.7757	14.7077
3	1	0	398	194	PA28gamma-20S proteasome	http://www.uniprot.org/uniprot/P60900	P60900	http://www.uniprot.org/uniprot/P25787	P25787	http://www.uniprot.org/uniprot/P61289	P61289	P60900|P25787|P61289		PSMA6	PSMA2	PSME3	non-dynamic	non-dynamic	non-dynamic	1.22095	1.30375	1.20999	0.261	0.386	-0.334	FALSE	FALSE	2758			15.41	15.2377	15.3397	15.4773	15.523	15.436	15.4367	15.3867	15.5257	15.5127	14.862	14.5587	14.4793	14.4833	14.6	14.6697	14.7793	14.7757	14.7077
3	0.5	0.5	395|396|398	191|192|194	20S proteasome|PA28-20S proteasome|PA28gamma-20S proteasome	http://www.uniprot.org/uniprot/P25786	P25786	http://www.uniprot.org/uniprot/P20618	P20618	http://www.uniprot.org/uniprot/O14818	O14818	P25786|P20618|O14818		PSMA1	PSMB1	PSMA7	non-dynamic	non-dynamic	non-dynamic	1.25093	1.11987	1.35097	0.12	-0.273	-0.331	FALSE	FALSE	3226			14.2823	14.0993	14.2787	14.3697	14.365	14.389	14.4223	14.348	14.2673	14.2827	16.9363	16.7833	16.7853	16.8083	16.8357	16.8687	16.8383	16.8443	16.8963
3	0.5	0.5	395|396|398	191|192|194	20S proteasome|PA28-20S proteasome|PA28gamma-20S proteasome	http://www.uniprot.org/uniprot/P25787	P25787	http://www.uniprot.org/uniprot/O14818	O14818	http://www.uniprot.org/uniprot/P20618	P20618	P25787|O14818|P20618		PSMA2	PSMA7	PSMB1	non-dynamic	non-dynamic	non-dynamic	1.30375	1.35097	1.11987	-0.395	0.805	-0.331	FALSE	FALSE	3226			14.862	14.5587	14.4793	14.4833	14.6	14.6697	14.7793	14.7757	14.7077	14.786	14.938	14.82	14.8277	14.8217	14.7467	14.647	14.5973	14.5457	14.504
3	0.25	0.75	395|396|398	191|192|194	20S proteasome|PA28-20S proteasome|PA28gamma-20S proteasome	http://www.uniprot.org/uniprot/P25788	P25788	http://www.uniprot.org/uniprot/O14818	O14818	http://www.uniprot.org/uniprot/P20618	P20618	P25788|O14818|P20618		PSMA3	PSMA7	PSMB1	non-dynamic	non-dynamic	non-dynamic	1.25876	1.35097	1.11987	-0.72	0.527	-0.331	FALSE	FALSE	3226			14.1657	13.9967	14.0387	14.2527	14.1937	14.1813	14.2693	14.325	14.3287	14.284	14.938	14.82	14.8277	14.8217	14.7467	14.647	14.5973	14.5457	14.504
3	0.5	0.5	395|396|398	191|192|194	20S proteasome|PA28-20S proteasome|PA28gamma-20S proteasome	http://www.uniprot.org/uniprot/P25789	P25789	http://www.uniprot.org/uniprot/O14818	O14818	http://www.uniprot.org/uniprot/P20618	P20618	P25789|O14818|P20618		PSMA4	PSMA7	PSMB1	non-dynamic	non-dynamic	non-dynamic	1.27958	1.35097	1.11987	-0.382	0.854	-0.331	FALSE	FALSE	3226			14.2853	13.9843	13.9297	14.079	14.0553	14.0437	14.1317	14.225	14.2057	14.2577	14.938	14.82	14.8277	14.8217	14.7467	14.647	14.5973	14.5457	14.504
3	0.75	0.25	395|396|398	191|192|194	20S proteasome|PA28-20S proteasome|PA28gamma-20S proteasome	http://www.uniprot.org/uniprot/P28066	P28066	http://www.uniprot.org/uniprot/P20618	P20618	http://www.uniprot.org/uniprot/O14818	O14818	P28066|P20618|O14818		PSMA5	PSMB1	PSMA7	non-dynamic	non-dynamic	non-dynamic	1.26634	1.11987	1.35097	0.655	-0.214	-0.331	FALSE	FALSE	3226			14.6757	14.369	14.445	14.5943	14.7097	14.5903	14.6437	14.485	14.6787	14.635	16.9363	16.7833	16.7853	16.8083	16.8357	16.8687	16.8383	16.8443	16.8963
3	1	0	395|396|398	191|192|194	20S proteasome|PA28-20S proteasome|PA28gamma-20S proteasome	http://www.uniprot.org/uniprot/P28070	P28070	http://www.uniprot.org/uniprot/O14818	O14818	http://www.uniprot.org/uniprot/P20618	P20618	P28070|O14818|P20618		PSMB4	PSMA7	PSMB1	non-dynamic	non-dynamic	non-dynamic	1.20553	1.35097	1.11987	-0.356	0.018	-0.331	FALSE	FALSE	3226			15.407	15.345	15.4113	15.5113	15.6147	15.5993	15.6067	15.4827	15.479	15.446	14.938	14.82	14.8277	14.8217	14.7467	14.647	14.5973	14.5457	14.504
3	1	0	395|396|398	191|192|194	20S proteasome|PA28-20S proteasome|PA28gamma-20S proteasome	http://www.uniprot.org/uniprot/P49720	P49720	http://www.uniprot.org/uniprot/O14818	O14818	http://www.uniprot.org/uniprot/P20618	P20618	P49720|O14818|P20618	P49720:Proteasome|O14818:Proteasome_A_N|P20618:Proteasome	PSMB3	PSMA7	PSMB1	non-dynamic	non-dynamic	non-dynamic	1.24286	1.35097	1.11987	-0.908	0.57	-0.331	FALSE	FALSE	3226			14.375	14.3403	14.3373	14.3067	14.427	14.4643	14.5773	14.5463	14.5487	14.6203	14.938	14.82	14.8277	14.8217	14.7467	14.647	14.5973	14.5457	14.504
3	1	0	395|396|398	191|192|194	20S proteasome|PA28-20S proteasome|PA28gamma-20S proteasome	http://www.uniprot.org/uniprot/P49721	P49721	http://www.uniprot.org/uniprot/O14818	O14818	http://www.uniprot.org/uniprot/P20618	P20618	P49721|O14818|P20618		PSMB2	PSMA7	PSMB1	non-dynamic	non-dynamic	non-dynamic	1.18866	1.35097	1.11987	0.146	0.596	-0.331	FALSE	FALSE	3226			13.4413	13.278	13.2013	13.342	13.4507	13.3617	13.2843	13.2663	13.347	13.358	14.938	14.82	14.8277	14.8217	14.7467	14.647	14.5973	14.5457	14.504
3	0.5	0.5	395|396|398	191|192|194	20S proteasome|PA28-20S proteasome|PA28gamma-20S proteasome	http://www.uniprot.org/uniprot/P60900	P60900	http://www.uniprot.org/uniprot/O14818	O14818	http://www.uniprot.org/uniprot/P20618	P20618	P60900|O14818|P20618		PSMA6	PSMA7	PSMB1	non-dynamic	non-dynamic	non-dynamic	1.22095	1.35097	1.11987	-0.454	0.56	-0.331	FALSE	FALSE	3226			15.41	15.2377	15.3397	15.4773	15.523	15.436	15.4367	15.3867	15.5257	15.5127	14.938	14.82	14.8277	14.8217	14.7467	14.647	14.5973	14.5457	14.504
3	0.75	0.25	395|396|398	191|192|194	20S proteasome|PA28-20S proteasome|PA28gamma-20S proteasome	http://www.uniprot.org/uniprot/Q99436	Q99436	http://www.uniprot.org/uniprot/O14818	O14818	http://www.uniprot.org/uniprot/P20618	P20618	Q99436|O14818|P20618		PSMB7	PSMA7	PSMB1	non-dynamic	non-dynamic	non-dynamic	1.47631	1.35097	1.11987	-0.232	-0.34	-0.331	FALSE	FALSE	2582	3226		15.4983	15.607	15.7943	15.9047	16.0603	16.014	15.9437	15.725	15.781	15.6653	14.938	14.82	14.8277	14.8217	14.7467	14.647	14.5973	14.5457	14.504
3	1	0	398	194	PA28gamma-20S proteasome	http://www.uniprot.org/uniprot/O14818	O14818	http://www.uniprot.org/uniprot/P20618	P20618	http://www.uniprot.org/uniprot/P61289	P61289	O14818|P20618|P61289	O14818:Proteasome_A_N|P20618:Proteasome|P61289:PA28_beta	PSMA7	PSMB1	PSME3	non-dynamic	non-dynamic	non-dynamic	1.35097	1.11987	1.20999	-0.331	0.108	-0.315	FALSE	FALSE	3226	2758		14.938	14.82	14.8277	14.8217	14.7467	14.647	14.5973	14.5457	14.504	14.5247	16.9363	16.7833	16.7853	16.8083	16.8357	16.8687	16.8383	16.8443	16.8963
3	1	0	398	194	PA28gamma-20S proteasome	http://www.uniprot.org/uniprot/P25786	P25786	http://www.uniprot.org/uniprot/P20618	P20618	http://www.uniprot.org/uniprot/P61289	P61289	P25786|P20618|P61289	P25786:Proteasome_A_N|P20618:Proteasome|P61289:PA28_beta	PSMA1	PSMB1	PSME3	non-dynamic	non-dynamic	non-dynamic	1.25093	1.11987	1.20999	0.12	0.741	-0.315	FALSE	FALSE	2758			14.2823	14.0993	14.2787	14.3697	14.365	14.389	14.4223	14.348	14.2673	14.2827	16.9363	16.7833	16.7853	16.8083	16.8357	16.8687	16.8383	16.8443	16.8963
3	1	0	398	194	PA28gamma-20S proteasome	http://www.uniprot.org/uniprot/P25787	P25787	http://www.uniprot.org/uniprot/P20618	P20618	http://www.uniprot.org/uniprot/P61289	P61289	P25787|P20618|P61289	P25787:Proteasome_A_N|P20618:Proteasome|P61289:PA28_beta	PSMA2	PSMB1	PSME3	non-dynamic	non-dynamic	non-dynamic	1.30375	1.11987	1.20999	0.805	-0.334	-0.315	FALSE	FALSE	2758			14.862	14.5587	14.4793	14.4833	14.6	14.6697	14.7793	14.7757	14.7077	14.786	16.9363	16.7833	16.7853	16.8083	16.8357	16.8687	16.8383	16.8443	16.8963
3	1	0	398	194	PA28gamma-20S proteasome	http://www.uniprot.org/uniprot/P25788	P25788	http://www.uniprot.org/uniprot/P20618	P20618	http://www.uniprot.org/uniprot/P61289	P61289	P25788|P20618|P61289	P25788:Proteasome_A_N|P20618:Proteasome|P61289:PA28_beta	PSMA3	PSMB1	PSME3	non-dynamic	non-dynamic	non-dynamic	1.25876	1.11987	1.20999	0.527	0.081	-0.315	FALSE	FALSE	2758			14.1657	13.9967	14.0387	14.2527	14.1937	14.1813	14.2693	14.325	14.3287	14.284	16.9363	16.7833	16.7853	16.8083	16.8357	16.8687	16.8383	16.8443	16.8963
3	1	0	398	194	PA28gamma-20S proteasome	http://www.uniprot.org/uniprot/P25789	P25789	http://www.uniprot.org/uniprot/P20618	P20618	http://www.uniprot.org/uniprot/P61289	P61289	P25789|P20618|P61289	P25789:Proteasome_A_N|P20618:Proteasome|P61289:PA28_beta	PSMA4	PSMB1	PSME3	non-dynamic	non-dynamic	non-dynamic	1.27958	1.11987	1.20999	0.854	-0.407	-0.315	FALSE	FALSE	2758			14.2853	13.9843	13.9297	14.079	14.0553	14.0437	14.1317	14.225	14.2057	14.2577	16.9363	16.7833	16.7853	16.8083	16.8357	16.8687	16.8383	16.8443	16.8963
3	1	0	398	194	PA28gamma-20S proteasome	http://www.uniprot.org/uniprot/P28066	P28066	http://www.uniprot.org/uniprot/P20618	P20618	http://www.uniprot.org/uniprot/P61289	P61289	P28066|P20618|P61289	P28066:Proteasome_A_N|P20618:Proteasome|P61289:PA28_beta	PSMA5	PSMB1	PSME3	non-dynamic	non-dynamic	non-dynamic	1.26634	1.11987	1.20999	0.655	0.415	-0.315	FALSE	FALSE	2758			14.6757	14.369	14.445	14.5943	14.7097	14.5903	14.6437	14.485	14.6787	14.635	16.9363	16.7833	16.7853	16.8083	16.8357	16.8687	16.8383	16.8443	16.8963
3	1	0	398	194	PA28gamma-20S proteasome	http://www.uniprot.org/uniprot/P60900	P60900	http://www.uniprot.org/uniprot/P20618	P20618	http://www.uniprot.org/uniprot/P61289	P61289	P60900|P20618|P61289	P60900:Proteasome_A_N|P20618:Proteasome|P61289:PA28_beta	PSMA6	PSMB1	PSME3	non-dynamic	non-dynamic	non-dynamic	1.22095	1.11987	1.20999	0.56	0.386	-0.315	FALSE	FALSE	2758			15.41	15.2377	15.3397	15.4773	15.523	15.436	15.4367	15.3867	15.5257	15.5127	16.9363	16.7833	16.7853	16.8083	16.8357	16.8687	16.8383	16.8443	16.8963
3	0.5	0.5	341|377	36|144	AP1 adaptor complex|Gamma-BAR-AP1 complex	http://www.uniprot.org/uniprot/O43747	O43747	http://www.uniprot.org/uniprot/O75843	O75843	http://www.uniprot.org/uniprot/Q9BXS5	Q9BXS5	O43747|O75843|Q9BXS5	O43747:Adaptin_N|O75843:Adaptin_N|Q9BXS5:Clat_adaptor_s	AP1G1	AP1G2	AP1M1	non-dynamic	non-dynamic	non-dynamic	1.39636	1.26605	1.53333	-0.111	-0.492	-0.297	FALSE	FALSE	2732	2732	9	10.6277	10.6413	10.972	11.1093	10.9833	10.9067	10.8343	10.87	10.8923	10.8633	10.223	10.5633	10.4757	10.3163	10.3173	10.5033	10.4933	10.381	10.4263
3	1	0	341|377	36|144	AP1 adaptor complex|Gamma-BAR-AP1 complex	http://www.uniprot.org/uniprot/P61966	P61966	http://www.uniprot.org/uniprot/O75843	O75843	http://www.uniprot.org/uniprot/Q9BXS5	Q9BXS5	P61966|O75843|Q9BXS5	P61966:Clat_adaptor_s|O75843:Adaptin_N|Q9BXS5:Adap_comp_sub	AP1S1	AP1G2	AP1M1	non-dynamic	non-dynamic	non-dynamic	1.58374	1.26605	1.53333	-0.264	0.325	-0.297	FALSE	FALSE	3177	2732	9	11.721	11.2683	11.355	11.1147	11.4333	11.37	11.485	11.0577	11.2073	11.083	10.223	10.5633	10.4757	10.3163	10.3173	10.5033	10.4933	10.381	10.4263
3	0.5	0.5	341|377	36|144	AP1 adaptor complex|Gamma-BAR-AP1 complex	http://www.uniprot.org/uniprot/Q10567	Q10567	http://www.uniprot.org/uniprot/O75843	O75843	http://www.uniprot.org/uniprot/Q9BXS5	Q9BXS5	Q10567|O75843|Q9BXS5		AP1B1	AP1G2	AP1M1	non-dynamic	non-dynamic	non-dynamic	1.28788	1.26605	1.53333	-0.438	-0.563	-0.297	FALSE	FALSE	2906	2732	9	16.163	15.9043	16.085	16.1863	16.1507	16.164	16.1733	16.2423	16.269	16.2693	10.223	10.5633	10.4757	10.3163	10.3173	10.5033	10.4933	10.381	10.4263
3	0.5	0.5	395|396|398	191|192|194	20S proteasome|PA28-20S proteasome|PA28gamma-20S proteasome	http://www.uniprot.org/uniprot/P20618	P20618	http://www.uniprot.org/uniprot/O14818	O14818	http://www.uniprot.org/uniprot/P25786	P25786	P20618|O14818|P25786		PSMB1	PSMA7	PSMA1	non-dynamic	non-dynamic	non-dynamic	1.11987	1.35097	1.25093	-0.331	0.12	-0.273	FALSE	FALSE	3226			16.9363	16.7833	16.7853	16.8083	16.8357	16.8687	16.8383	16.8443	16.8963	16.9467	14.938	14.82	14.8277	14.8217	14.7467	14.647	14.5973	14.5457	14.504
3	0.5	0.5	395|396|398	191|192|194	20S proteasome|PA28-20S proteasome|PA28gamma-20S proteasome	http://www.uniprot.org/uniprot/P25787	P25787	http://www.uniprot.org/uniprot/P25786	P25786	http://www.uniprot.org/uniprot/O14818	O14818	P25787|P25786|O14818		PSMA2	PSMA1	PSMA7	non-dynamic	non-dynamic	non-dynamic	1.30375	1.25093	1.35097	0.186	-0.395	-0.273	FALSE	FALSE	3226			14.862	14.5587	14.4793	14.4833	14.6	14.6697	14.7793	14.7757	14.7077	14.786	14.2823	14.0993	14.2787	14.3697	14.365	14.389	14.4223	14.348	14.2673
3	0.25	0.75	395|396|398	191|192|194	20S proteasome|PA28-20S proteasome|PA28gamma-20S proteasome	http://www.uniprot.org/uniprot/P25788	P25788	http://www.uniprot.org/uniprot/O14818	O14818	http://www.uniprot.org/uniprot/P25786	P25786	P25788|O14818|P25786		PSMA3	PSMA7	PSMA1	non-dynamic	non-dynamic	non-dynamic	1.25876	1.35097	1.25093	-0.72	0.587	-0.273	FALSE	FALSE	3226			14.1657	13.9967	14.0387	14.2527	14.1937	14.1813	14.2693	14.325	14.3287	14.284	14.938	14.82	14.8277	14.8217	14.7467	14.647	14.5973	14.5457	14.504
3	0.25	0.75	395|396|398	191|192|194	20S proteasome|PA28-20S proteasome|PA28gamma-20S proteasome	http://www.uniprot.org/uniprot/P25789	P25789	http://www.uniprot.org/uniprot/O14818	O14818	http://www.uniprot.org/uniprot/P25786	P25786	P25789|O14818|P25786		PSMA4	PSMA7	PSMA1	non-dynamic	non-dynamic	non-dynamic	1.27958	1.35097	1.25093	-0.382	0.159	-0.273	FALSE	FALSE	3226			14.2853	13.9843	13.9297	14.079	14.0553	14.0437	14.1317	14.225	14.2057	14.2577	14.938	14.82	14.8277	14.8217	14.7467	14.647	14.5973	14.5457	14.504
3	0.25	0.75	395|396|398	191|192|194	20S proteasome|PA28-20S proteasome|PA28gamma-20S proteasome	http://www.uniprot.org/uniprot/P28066	P28066	http://www.uniprot.org/uniprot/O14818	O14818	http://www.uniprot.org/uniprot/P25786	P25786	P28066|O14818|P25786		PSMA5	PSMA7	PSMA1	non-dynamic	non-dynamic	non-dynamic	1.26634	1.35097	1.25093	-0.214	0.565	-0.273	FALSE	FALSE	3226			14.6757	14.369	14.445	14.5943	14.7097	14.5903	14.6437	14.485	14.6787	14.635	14.938	14.82	14.8277	14.8217	14.7467	14.647	14.5973	14.5457	14.504
3	0.333333	0.666667	395|396|398	191|192|194	20S proteasome|PA28-20S proteasome|PA28gamma-20S proteasome	http://www.uniprot.org/uniprot/P28070	P28070	http://www.uniprot.org/uniprot/O14818	O14818	http://www.uniprot.org/uniprot/P25786	P25786	P28070|O14818|P25786		PSMB4	PSMA7	PSMA1	non-dynamic	non-dynamic	non-dynamic	1.20553	1.35097	1.25093	-0.356	0.868	-0.273	FALSE	FALSE	3226			15.407	15.345	15.4113	15.5113	15.6147	15.5993	15.6067	15.4827	15.479	15.446	14.938	14.82	14.8277	14.8217	14.7467	14.647	14.5973	14.5457	14.504
3	0	1	395|396|398	191|192|194	20S proteasome|PA28-20S proteasome|PA28gamma-20S proteasome	http://www.uniprot.org/uniprot/P49720	P49720	http://www.uniprot.org/uniprot/O14818	O14818	http://www.uniprot.org/uniprot/P25786	P25786	P49720|O14818|P25786		PSMB3	PSMA7	PSMA1	non-dynamic	non-dynamic	non-dynamic	1.24286	1.35097	1.25093	-0.908	0.311	-0.273	FALSE	FALSE	3226			14.375	14.3403	14.3373	14.3067	14.427	14.4643	14.5773	14.5463	14.5487	14.6203	14.938	14.82	14.8277	14.8217	14.7467	14.647	14.5973	14.5457	14.504
3	0.25	0.75	395|396|398	191|192|194	20S proteasome|PA28-20S proteasome|PA28gamma-20S proteasome	http://www.uniprot.org/uniprot/P49721	P49721	http://www.uniprot.org/uniprot/O14818	O14818	http://www.uniprot.org/uniprot/P25786	P25786	P49721|O14818|P25786		PSMB2	PSMA7	PSMA1	non-dynamic	non-dynamic	non-dynamic	1.18866	1.35097	1.25093	0.146	0.198	-0.273	FALSE	FALSE	3226			13.4413	13.278	13.2013	13.342	13.4507	13.3617	13.2843	13.2663	13.347	13.358	14.938	14.82	14.8277	14.8217	14.7467	14.647	14.5973	14.5457	14.504
3	0.25	0.75	395|396|398	191|192|194	20S proteasome|PA28-20S proteasome|PA28gamma-20S proteasome	http://www.uniprot.org/uniprot/P60900	P60900	http://www.uniprot.org/uniprot/O14818	O14818	http://www.uniprot.org/uniprot/P25786	P25786	P60900|O14818|P25786		PSMA6	PSMA7	PSMA1	non-dynamic	non-dynamic	non-dynamic	1.22095	1.35097	1.25093	-0.454	0.601	-0.273	FALSE	FALSE	3226			15.41	15.2377	15.3397	15.4773	15.523	15.436	15.4367	15.3867	15.5257	15.5127	14.938	14.82	14.8277	14.8217	14.7467	14.647	14.5973	14.5457	14.504
3	0	1	398	194	PA28gamma-20S proteasome	http://www.uniprot.org/uniprot/P61289	P61289	http://www.uniprot.org/uniprot/O14818	O14818	http://www.uniprot.org/uniprot/P25786	P25786	P61289|O14818|P25786	P61289:PA28_beta|O14818:Proteasome_A_N|P25786:Proteasome_A_N	PSME3	PSMA7	PSMA1	non-dynamic	non-dynamic	non-dynamic	1.20999	1.35097	1.25093	0.108	0.741	-0.273	FALSE	FALSE	2758	3226		11.1567	11.0793	11.26	11.3177	11.3543	11.3173	11.3507	11.1207	11.1937	11.09	14.938	14.82	14.8277	14.8217	14.7467	14.647	14.5973	14.5457	14.504
3	0	1	396	192	PA28-20S proteasome	http://www.uniprot.org/uniprot/Q06323	Q06323	http://www.uniprot.org/uniprot/P25786	P25786	http://www.uniprot.org/uniprot/O14818	O14818	Q06323|P25786|O14818	Q06323:PA28_beta|P25786:Proteasome_A_N|O14818:Proteasome_A_N	PSME1	PSMA1	PSMA7	non-dynamic	non-dynamic	non-dynamic	1.26693	1.25093	1.35097	0.336	-0.889	-0.273	FALSE	FALSE	2758	3226		10.39	10.511	10.4997	10.4603	10.5737	10.667	10.6933	10.6147	10.6137	10.7313	14.2823	14.0993	14.2787	14.3697	14.365	14.389	14.4223	14.348	14.2673
3	0	1	395|396|398	191|192|194	20S proteasome|PA28-20S proteasome|PA28gamma-20S proteasome	http://www.uniprot.org/uniprot/Q99436	Q99436	http://www.uniprot.org/uniprot/O14818	O14818	http://www.uniprot.org/uniprot/P25786	P25786	Q99436|O14818|P25786		PSMB7	PSMA7	PSMA1	non-dynamic	non-dynamic	non-dynamic	1.47631	1.35097	1.25093	-0.232	0.696	-0.273	FALSE	FALSE	2582	3226		15.4983	15.607	15.7943	15.9047	16.0603	16.014	15.9437	15.725	15.781	15.6653	14.938	14.82	14.8277	14.8217	14.7467	14.647	14.5973	14.5457	14.504
3	1	0	341|377	36|144	AP1 adaptor complex|Gamma-BAR-AP1 complex	http://www.uniprot.org/uniprot/O43747	O43747	http://www.uniprot.org/uniprot/P61966	P61966	http://www.uniprot.org/uniprot/O75843	O75843	O43747|P61966|O75843	O43747:Adaptin_N|P61966:Clat_adaptor_s|O75843:Adaptin_N	AP1G1	AP1S1	AP1G2	non-dynamic	non-dynamic	non-dynamic	1.39636	1.58374	1.26605	-0.449	-0.111	-0.264	FALSE	FALSE	2732	3177	2732	10.6277	10.6413	10.972	11.1093	10.9833	10.9067	10.8343	10.87	10.8923	10.8633	11.721	11.2683	11.355	11.1147	11.4333	11.37	11.485	11.0577	11.2073
3	1	0	341|377	36|144	AP1 adaptor complex|Gamma-BAR-AP1 complex	http://www.uniprot.org/uniprot/Q10567	Q10567	http://www.uniprot.org/uniprot/P61966	P61966	http://www.uniprot.org/uniprot/O75843	O75843	Q10567|P61966|O75843	Q10567:Adaptin_N|P61966:Clat_adaptor_s|O75843:Adaptin_N	AP1B1	AP1S1	AP1G2	non-dynamic	non-dynamic	non-dynamic	1.28788	1.58374	1.26605	-0.261	-0.438	-0.264	FALSE	FALSE	2906	3177	2732	16.163	15.9043	16.085	16.1863	16.1507	16.164	16.1733	16.2423	16.269	16.2693	11.721	11.2683	11.355	11.1147	11.4333	11.37	11.485	11.0577	11.2073
3	1	0	341|377	36|144	AP1 adaptor complex|Gamma-BAR-AP1 complex	http://www.uniprot.org/uniprot/Q9BXS5	Q9BXS5	http://www.uniprot.org/uniprot/O75843	O75843	http://www.uniprot.org/uniprot/P61966	P61966	Q9BXS5|O75843|P61966	Q9BXS5:Adap_comp_sub|O75843:Adaptin_N|P61966:Clat_adaptor_s	AP1M1	AP1G2	AP1S1	non-dynamic	non-dynamic	non-dynamic	1.53333	1.26605	1.58374	-0.297	0.325	-0.264	FALSE	FALSE	9	2732	3177	11.877	11.7937	11.6463	11.5647	11.4547	11.2823	11.2603	11.3883	11.4073	11.4513	10.223	10.5633	10.4757	10.3163	10.3173	10.5033	10.4933	10.381	10.4263
3	1	0	341|377	36|144	AP1 adaptor complex|Gamma-BAR-AP1 complex	http://www.uniprot.org/uniprot/O43747	O43747	http://www.uniprot.org/uniprot/Q10567	Q10567	http://www.uniprot.org/uniprot/P61966	P61966	O43747|Q10567|P61966	O43747:Adaptin_N|Q10567:Adaptin_N|P61966:Clat_adaptor_s	AP1G1	AP1B1	AP1S1	non-dynamic	non-dynamic	non-dynamic	1.39636	1.28788	1.58374	0.401	-0.449	-0.261	FALSE	FALSE	2732	2906	3177	10.6277	10.6413	10.972	11.1093	10.9833	10.9067	10.8343	10.87	10.8923	10.8633	16.163	15.9043	16.085	16.1863	16.1507	16.164	16.1733	16.2423	16.269
3	1	0	341|377	36|144	AP1 adaptor complex|Gamma-BAR-AP1 complex	http://www.uniprot.org/uniprot/O75843	O75843	http://www.uniprot.org/uniprot/P61966	P61966	http://www.uniprot.org/uniprot/Q10567	Q10567	O75843|P61966|Q10567	O75843:Adaptin_N|P61966:Clat_adaptor_s|Q10567:Adaptin_N	AP1G2	AP1S1	AP1B1	non-dynamic	non-dynamic	non-dynamic	1.26605	1.58374	1.28788	-0.264	-0.438	-0.261	FALSE	FALSE	2732	3177	2906	10.223	10.5633	10.4757	10.3163	10.3173	10.5033	10.4933	10.381	10.4263	10.4253	11.721	11.2683	11.355	11.1147	11.4333	11.37	11.485	11.0577	11.2073
3	1	0	363|1049|1050	104|2685|2686	RNA polymerase II core complex|RNA polymerase II (RNAPII)|BRCA1-core RNA polymerase II complex	http://www.uniprot.org/uniprot/P19387	P19387	http://www.uniprot.org/uniprot/P52435	P52435	http://www.uniprot.org/uniprot/P62875	P62875	P19387|P52435|P62875		POLR2C	POLR2J	POLR2L	non-dynamic	non-dynamic	non-dynamic	1.25238	1.13734	1.18783	0.036	-0.723	-0.261	FALSE	FALSE	3890			11.8333	11.8287	11.9877	11.929	11.7547	11.9117	11.8067	11.7977	11.7007	11.663	12.445	12.4643	12.4897	12.3803	12.385	12.355	12.3743	12.304	12.384
3	1	0	363|1049|1050	104|2685|2686	RNA polymerase II core complex|RNA polymerase II (RNAPII)|BRCA1-core RNA polymerase II complex	http://www.uniprot.org/uniprot/P30876	P30876	http://www.uniprot.org/uniprot/P52435	P52435	http://www.uniprot.org/uniprot/P62875	P62875	P30876|P52435|P62875	P30876:RNA_pol_Rpb2_6|P52435:RNA_pol_L|P62875:RNA_pol_N	POLR2B	POLR2J	POLR2L	non-dynamic	non-dynamic	non-dynamic	1.17799	1.13734	1.18783	-0.107	0.645	-0.261	FALSE	FALSE	3934	3890		12.3327	12.1453	12.2197	12.159	12.259	12.3817	12.3023	12.2527	12.3657	12.3727	12.445	12.4643	12.4897	12.3803	12.385	12.355	12.3743	12.304	12.384
3	1	0	341|377	36|144	AP1 adaptor complex|Gamma-BAR-AP1 complex	http://www.uniprot.org/uniprot/Q9BXS5	Q9BXS5	http://www.uniprot.org/uniprot/P61966	P61966	http://www.uniprot.org/uniprot/Q10567	Q10567	Q9BXS5|P61966|Q10567	Q9BXS5:Adap_comp_sub|P61966:Clat_adaptor_s|Q10567:Adaptin_N	AP1M1	AP1S1	AP1B1	non-dynamic	non-dynamic	non-dynamic	1.53333	1.58374	1.28788	0.325	-0.563	-0.261	FALSE	FALSE	9	3177	2906	11.877	11.7937	11.6463	11.5647	11.4547	11.2823	11.2603	11.3883	11.4073	11.4513	11.721	11.2683	11.355	11.1147	11.4333	11.37	11.485	11.0577	11.2073
3	0.5	0.5	363|1049|1050	104|2685|2686	RNA polymerase II core complex|RNA polymerase II (RNAPII)|BRCA1-core RNA polymerase II complex	http://www.uniprot.org/uniprot/P24928	P24928	http://www.uniprot.org/uniprot/P19387	P19387	http://www.uniprot.org/uniprot/P52434	P52434	P24928|P19387|P52434		POLR2A	POLR2C	POLR2H	non-dynamic	non-dynamic	non-dynamic	1.57644	1.25238	1.3463	0.004	-0.646	-0.247	FALSE	FALSE				13.829	14.1307	14.137	14.2377	14.1877	14.376	14.4857	14.4003	14.2037	14.1703	11.8333	11.8287	11.9877	11.929	11.7547	11.9117	11.8067	11.7977	11.7007
3	0.5	0.5	363|1049|1050	104|2685|2686	RNA polymerase II core complex|RNA polymerase II (RNAPII)|BRCA1-core RNA polymerase II complex	http://www.uniprot.org/uniprot/P52435	P52435	http://www.uniprot.org/uniprot/P19387	P19387	http://www.uniprot.org/uniprot/P52434	P52434	P52435|P19387|P52434	P52435:RNA_pol_L|P19387:RNA_pol_L|P52434:RNA_pol_Rpb8	POLR2J	POLR2C	POLR2H	non-dynamic	non-dynamic	non-dynamic	1.13734	1.25238	1.3463	0.036	0.223	-0.247	FALSE	FALSE	3890			12.445	12.4643	12.4897	12.3803	12.385	12.355	12.3743	12.304	12.384	12.484	11.8333	11.8287	11.9877	11.929	11.7547	11.9117	11.8067	11.7977	11.7007
3	1	0	1454	5253	MNK1-eIF4F complex	http://www.uniprot.org/uniprot/P78344	P78344	http://www.uniprot.org/uniprot/P60842	P60842	http://www.uniprot.org/uniprot/Q04637	Q04637	P78344|P60842|Q04637	P78344:MIF4G|P60842:Helicase_C|Q04637:MIF4G	EIF4G2	EIF4A1	EIF4G1	non-dynamic	non-dynamic	non-dynamic	1.42965	1.30858	1.2072	-0.366	-0.657	-0.235	FALSE	FALSE	2158	529	2158	15.2997	15.7183	15.8153	15.7827	15.7397	15.5887	15.528	15.3843	15.442	15.3793	16.4233	16.532	16.3357	16.1617	16.144	16.236	16.285	16.29	16.38
3	0.5	0.5	395|396|398	191|192|194	20S proteasome|PA28-20S proteasome|PA28gamma-20S proteasome	http://www.uniprot.org/uniprot/P20618	P20618	http://www.uniprot.org/uniprot/O14818	O14818	http://www.uniprot.org/uniprot/Q99436	Q99436	P20618|O14818|Q99436		PSMB1	PSMA7	PSMB7	non-dynamic	non-dynamic	non-dynamic	1.11987	1.35097	1.47631	-0.331	-0.34	-0.232	FALSE	FALSE	3226	2582		16.9363	16.7833	16.7853	16.8083	16.8357	16.8687	16.8383	16.8443	16.8963	16.9467	14.938	14.82	14.8277	14.8217	14.7467	14.647	14.5973	14.5457	14.504
3	0.666667	0.333333	395|396|398	191|192|194	20S proteasome|PA28-20S proteasome|PA28gamma-20S proteasome	http://www.uniprot.org/uniprot/P25786	P25786	http://www.uniprot.org/uniprot/O14818	O14818	http://www.uniprot.org/uniprot/Q99436	Q99436	P25786|O14818|Q99436		PSMA1	PSMA7	PSMB7	non-dynamic	non-dynamic	non-dynamic	1.25093	1.35097	1.47631	-0.273	0.696	-0.232	FALSE	FALSE	3226	2582		14.2823	14.0993	14.2787	14.3697	14.365	14.389	14.4223	14.348	14.2673	14.2827	14.938	14.82	14.8277	14.8217	14.7467	14.647	14.5973	14.5457	14.504
3	0.5	0.5	395|396|398	191|192|194	20S proteasome|PA28-20S proteasome|PA28gamma-20S proteasome	http://www.uniprot.org/uniprot/P25787	P25787	http://www.uniprot.org/uniprot/O14818	O14818	http://www.uniprot.org/uniprot/Q99436	Q99436	P25787|O14818|Q99436		PSMA2	PSMA7	PSMB7	non-dynamic	non-dynamic	non-dynamic	1.30375	1.35097	1.47631	-0.395	-0.371	-0.232	FALSE	FALSE	3226	2582		14.862	14.5587	14.4793	14.4833	14.6	14.6697	14.7793	14.7757	14.7077	14.786	14.938	14.82	14.8277	14.8217	14.7467	14.647	14.5973	14.5457	14.504
3	0.833333	0.166667	395|396|398	191|192|194	20S proteasome|PA28-20S proteasome|PA28gamma-20S proteasome	http://www.uniprot.org/uniprot/P25788	P25788	http://www.uniprot.org/uniprot/O14818	O14818	http://www.uniprot.org/uniprot/Q99436	Q99436	P25788|O14818|Q99436		PSMA3	PSMA7	PSMB7	non-dynamic	non-dynamic	non-dynamic	1.25876	1.35097	1.47631	-0.72	0.201	-0.232	FALSE	FALSE	3226	2582		14.1657	13.9967	14.0387	14.2527	14.1937	14.1813	14.2693	14.325	14.3287	14.284	14.938	14.82	14.8277	14.8217	14.7467	14.647	14.5973	14.5457	14.504
3	0.666667	0.333333	395|396|398	191|192|194	20S proteasome|PA28-20S proteasome|PA28gamma-20S proteasome	http://www.uniprot.org/uniprot/P25789	P25789	http://www.uniprot.org/uniprot/O14818	O14818	http://www.uniprot.org/uniprot/Q99436	Q99436	P25789|O14818|Q99436		PSMA4	PSMA7	PSMB7	non-dynamic	non-dynamic	non-dynamic	1.27958	1.35097	1.47631	-0.382	-0.438	-0.232	FALSE	FALSE	3226	2582		14.2853	13.9843	13.9297	14.079	14.0553	14.0437	14.1317	14.225	14.2057	14.2577	14.938	14.82	14.8277	14.8217	14.7467	14.647	14.5973	14.5457	14.504
3	0.5	0.5	395|396|398	191|192|194	20S proteasome|PA28-20S proteasome|PA28gamma-20S proteasome	http://www.uniprot.org/uniprot/P28066	P28066	http://www.uniprot.org/uniprot/O14818	O14818	http://www.uniprot.org/uniprot/Q99436	Q99436	P28066|O14818|Q99436		PSMA5	PSMA7	PSMB7	non-dynamic	non-dynamic	non-dynamic	1.26634	1.35097	1.47631	-0.214	0.309	-0.232	FALSE	FALSE	3226	2582		14.6757	14.369	14.445	14.5943	14.7097	14.5903	14.6437	14.485	14.6787	14.635	14.938	14.82	14.8277	14.8217	14.7467	14.647	14.5973	14.5457	14.504
3	1	0	395|396|398	191|192|194	20S proteasome|PA28-20S proteasome|PA28gamma-20S proteasome	http://www.uniprot.org/uniprot/P28070	P28070	http://www.uniprot.org/uniprot/O14818	O14818	http://www.uniprot.org/uniprot/Q99436	Q99436	P28070|O14818|Q99436		PSMB4	PSMA7	PSMB7	non-dynamic	non-dynamic	non-dynamic	1.20553	1.35097	1.47631	-0.356	0.887	-0.232	FALSE	FALSE	3226	2582		15.407	15.345	15.4113	15.5113	15.6147	15.5993	15.6067	15.4827	15.479	15.446	14.938	14.82	14.8277	14.8217	14.7467	14.647	14.5973	14.5457	14.504
3	1	0	395|396|398	191|192|194	20S proteasome|PA28-20S proteasome|PA28gamma-20S proteasome	http://www.uniprot.org/uniprot/P49720	P49720	http://www.uniprot.org/uniprot/O14818	O14818	http://www.uniprot.org/uniprot/Q99436	Q99436	P49720|O14818|Q99436		PSMB3	PSMA7	PSMB7	non-dynamic	non-dynamic	non-dynamic	1.24286	1.35097	1.47631	-0.908	0.069	-0.232	FALSE	FALSE	3226	2582		14.375	14.3403	14.3373	14.3067	14.427	14.4643	14.5773	14.5463	14.5487	14.6203	14.938	14.82	14.8277	14.8217	14.7467	14.647	14.5973	14.5457	14.504
3	1	0	395|396|398	191|192|194	20S proteasome|PA28-20S proteasome|PA28gamma-20S proteasome	http://www.uniprot.org/uniprot/P49721	P49721	http://www.uniprot.org/uniprot/O14818	O14818	http://www.uniprot.org/uniprot/Q99436	Q99436	P49721|O14818|Q99436		PSMB2	PSMA7	PSMB7	non-dynamic	non-dynamic	non-dynamic	1.18866	1.35097	1.47631	0.146	0.085	-0.232	FALSE	FALSE	3226	2582		13.4413	13.278	13.2013	13.342	13.4507	13.3617	13.2843	13.2663	13.347	13.358	14.938	14.82	14.8277	14.8217	14.7467	14.647	14.5973	14.5457	14.504
3	0.833333	0.166667	395|396|398	191|192|194	20S proteasome|PA28-20S proteasome|PA28gamma-20S proteasome	http://www.uniprot.org/uniprot/P60900	P60900	http://www.uniprot.org/uniprot/O14818	O14818	http://www.uniprot.org/uniprot/Q99436	Q99436	P60900|O14818|Q99436		PSMA6	PSMA7	PSMB7	non-dynamic	non-dynamic	non-dynamic	1.22095	1.35097	1.47631	-0.454	0.439	-0.232	FALSE	FALSE	3226	2582		15.41	15.2377	15.3397	15.4773	15.523	15.436	15.4367	15.3867	15.5257	15.5127	14.938	14.82	14.8277	14.8217	14.7467	14.647	14.5973	14.5457	14.504
3	0	1	364	112	Prefoldin complex	http://www.uniprot.org/uniprot/Q99471	Q99471	http://www.uniprot.org/uniprot/O15212	O15212	http://www.uniprot.org/uniprot/Q9UHV9	Q9UHV9	Q99471|O15212|Q9UHV9	Q99471:Prefoldin|O15212:Prefoldin_2|Q9UHV9:Prefoldin_2	PFDN5	PFDN6	PFDN2	non-dynamic	non-dynamic	non-dynamic	1.30677	1.35629	1.42734	0.609	-0.625	-0.224	FALSE	FALSE				14.3767	14.3147	14.239	14.2667	14.4	14.447	14.517	14.5527	14.5513	14.625	12.6453	12.39	12.3883	12.2873	12.543	12.559	12.281	12.5833	12.6543
3	0.5	0.5	395|396|398	191|192|194	20S proteasome|PA28-20S proteasome|PA28gamma-20S proteasome	http://www.uniprot.org/uniprot/P20618	P20618	http://www.uniprot.org/uniprot/O14818	O14818	http://www.uniprot.org/uniprot/P28066	P28066	P20618|O14818|P28066		PSMB1	PSMA7	PSMA5	non-dynamic	non-dynamic	non-dynamic	1.11987	1.35097	1.26634	-0.331	0.655	-0.214	FALSE	FALSE	3226			16.9363	16.7833	16.7853	16.8083	16.8357	16.8687	16.8383	16.8443	16.8963	16.9467	14.938	14.82	14.8277	14.8217	14.7467	14.647	14.5973	14.5457	14.504
3	0.5	0.5	395|396|398	191|192|194	20S proteasome|PA28-20S proteasome|PA28gamma-20S proteasome	http://www.uniprot.org/uniprot/P25786	P25786	http://www.uniprot.org/uniprot/O14818	O14818	http://www.uniprot.org/uniprot/P28066	P28066	P25786|O14818|P28066		PSMA1	PSMA7	PSMA5	non-dynamic	non-dynamic	non-dynamic	1.25093	1.35097	1.26634	-0.273	0.565	-0.214	FALSE	FALSE	3226			14.2823	14.0993	14.2787	14.3697	14.365	14.389	14.4223	14.348	14.2673	14.2827	14.938	14.82	14.8277	14.8217	14.7467	14.647	14.5973	14.5457	14.504
3	0.625	0.375	395|396|398	191|192|194	20S proteasome|PA28-20S proteasome|PA28gamma-20S proteasome	http://www.uniprot.org/uniprot/P25787	P25787	http://www.uniprot.org/uniprot/O14818	O14818	http://www.uniprot.org/uniprot/P28066	P28066	P25787|O14818|P28066		PSMA2	PSMA7	PSMA5	non-dynamic	non-dynamic	non-dynamic	1.30375	1.35097	1.26634	-0.395	0.459	-0.214	FALSE	FALSE	3226			14.862	14.5587	14.4793	14.4833	14.6	14.6697	14.7793	14.7757	14.7077	14.786	14.938	14.82	14.8277	14.8217	14.7467	14.647	14.5973	14.5457	14.504
3	0.625	0.375	395|396|398	191|192|194	20S proteasome|PA28-20S proteasome|PA28gamma-20S proteasome	http://www.uniprot.org/uniprot/P25788	P25788	http://www.uniprot.org/uniprot/O14818	O14818	http://www.uniprot.org/uniprot/P28066	P28066	P25788|O14818|P28066		PSMA3	PSMA7	PSMA5	non-dynamic	non-dynamic	non-dynamic	1.25876	1.35097	1.26634	-0.72	0.615	-0.214	FALSE	FALSE	3226			14.1657	13.9967	14.0387	14.2527	14.1937	14.1813	14.2693	14.325	14.3287	14.284	14.938	14.82	14.8277	14.8217	14.7467	14.647	14.5973	14.5457	14.504
3	0.5	0.5	395|396|398	191|192|194	20S proteasome|PA28-20S proteasome|PA28gamma-20S proteasome	http://www.uniprot.org/uniprot/P25789	P25789	http://www.uniprot.org/uniprot/O14818	O14818	http://www.uniprot.org/uniprot/P28066	P28066	P25789|O14818|P28066		PSMA4	PSMA7	PSMA5	non-dynamic	non-dynamic	non-dynamic	1.27958	1.35097	1.26634	-0.382	0.548	-0.214	FALSE	FALSE	3226			14.2853	13.9843	13.9297	14.079	14.0553	14.0437	14.1317	14.225	14.2057	14.2577	14.938	14.82	14.8277	14.8217	14.7467	14.647	14.5973	14.5457	14.504
3	0.25	0.75	395|396|398	191|192|194	20S proteasome|PA28-20S proteasome|PA28gamma-20S proteasome	http://www.uniprot.org/uniprot/P28070	P28070	http://www.uniprot.org/uniprot/O14818	O14818	http://www.uniprot.org/uniprot/P28066	P28066	P28070|O14818|P28066		PSMB4	PSMA7	PSMA5	non-dynamic	non-dynamic	non-dynamic	1.20553	1.35097	1.26634	-0.356	0.587	-0.214	FALSE	FALSE	3226			15.407	15.345	15.4113	15.5113	15.6147	15.5993	15.6067	15.4827	15.479	15.446	14.938	14.82	14.8277	14.8217	14.7467	14.647	14.5973	14.5457	14.504
3	0.166667	0.833333	395|396|398	191|192|194	20S proteasome|PA28-20S proteasome|PA28gamma-20S proteasome	http://www.uniprot.org/uniprot/P49720	P49720	http://www.uniprot.org/uniprot/O14818	O14818	http://www.uniprot.org/uniprot/P28066	P28066	P49720|O14818|P28066		PSMB3	PSMA7	PSMA5	non-dynamic	non-dynamic	non-dynamic	1.24286	1.35097	1.26634	-0.908	0.384	-0.214	FALSE	FALSE	3226			14.375	14.3403	14.3373	14.3067	14.427	14.4643	14.5773	14.5463	14.5487	14.6203	14.938	14.82	14.8277	14.8217	14.7467	14.647	14.5973	14.5457	14.504
3	0.5	0.5	395|396|398	191|192|194	20S proteasome|PA28-20S proteasome|PA28gamma-20S proteasome	http://www.uniprot.org/uniprot/P49721	P49721	http://www.uniprot.org/uniprot/P28066	P28066	http://www.uniprot.org/uniprot/O14818	O14818	P49721|P28066|O14818		PSMB2	PSMA5	PSMA7	non-dynamic	non-dynamic	non-dynamic	1.18866	1.26634	1.35097	0.777	0.146	-0.214	FALSE	FALSE	3226			13.4413	13.278	13.2013	13.342	13.4507	13.3617	13.2843	13.2663	13.347	13.358	14.6757	14.369	14.445	14.5943	14.7097	14.5903	14.6437	14.485	14.6787
3	0.25	0.75	395|396|398	191|192|194	20S proteasome|PA28-20S proteasome|PA28gamma-20S proteasome	http://www.uniprot.org/uniprot/P60900	P60900	http://www.uniprot.org/uniprot/O14818	O14818	http://www.uniprot.org/uniprot/P28066	P28066	P60900|O14818|P28066		PSMA6	PSMA7	PSMA5	non-dynamic	non-dynamic	non-dynamic	1.22095	1.35097	1.26634	-0.454	0.89	-0.214	FALSE	FALSE	3226			15.41	15.2377	15.3397	15.4773	15.523	15.436	15.4367	15.3867	15.5257	15.5127	14.938	14.82	14.8277	14.8217	14.7467	14.647	14.5973	14.5457	14.504
3	0	1	398	194	PA28gamma-20S proteasome	http://www.uniprot.org/uniprot/P61289	P61289	http://www.uniprot.org/uniprot/O14818	O14818	http://www.uniprot.org/uniprot/P28066	P28066	P61289|O14818|P28066	P61289:PA28_beta|O14818:Proteasome_A_N|P28066:Proteasome_A_N	PSME3	PSMA7	PSMA5	non-dynamic	non-dynamic	non-dynamic	1.20999	1.35097	1.26634	0.108	0.415	-0.214	FALSE	FALSE	2758	3226		11.1567	11.0793	11.26	11.3177	11.3543	11.3173	11.3507	11.1207	11.1937	11.09	14.938	14.82	14.8277	14.8217	14.7467	14.647	14.5973	14.5457	14.504
3	0	1	396	192	PA28-20S proteasome	http://www.uniprot.org/uniprot/Q06323	Q06323	http://www.uniprot.org/uniprot/P28066	P28066	http://www.uniprot.org/uniprot/O14818	O14818	Q06323|P28066|O14818	Q06323:PA28_beta|P28066:Proteasome_A_N|O14818:Proteasome_A_N	PSME1	PSMA5	PSMA7	non-dynamic	non-dynamic	non-dynamic	1.26693	1.26634	1.35097	0.192	-0.889	-0.214	FALSE	FALSE	2758	3226		10.39	10.511	10.4997	10.4603	10.5737	10.667	10.6933	10.6147	10.6137	10.7313	14.6757	14.369	14.445	14.5943	14.7097	14.5903	14.6437	14.485	14.6787
3	0.416667	0.583333	395|396|398	191|192|194	20S proteasome|PA28-20S proteasome|PA28gamma-20S proteasome	http://www.uniprot.org/uniprot/Q99436	Q99436	http://www.uniprot.org/uniprot/O14818	O14818	http://www.uniprot.org/uniprot/P28066	P28066	Q99436|O14818|P28066		PSMB7	PSMA7	PSMA5	non-dynamic	non-dynamic	non-dynamic	1.47631	1.35097	1.26634	-0.232	0.309	-0.214	FALSE	FALSE	2582	3226		15.4983	15.607	15.7943	15.9047	16.0603	16.014	15.9437	15.725	15.781	15.6653	14.938	14.82	14.8277	14.8217	14.7467	14.647	14.5973	14.5457	14.504
3	0.75	0.25	363|1049|1050	104|2685|2686	RNA polymerase II core complex|RNA polymerase II (RNAPII)|BRCA1-core RNA polymerase II complex	http://www.uniprot.org/uniprot/P19387	P19387	http://www.uniprot.org/uniprot/P24928	P24928	http://www.uniprot.org/uniprot/P62875	P62875	P19387|P24928|P62875		POLR2C	POLR2A	POLR2L	non-dynamic	non-dynamic	non-dynamic	1.25238	1.57644	1.18783	0.004	-0.723	-0.194	FALSE	FALSE				11.8333	11.8287	11.9877	11.929	11.7547	11.9117	11.8067	11.7977	11.7007	11.663	13.829	14.1307	14.137	14.2377	14.1877	14.376	14.4857	14.4003	14.2037
3	1	0	363|1049|1050	104|2685|2686	RNA polymerase II core complex|RNA polymerase II (RNAPII)|BRCA1-core RNA polymerase II complex	http://www.uniprot.org/uniprot/P30876	P30876	http://www.uniprot.org/uniprot/P24928	P24928	http://www.uniprot.org/uniprot/P62875	P62875	P30876|P24928|P62875		POLR2B	POLR2A	POLR2L	non-dynamic	non-dynamic	non-dynamic	1.17799	1.57644	1.18783	0.041	0.645	-0.194	FALSE	FALSE	3934			12.3327	12.1453	12.2197	12.159	12.259	12.3817	12.3023	12.2527	12.3657	12.3727	13.829	14.1307	14.137	14.2377	14.1877	14.376	14.4857	14.4003	14.2037
3	0.666667	0.333333	363|1049|1050	104|2685|2686	RNA polymerase II core complex|RNA polymerase II (RNAPII)|BRCA1-core RNA polymerase II complex	http://www.uniprot.org/uniprot/P52435	P52435	http://www.uniprot.org/uniprot/P24928	P24928	http://www.uniprot.org/uniprot/P62875	P62875	P52435|P24928|P62875		POLR2J	POLR2A	POLR2L	non-dynamic	non-dynamic	non-dynamic	1.13734	1.57644	1.18783	-0.653	-0.261	-0.194	FALSE	FALSE	3890			12.445	12.4643	12.4897	12.3803	12.385	12.355	12.3743	12.304	12.384	12.484	13.829	14.1307	14.137	14.2377	14.1877	14.376	14.4857	14.4003	14.2037
3	0	1	364	112	Prefoldin complex	http://www.uniprot.org/uniprot/Q99471	Q99471	http://www.uniprot.org/uniprot/O15212	O15212	http://www.uniprot.org/uniprot/Q9NQP4	Q9NQP4	Q99471|O15212|Q9NQP4	Q99471:Prefoldin|O15212:Prefoldin_2|Q9NQP4:Prefoldin_2	PFDN5	PFDN6	PFDN4	non-dynamic	non-dynamic	non-dynamic	1.30677	1.35629	1.34195	0.609	-0.539	-0.172	FALSE	FALSE				14.3767	14.3147	14.239	14.2667	14.4	14.447	14.517	14.5527	14.5513	14.625	12.6453	12.39	12.3883	12.2873	12.543	12.559	12.281	12.5833	12.6543
3	0	1	364	112	Prefoldin complex	http://www.uniprot.org/uniprot/Q99471	Q99471	http://www.uniprot.org/uniprot/O15212	O15212	http://www.uniprot.org/uniprot/O60925	O60925	Q99471|O15212|O60925	Q99471:Prefoldin|O15212:Prefoldin_2|O60925:Prefoldin_2	PFDN5	PFDN6	PFDN1	non-dynamic	non-dynamic	non-dynamic	1.30677	1.35629	1.28639	0.609	-0.665	-0.171	FALSE	FALSE				14.3767	14.3147	14.239	14.2667	14.4	14.447	14.517	14.5527	14.5513	14.625	12.6453	12.39	12.3883	12.2873	12.543	12.559	12.281	12.5833	12.6543
3	0	1	810	1178	BCOR complex	http://www.uniprot.org/uniprot/Q99496	Q99496	http://www.uniprot.org/uniprot/Q06587	Q06587	http://www.uniprot.org/uniprot/Q9BSM1	Q9BSM1	Q99496|Q06587|Q9BSM1	Q99496:zf-C3HC4|Q06587:zf-C3HC4|Q9BSM1:zf-C3HC4	RNF2	RING1	PCGF1	non-dynamic	non-dynamic	non-dynamic	1.31555	1.36762	1.42273	0.569	0.585	-0.167	FALSE	FALSE	3218	3218	106	8.77567	8.67033	8.83633	8.782	8.89967	8.72567	8.67633	8.57033	8.613	8.504	11.3837	10.9543	11.011	11.2377	11.406	11.251	11.0913	11.0523	11.1617
3	0	1	1649	5919	BRAF-RAF1-14-3-3 complex	http://www.uniprot.org/uniprot/P31946	P31946	http://www.uniprot.org/uniprot/Q04917	Q04917	http://www.uniprot.org/uniprot/P31947	P31947	P31946|Q04917|P31947	P31946:14-3-3|Q04917:14-3-3|P31947:14-3-3	YWHAB	YWHAH	SFN	non-dynamic	non-dynamic	non-dynamic	1.13655	1.43495	1.21504	-0.476	0.235	-0.165	FALSE	FALSE	3089	2958	3089	14.7397	14.6107	14.7407	14.6113	14.5853	14.556	14.609	14.6	14.57	14.6227	12.4613	12.7857	12.2647	12.2797	12.4977	12.528	12.5583	12.512	12.6017
3	0	1	1649	5919	BRAF-RAF1-14-3-3 complex	http://www.uniprot.org/uniprot/P61981	P61981	http://www.uniprot.org/uniprot/P31947	P31947	http://www.uniprot.org/uniprot/Q04917	Q04917	P61981|P31947|Q04917	P61981:14-3-3|P31947:14-3-3|Q04917:14-3-3	YWHAG	SFN	YWHAH	non-dynamic	non-dynamic	non-dynamic	1.25992	1.21504	1.43495	0.317	0.52	-0.165	FALSE	FALSE	2958	3089	2958	15.9987	16.214	15.9093	16.001	15.938	15.89	15.8807	15.9053	15.9663	15.9417	18.79	18.893	18.9223	18.868	18.8863	18.8273	18.767	18.7213	18.7263
3	0	1	1649	5919	BRAF-RAF1-14-3-3 complex	http://www.uniprot.org/uniprot/P62258	P62258	http://www.uniprot.org/uniprot/P31947	P31947	http://www.uniprot.org/uniprot/Q04917	Q04917	P62258|P31947|Q04917	P62258:14-3-3|P31947:14-3-3|Q04917:14-3-3	YWHAE	SFN	YWHAH	non-dynamic	non-dynamic	non-dynamic	1.43462	1.21504	1.43495	0.971	-0.127	-0.165	FALSE	FALSE	2958	3089	2958	9.28567	9.46433	9.48	9.35767	9.35767	9.27967	9.154	9.001	9.08833	8.95933	18.79	18.893	18.9223	18.868	18.8863	18.8273	18.767	18.7213	18.7263
3	1	0	398	194	PA28gamma-20S proteasome	http://www.uniprot.org/uniprot/O14818	O14818	http://www.uniprot.org/uniprot/P49720	P49720	http://www.uniprot.org/uniprot/P61289	P61289	O14818|P49720|P61289	O14818:Proteasome_A_N|P49720:Proteasome|P61289:PA28_beta	PSMA7	PSMB3	PSME3	non-dynamic	non-dynamic	non-dynamic	1.35097	1.24286	1.20999	-0.908	0.108	-0.161	FALSE	FALSE	3226	2758		14.938	14.82	14.8277	14.8217	14.7467	14.647	14.5973	14.5457	14.504	14.5247	14.375	14.3403	14.3373	14.3067	14.427	14.4643	14.5773	14.5463	14.5487
3	1	0	398	194	PA28gamma-20S proteasome	http://www.uniprot.org/uniprot/P25786	P25786	http://www.uniprot.org/uniprot/P49720	P49720	http://www.uniprot.org/uniprot/P61289	P61289	P25786|P49720|P61289	P25786:Proteasome_A_N|P49720:Proteasome|P61289:PA28_beta	PSMA1	PSMB3	PSME3	non-dynamic	non-dynamic	non-dynamic	1.25093	1.24286	1.20999	0.311	0.741	-0.161	FALSE	FALSE	2758			14.2823	14.0993	14.2787	14.3697	14.365	14.389	14.4223	14.348	14.2673	14.2827	14.375	14.3403	14.3373	14.3067	14.427	14.4643	14.5773	14.5463	14.5487
3	1	0	398	194	PA28gamma-20S proteasome	http://www.uniprot.org/uniprot/P25787	P25787	http://www.uniprot.org/uniprot/P61289	P61289	http://www.uniprot.org/uniprot/P49720	P49720	P25787|P61289|P49720	P25787:Proteasome_A_N|P61289:PA28_beta|P49720:Proteasome	PSMA2	PSME3	PSMB3	non-dynamic	non-dynamic	non-dynamic	1.30375	1.20999	1.24286	-0.334	0.693	-0.161	FALSE	FALSE	2758			14.862	14.5587	14.4793	14.4833	14.6	14.6697	14.7793	14.7757	14.7077	14.786	11.1567	11.0793	11.26	11.3177	11.3543	11.3173	11.3507	11.1207	11.1937
3	1	0	398	194	PA28gamma-20S proteasome	http://www.uniprot.org/uniprot/P25788	P25788	http://www.uniprot.org/uniprot/P49720	P49720	http://www.uniprot.org/uniprot/P61289	P61289	P25788|P49720|P61289	P25788:Proteasome_A_N|P49720:Proteasome|P61289:PA28_beta	PSMA3	PSMB3	PSME3	non-dynamic	non-dynamic	non-dynamic	1.25876	1.24286	1.20999	0.719	0.081	-0.161	FALSE	FALSE	2758			14.1657	13.9967	14.0387	14.2527	14.1937	14.1813	14.2693	14.325	14.3287	14.284	14.375	14.3403	14.3373	14.3067	14.427	14.4643	14.5773	14.5463	14.5487
3	1	0	398	194	PA28gamma-20S proteasome	http://www.uniprot.org/uniprot/P25789	P25789	http://www.uniprot.org/uniprot/P61289	P61289	http://www.uniprot.org/uniprot/P49720	P49720	P25789|P61289|P49720	P25789:Proteasome_A_N|P61289:PA28_beta|P49720:Proteasome	PSMA4	PSME3	PSMB3	non-dynamic	non-dynamic	non-dynamic	1.27958	1.20999	1.24286	-0.407	0.598	-0.161	FALSE	FALSE	2758			14.2853	13.9843	13.9297	14.079	14.0553	14.0437	14.1317	14.225	14.2057	14.2577	11.1567	11.0793	11.26	11.3177	11.3543	11.3173	11.3507	11.1207	11.1937
3	1	0	398	194	PA28gamma-20S proteasome	http://www.uniprot.org/uniprot/P28066	P28066	http://www.uniprot.org/uniprot/P49720	P49720	http://www.uniprot.org/uniprot/P61289	P61289	P28066|P49720|P61289	P28066:Proteasome_A_N|P49720:Proteasome|P61289:PA28_beta	PSMA5	PSMB3	PSME3	non-dynamic	non-dynamic	non-dynamic	1.26634	1.24286	1.20999	0.384	0.415	-0.161	FALSE	FALSE	2758			14.6757	14.369	14.445	14.5943	14.7097	14.5903	14.6437	14.485	14.6787	14.635	14.375	14.3403	14.3373	14.3067	14.427	14.4643	14.5773	14.5463	14.5487
3	1	0	398	194	PA28gamma-20S proteasome	http://www.uniprot.org/uniprot/P60900	P60900	http://www.uniprot.org/uniprot/P49720	P49720	http://www.uniprot.org/uniprot/P61289	P61289	P60900|P49720|P61289	P60900:Proteasome_A_N|P49720:Proteasome|P61289:PA28_beta	PSMA6	PSMB3	PSME3	non-dynamic	non-dynamic	non-dynamic	1.22095	1.24286	1.20999	0.476	0.386	-0.161	FALSE	FALSE	2758			15.41	15.2377	15.3397	15.4773	15.523	15.436	15.4367	15.3867	15.5257	15.5127	14.375	14.3403	14.3373	14.3067	14.427	14.4643	14.5773	14.5463	14.5487
3	0.25	0.75	359	96	Anaphase-promoting complex	http://www.uniprot.org/uniprot/Q13042	Q13042	http://www.uniprot.org/uniprot/P30260	P30260	http://www.uniprot.org/uniprot/Q9UJX2	Q9UJX2	Q13042|P30260|Q9UJX2		CDC16	CDC27	CDC23	non-dynamic	non-dynamic	non-dynamic	1.22264	1.38	1.311	0.139	0.503	-0.128	FALSE	FALSE				14.0993	13.8093	13.866	13.89	13.8653	13.8753	13.8313	13.8767	13.865	13.8253	11.5033	11.285	11.5183	11.156	11.4573	11.6207	11.594	11.486	11.4313
3	0	1	1428|1649	5199|5919	Kinase maturation complex 1|BRAF-RAF1-14-3-3 complex	http://www.uniprot.org/uniprot/P31946	P31946	http://www.uniprot.org/uniprot/P62258	P62258	http://www.uniprot.org/uniprot/Q04917	Q04917	P31946|P62258|Q04917	P31946:14-3-3|P62258:14-3-3|Q04917:14-3-3	YWHAB	YWHAE	YWHAH	non-dynamic	non-dynamic	non-dynamic	1.13655	1.43462	1.43495	0.348	-0.476	-0.127	FALSE	FALSE	3089	2958	2958	14.7397	14.6107	14.7407	14.6113	14.5853	14.556	14.609	14.6	14.57	14.6227	9.28567	9.46433	9.48	9.35767	9.35767	9.27967	9.154	9.001	9.08833
3	0	1	1649	5919	BRAF-RAF1-14-3-3 complex	http://www.uniprot.org/uniprot/P31947	P31947	http://www.uniprot.org/uniprot/P62258	P62258	http://www.uniprot.org/uniprot/Q04917	Q04917	P31947|P62258|Q04917	P31947:14-3-3|P62258:14-3-3|Q04917:14-3-3	SFN	YWHAE	YWHAH	non-dynamic	non-dynamic	non-dynamic	1.21504	1.43462	1.43495	0.971	-0.165	-0.127	FALSE	FALSE	3089	2958	2958	18.79	18.893	18.9223	18.868	18.8863	18.8273	18.767	18.7213	18.7263	18.6413	9.28567	9.46433	9.48	9.35767	9.35767	9.27967	9.154	9.001	9.08833
3	0	1	1428|1649	5199|5919	Kinase maturation complex 1|BRAF-RAF1-14-3-3 complex	http://www.uniprot.org/uniprot/P61981	P61981	http://www.uniprot.org/uniprot/Q04917	Q04917	http://www.uniprot.org/uniprot/P62258	P62258	P61981|Q04917|P62258	P61981:14-3-3|Q04917:14-3-3|P62258:14-3-3	YWHAG	YWHAH	YWHAE	non-dynamic	non-dynamic	non-dynamic	1.25992	1.43495	1.43462	0.52	0.434	-0.127	FALSE	FALSE	2958	2958	2958	15.9987	16.214	15.9093	16.001	15.938	15.89	15.8807	15.9053	15.9663	15.9417	12.4613	12.7857	12.2647	12.2797	12.4977	12.528	12.5583	12.512	12.6017
3	1	0	396	192	PA28-20S proteasome	http://www.uniprot.org/uniprot/O14818	O14818	http://www.uniprot.org/uniprot/P49721	P49721	http://www.uniprot.org/uniprot/Q06323	Q06323	O14818|P49721|Q06323	O14818:Proteasome_A_N|P49721:Proteasome|Q06323:PA28_beta	PSMA7	PSMB2	PSME1	non-dynamic	non-dynamic	non-dynamic	1.35097	1.18866	1.26693	0.146	-0.889	-0.119	FALSE	FALSE	3226	2758		14.938	14.82	14.8277	14.8217	14.7467	14.647	14.5973	14.5457	14.504	14.5247	13.4413	13.278	13.2013	13.342	13.4507	13.3617	13.2843	13.2663	13.347
3	1	0	396	192	PA28-20S proteasome	http://www.uniprot.org/uniprot/P25786	P25786	http://www.uniprot.org/uniprot/Q06323	Q06323	http://www.uniprot.org/uniprot/P49721	P49721	P25786|Q06323|P49721	P25786:Proteasome_A_N|Q06323:PA28_beta|P49721:Proteasome	PSMA1	PSME1	PSMB2	non-dynamic	non-dynamic	non-dynamic	1.25093	1.26693	1.18866	0.336	0.198	-0.119	FALSE	FALSE	2758			14.2823	14.0993	14.2787	14.3697	14.365	14.389	14.4223	14.348	14.2673	14.2827	10.39	10.511	10.4997	10.4603	10.5737	10.667	10.6933	10.6147	10.6137
3	1	0	396	192	PA28-20S proteasome	http://www.uniprot.org/uniprot/P25787	P25787	http://www.uniprot.org/uniprot/P49721	P49721	http://www.uniprot.org/uniprot/Q06323	Q06323	P25787|P49721|Q06323	P25787:Proteasome_A_N|P49721:Proteasome|Q06323:PA28_beta	PSMA2	PSMB2	PSME1	non-dynamic	non-dynamic	non-dynamic	1.30375	1.18866	1.26693	0.352	0.334	-0.119	FALSE	FALSE	2758			14.862	14.5587	14.4793	14.4833	14.6	14.6697	14.7793	14.7757	14.7077	14.786	13.4413	13.278	13.2013	13.342	13.4507	13.3617	13.2843	13.2663	13.347
3	1	0	396	192	PA28-20S proteasome	http://www.uniprot.org/uniprot/P25788	P25788	http://www.uniprot.org/uniprot/P49721	P49721	http://www.uniprot.org/uniprot/Q06323	Q06323	P25788|P49721|Q06323	P25788:Proteasome_A_N|P49721:Proteasome|Q06323:PA28_beta	PSMA3	PSMB2	PSME1	non-dynamic	non-dynamic	non-dynamic	1.25876	1.18866	1.26693	0.253	0.494	-0.119	FALSE	FALSE	2758			14.1657	13.9967	14.0387	14.2527	14.1937	14.1813	14.2693	14.325	14.3287	14.284	13.4413	13.278	13.2013	13.342	13.4507	13.3617	13.2843	13.2663	13.347
3	1	0	396	192	PA28-20S proteasome	http://www.uniprot.org/uniprot/P25789	P25789	http://www.uniprot.org/uniprot/P49721	P49721	http://www.uniprot.org/uniprot/Q06323	Q06323	P25789|P49721|Q06323	P25789:Proteasome_A_N|P49721:Proteasome|Q06323:PA28_beta	PSMA4	PSMB2	PSME1	non-dynamic	non-dynamic	non-dynamic	1.27958	1.18866	1.26693	0.442	0.174	-0.119	FALSE	FALSE	2758			14.2853	13.9843	13.9297	14.079	14.0553	14.0437	14.1317	14.225	14.2057	14.2577	13.4413	13.278	13.2013	13.342	13.4507	13.3617	13.2843	13.2663	13.347
3	1	0	396	192	PA28-20S proteasome	http://www.uniprot.org/uniprot/P28066	P28066	http://www.uniprot.org/uniprot/Q06323	Q06323	http://www.uniprot.org/uniprot/P49721	P49721	P28066|Q06323|P49721	P28066:Proteasome_A_N|Q06323:PA28_beta|P49721:Proteasome	PSMA5	PSME1	PSMB2	non-dynamic	non-dynamic	non-dynamic	1.26634	1.26693	1.18866	0.192	0.777	-0.119	FALSE	FALSE	2758			14.6757	14.369	14.445	14.5943	14.7097	14.5903	14.6437	14.485	14.6787	14.635	10.39	10.511	10.4997	10.4603	10.5737	10.667	10.6933	10.6147	10.6137
3	1	0	396	192	PA28-20S proteasome	http://www.uniprot.org/uniprot/P60900	P60900	http://www.uniprot.org/uniprot/P49721	P49721	http://www.uniprot.org/uniprot/Q06323	Q06323	P60900|P49721|Q06323	P60900:Proteasome_A_N|P49721:Proteasome|Q06323:PA28_beta	PSMA6	PSMB2	PSME1	non-dynamic	non-dynamic	non-dynamic	1.22095	1.18866	1.26693	0.594	0.376	-0.119	FALSE	FALSE	2758			15.41	15.2377	15.3397	15.4773	15.523	15.436	15.4367	15.3867	15.5257	15.5127	13.4413	13.278	13.2013	13.342	13.4507	13.3617	13.2843	13.2663	13.347
3	0	1	341|377	36|144	AP1 adaptor complex|Gamma-BAR-AP1 complex	http://www.uniprot.org/uniprot/P61966	P61966	http://www.uniprot.org/uniprot/O43747	O43747	http://www.uniprot.org/uniprot/O75843	O75843	P61966|O43747|O75843	P61966:Clat_adaptor_s|O43747:Adaptin_N|O75843:Adaptin_N	AP1S1	AP1G1	AP1G2	non-dynamic	non-dynamic	non-dynamic	1.58374	1.39636	1.26605	-0.449	-0.264	-0.111	FALSE	FALSE	3177	2732	2732	11.721	11.2683	11.355	11.1147	11.4333	11.37	11.485	11.0577	11.2073	11.083	10.6277	10.6413	10.972	11.1093	10.9833	10.9067	10.8343	10.87	10.8923
3	0.25	0.75	341|377	36|144	AP1 adaptor complex|Gamma-BAR-AP1 complex	http://www.uniprot.org/uniprot/Q10567	Q10567	http://www.uniprot.org/uniprot/O43747	O43747	http://www.uniprot.org/uniprot/O75843	O75843	Q10567|O43747|O75843		AP1B1	AP1G1	AP1G2	non-dynamic	non-dynamic	non-dynamic	1.28788	1.39636	1.26605	0.401	-0.438	-0.111	FALSE	FALSE	2906	2732	2732	16.163	15.9043	16.085	16.1863	16.1507	16.164	16.1733	16.2423	16.269	16.2693	10.6277	10.6413	10.972	11.1093	10.9833	10.9067	10.8343	10.87	10.8923
3	0	1	341|377	36|144	AP1 adaptor complex|Gamma-BAR-AP1 complex	http://www.uniprot.org/uniprot/Q9BXS5	Q9BXS5	http://www.uniprot.org/uniprot/O75843	O75843	http://www.uniprot.org/uniprot/O43747	O43747	Q9BXS5|O75843|O43747		AP1M1	AP1G2	AP1G1	non-dynamic	non-dynamic	non-dynamic	1.53333	1.26605	1.39636	-0.297	-0.492	-0.111	FALSE	FALSE	9	2732	2732	11.877	11.7937	11.6463	11.5647	11.4547	11.2823	11.2603	11.3883	11.4073	11.4513	10.223	10.5633	10.4757	10.3163	10.3173	10.5033	10.4933	10.381	10.4263
3	1	0	363|1049|1050	104|2685|2686	RNA polymerase II core complex|RNA polymerase II (RNAPII)|BRCA1-core RNA polymerase II complex	http://www.uniprot.org/uniprot/P19387	P19387	http://www.uniprot.org/uniprot/P30876	P30876	http://www.uniprot.org/uniprot/P52435	P52435	P19387|P30876|P52435		POLR2C	POLR2B	POLR2J	non-dynamic	non-dynamic	non-dynamic	1.25238	1.17799	1.13734	-0.476	0.036	-0.107	FALSE	FALSE	3934	3890		11.8333	11.8287	11.9877	11.929	11.7547	11.9117	11.8067	11.7977	11.7007	11.663	12.3327	12.1453	12.2197	12.159	12.259	12.3817	12.3023	12.2527	12.3657
3	0.833333	0.166667	363|1049|1050	104|2685|2686	RNA polymerase II core complex|RNA polymerase II (RNAPII)|BRCA1-core RNA polymerase II complex	http://www.uniprot.org/uniprot/P24928	P24928	http://www.uniprot.org/uniprot/P30876	P30876	http://www.uniprot.org/uniprot/P52435	P52435	P24928|P30876|P52435		POLR2A	POLR2B	POLR2J	non-dynamic	non-dynamic	non-dynamic	1.57644	1.17799	1.13734	0.041	-0.653	-0.107	FALSE	FALSE	3934	3890		13.829	14.1307	14.137	14.2377	14.1877	14.376	14.4857	14.4003	14.2037	14.1703	12.3327	12.1453	12.2197	12.159	12.259	12.3817	12.3023	12.2527	12.3657
3	1	0	363|1049|1050	104|2685|2686	RNA polymerase II core complex|RNA polymerase II (RNAPII)|BRCA1-core RNA polymerase II complex	http://www.uniprot.org/uniprot/P62875	P62875	http://www.uniprot.org/uniprot/P52435	P52435	http://www.uniprot.org/uniprot/P30876	P30876	P62875|P52435|P30876	P62875:RNA_pol_N|P52435:RNA_pol_L|P30876:RNA_pol_Rpb2_6	POLR2L	POLR2J	POLR2B	non-dynamic	non-dynamic	non-dynamic	1.18783	1.13734	1.17799	-0.261	0.645	-0.107	FALSE	FALSE	3890	3934		16.335	16.205	16.089	16.2007	16.2723	16.2493	16.2507	16.2357	16.3373	16.2767	12.445	12.4643	12.4897	12.3803	12.385	12.355	12.3743	12.304	12.384
3	0.5	0.5	395|396|398	191|192|194	20S proteasome|PA28-20S proteasome|PA28gamma-20S proteasome	http://www.uniprot.org/uniprot/O14818	O14818	http://www.uniprot.org/uniprot/P28070	P28070	http://www.uniprot.org/uniprot/P25789	P25789	O14818|P28070|P25789		PSMA7	PSMB4	PSMA4	non-dynamic	non-dynamic	non-dynamic	1.35097	1.20553	1.27958	-0.356	-0.382	-0.027	FALSE	FALSE	3226			14.938	14.82	14.8277	14.8217	14.7467	14.647	14.5973	14.5457	14.504	14.5247	15.407	15.345	15.4113	15.5113	15.6147	15.5993	15.6067	15.4827	15.479
3	0	1	395|396|398	191|192|194	20S proteasome|PA28-20S proteasome|PA28gamma-20S proteasome	http://www.uniprot.org/uniprot/P20618	P20618	http://www.uniprot.org/uniprot/P25789	P25789	http://www.uniprot.org/uniprot/P28070	P28070	P20618|P25789|P28070	P20618:Proteasome|P25789:Proteasome|P28070:Proteasome	PSMB1	PSMA4	PSMB4	non-dynamic	non-dynamic	non-dynamic	1.11987	1.27958	1.20553	0.854	0.018	-0.027	FALSE	FALSE				16.9363	16.7833	16.7853	16.8083	16.8357	16.8687	16.8383	16.8443	16.8963	16.9467	14.2853	13.9843	13.9297	14.079	14.0553	14.0437	14.1317	14.225	14.2057
3	0.75	0.25	395|396|398	191|192|194	20S proteasome|PA28-20S proteasome|PA28gamma-20S proteasome	http://www.uniprot.org/uniprot/P25786	P25786	http://www.uniprot.org/uniprot/P25789	P25789	http://www.uniprot.org/uniprot/P28070	P28070	P25786|P25789|P28070		PSMA1	PSMA4	PSMB4	non-dynamic	non-dynamic	non-dynamic	1.25093	1.27958	1.20553	0.159	0.868	-0.027	FALSE	FALSE				14.2823	14.0993	14.2787	14.3697	14.365	14.389	14.4223	14.348	14.2673	14.2827	14.2853	13.9843	13.9297	14.079	14.0553	14.0437	14.1317	14.225	14.2057
3	0.75	0.25	395|396|398	191|192|194	20S proteasome|PA28-20S proteasome|PA28gamma-20S proteasome	http://www.uniprot.org/uniprot/P25787	P25787	http://www.uniprot.org/uniprot/P28070	P28070	http://www.uniprot.org/uniprot/P25789	P25789	P25787|P28070|P25789		PSMA2	PSMB4	PSMA4	non-dynamic	non-dynamic	non-dynamic	1.30375	1.20553	1.27958	0.079	0.867	-0.027	FALSE	FALSE				14.862	14.5587	14.4793	14.4833	14.6	14.6697	14.7793	14.7757	14.7077	14.786	15.407	15.345	15.4113	15.5113	15.6147	15.5993	15.6067	15.4827	15.479
3	0.75	0.25	395|396|398	191|192|194	20S proteasome|PA28-20S proteasome|PA28gamma-20S proteasome	http://www.uniprot.org/uniprot/P25788	P25788	http://www.uniprot.org/uniprot/P25789	P25789	http://www.uniprot.org/uniprot/P28070	P28070	P25788|P25789|P28070		PSMA3	PSMA4	PSMB4	non-dynamic	non-dynamic	non-dynamic	1.25876	1.27958	1.20553	0.721	0.478	-0.027	FALSE	FALSE				14.1657	13.9967	14.0387	14.2527	14.1937	14.1813	14.2693	14.325	14.3287	14.284	14.2853	13.9843	13.9297	14.079	14.0553	14.0437	14.1317	14.225	14.2057
3	0.5	0.5	395|396|398	191|192|194	20S proteasome|PA28-20S proteasome|PA28gamma-20S proteasome	http://www.uniprot.org/uniprot/P28066	P28066	http://www.uniprot.org/uniprot/P25789	P25789	http://www.uniprot.org/uniprot/P28070	P28070	P28066|P25789|P28070		PSMA5	PSMA4	PSMB4	non-dynamic	non-dynamic	non-dynamic	1.26634	1.27958	1.20553	0.548	0.587	-0.027	FALSE	FALSE				14.6757	14.369	14.445	14.5943	14.7097	14.5903	14.6437	14.485	14.6787	14.635	14.2853	13.9843	13.9297	14.079	14.0553	14.0437	14.1317	14.225	14.2057
3	0.5	0.5	395|396|398	191|192|194	20S proteasome|PA28-20S proteasome|PA28gamma-20S proteasome	http://www.uniprot.org/uniprot/P49720	P49720	http://www.uniprot.org/uniprot/P28070	P28070	http://www.uniprot.org/uniprot/P25789	P25789	P49720|P28070|P25789		PSMB3	PSMB4	PSMA4	non-dynamic	non-dynamic	non-dynamic	1.24286	1.20553	1.27958	0.339	0.598	-0.027	FALSE	FALSE				14.375	14.3403	14.3373	14.3067	14.427	14.4643	14.5773	14.5463	14.5487	14.6203	15.407	15.345	15.4113	15.5113	15.6147	15.5993	15.6067	15.4827	15.479
3	1	0	395|396|398	191|192|194	20S proteasome|PA28-20S proteasome|PA28gamma-20S proteasome	http://www.uniprot.org/uniprot/P49721	P49721	http://www.uniprot.org/uniprot/P25789	P25789	http://www.uniprot.org/uniprot/P28070	P28070	P49721|P25789|P28070	P49721:Proteasome|P25789:Proteasome_A_N|P28070:Proteasome	PSMB2	PSMA4	PSMB4	non-dynamic	non-dynamic	non-dynamic	1.18866	1.27958	1.20553	0.442	0.321	-0.027	FALSE	FALSE				13.4413	13.278	13.2013	13.342	13.4507	13.3617	13.2843	13.2663	13.347	13.358	14.2853	13.9843	13.9297	14.079	14.0553	14.0437	14.1317	14.225	14.2057
3	0.5	0.5	395|396|398	191|192|194	20S proteasome|PA28-20S proteasome|PA28gamma-20S proteasome	http://www.uniprot.org/uniprot/P60900	P60900	http://www.uniprot.org/uniprot/P25789	P25789	http://www.uniprot.org/uniprot/P28070	P28070	P60900|P25789|P28070		PSMA6	PSMA4	PSMB4	non-dynamic	non-dynamic	non-dynamic	1.22095	1.27958	1.20553	0.473	0.609	-0.027	FALSE	FALSE				15.41	15.2377	15.3397	15.4773	15.523	15.436	15.4367	15.3867	15.5257	15.5127	14.2853	13.9843	13.9297	14.079	14.0553	14.0437	14.1317	14.225	14.2057
3	0.75	0.25	395|396|398	191|192|194	20S proteasome|PA28-20S proteasome|PA28gamma-20S proteasome	http://www.uniprot.org/uniprot/Q99436	Q99436	http://www.uniprot.org/uniprot/P25789	P25789	http://www.uniprot.org/uniprot/P28070	P28070	Q99436|P25789|P28070	Q99436:Proteasome|P25789:Proteasome_A_N|P28070:Proteasome	PSMB7	PSMA4	PSMB4	non-dynamic	non-dynamic	non-dynamic	1.47631	1.27958	1.20553	-0.438	0.887	-0.027	FALSE	FALSE	2582			15.4983	15.607	15.7943	15.9047	16.0603	16.014	15.9437	15.725	15.781	15.6653	14.2853	13.9843	13.9297	14.079	14.0553	14.0437	14.1317	14.225	14.2057
3	1	0	637|651	784|809	SMG-1-Upf1-eRF1-eRF3 complex (SURF)|eRF1-eRF3-GTP-Mg(2+) complex	http://www.uniprot.org/uniprot/P15170	P15170	http://www.uniprot.org/uniprot/P62495	P62495	http://www.uniprot.org/uniprot/Q8IYD1	Q8IYD1	P15170|P62495|Q8IYD1	P15170:GTP_EFTU_D3|P62495:eRF1_3|Q8IYD1:GTP_EFTU_D3	GSPT1	ETF1	GSPT2	non-dynamic	non-dynamic	non-dynamic	1.42767	1.31161	1.4859	0.417	0.151	-0.021	FALSE	FALSE	1208	1208		11.3737	11.6227	11.46	11.5113	11.3033	11.172	11.1677	11.1223	11.258	11.109	12.5373	12.3803	12.2657	12.272	12.174	12.146	12.206	12.2323	12.3767
3	1	0	363|1049|1050	104|2685|2686	RNA polymerase II core complex|RNA polymerase II (RNAPII)|BRCA1-core RNA polymerase II complex	http://www.uniprot.org/uniprot/P30876	P30876	http://www.uniprot.org/uniprot/P19387	P19387	http://www.uniprot.org/uniprot/P24928	P24928	P30876|P19387|P24928		POLR2B	POLR2C	POLR2A	non-dynamic	non-dynamic	non-dynamic	1.17799	1.25238	1.57644	-0.476	0.041	0.004	FALSE	FALSE	3934			12.3327	12.1453	12.2197	12.159	12.259	12.3817	12.3023	12.2527	12.3657	12.3727	11.8333	11.8287	11.9877	11.929	11.7547	11.9117	11.8067	11.7977	11.7007
3	0	1	671	846	RICH1/AMOT polarity complex, Flag-Rich1 precipitated	http://www.uniprot.org/uniprot/P47756	P47756	http://www.uniprot.org/uniprot/P47755	P47755	http://www.uniprot.org/uniprot/P52907	P52907	P47756|P47755|P52907	P47756:F_actin_cap_B|P47755:F-actin_cap_A|P52907:F-actin_cap_A	CAPZB	CAPZA2	CAPZA1	non-dynamic	non-dynamic	non-dynamic	1.24344	1.42438	1.27544	0.289	-0.055	0.004	FALSE	FALSE	1307	1307		12.0387	12.279	12.353	12.3423	12.2383	12.236	12.1983	12.191	12.1967	12.1303	12.141	12.4273	12.4633	12.472	12.601	12.5657	12.604	12.5063	12.6257
3	1	0	363|1049|1050	104|2685|2686	RNA polymerase II core complex|RNA polymerase II (RNAPII)|BRCA1-core RNA polymerase II complex	http://www.uniprot.org/uniprot/P52434	P52434	http://www.uniprot.org/uniprot/P19387	P19387	http://www.uniprot.org/uniprot/P24928	P24928	P52434|P19387|P24928	P52434:RNA_pol_Rpb8|P19387:RNA_pol_L|P24928:RNA_pol_Rpb1_3	POLR2H	POLR2C	POLR2A	non-dynamic	non-dynamic	non-dynamic	1.3463	1.25238	1.57644	-0.247	-0.646	0.004	FALSE	FALSE				13.9303	13.5953	13.579	13.5013	13.552	13.559	13.6047	13.658	13.636	13.6633	11.8333	11.8287	11.9877	11.929	11.7547	11.9117	11.8067	11.7977	11.7007
3	1	0	363|1049|1050	104|2685|2686	RNA polymerase II core complex|RNA polymerase II (RNAPII)|BRCA1-core RNA polymerase II complex	http://www.uniprot.org/uniprot/P52435	P52435	http://www.uniprot.org/uniprot/P19387	P19387	http://www.uniprot.org/uniprot/P24928	P24928	P52435|P19387|P24928	P52435:RNA_pol_L|P19387:RNA_pol_A_bac|P24928:RNA_pol_Rpb1_4	POLR2J	POLR2C	POLR2A	non-dynamic	non-dynamic	non-dynamic	1.13734	1.25238	1.57644	0.036	-0.653	0.004	FALSE	FALSE	3890			12.445	12.4643	12.4897	12.3803	12.385	12.355	12.3743	12.304	12.384	12.484	11.8333	11.8287	11.9877	11.929	11.7547	11.9117	11.8067	11.7977	11.7007
3	1	0	403	210	Ubiquitin E3 ligase (ASB7, TCEB1, TCEB2, CUL5, RNF7)	http://www.uniprot.org/uniprot/Q15369	Q15369	http://www.uniprot.org/uniprot/Q93034	Q93034	http://www.uniprot.org/uniprot/Q9H672	Q9H672	Q15369|Q93034|Q9H672	Q15369:Skp1_POZ|Q93034:Cullin|Q9H672:SOCS_box	TCEB1	CUL5	ASB7	non-dynamic	non-dynamic	non-dynamic	1.25151	1.31434	1.45902	0.09	0.238	0.011	FALSE	FALSE	3203	2542		15.6463	15.603	15.7843	15.8723	15.9267	15.8513	15.7517	15.6937	15.754	15.7347	10.9367	10.9103	11.1043	11.0377	11.0263	11.1323	11.2883	11.3047	11.1823
3	0	1	395|396|398	191|192|194	20S proteasome|PA28-20S proteasome|PA28gamma-20S proteasome	http://www.uniprot.org/uniprot/O14818	O14818	http://www.uniprot.org/uniprot/P20618	P20618	http://www.uniprot.org/uniprot/P28070	P28070	O14818|P20618|P28070		PSMA7	PSMB1	PSMB4	non-dynamic	non-dynamic	non-dynamic	1.35097	1.11987	1.20553	-0.331	-0.356	0.018	FALSE	FALSE	3226			14.938	14.82	14.8277	14.8217	14.7467	14.647	14.5973	14.5457	14.504	14.5247	16.9363	16.7833	16.7853	16.8083	16.8357	16.8687	16.8383	16.8443	16.8963
3	0.5	0.5	395|396|398	191|192|194	20S proteasome|PA28-20S proteasome|PA28gamma-20S proteasome	http://www.uniprot.org/uniprot/P25786	P25786	http://www.uniprot.org/uniprot/P20618	P20618	http://www.uniprot.org/uniprot/P28070	P28070	P25786|P20618|P28070		PSMA1	PSMB1	PSMB4	non-dynamic	non-dynamic	non-dynamic	1.25093	1.11987	1.20553	0.12	0.868	0.018	FALSE	FALSE				14.2823	14.0993	14.2787	14.3697	14.365	14.389	14.4223	14.348	14.2673	14.2827	16.9363	16.7833	16.7853	16.8083	16.8357	16.8687	16.8383	16.8443	16.8963
3	0.5	0.5	395|396|398	191|192|194	20S proteasome|PA28-20S proteasome|PA28gamma-20S proteasome	http://www.uniprot.org/uniprot/P25787	P25787	http://www.uniprot.org/uniprot/P20618	P20618	http://www.uniprot.org/uniprot/P28070	P28070	P25787|P20618|P28070		PSMA2	PSMB1	PSMB4	non-dynamic	non-dynamic	non-dynamic	1.30375	1.11987	1.20553	0.805	0.079	0.018	FALSE	FALSE				14.862	14.5587	14.4793	14.4833	14.6	14.6697	14.7793	14.7757	14.7077	14.786	16.9363	16.7833	16.7853	16.8083	16.8357	16.8687	16.8383	16.8443	16.8963
3	0.5	0.5	395|396|398	191|192|194	20S proteasome|PA28-20S proteasome|PA28gamma-20S proteasome	http://www.uniprot.org/uniprot/P25788	P25788	http://www.uniprot.org/uniprot/P20618	P20618	http://www.uniprot.org/uniprot/P28070	P28070	P25788|P20618|P28070		PSMA3	PSMB1	PSMB4	non-dynamic	non-dynamic	non-dynamic	1.25876	1.11987	1.20553	0.527	0.478	0.018	FALSE	FALSE				14.1657	13.9967	14.0387	14.2527	14.1937	14.1813	14.2693	14.325	14.3287	14.284	16.9363	16.7833	16.7853	16.8083	16.8357	16.8687	16.8383	16.8443	16.8963
3	0	1	395|396|398	191|192|194	20S proteasome|PA28-20S proteasome|PA28gamma-20S proteasome	http://www.uniprot.org/uniprot/P25789	P25789	http://www.uniprot.org/uniprot/P20618	P20618	http://www.uniprot.org/uniprot/P28070	P28070	P25789|P20618|P28070		PSMA4	PSMB1	PSMB4	non-dynamic	non-dynamic	non-dynamic	1.27958	1.11987	1.20553	0.854	-0.027	0.018	FALSE	FALSE				14.2853	13.9843	13.9297	14.079	14.0553	14.0437	14.1317	14.225	14.2057	14.2577	16.9363	16.7833	16.7853	16.8083	16.8357	16.8687	16.8383	16.8443	16.8963
3	0	1	395|396|398	191|192|194	20S proteasome|PA28-20S proteasome|PA28gamma-20S proteasome	http://www.uniprot.org/uniprot/P28066	P28066	http://www.uniprot.org/uniprot/P20618	P20618	http://www.uniprot.org/uniprot/P28070	P28070	P28066|P20618|P28070		PSMA5	PSMB1	PSMB4	non-dynamic	non-dynamic	non-dynamic	1.26634	1.11987	1.20553	0.655	0.587	0.018	FALSE	FALSE				14.6757	14.369	14.445	14.5943	14.7097	14.5903	14.6437	14.485	14.6787	14.635	16.9363	16.7833	16.7853	16.8083	16.8357	16.8687	16.8383	16.8443	16.8963
3	1	0	395|396|398	191|192|194	20S proteasome|PA28-20S proteasome|PA28gamma-20S proteasome	http://www.uniprot.org/uniprot/P49720	P49720	http://www.uniprot.org/uniprot/P20618	P20618	http://www.uniprot.org/uniprot/P28070	P28070	P49720|P20618|P28070	P49720:Proteasome|P20618:Proteasome|P28070:Proteasome	PSMB3	PSMB1	PSMB4	non-dynamic	non-dynamic	non-dynamic	1.24286	1.11987	1.20553	0.57	0.339	0.018	FALSE	FALSE				14.375	14.3403	14.3373	14.3067	14.427	14.4643	14.5773	14.5463	14.5487	14.6203	16.9363	16.7833	16.7853	16.8083	16.8357	16.8687	16.8383	16.8443	16.8963
3	1	0	395|396|398	191|192|194	20S proteasome|PA28-20S proteasome|PA28gamma-20S proteasome	http://www.uniprot.org/uniprot/P49721	P49721	http://www.uniprot.org/uniprot/P28070	P28070	http://www.uniprot.org/uniprot/P20618	P20618	P49721|P28070|P20618	P49721:Proteasome|P28070:Proteasome|P20618:Proteasome	PSMB2	PSMB4	PSMB1	non-dynamic	non-dynamic	non-dynamic	1.18866	1.20553	1.11987	0.321	0.596	0.018	FALSE	FALSE				13.4413	13.278	13.2013	13.342	13.4507	13.3617	13.2843	13.2663	13.347	13.358	15.407	15.345	15.4113	15.5113	15.6147	15.5993	15.6067	15.4827	15.479
3	0.5	0.5	395|396|398	191|192|194	20S proteasome|PA28-20S proteasome|PA28gamma-20S proteasome	http://www.uniprot.org/uniprot/P60900	P60900	http://www.uniprot.org/uniprot/P28070	P28070	http://www.uniprot.org/uniprot/P20618	P20618	P60900|P28070|P20618		PSMA6	PSMB4	PSMB1	non-dynamic	non-dynamic	non-dynamic	1.22095	1.20553	1.11987	0.609	0.56	0.018	FALSE	FALSE				15.41	15.2377	15.3397	15.4773	15.523	15.436	15.4367	15.3867	15.5257	15.5127	15.407	15.345	15.4113	15.5113	15.6147	15.5993	15.6067	15.4827	15.479
3	0	1	395|396|398	191|192|194	20S proteasome|PA28-20S proteasome|PA28gamma-20S proteasome	http://www.uniprot.org/uniprot/Q99436	Q99436	http://www.uniprot.org/uniprot/P28070	P28070	http://www.uniprot.org/uniprot/P20618	P20618	Q99436|P28070|P20618		PSMB7	PSMB4	PSMB1	non-dynamic	non-dynamic	non-dynamic	1.47631	1.20553	1.11987	0.887	-0.34	0.018	FALSE	FALSE	2582			15.4983	15.607	15.7943	15.9047	16.0603	16.014	15.9437	15.725	15.781	15.6653	15.407	15.345	15.4113	15.5113	15.6147	15.5993	15.6067	15.4827	15.479
3	0	1	395|396|398	191|192|194	20S proteasome|PA28-20S proteasome|PA28gamma-20S proteasome	http://www.uniprot.org/uniprot/O14818	O14818	http://www.uniprot.org/uniprot/P49721	P49721	http://www.uniprot.org/uniprot/P49720	P49720	O14818|P49721|P49720		PSMA7	PSMB2	PSMB3	non-dynamic	non-dynamic	non-dynamic	1.35097	1.18866	1.24286	0.146	-0.908	0.027	FALSE	FALSE	3226			14.938	14.82	14.8277	14.8217	14.7467	14.647	14.5973	14.5457	14.504	14.5247	13.4413	13.278	13.2013	13.342	13.4507	13.3617	13.2843	13.2663	13.347
3	0	1	395|396|398	191|192|194	20S proteasome|PA28-20S proteasome|PA28gamma-20S proteasome	http://www.uniprot.org/uniprot/P20618	P20618	http://www.uniprot.org/uniprot/P49721	P49721	http://www.uniprot.org/uniprot/P49720	P49720	P20618|P49721|P49720	P20618:Proteasome|P49721:Proteasome|P49720:Proteasome	PSMB1	PSMB2	PSMB3	non-dynamic	non-dynamic	non-dynamic	1.11987	1.18866	1.24286	0.596	0.57	0.027	FALSE	FALSE				16.9363	16.7833	16.7853	16.8083	16.8357	16.8687	16.8383	16.8443	16.8963	16.9467	13.4413	13.278	13.2013	13.342	13.4507	13.3617	13.2843	13.2663	13.347
3	0	1	395|396|398	191|192|194	20S proteasome|PA28-20S proteasome|PA28gamma-20S proteasome	http://www.uniprot.org/uniprot/P25786	P25786	http://www.uniprot.org/uniprot/P49720	P49720	http://www.uniprot.org/uniprot/P49721	P49721	P25786|P49720|P49721		PSMA1	PSMB3	PSMB2	non-dynamic	non-dynamic	non-dynamic	1.25093	1.24286	1.18866	0.311	0.198	0.027	FALSE	FALSE				14.2823	14.0993	14.2787	14.3697	14.365	14.389	14.4223	14.348	14.2673	14.2827	14.375	14.3403	14.3373	14.3067	14.427	14.4643	14.5773	14.5463	14.5487
3	0.5	0.5	395|396|398	191|192|194	20S proteasome|PA28-20S proteasome|PA28gamma-20S proteasome	http://www.uniprot.org/uniprot/P25787	P25787	http://www.uniprot.org/uniprot/P49721	P49721	http://www.uniprot.org/uniprot/P49720	P49720	P25787|P49721|P49720		PSMA2	PSMB2	PSMB3	non-dynamic	non-dynamic	non-dynamic	1.30375	1.18866	1.24286	0.352	0.693	0.027	FALSE	FALSE				14.862	14.5587	14.4793	14.4833	14.6	14.6697	14.7793	14.7757	14.7077	14.786	13.4413	13.278	13.2013	13.342	13.4507	13.3617	13.2843	13.2663	13.347
3	0.5	0.5	395|396|398	191|192|194	20S proteasome|PA28-20S proteasome|PA28gamma-20S proteasome	http://www.uniprot.org/uniprot/P25788	P25788	http://www.uniprot.org/uniprot/P49720	P49720	http://www.uniprot.org/uniprot/P49721	P49721	P25788|P49720|P49721		PSMA3	PSMB3	PSMB2	non-dynamic	non-dynamic	non-dynamic	1.25876	1.24286	1.18866	0.719	0.253	0.027	FALSE	FALSE				14.1657	13.9967	14.0387	14.2527	14.1937	14.1813	14.2693	14.325	14.3287	14.284	14.375	14.3403	14.3373	14.3067	14.427	14.4643	14.5773	14.5463	14.5487
3	0	1	395|396|398	191|192|194	20S proteasome|PA28-20S proteasome|PA28gamma-20S proteasome	http://www.uniprot.org/uniprot/P25789	P25789	http://www.uniprot.org/uniprot/P49720	P49720	http://www.uniprot.org/uniprot/P49721	P49721	P25789|P49720|P49721		PSMA4	PSMB3	PSMB2	non-dynamic	non-dynamic	non-dynamic	1.27958	1.24286	1.18866	0.598	0.442	0.027	FALSE	FALSE				14.2853	13.9843	13.9297	14.079	14.0553	14.0437	14.1317	14.225	14.2057	14.2577	14.375	14.3403	14.3373	14.3067	14.427	14.4643	14.5773	14.5463	14.5487
3	0.5	0.5	395|396|398	191|192|194	20S proteasome|PA28-20S proteasome|PA28gamma-20S proteasome	http://www.uniprot.org/uniprot/P28066	P28066	http://www.uniprot.org/uniprot/P49720	P49720	http://www.uniprot.org/uniprot/P49721	P49721	P28066|P49720|P49721		PSMA5	PSMB3	PSMB2	non-dynamic	non-dynamic	non-dynamic	1.26634	1.24286	1.18866	0.384	0.777	0.027	FALSE	FALSE				14.6757	14.369	14.445	14.5943	14.7097	14.5903	14.6437	14.485	14.6787	14.635	14.375	14.3403	14.3373	14.3067	14.427	14.4643	14.5773	14.5463	14.5487
3	0	1	395|396|398	191|192|194	20S proteasome|PA28-20S proteasome|PA28gamma-20S proteasome	http://www.uniprot.org/uniprot/P28070	P28070	http://www.uniprot.org/uniprot/P49721	P49721	http://www.uniprot.org/uniprot/P49720	P49720	P28070|P49721|P49720	P28070:Proteasome|P49721:Proteasome|P49720:Proteasome	PSMB4	PSMB2	PSMB3	non-dynamic	non-dynamic	non-dynamic	1.20553	1.18866	1.24286	0.321	0.339	0.027	FALSE	FALSE				15.407	15.345	15.4113	15.5113	15.6147	15.5993	15.6067	15.4827	15.479	15.446	13.4413	13.278	13.2013	13.342	13.4507	13.3617	13.2843	13.2663	13.347
3	0	1	395|396|398	191|192|194	20S proteasome|PA28-20S proteasome|PA28gamma-20S proteasome	http://www.uniprot.org/uniprot/P60900	P60900	http://www.uniprot.org/uniprot/P49720	P49720	http://www.uniprot.org/uniprot/P49721	P49721	P60900|P49720|P49721		PSMA6	PSMB3	PSMB2	non-dynamic	non-dynamic	non-dynamic	1.22095	1.24286	1.18866	0.476	0.594	0.027	FALSE	FALSE				15.41	15.2377	15.3397	15.4773	15.523	15.436	15.4367	15.3867	15.5257	15.5127	14.375	14.3403	14.3373	14.3067	14.427	14.4643	14.5773	14.5463	14.5487
3	0.5	0.5	395|396|398	191|192|194	20S proteasome|PA28-20S proteasome|PA28gamma-20S proteasome	http://www.uniprot.org/uniprot/Q99436	Q99436	http://www.uniprot.org/uniprot/P49720	P49720	http://www.uniprot.org/uniprot/P49721	P49721	Q99436|P49720|P49721		PSMB7	PSMB3	PSMB2	non-dynamic	non-dynamic	non-dynamic	1.47631	1.24286	1.18866	0.069	0.085	0.027	FALSE	FALSE	2582			15.4983	15.607	15.7943	15.9047	16.0603	16.014	15.9437	15.725	15.781	15.6653	14.375	14.3403	14.3373	14.3067	14.427	14.4643	14.5773	14.5463	14.5487
3	0	1	363|1049|1050	104|2685|2686	RNA polymerase II core complex|RNA polymerase II (RNAPII)|BRCA1-core RNA polymerase II complex	http://www.uniprot.org/uniprot/P24928	P24928	http://www.uniprot.org/uniprot/P19387	P19387	http://www.uniprot.org/uniprot/P52435	P52435	P24928|P19387|P52435		POLR2A	POLR2C	POLR2J	non-dynamic	non-dynamic	non-dynamic	1.57644	1.25238	1.13734	0.004	-0.653	0.036	FALSE	FALSE	3890			13.829	14.1307	14.137	14.2377	14.1877	14.376	14.4857	14.4003	14.2037	14.1703	11.8333	11.8287	11.9877	11.929	11.7547	11.9117	11.8067	11.7977	11.7007
3	1	0	363|1049|1050	104|2685|2686	RNA polymerase II core complex|RNA polymerase II (RNAPII)|BRCA1-core RNA polymerase II complex	http://www.uniprot.org/uniprot/P30876	P30876	http://www.uniprot.org/uniprot/P19387	P19387	http://www.uniprot.org/uniprot/P52435	P52435	P30876|P19387|P52435		POLR2B	POLR2C	POLR2J	non-dynamic	non-dynamic	non-dynamic	1.17799	1.25238	1.13734	-0.476	-0.107	0.036	FALSE	FALSE	3934	3890		12.3327	12.1453	12.2197	12.159	12.259	12.3817	12.3023	12.2527	12.3657	12.3727	11.8333	11.8287	11.9877	11.929	11.7547	11.9117	11.8067	11.7977	11.7007
3	1	0	363|1049|1050	104|2685|2686	RNA polymerase II core complex|RNA polymerase II (RNAPII)|BRCA1-core RNA polymerase II complex	http://www.uniprot.org/uniprot/P52434	P52434	http://www.uniprot.org/uniprot/P19387	P19387	http://www.uniprot.org/uniprot/P52435	P52435	P52434|P19387|P52435	P52434:RNA_pol_Rpb8|P19387:RNA_pol_L|P52435:RNA_pol_L	POLR2H	POLR2C	POLR2J	non-dynamic	non-dynamic	non-dynamic	1.3463	1.25238	1.13734	-0.247	0.223	0.036	FALSE	FALSE	3890			13.9303	13.5953	13.579	13.5013	13.552	13.559	13.6047	13.658	13.636	13.6633	11.8333	11.8287	11.9877	11.929	11.7547	11.9117	11.8067	11.7977	11.7007
3	0	1	363|1049|1050	104|2685|2686	RNA polymerase II core complex|RNA polymerase II (RNAPII)|BRCA1-core RNA polymerase II complex	http://www.uniprot.org/uniprot/P62875	P62875	http://www.uniprot.org/uniprot/P19387	P19387	http://www.uniprot.org/uniprot/P52435	P52435	P62875|P19387|P52435		POLR2L	POLR2C	POLR2J	non-dynamic	non-dynamic	non-dynamic	1.18783	1.25238	1.13734	-0.723	-0.261	0.036	FALSE	FALSE	3890			16.335	16.205	16.089	16.2007	16.2723	16.2493	16.2507	16.2357	16.3373	16.2767	11.8333	11.8287	11.9877	11.929	11.7547	11.9117	11.8067	11.7977	11.7007
3	0.666667	0.333333	363|1049|1050	104|2685|2686	RNA polymerase II core complex|RNA polymerase II (RNAPII)|BRCA1-core RNA polymerase II complex	http://www.uniprot.org/uniprot/P19387	P19387	http://www.uniprot.org/uniprot/P24928	P24928	http://www.uniprot.org/uniprot/P30876	P30876	P19387|P24928|P30876	P19387:RNA_pol_L|P24928:RNA_pol_Rpb1_4|P30876:RNA_pol_Rpb2_6	POLR2C	POLR2A	POLR2B	non-dynamic	non-dynamic	non-dynamic	1.25238	1.57644	1.17799	0.004	-0.476	0.041	FALSE	FALSE	3934			11.8333	11.8287	11.9877	11.929	11.7547	11.9117	11.8067	11.7977	11.7007	11.663	13.829	14.1307	14.137	14.2377	14.1877	14.376	14.4857	14.4003	14.2037
3	1	0	363|1049|1050	104|2685|2686	RNA polymerase II core complex|RNA polymerase II (RNAPII)|BRCA1-core RNA polymerase II complex	http://www.uniprot.org/uniprot/P52435	P52435	http://www.uniprot.org/uniprot/P30876	P30876	http://www.uniprot.org/uniprot/P24928	P24928	P52435|P30876|P24928		POLR2J	POLR2B	POLR2A	non-dynamic	non-dynamic	non-dynamic	1.13734	1.17799	1.57644	-0.107	-0.653	0.041	FALSE	FALSE	3890	3934		12.445	12.4643	12.4897	12.3803	12.385	12.355	12.3743	12.304	12.384	12.484	12.3327	12.1453	12.2197	12.159	12.259	12.3817	12.3023	12.2527	12.3657
3	0	1	1649	5919	BRAF-RAF1-14-3-3 complex	http://www.uniprot.org/uniprot/P31947	P31947	http://www.uniprot.org/uniprot/P31946	P31946	http://www.uniprot.org/uniprot/P61981	P61981	P31947|P31946|P61981	P31947:14-3-3|P31946:14-3-3|P61981:14-3-3	SFN	YWHAB	YWHAG	non-dynamic	non-dynamic	non-dynamic	1.21504	1.13655	1.25992	0.235	0.317	0.043	FALSE	FALSE	3089	3089	2958	18.79	18.893	18.9223	18.868	18.8863	18.8273	18.767	18.7213	18.7263	18.6413	14.7397	14.6107	14.7407	14.6113	14.5853	14.556	14.609	14.6	14.57
3	0	1	1428|1649	5199|5919	Kinase maturation complex 1|BRAF-RAF1-14-3-3 complex	http://www.uniprot.org/uniprot/P62258	P62258	http://www.uniprot.org/uniprot/P61981	P61981	http://www.uniprot.org/uniprot/P31946	P31946	P62258|P61981|P31946	P62258:14-3-3|P61981:14-3-3|P31946:14-3-3	YWHAE	YWHAG	YWHAB	non-dynamic	non-dynamic	non-dynamic	1.43462	1.25992	1.13655	0.434	0.348	0.043	FALSE	FALSE	2958	2958	3089	9.28567	9.46433	9.48	9.35767	9.35767	9.27967	9.154	9.001	9.08833	8.95933	15.9987	16.214	15.9093	16.001	15.938	15.89	15.8807	15.9053	15.9663
3	0	1	1428|1649	5199|5919	Kinase maturation complex 1|BRAF-RAF1-14-3-3 complex	http://www.uniprot.org/uniprot/Q04917	Q04917	http://www.uniprot.org/uniprot/P61981	P61981	http://www.uniprot.org/uniprot/P31946	P31946	Q04917|P61981|P31946	Q04917:14-3-3|P61981:14-3-3|P31946:14-3-3	YWHAH	YWHAG	YWHAB	non-dynamic	non-dynamic	non-dynamic	1.43495	1.25992	1.13655	0.52	-0.476	0.043	FALSE	FALSE	2958	2958	3089	12.4613	12.7857	12.2647	12.2797	12.4977	12.528	12.5583	12.512	12.6017	12.4613	15.9987	16.214	15.9093	16.001	15.938	15.89	15.8807	15.9053	15.9663
3	0	1	364	112	Prefoldin complex	http://www.uniprot.org/uniprot/Q99471	Q99471	http://www.uniprot.org/uniprot/Q9NQP4	Q9NQP4	http://www.uniprot.org/uniprot/Q9UHV9	Q9UHV9	Q99471|Q9NQP4|Q9UHV9	Q99471:Prefoldin|Q9NQP4:Prefoldin_2|Q9UHV9:Prefoldin_2	PFDN5	PFDN4	PFDN2	non-dynamic	non-dynamic	non-dynamic	1.30677	1.34195	1.42734	-0.539	-0.625	0.049	FALSE	FALSE				14.3767	14.3147	14.239	14.2667	14.4	14.447	14.517	14.5527	14.5513	14.625	11.4593	11.47	11.4987	11.2573	11.098	11.0743	11.1927	11.2047	11.2073
3	1	0	518|519	492|493	DA complex|DAB complex	http://www.uniprot.org/uniprot/P52655	P52655	http://www.uniprot.org/uniprot/P20226	P20226	http://www.uniprot.org/uniprot/P52657	P52657	P52655|P20226|P52657		GTF2A1	TBP	GTF2A2	non-dynamic	non-dynamic	non-dynamic	1.52908	1.45464	1.21251	0.129	0.779	0.053	FALSE	FALSE	1299	403		8.296	8.20533	8.43233	8.44767	8.507	8.34467	8.12367	8.09533	8.037	7.89433	10.0753	10.1597	9.96833	9.68667	9.652	9.619	9.675	9.68033	9.67367
3	1	0	363|1049|1050	104|2685|2686	RNA polymerase II core complex|RNA polymerase II (RNAPII)|BRCA1-core RNA polymerase II complex	http://www.uniprot.org/uniprot/P30876	P30876	http://www.uniprot.org/uniprot/P53803	P53803	http://www.uniprot.org/uniprot/P62875	P62875	P30876|P53803|P62875	P30876:RNA_pol_Rpb2_6|P53803:DNA_RNApol_7kD|P62875:RNA_pol_N	POLR2B	POLR2K	POLR2L	non-dynamic	non-dynamic	non-dynamic	1.17799	1.37777	1.18783	0.016	0.645	0.066	FALSE	FALSE	3934			12.3327	12.1453	12.2197	12.159	12.259	12.3817	12.3023	12.2527	12.3657	12.3727	11.3253	10.9393	11.1583	11.0823	10.8763	10.863	10.891	11.041	11.067
3	0.5	0.5	395|396|398	191|192|194	20S proteasome|PA28-20S proteasome|PA28gamma-20S proteasome	http://www.uniprot.org/uniprot/O14818	O14818	http://www.uniprot.org/uniprot/P49720	P49720	http://www.uniprot.org/uniprot/Q99436	Q99436	O14818|P49720|Q99436		PSMA7	PSMB3	PSMB7	non-dynamic	non-dynamic	non-dynamic	1.35097	1.24286	1.47631	-0.908	-0.232	0.069	FALSE	FALSE	3226	2582		14.938	14.82	14.8277	14.8217	14.7467	14.647	14.5973	14.5457	14.504	14.5247	14.375	14.3403	14.3373	14.3067	14.427	14.4643	14.5773	14.5463	14.5487
3	1	0	395|396|398	191|192|194	20S proteasome|PA28-20S proteasome|PA28gamma-20S proteasome	http://www.uniprot.org/uniprot/P20618	P20618	http://www.uniprot.org/uniprot/P49720	P49720	http://www.uniprot.org/uniprot/Q99436	Q99436	P20618|P49720|Q99436	P20618:Proteasome|P49720:Proteasome|Q99436:Proteasome	PSMB1	PSMB3	PSMB7	non-dynamic	non-dynamic	non-dynamic	1.11987	1.24286	1.47631	0.57	-0.34	0.069	FALSE	FALSE	2582			16.9363	16.7833	16.7853	16.8083	16.8357	16.8687	16.8383	16.8443	16.8963	16.9467	14.375	14.3403	14.3373	14.3067	14.427	14.4643	14.5773	14.5463	14.5487
3	0.75	0.25	395|396|398	191|192|194	20S proteasome|PA28-20S proteasome|PA28gamma-20S proteasome	http://www.uniprot.org/uniprot/P25786	P25786	http://www.uniprot.org/uniprot/P49720	P49720	http://www.uniprot.org/uniprot/Q99436	Q99436	P25786|P49720|Q99436		PSMA1	PSMB3	PSMB7	non-dynamic	non-dynamic	non-dynamic	1.25093	1.24286	1.47631	0.311	0.696	0.069	FALSE	FALSE	2582			14.2823	14.0993	14.2787	14.3697	14.365	14.389	14.4223	14.348	14.2673	14.2827	14.375	14.3403	14.3373	14.3067	14.427	14.4643	14.5773	14.5463	14.5487
3	0.75	0.25	395|396|398	191|192|194	20S proteasome|PA28-20S proteasome|PA28gamma-20S proteasome	http://www.uniprot.org/uniprot/P25787	P25787	http://www.uniprot.org/uniprot/P49720	P49720	http://www.uniprot.org/uniprot/Q99436	Q99436	P25787|P49720|Q99436	P25787:Proteasome|P49720:Proteasome|Q99436:Pr_beta_C	PSMA2	PSMB3	PSMB7	non-dynamic	non-dynamic	non-dynamic	1.30375	1.24286	1.47631	0.693	-0.371	0.069	FALSE	FALSE	2582			14.862	14.5587	14.4793	14.4833	14.6	14.6697	14.7793	14.7757	14.7077	14.786	14.375	14.3403	14.3373	14.3067	14.427	14.4643	14.5773	14.5463	14.5487
3	0.75	0.25	395|396|398	191|192|194	20S proteasome|PA28-20S proteasome|PA28gamma-20S proteasome	http://www.uniprot.org/uniprot/P25788	P25788	http://www.uniprot.org/uniprot/P49720	P49720	http://www.uniprot.org/uniprot/Q99436	Q99436	P25788|P49720|Q99436		PSMA3	PSMB3	PSMB7	non-dynamic	non-dynamic	non-dynamic	1.25876	1.24286	1.47631	0.719	0.201	0.069	FALSE	FALSE	2582			14.1657	13.9967	14.0387	14.2527	14.1937	14.1813	14.2693	14.325	14.3287	14.284	14.375	14.3403	14.3373	14.3067	14.427	14.4643	14.5773	14.5463	14.5487
3	0.666667	0.333333	395|396|398	191|192|194	20S proteasome|PA28-20S proteasome|PA28gamma-20S proteasome	http://www.uniprot.org/uniprot/P25789	P25789	http://www.uniprot.org/uniprot/Q99436	Q99436	http://www.uniprot.org/uniprot/P49720	P49720	P25789|Q99436|P49720		PSMA4	PSMB7	PSMB3	non-dynamic	non-dynamic	non-dynamic	1.27958	1.47631	1.24286	-0.438	0.598	0.069	FALSE	FALSE	2582			14.2853	13.9843	13.9297	14.079	14.0553	14.0437	14.1317	14.225	14.2057	14.2577	15.4983	15.607	15.7943	15.9047	16.0603	16.014	15.9437	15.725	15.781
3	0.5	0.5	395|396|398	191|192|194	20S proteasome|PA28-20S proteasome|PA28gamma-20S proteasome	http://www.uniprot.org/uniprot/P28066	P28066	http://www.uniprot.org/uniprot/P49720	P49720	http://www.uniprot.org/uniprot/Q99436	Q99436	P28066|P49720|Q99436		PSMA5	PSMB3	PSMB7	non-dynamic	non-dynamic	non-dynamic	1.26634	1.24286	1.47631	0.384	0.309	0.069	FALSE	FALSE	2582			14.6757	14.369	14.445	14.5943	14.7097	14.5903	14.6437	14.485	14.6787	14.635	14.375	14.3403	14.3373	14.3067	14.427	14.4643	14.5773	14.5463	14.5487
3	0.5	0.5	395|396|398	191|192|194	20S proteasome|PA28-20S proteasome|PA28gamma-20S proteasome	http://www.uniprot.org/uniprot/P28070	P28070	http://www.uniprot.org/uniprot/Q99436	Q99436	http://www.uniprot.org/uniprot/P49720	P49720	P28070|Q99436|P49720		PSMB4	PSMB7	PSMB3	non-dynamic	non-dynamic	non-dynamic	1.20553	1.47631	1.24286	0.887	0.339	0.069	FALSE	FALSE	2582			15.407	15.345	15.4113	15.5113	15.6147	15.5993	15.6067	15.4827	15.479	15.446	15.4983	15.607	15.7943	15.9047	16.0603	16.014	15.9437	15.725	15.781
3	1	0	395|396|398	191|192|194	20S proteasome|PA28-20S proteasome|PA28gamma-20S proteasome	http://www.uniprot.org/uniprot/P49721	P49721	http://www.uniprot.org/uniprot/P49720	P49720	http://www.uniprot.org/uniprot/Q99436	Q99436	P49721|P49720|Q99436		PSMB2	PSMB3	PSMB7	non-dynamic	non-dynamic	non-dynamic	1.18866	1.24286	1.47631	0.027	0.085	0.069	FALSE	FALSE	2582			13.4413	13.278	13.2013	13.342	13.4507	13.3617	13.2843	13.2663	13.347	13.358	14.375	14.3403	14.3373	14.3067	14.427	14.4643	14.5773	14.5463	14.5487
3	0.666667	0.333333	395|396|398	191|192|194	20S proteasome|PA28-20S proteasome|PA28gamma-20S proteasome	http://www.uniprot.org/uniprot/P60900	P60900	http://www.uniprot.org/uniprot/P49720	P49720	http://www.uniprot.org/uniprot/Q99436	Q99436	P60900|P49720|Q99436		PSMA6	PSMB3	PSMB7	non-dynamic	non-dynamic	non-dynamic	1.22095	1.24286	1.47631	0.476	0.439	0.069	FALSE	FALSE	2582			15.41	15.2377	15.3397	15.4773	15.523	15.436	15.4367	15.3867	15.5257	15.5127	14.375	14.3403	14.3373	14.3067	14.427	14.4643	14.5773	14.5463	14.5487
3	0	1	348|580	59|652	AP3 adapter complex|AP3-BLOC1 complex	http://www.uniprot.org/uniprot/Q92572	Q92572	http://www.uniprot.org/uniprot/O14617	O14617	http://www.uniprot.org/uniprot/O00203	O00203	Q92572|O14617|O00203	Q92572:Clat_adaptor_s|O14617:Adaptin_N|O00203:Adaptin_N	AP3S1	AP3D1	AP3B1	non-dynamic	non-dynamic	non-dynamic	1.4012	1.43263	1.23001	-0.752	0.22	0.069	FALSE	FALSE	1903	3044		14.4337	14.2437	14.1143	14.062	14.029	14.0043	14.033	13.947	13.9573	14.0467	13.1267	13.0063	13.3493	13.484	13.525	13.4887	13.346	13.374	13.385
3	0.5	0.5	395|396|398	191|192|194	20S proteasome|PA28-20S proteasome|PA28gamma-20S proteasome	http://www.uniprot.org/uniprot/O14818	O14818	http://www.uniprot.org/uniprot/P25787	P25787	http://www.uniprot.org/uniprot/P28070	P28070	O14818|P25787|P28070		PSMA7	PSMA2	PSMB4	non-dynamic	non-dynamic	non-dynamic	1.35097	1.30375	1.20553	-0.395	-0.356	0.079	FALSE	FALSE	3226			14.938	14.82	14.8277	14.8217	14.7467	14.647	14.5973	14.5457	14.504	14.5247	14.862	14.5587	14.4793	14.4833	14.6	14.6697	14.7793	14.7757	14.7077
3	0	1	395|396|398	191|192|194	20S proteasome|PA28-20S proteasome|PA28gamma-20S proteasome	http://www.uniprot.org/uniprot/P20618	P20618	http://www.uniprot.org/uniprot/P28070	P28070	http://www.uniprot.org/uniprot/P25787	P25787	P20618|P28070|P25787		PSMB1	PSMB4	PSMA2	non-dynamic	non-dynamic	non-dynamic	1.11987	1.20553	1.30375	0.018	0.805	0.079	FALSE	FALSE				16.9363	16.7833	16.7853	16.8083	16.8357	16.8687	16.8383	16.8443	16.8963	16.9467	15.407	15.345	15.4113	15.5113	15.6147	15.5993	15.6067	15.4827	15.479
3	0.75	0.25	395|396|398	191|192|194	20S proteasome|PA28-20S proteasome|PA28gamma-20S proteasome	http://www.uniprot.org/uniprot/P25786	P25786	http://www.uniprot.org/uniprot/P25787	P25787	http://www.uniprot.org/uniprot/P28070	P28070	P25786|P25787|P28070		PSMA1	PSMA2	PSMB4	non-dynamic	non-dynamic	non-dynamic	1.25093	1.30375	1.20553	0.186	0.868	0.079	FALSE	FALSE				14.2823	14.0993	14.2787	14.3697	14.365	14.389	14.4223	14.348	14.2673	14.2827	14.862	14.5587	14.4793	14.4833	14.6	14.6697	14.7793	14.7757	14.7077
3	0.5	0.5	395|396|398	191|192|194	20S proteasome|PA28-20S proteasome|PA28gamma-20S proteasome	http://www.uniprot.org/uniprot/P25788	P25788	http://www.uniprot.org/uniprot/P25787	P25787	http://www.uniprot.org/uniprot/P28070	P28070	P25788|P25787|P28070		PSMA3	PSMA2	PSMB4	non-dynamic	non-dynamic	non-dynamic	1.25876	1.30375	1.20553	0.53	0.478	0.079	FALSE	FALSE				14.1657	13.9967	14.0387	14.2527	14.1937	14.1813	14.2693	14.325	14.3287	14.284	14.862	14.5587	14.4793	14.4833	14.6	14.6697	14.7793	14.7757	14.7077
3	0.25	0.75	395|396|398	191|192|194	20S proteasome|PA28-20S proteasome|PA28gamma-20S proteasome	http://www.uniprot.org/uniprot/P25789	P25789	http://www.uniprot.org/uniprot/P25787	P25787	http://www.uniprot.org/uniprot/P28070	P28070	P25789|P25787|P28070		PSMA4	PSMA2	PSMB4	non-dynamic	non-dynamic	non-dynamic	1.27958	1.30375	1.20553	0.867	-0.027	0.079	FALSE	FALSE				14.2853	13.9843	13.9297	14.079	14.0553	14.0437	14.1317	14.225	14.2057	14.2577	14.862	14.5587	14.4793	14.4833	14.6	14.6697	14.7793	14.7757	14.7077
3	0.75	0.25	395|396|398	191|192|194	20S proteasome|PA28-20S proteasome|PA28gamma-20S proteasome	http://www.uniprot.org/uniprot/P28066	P28066	http://www.uniprot.org/uniprot/P25787	P25787	http://www.uniprot.org/uniprot/P28070	P28070	P28066|P25787|P28070		PSMA5	PSMA2	PSMB4	non-dynamic	non-dynamic	non-dynamic	1.26634	1.30375	1.20553	0.459	0.587	0.079	FALSE	FALSE				14.6757	14.369	14.445	14.5943	14.7097	14.5903	14.6437	14.485	14.6787	14.635	14.862	14.5587	14.4793	14.4833	14.6	14.6697	14.7793	14.7757	14.7077
3	0.5	0.5	395|396|398	191|192|194	20S proteasome|PA28-20S proteasome|PA28gamma-20S proteasome	http://www.uniprot.org/uniprot/P49720	P49720	http://www.uniprot.org/uniprot/P28070	P28070	http://www.uniprot.org/uniprot/P25787	P25787	P49720|P28070|P25787		PSMB3	PSMB4	PSMA2	non-dynamic	non-dynamic	non-dynamic	1.24286	1.20553	1.30375	0.339	0.693	0.079	FALSE	FALSE				14.375	14.3403	14.3373	14.3067	14.427	14.4643	14.5773	14.5463	14.5487	14.6203	15.407	15.345	15.4113	15.5113	15.6147	15.5993	15.6067	15.4827	15.479
3	1	0	395|396|398	191|192|194	20S proteasome|PA28-20S proteasome|PA28gamma-20S proteasome	http://www.uniprot.org/uniprot/P49721	P49721	http://www.uniprot.org/uniprot/P25787	P25787	http://www.uniprot.org/uniprot/P28070	P28070	P49721|P25787|P28070	P49721:Proteasome|P25787:Proteasome_A_N|P28070:Proteasome	PSMB2	PSMA2	PSMB4	non-dynamic	non-dynamic	non-dynamic	1.18866	1.30375	1.20553	0.352	0.321	0.079	FALSE	FALSE				13.4413	13.278	13.2013	13.342	13.4507	13.3617	13.2843	13.2663	13.347	13.358	14.862	14.5587	14.4793	14.4833	14.6	14.6697	14.7793	14.7757	14.7077
3	0.5	0.5	395|396|398	191|192|194	20S proteasome|PA28-20S proteasome|PA28gamma-20S proteasome	http://www.uniprot.org/uniprot/P60900	P60900	http://www.uniprot.org/uniprot/P28070	P28070	http://www.uniprot.org/uniprot/P25787	P25787	P60900|P28070|P25787		PSMA6	PSMB4	PSMA2	non-dynamic	non-dynamic	non-dynamic	1.22095	1.20553	1.30375	0.609	0.261	0.079	FALSE	FALSE				15.41	15.2377	15.3397	15.4773	15.523	15.436	15.4367	15.3867	15.5257	15.5127	15.407	15.345	15.4113	15.5113	15.6147	15.5993	15.6067	15.4827	15.479
3	0.75	0.25	395|396|398	191|192|194	20S proteasome|PA28-20S proteasome|PA28gamma-20S proteasome	http://www.uniprot.org/uniprot/Q99436	Q99436	http://www.uniprot.org/uniprot/P25787	P25787	http://www.uniprot.org/uniprot/P28070	P28070	Q99436|P25787|P28070	Q99436:Proteasome|P25787:Proteasome_A_N|P28070:Proteasome	PSMB7	PSMA2	PSMB4	non-dynamic	non-dynamic	non-dynamic	1.47631	1.30375	1.20553	-0.371	0.887	0.079	FALSE	FALSE	2582			15.4983	15.607	15.7943	15.9047	16.0603	16.014	15.9437	15.725	15.781	15.6653	14.862	14.5587	14.4793	14.4833	14.6	14.6697	14.7793	14.7757	14.7077
3	1	0	398	194	PA28gamma-20S proteasome	http://www.uniprot.org/uniprot/O14818	O14818	http://www.uniprot.org/uniprot/P25788	P25788	http://www.uniprot.org/uniprot/P61289	P61289	O14818|P25788|P61289	O14818:Proteasome_A_N|P25788:Proteasome|P61289:PA28_beta	PSMA7	PSMA3	PSME3	non-dynamic	non-dynamic	non-dynamic	1.35097	1.25876	1.20999	-0.72	0.108	0.081	FALSE	FALSE	3226	2758		14.938	14.82	14.8277	14.8217	14.7467	14.647	14.5973	14.5457	14.504	14.5247	14.1657	13.9967	14.0387	14.2527	14.1937	14.1813	14.2693	14.325	14.3287
3	1	0	398	194	PA28gamma-20S proteasome	http://www.uniprot.org/uniprot/P25786	P25786	http://www.uniprot.org/uniprot/P25788	P25788	http://www.uniprot.org/uniprot/P61289	P61289	P25786|P25788|P61289		PSMA1	PSMA3	PSME3	non-dynamic	non-dynamic	non-dynamic	1.25093	1.25876	1.20999	0.587	0.741	0.081	FALSE	FALSE	2758			14.2823	14.0993	14.2787	14.3697	14.365	14.389	14.4223	14.348	14.2673	14.2827	14.1657	13.9967	14.0387	14.2527	14.1937	14.1813	14.2693	14.325	14.3287
3	1	0	398	194	PA28gamma-20S proteasome	http://www.uniprot.org/uniprot/P25787	P25787	http://www.uniprot.org/uniprot/P25788	P25788	http://www.uniprot.org/uniprot/P61289	P61289	P25787|P25788|P61289	P25787:Proteasome_A_N|P25788:Proteasome_A_N|P61289:PA28_beta	PSMA2	PSMA3	PSME3	non-dynamic	non-dynamic	non-dynamic	1.30375	1.25876	1.20999	0.53	-0.334	0.081	FALSE	FALSE	2758			14.862	14.5587	14.4793	14.4833	14.6	14.6697	14.7793	14.7757	14.7077	14.786	14.1657	13.9967	14.0387	14.2527	14.1937	14.1813	14.2693	14.325	14.3287
3	1	0	398	194	PA28gamma-20S proteasome	http://www.uniprot.org/uniprot/P25789	P25789	http://www.uniprot.org/uniprot/P25788	P25788	http://www.uniprot.org/uniprot/P61289	P61289	P25789|P25788|P61289		PSMA4	PSMA3	PSME3	non-dynamic	non-dynamic	non-dynamic	1.27958	1.25876	1.20999	0.721	-0.407	0.081	FALSE	FALSE	2758			14.2853	13.9843	13.9297	14.079	14.0553	14.0437	14.1317	14.225	14.2057	14.2577	14.1657	13.9967	14.0387	14.2527	14.1937	14.1813	14.2693	14.325	14.3287
3	1	0	398	194	PA28gamma-20S proteasome	http://www.uniprot.org/uniprot/P28066	P28066	http://www.uniprot.org/uniprot/P25788	P25788	http://www.uniprot.org/uniprot/P61289	P61289	P28066|P25788|P61289		PSMA5	PSMA3	PSME3	non-dynamic	non-dynamic	non-dynamic	1.26634	1.25876	1.20999	0.615	0.415	0.081	FALSE	FALSE	2758			14.6757	14.369	14.445	14.5943	14.7097	14.5903	14.6437	14.485	14.6787	14.635	14.1657	13.9967	14.0387	14.2527	14.1937	14.1813	14.2693	14.325	14.3287
3	1	0	398	194	PA28gamma-20S proteasome	http://www.uniprot.org/uniprot/P60900	P60900	http://www.uniprot.org/uniprot/P25788	P25788	http://www.uniprot.org/uniprot/P61289	P61289	P60900|P25788|P61289		PSMA6	PSMA3	PSME3	non-dynamic	non-dynamic	non-dynamic	1.22095	1.25876	1.20999	0.76	0.386	0.081	FALSE	FALSE	2758			15.41	15.2377	15.3397	15.4773	15.523	15.436	15.4367	15.3867	15.5257	15.5127	14.1657	13.9967	14.0387	14.2527	14.1937	14.1813	14.2693	14.325	14.3287
3	0.333333	0.666667	395|396|398	191|192|194	20S proteasome|PA28-20S proteasome|PA28gamma-20S proteasome	http://www.uniprot.org/uniprot/O14818	O14818	http://www.uniprot.org/uniprot/P49721	P49721	http://www.uniprot.org/uniprot/Q99436	Q99436	O14818|P49721|Q99436		PSMA7	PSMB2	PSMB7	non-dynamic	non-dynamic	non-dynamic	1.35097	1.18866	1.47631	0.146	-0.232	0.085	FALSE	FALSE	3226	2582		14.938	14.82	14.8277	14.8217	14.7467	14.647	14.5973	14.5457	14.504	14.5247	13.4413	13.278	13.2013	13.342	13.4507	13.3617	13.2843	13.2663	13.347
3	1	0	395|396|398	191|192|194	20S proteasome|PA28-20S proteasome|PA28gamma-20S proteasome	http://www.uniprot.org/uniprot/P20618	P20618	http://www.uniprot.org/uniprot/P49721	P49721	http://www.uniprot.org/uniprot/Q99436	Q99436	P20618|P49721|Q99436	P20618:Proteasome|P49721:Proteasome|Q99436:Proteasome	PSMB1	PSMB2	PSMB7	non-dynamic	non-dynamic	non-dynamic	1.11987	1.18866	1.47631	0.596	-0.34	0.085	FALSE	FALSE	2582			16.9363	16.7833	16.7853	16.8083	16.8357	16.8687	16.8383	16.8443	16.8963	16.9467	13.4413	13.278	13.2013	13.342	13.4507	13.3617	13.2843	13.2663	13.347
3	0.333333	0.666667	395|396|398	191|192|194	20S proteasome|PA28-20S proteasome|PA28gamma-20S proteasome	http://www.uniprot.org/uniprot/P25786	P25786	http://www.uniprot.org/uniprot/P49721	P49721	http://www.uniprot.org/uniprot/Q99436	Q99436	P25786|P49721|Q99436		PSMA1	PSMB2	PSMB7	non-dynamic	non-dynamic	non-dynamic	1.25093	1.18866	1.47631	0.198	0.696	0.085	FALSE	FALSE	2582			14.2823	14.0993	14.2787	14.3697	14.365	14.389	14.4223	14.348	14.2673	14.2827	13.4413	13.278	13.2013	13.342	13.4507	13.3617	13.2843	13.2663	13.347
3	0.75	0.25	395|396|398	191|192|194	20S proteasome|PA28-20S proteasome|PA28gamma-20S proteasome	http://www.uniprot.org/uniprot/P25787	P25787	http://www.uniprot.org/uniprot/P49721	P49721	http://www.uniprot.org/uniprot/Q99436	Q99436	P25787|P49721|Q99436	P25787:Proteasome|P49721:Proteasome|Q99436:Pr_beta_C	PSMA2	PSMB2	PSMB7	non-dynamic	non-dynamic	non-dynamic	1.30375	1.18866	1.47631	0.352	-0.371	0.085	FALSE	FALSE	2582			14.862	14.5587	14.4793	14.4833	14.6	14.6697	14.7793	14.7757	14.7077	14.786	13.4413	13.278	13.2013	13.342	13.4507	13.3617	13.2843	13.2663	13.347
3	0.666667	0.333333	395|396|398	191|192|194	20S proteasome|PA28-20S proteasome|PA28gamma-20S proteasome	http://www.uniprot.org/uniprot/P25788	P25788	http://www.uniprot.org/uniprot/Q99436	Q99436	http://www.uniprot.org/uniprot/P49721	P49721	P25788|Q99436|P49721		PSMA3	PSMB7	PSMB2	non-dynamic	non-dynamic	non-dynamic	1.25876	1.47631	1.18866	0.201	0.253	0.085	FALSE	FALSE	2582			14.1657	13.9967	14.0387	14.2527	14.1937	14.1813	14.2693	14.325	14.3287	14.284	15.4983	15.607	15.7943	15.9047	16.0603	16.014	15.9437	15.725	15.781
3	0.5	0.5	395|396|398	191|192|194	20S proteasome|PA28-20S proteasome|PA28gamma-20S proteasome	http://www.uniprot.org/uniprot/P25789	P25789	http://www.uniprot.org/uniprot/P49721	P49721	http://www.uniprot.org/uniprot/Q99436	Q99436	P25789|P49721|Q99436	P25789:Proteasome|P49721:Proteasome|Q99436:Pr_beta_C	PSMA4	PSMB2	PSMB7	non-dynamic	non-dynamic	non-dynamic	1.27958	1.18866	1.47631	0.442	-0.438	0.085	FALSE	FALSE	2582			14.2853	13.9843	13.9297	14.079	14.0553	14.0437	14.1317	14.225	14.2057	14.2577	13.4413	13.278	13.2013	13.342	13.4507	13.3617	13.2843	13.2663	13.347
3	0.5	0.5	395|396|398	191|192|194	20S proteasome|PA28-20S proteasome|PA28gamma-20S proteasome	http://www.uniprot.org/uniprot/P28066	P28066	http://www.uniprot.org/uniprot/P49721	P49721	http://www.uniprot.org/uniprot/Q99436	Q99436	P28066|P49721|Q99436	P28066:Proteasome|P49721:Proteasome|Q99436:Pr_beta_C	PSMA5	PSMB2	PSMB7	non-dynamic	non-dynamic	non-dynamic	1.26634	1.18866	1.47631	0.777	0.309	0.085	FALSE	FALSE	2582			14.6757	14.369	14.445	14.5943	14.7097	14.5903	14.6437	14.485	14.6787	14.635	13.4413	13.278	13.2013	13.342	13.4507	13.3617	13.2843	13.2663	13.347
3	0.5	0.5	395|396|398	191|192|194	20S proteasome|PA28-20S proteasome|PA28gamma-20S proteasome	http://www.uniprot.org/uniprot/P28070	P28070	http://www.uniprot.org/uniprot/Q99436	Q99436	http://www.uniprot.org/uniprot/P49721	P49721	P28070|Q99436|P49721		PSMB4	PSMB7	PSMB2	non-dynamic	non-dynamic	non-dynamic	1.20553	1.47631	1.18866	0.887	0.321	0.085	FALSE	FALSE	2582			15.407	15.345	15.4113	15.5113	15.6147	15.5993	15.6067	15.4827	15.479	15.446	15.4983	15.607	15.7943	15.9047	16.0603	16.014	15.9437	15.725	15.781
3	1	0	395|396|398	191|192|194	20S proteasome|PA28-20S proteasome|PA28gamma-20S proteasome	http://www.uniprot.org/uniprot/P49720	P49720	http://www.uniprot.org/uniprot/P49721	P49721	http://www.uniprot.org/uniprot/Q99436	Q99436	P49720|P49721|Q99436	P49720:Proteasome|P49721:Proteasome|Q99436:Proteasome	PSMB3	PSMB2	PSMB7	non-dynamic	non-dynamic	non-dynamic	1.24286	1.18866	1.47631	0.027	0.069	0.085	FALSE	FALSE	2582			14.375	14.3403	14.3373	14.3067	14.427	14.4643	14.5773	14.5463	14.5487	14.6203	13.4413	13.278	13.2013	13.342	13.4507	13.3617	13.2843	13.2663	13.347
3	0.666667	0.333333	395|396|398	191|192|194	20S proteasome|PA28-20S proteasome|PA28gamma-20S proteasome	http://www.uniprot.org/uniprot/P60900	P60900	http://www.uniprot.org/uniprot/P49721	P49721	http://www.uniprot.org/uniprot/Q99436	Q99436	P60900|P49721|Q99436		PSMA6	PSMB2	PSMB7	non-dynamic	non-dynamic	non-dynamic	1.22095	1.18866	1.47631	0.594	0.439	0.085	FALSE	FALSE	2582			15.41	15.2377	15.3397	15.4773	15.523	15.436	15.4367	15.3867	15.5257	15.5127	13.4413	13.278	13.2013	13.342	13.4507	13.3617	13.2843	13.2663	13.347
3	1	0	402	209	Ubiquitin E3 ligase (ASB6, TCEB1, TCEB2, CUL5, RNF7)	http://www.uniprot.org/uniprot/Q15369	Q15369	http://www.uniprot.org/uniprot/Q93034	Q93034	http://www.uniprot.org/uniprot/Q9NWX5	Q9NWX5	Q15369|Q93034|Q9NWX5	Q15369:Skp1_POZ|Q93034:Cullin|Q9NWX5:SOCS_box	TCEB1	CUL5	ASB6	non-dynamic	non-dynamic	non-dynamic	1.25151	1.31434	1.42537	0.09	0.599	0.103	FALSE	FALSE	3203			15.6463	15.603	15.7843	15.8723	15.9267	15.8513	15.7517	15.6937	15.754	15.7347	10.9367	10.9103	11.1043	11.0377	11.0263	11.1323	11.2883	11.3047	11.1823
3	1	0	398	194	PA28gamma-20S proteasome	http://www.uniprot.org/uniprot/P25786	P25786	http://www.uniprot.org/uniprot/O14818	O14818	http://www.uniprot.org/uniprot/P61289	P61289	P25786|O14818|P61289		PSMA1	PSMA7	PSME3	non-dynamic	non-dynamic	non-dynamic	1.25093	1.35097	1.20999	-0.273	0.741	0.108	FALSE	FALSE	3226	2758		14.2823	14.0993	14.2787	14.3697	14.365	14.389	14.4223	14.348	14.2673	14.2827	14.938	14.82	14.8277	14.8217	14.7467	14.647	14.5973	14.5457	14.504
3	1	0	398	194	PA28gamma-20S proteasome	http://www.uniprot.org/uniprot/P25787	P25787	http://www.uniprot.org/uniprot/O14818	O14818	http://www.uniprot.org/uniprot/P61289	P61289	P25787|O14818|P61289		PSMA2	PSMA7	PSME3	non-dynamic	non-dynamic	non-dynamic	1.30375	1.35097	1.20999	-0.395	-0.334	0.108	FALSE	FALSE	3226	2758		14.862	14.5587	14.4793	14.4833	14.6	14.6697	14.7793	14.7757	14.7077	14.786	14.938	14.82	14.8277	14.8217	14.7467	14.647	14.5973	14.5457	14.504
3	1	0	398	194	PA28gamma-20S proteasome	http://www.uniprot.org/uniprot/P25788	P25788	http://www.uniprot.org/uniprot/O14818	O14818	http://www.uniprot.org/uniprot/P61289	P61289	P25788|O14818|P61289		PSMA3	PSMA7	PSME3	non-dynamic	non-dynamic	non-dynamic	1.25876	1.35097	1.20999	-0.72	0.081	0.108	FALSE	FALSE	3226	2758		14.1657	13.9967	14.0387	14.2527	14.1937	14.1813	14.2693	14.325	14.3287	14.284	14.938	14.82	14.8277	14.8217	14.7467	14.647	14.5973	14.5457	14.504
3	1	0	398	194	PA28gamma-20S proteasome	http://www.uniprot.org/uniprot/P25789	P25789	http://www.uniprot.org/uniprot/O14818	O14818	http://www.uniprot.org/uniprot/P61289	P61289	P25789|O14818|P61289		PSMA4	PSMA7	PSME3	non-dynamic	non-dynamic	non-dynamic	1.27958	1.35097	1.20999	-0.382	-0.407	0.108	FALSE	FALSE	3226	2758		14.2853	13.9843	13.9297	14.079	14.0553	14.0437	14.1317	14.225	14.2057	14.2577	14.938	14.82	14.8277	14.8217	14.7467	14.647	14.5973	14.5457	14.504
3	1	0	398	194	PA28gamma-20S proteasome	http://www.uniprot.org/uniprot/P28066	P28066	http://www.uniprot.org/uniprot/O14818	O14818	http://www.uniprot.org/uniprot/P61289	P61289	P28066|O14818|P61289		PSMA5	PSMA7	PSME3	non-dynamic	non-dynamic	non-dynamic	1.26634	1.35097	1.20999	-0.214	0.415	0.108	FALSE	FALSE	3226	2758		14.6757	14.369	14.445	14.5943	14.7097	14.5903	14.6437	14.485	14.6787	14.635	14.938	14.82	14.8277	14.8217	14.7467	14.647	14.5973	14.5457	14.504
3	1	0	398	194	PA28gamma-20S proteasome	http://www.uniprot.org/uniprot/P60900	P60900	http://www.uniprot.org/uniprot/O14818	O14818	http://www.uniprot.org/uniprot/P61289	P61289	P60900|O14818|P61289		PSMA6	PSMA7	PSME3	non-dynamic	non-dynamic	non-dynamic	1.22095	1.35097	1.20999	-0.454	0.386	0.108	FALSE	FALSE	3226	2758		15.41	15.2377	15.3397	15.4773	15.523	15.436	15.4367	15.3867	15.5257	15.5127	14.938	14.82	14.8277	14.8217	14.7467	14.647	14.5973	14.5457	14.504
3	0.75	0.25	395|396|398	191|192|194	20S proteasome|PA28-20S proteasome|PA28gamma-20S proteasome	http://www.uniprot.org/uniprot/O14818	O14818	http://www.uniprot.org/uniprot/P20618	P20618	http://www.uniprot.org/uniprot/P25786	P25786	O14818|P20618|P25786		PSMA7	PSMB1	PSMA1	non-dynamic	non-dynamic	non-dynamic	1.35097	1.11987	1.25093	-0.331	-0.273	0.12	FALSE	FALSE	3226			14.938	14.82	14.8277	14.8217	14.7467	14.647	14.5973	14.5457	14.504	14.5247	16.9363	16.7833	16.7853	16.8083	16.8357	16.8687	16.8383	16.8443	16.8963
3	0.5	0.5	395|396|398	191|192|194	20S proteasome|PA28-20S proteasome|PA28gamma-20S proteasome	http://www.uniprot.org/uniprot/P25787	P25787	http://www.uniprot.org/uniprot/P25786	P25786	http://www.uniprot.org/uniprot/P20618	P20618	P25787|P25786|P20618		PSMA2	PSMA1	PSMB1	non-dynamic	non-dynamic	non-dynamic	1.30375	1.25093	1.11987	0.186	0.805	0.12	FALSE	FALSE				14.862	14.5587	14.4793	14.4833	14.6	14.6697	14.7793	14.7757	14.7077	14.786	14.2823	14.0993	14.2787	14.3697	14.365	14.389	14.4223	14.348	14.2673
3	0.5	0.5	395|396|398	191|192|194	20S proteasome|PA28-20S proteasome|PA28gamma-20S proteasome	http://www.uniprot.org/uniprot/P25788	P25788	http://www.uniprot.org/uniprot/P25786	P25786	http://www.uniprot.org/uniprot/P20618	P20618	P25788|P25786|P20618		PSMA3	PSMA1	PSMB1	non-dynamic	non-dynamic	non-dynamic	1.25876	1.25093	1.11987	0.587	0.527	0.12	FALSE	FALSE				14.1657	13.9967	14.0387	14.2527	14.1937	14.1813	14.2693	14.325	14.3287	14.284	14.2823	14.0993	14.2787	14.3697	14.365	14.389	14.4223	14.348	14.2673
3	0.25	0.75	395|396|398	191|192|194	20S proteasome|PA28-20S proteasome|PA28gamma-20S proteasome	http://www.uniprot.org/uniprot/P25789	P25789	http://www.uniprot.org/uniprot/P20618	P20618	http://www.uniprot.org/uniprot/P25786	P25786	P25789|P20618|P25786		PSMA4	PSMB1	PSMA1	non-dynamic	non-dynamic	non-dynamic	1.27958	1.11987	1.25093	0.854	0.159	0.12	FALSE	FALSE				14.2853	13.9843	13.9297	14.079	14.0553	14.0437	14.1317	14.225	14.2057	14.2577	16.9363	16.7833	16.7853	16.8083	16.8357	16.8687	16.8383	16.8443	16.8963
3	0.5	0.5	395|396|398	191|192|194	20S proteasome|PA28-20S proteasome|PA28gamma-20S proteasome	http://www.uniprot.org/uniprot/P28066	P28066	http://www.uniprot.org/uniprot/P25786	P25786	http://www.uniprot.org/uniprot/P20618	P20618	P28066|P25786|P20618		PSMA5	PSMA1	PSMB1	non-dynamic	non-dynamic	non-dynamic	1.26634	1.25093	1.11987	0.565	0.655	0.12	FALSE	FALSE				14.6757	14.369	14.445	14.5943	14.7097	14.5903	14.6437	14.485	14.6787	14.635	14.2823	14.0993	14.2787	14.3697	14.365	14.389	14.4223	14.348	14.2673
3	1	0	395|396|398	191|192|194	20S proteasome|PA28-20S proteasome|PA28gamma-20S proteasome	http://www.uniprot.org/uniprot/P28070	P28070	http://www.uniprot.org/uniprot/P20618	P20618	http://www.uniprot.org/uniprot/P25786	P25786	P28070|P20618|P25786	P28070:Proteasome|P20618:Proteasome|P25786:Proteasome_A_N	PSMB4	PSMB1	PSMA1	non-dynamic	non-dynamic	non-dynamic	1.20553	1.11987	1.25093	0.018	0.868	0.12	FALSE	FALSE				15.407	15.345	15.4113	15.5113	15.6147	15.5993	15.6067	15.4827	15.479	15.446	16.9363	16.7833	16.7853	16.8083	16.8357	16.8687	16.8383	16.8443	16.8963
3	1	0	395|396|398	191|192|194	20S proteasome|PA28-20S proteasome|PA28gamma-20S proteasome	http://www.uniprot.org/uniprot/P49720	P49720	http://www.uniprot.org/uniprot/P20618	P20618	http://www.uniprot.org/uniprot/P25786	P25786	P49720|P20618|P25786	P49720:Proteasome|P20618:Proteasome|P25786:Proteasome_A_N	PSMB3	PSMB1	PSMA1	non-dynamic	non-dynamic	non-dynamic	1.24286	1.11987	1.25093	0.57	0.311	0.12	FALSE	FALSE				14.375	14.3403	14.3373	14.3067	14.427	14.4643	14.5773	14.5463	14.5487	14.6203	16.9363	16.7833	16.7853	16.8083	16.8357	16.8687	16.8383	16.8443	16.8963
3	1	0	395|396|398	191|192|194	20S proteasome|PA28-20S proteasome|PA28gamma-20S proteasome	http://www.uniprot.org/uniprot/P49721	P49721	http://www.uniprot.org/uniprot/P20618	P20618	http://www.uniprot.org/uniprot/P25786	P25786	P49721|P20618|P25786	P49721:Proteasome|P20618:Proteasome|P25786:Proteasome_A_N	PSMB2	PSMB1	PSMA1	non-dynamic	non-dynamic	non-dynamic	1.18866	1.11987	1.25093	0.596	0.198	0.12	FALSE	FALSE				13.4413	13.278	13.2013	13.342	13.4507	13.3617	13.2843	13.2663	13.347	13.358	16.9363	16.7833	16.7853	16.8083	16.8357	16.8687	16.8383	16.8443	16.8963
3	0.5	0.5	395|396|398	191|192|194	20S proteasome|PA28-20S proteasome|PA28gamma-20S proteasome	http://www.uniprot.org/uniprot/P60900	P60900	http://www.uniprot.org/uniprot/P25786	P25786	http://www.uniprot.org/uniprot/P20618	P20618	P60900|P25786|P20618		PSMA6	PSMA1	PSMB1	non-dynamic	non-dynamic	non-dynamic	1.22095	1.25093	1.11987	0.601	0.56	0.12	FALSE	FALSE				15.41	15.2377	15.3397	15.4773	15.523	15.436	15.4367	15.3867	15.5257	15.5127	14.2823	14.0993	14.2787	14.3697	14.365	14.389	14.4223	14.348	14.2673
3	0.5	0.5	395|396|398	191|192|194	20S proteasome|PA28-20S proteasome|PA28gamma-20S proteasome	http://www.uniprot.org/uniprot/Q99436	Q99436	http://www.uniprot.org/uniprot/P20618	P20618	http://www.uniprot.org/uniprot/P25786	P25786	Q99436|P20618|P25786		PSMB7	PSMB1	PSMA1	non-dynamic	non-dynamic	non-dynamic	1.47631	1.11987	1.25093	-0.34	0.696	0.12	FALSE	FALSE	2582			15.4983	15.607	15.7943	15.9047	16.0603	16.014	15.9437	15.725	15.781	15.6653	16.9363	16.7833	16.7853	16.8083	16.8357	16.8687	16.8383	16.8443	16.8963
3	1	0	518|519	492|493	DA complex|DAB complex	http://www.uniprot.org/uniprot/P52657	P52657	http://www.uniprot.org/uniprot/P20226	P20226	http://www.uniprot.org/uniprot/P52655	P52655	P52657|P20226|P52655	P52657:TFIIA_gamma_C|P20226:TBP|P52655:TFIIA	GTF2A2	TBP	GTF2A1	non-dynamic	non-dynamic	non-dynamic	1.21251	1.45464	1.52908	0.053	0.779	0.129	FALSE	FALSE	403	1299		13.4437	13.3737	13.585	13.583	13.5723	13.3727	13.399	13.307	13.4217	13.3607	10.0753	10.1597	9.96833	9.68667	9.652	9.619	9.675	9.68033	9.67367
3	0.266667	0.733333	359	96	Anaphase-promoting complex	http://www.uniprot.org/uniprot/Q9UJX2	Q9UJX2	http://www.uniprot.org/uniprot/P30260	P30260	http://www.uniprot.org/uniprot/Q13042	Q13042	Q9UJX2|P30260|Q13042		CDC23	CDC27	CDC16	non-dynamic	non-dynamic	non-dynamic	1.311	1.38	1.22264	-0.128	0.503	0.139	FALSE	FALSE				10.7897	10.6573	10.7457	10.533	10.417	10.399	10.5033	10.418	10.5137	10.5013	11.5033	11.285	11.5183	11.156	11.4573	11.6207	11.594	11.486	11.4313
3	1	0	363|1049|1050	104|2685|2686	RNA polymerase II core complex|RNA polymerase II (RNAPII)|BRCA1-core RNA polymerase II complex	http://www.uniprot.org/uniprot/P30876	P30876	http://www.uniprot.org/uniprot/P19387	P19387	http://www.uniprot.org/uniprot/P53803	P53803	P30876|P19387|P53803		POLR2B	POLR2C	POLR2K	non-dynamic	non-dynamic	non-dynamic	1.17799	1.25238	1.37777	-0.476	0.016	0.143	FALSE	FALSE	3934			12.3327	12.1453	12.2197	12.159	12.259	12.3817	12.3023	12.2527	12.3657	12.3727	11.8333	11.8287	11.9877	11.929	11.7547	11.9117	11.8067	11.7977	11.7007
3	1	0	395|396|398	191|192|194	20S proteasome|PA28-20S proteasome|PA28gamma-20S proteasome	http://www.uniprot.org/uniprot/P20618	P20618	http://www.uniprot.org/uniprot/O14818	O14818	http://www.uniprot.org/uniprot/P49721	P49721	P20618|O14818|P49721		PSMB1	PSMA7	PSMB2	non-dynamic	non-dynamic	non-dynamic	1.11987	1.35097	1.18866	-0.331	0.596	0.146	FALSE	FALSE	3226			16.9363	16.7833	16.7853	16.8083	16.8357	16.8687	16.8383	16.8443	16.8963	16.9467	14.938	14.82	14.8277	14.8217	14.7467	14.647	14.5973	14.5457	14.504
3	0.75	0.25	395|396|398	191|192|194	20S proteasome|PA28-20S proteasome|PA28gamma-20S proteasome	http://www.uniprot.org/uniprot/P25786	P25786	http://www.uniprot.org/uniprot/O14818	O14818	http://www.uniprot.org/uniprot/P49721	P49721	P25786|O14818|P49721		PSMA1	PSMA7	PSMB2	non-dynamic	non-dynamic	non-dynamic	1.25093	1.35097	1.18866	-0.273	0.198	0.146	FALSE	FALSE	3226			14.2823	14.0993	14.2787	14.3697	14.365	14.389	14.4223	14.348	14.2673	14.2827	14.938	14.82	14.8277	14.8217	14.7467	14.647	14.5973	14.5457	14.504
3	0.5	0.5	395|396|398	191|192|194	20S proteasome|PA28-20S proteasome|PA28gamma-20S proteasome	http://www.uniprot.org/uniprot/P25787	P25787	http://www.uniprot.org/uniprot/O14818	O14818	http://www.uniprot.org/uniprot/P49721	P49721	P25787|O14818|P49721		PSMA2	PSMA7	PSMB2	non-dynamic	non-dynamic	non-dynamic	1.30375	1.35097	1.18866	-0.395	0.352	0.146	FALSE	FALSE	3226			14.862	14.5587	14.4793	14.4833	14.6	14.6697	14.7793	14.7757	14.7077	14.786	14.938	14.82	14.8277	14.8217	14.7467	14.647	14.5973	14.5457	14.504
3	0.5	0.5	395|396|398	191|192|194	20S proteasome|PA28-20S proteasome|PA28gamma-20S proteasome	http://www.uniprot.org/uniprot/P25788	P25788	http://www.uniprot.org/uniprot/O14818	O14818	http://www.uniprot.org/uniprot/P49721	P49721	P25788|O14818|P49721		PSMA3	PSMA7	PSMB2	non-dynamic	non-dynamic	non-dynamic	1.25876	1.35097	1.18866	-0.72	0.253	0.146	FALSE	FALSE	3226			14.1657	13.9967	14.0387	14.2527	14.1937	14.1813	14.2693	14.325	14.3287	14.284	14.938	14.82	14.8277	14.8217	14.7467	14.647	14.5973	14.5457	14.504
3	0.5	0.5	395|396|398	191|192|194	20S proteasome|PA28-20S proteasome|PA28gamma-20S proteasome	http://www.uniprot.org/uniprot/P25789	P25789	http://www.uniprot.org/uniprot/O14818	O14818	http://www.uniprot.org/uniprot/P49721	P49721	P25789|O14818|P49721		PSMA4	PSMA7	PSMB2	non-dynamic	non-dynamic	non-dynamic	1.27958	1.35097	1.18866	-0.382	0.442	0.146	FALSE	FALSE	3226			14.2853	13.9843	13.9297	14.079	14.0553	14.0437	14.1317	14.225	14.2057	14.2577	14.938	14.82	14.8277	14.8217	14.7467	14.647	14.5973	14.5457	14.504
3	0.5	0.5	395|396|398	191|192|194	20S proteasome|PA28-20S proteasome|PA28gamma-20S proteasome	http://www.uniprot.org/uniprot/P28066	P28066	http://www.uniprot.org/uniprot/O14818	O14818	http://www.uniprot.org/uniprot/P49721	P49721	P28066|O14818|P49721		PSMA5	PSMA7	PSMB2	non-dynamic	non-dynamic	non-dynamic	1.26634	1.35097	1.18866	-0.214	0.777	0.146	FALSE	FALSE	3226			14.6757	14.369	14.445	14.5943	14.7097	14.5903	14.6437	14.485	14.6787	14.635	14.938	14.82	14.8277	14.8217	14.7467	14.647	14.5973	14.5457	14.504
3	0.5	0.5	395|396|398	191|192|194	20S proteasome|PA28-20S proteasome|PA28gamma-20S proteasome	http://www.uniprot.org/uniprot/P28070	P28070	http://www.uniprot.org/uniprot/O14818	O14818	http://www.uniprot.org/uniprot/P49721	P49721	P28070|O14818|P49721		PSMB4	PSMA7	PSMB2	non-dynamic	non-dynamic	non-dynamic	1.20553	1.35097	1.18866	-0.356	0.321	0.146	FALSE	FALSE	3226			15.407	15.345	15.4113	15.5113	15.6147	15.5993	15.6067	15.4827	15.479	15.446	14.938	14.82	14.8277	14.8217	14.7467	14.647	14.5973	14.5457	14.504
3	0	1	395|396|398	191|192|194	20S proteasome|PA28-20S proteasome|PA28gamma-20S proteasome	http://www.uniprot.org/uniprot/P49720	P49720	http://www.uniprot.org/uniprot/O14818	O14818	http://www.uniprot.org/uniprot/P49721	P49721	P49720|O14818|P49721		PSMB3	PSMA7	PSMB2	non-dynamic	non-dynamic	non-dynamic	1.24286	1.35097	1.18866	-0.908	0.027	0.146	FALSE	FALSE	3226			14.375	14.3403	14.3373	14.3067	14.427	14.4643	14.5773	14.5463	14.5487	14.6203	14.938	14.82	14.8277	14.8217	14.7467	14.647	14.5973	14.5457	14.504
3	0.75	0.25	395|396|398	191|192|194	20S proteasome|PA28-20S proteasome|PA28gamma-20S proteasome	http://www.uniprot.org/uniprot/P60900	P60900	http://www.uniprot.org/uniprot/P49721	P49721	http://www.uniprot.org/uniprot/O14818	O14818	P60900|P49721|O14818		PSMA6	PSMB2	PSMA7	non-dynamic	non-dynamic	non-dynamic	1.22095	1.18866	1.35097	0.594	-0.454	0.146	FALSE	FALSE	3226			15.41	15.2377	15.3397	15.4773	15.523	15.436	15.4367	15.3867	15.5257	15.5127	13.4413	13.278	13.2013	13.342	13.4507	13.3617	13.2843	13.2663	13.347
3	0.666667	0.333333	395|396|398	191|192|194	20S proteasome|PA28-20S proteasome|PA28gamma-20S proteasome	http://www.uniprot.org/uniprot/Q99436	Q99436	http://www.uniprot.org/uniprot/P49721	P49721	http://www.uniprot.org/uniprot/O14818	O14818	Q99436|P49721|O14818		PSMB7	PSMB2	PSMA7	non-dynamic	non-dynamic	non-dynamic	1.47631	1.18866	1.35097	0.085	-0.232	0.146	FALSE	FALSE	2582	3226		15.4983	15.607	15.7943	15.9047	16.0603	16.014	15.9437	15.725	15.781	15.6653	13.4413	13.278	13.2013	13.342	13.4507	13.3617	13.2843	13.2663	13.347
3	0	1	637|651	784|809	SMG-1-Upf1-eRF1-eRF3 complex (SURF)|eRF1-eRF3-GTP-Mg(2+) complex	http://www.uniprot.org/uniprot/P62495	P62495	http://www.uniprot.org/uniprot/P15170	P15170	http://www.uniprot.org/uniprot/Q8IYD1	Q8IYD1	P62495|P15170|Q8IYD1	P62495:eRF1_3|P15170:GTP_EFTU_D3|Q8IYD1:GTP_EFTU_D3	ETF1	GSPT1	GSPT2	non-dynamic	non-dynamic	non-dynamic	1.31161	1.42767	1.4859	0.417	-0.021	0.151	FALSE	FALSE	1208	1208		12.5373	12.3803	12.2657	12.272	12.174	12.146	12.206	12.2323	12.3767	12.2803	11.3737	11.6227	11.46	11.5113	11.3033	11.172	11.1677	11.1223	11.258
3	1	0	398	194	PA28gamma-20S proteasome	http://www.uniprot.org/uniprot/O14818	O14818	http://www.uniprot.org/uniprot/P61289	P61289	http://www.uniprot.org/uniprot/P49721	P49721	O14818|P61289|P49721	O14818:Proteasome_A_N|P61289:PA28_beta|P49721:Proteasome	PSMA7	PSME3	PSMB2	non-dynamic	non-dynamic	non-dynamic	1.35097	1.20999	1.18866	0.108	0.146	0.154	FALSE	FALSE	3226	2758		14.938	14.82	14.8277	14.8217	14.7467	14.647	14.5973	14.5457	14.504	14.5247	11.1567	11.0793	11.26	11.3177	11.3543	11.3173	11.3507	11.1207	11.1937
3	1	0	398	194	PA28gamma-20S proteasome	http://www.uniprot.org/uniprot/P25786	P25786	http://www.uniprot.org/uniprot/P49721	P49721	http://www.uniprot.org/uniprot/P61289	P61289	P25786|P49721|P61289	P25786:Proteasome_A_N|P49721:Proteasome|P61289:PA28_beta	PSMA1	PSMB2	PSME3	non-dynamic	non-dynamic	non-dynamic	1.25093	1.18866	1.20999	0.198	0.741	0.154	FALSE	FALSE	2758			14.2823	14.0993	14.2787	14.3697	14.365	14.389	14.4223	14.348	14.2673	14.2827	13.4413	13.278	13.2013	13.342	13.4507	13.3617	13.2843	13.2663	13.347
3	1	0	398	194	PA28gamma-20S proteasome	http://www.uniprot.org/uniprot/P25787	P25787	http://www.uniprot.org/uniprot/P61289	P61289	http://www.uniprot.org/uniprot/P49721	P49721	P25787|P61289|P49721	P25787:Proteasome_A_N|P61289:PA28_beta|P49721:Proteasome	PSMA2	PSME3	PSMB2	non-dynamic	non-dynamic	non-dynamic	1.30375	1.20999	1.18866	-0.334	0.352	0.154	FALSE	FALSE	2758			14.862	14.5587	14.4793	14.4833	14.6	14.6697	14.7793	14.7757	14.7077	14.786	11.1567	11.0793	11.26	11.3177	11.3543	11.3173	11.3507	11.1207	11.1937
3	1	0	398	194	PA28gamma-20S proteasome	http://www.uniprot.org/uniprot/P25788	P25788	http://www.uniprot.org/uniprot/P49721	P49721	http://www.uniprot.org/uniprot/P61289	P61289	P25788|P49721|P61289	P25788:Proteasome_A_N|P49721:Proteasome|P61289:PA28_beta	PSMA3	PSMB2	PSME3	non-dynamic	non-dynamic	non-dynamic	1.25876	1.18866	1.20999	0.253	0.081	0.154	FALSE	FALSE	2758			14.1657	13.9967	14.0387	14.2527	14.1937	14.1813	14.2693	14.325	14.3287	14.284	13.4413	13.278	13.2013	13.342	13.4507	13.3617	13.2843	13.2663	13.347
3	1	0	398	194	PA28gamma-20S proteasome	http://www.uniprot.org/uniprot/P25789	P25789	http://www.uniprot.org/uniprot/P61289	P61289	http://www.uniprot.org/uniprot/P49721	P49721	P25789|P61289|P49721	P25789:Proteasome_A_N|P61289:PA28_beta|P49721:Proteasome	PSMA4	PSME3	PSMB2	non-dynamic	non-dynamic	non-dynamic	1.27958	1.20999	1.18866	-0.407	0.442	0.154	FALSE	FALSE	2758			14.2853	13.9843	13.9297	14.079	14.0553	14.0437	14.1317	14.225	14.2057	14.2577	11.1567	11.0793	11.26	11.3177	11.3543	11.3173	11.3507	11.1207	11.1937
3	1	0	398	194	PA28gamma-20S proteasome	http://www.uniprot.org/uniprot/P28066	P28066	http://www.uniprot.org/uniprot/P49721	P49721	http://www.uniprot.org/uniprot/P61289	P61289	P28066|P49721|P61289	P28066:Proteasome_A_N|P49721:Proteasome|P61289:PA28_beta	PSMA5	PSMB2	PSME3	non-dynamic	non-dynamic	non-dynamic	1.26634	1.18866	1.20999	0.777	0.415	0.154	FALSE	FALSE	2758			14.6757	14.369	14.445	14.5943	14.7097	14.5903	14.6437	14.485	14.6787	14.635	13.4413	13.278	13.2013	13.342	13.4507	13.3617	13.2843	13.2663	13.347
3	1	0	398	194	PA28gamma-20S proteasome	http://www.uniprot.org/uniprot/P60900	P60900	http://www.uniprot.org/uniprot/P49721	P49721	http://www.uniprot.org/uniprot/P61289	P61289	P60900|P49721|P61289	P60900:Proteasome_A_N|P49721:Proteasome|P61289:PA28_beta	PSMA6	PSMB2	PSME3	non-dynamic	non-dynamic	non-dynamic	1.22095	1.18866	1.20999	0.594	0.386	0.154	FALSE	FALSE	2758			15.41	15.2377	15.3397	15.4773	15.523	15.436	15.4367	15.3867	15.5257	15.5127	13.4413	13.278	13.2013	13.342	13.4507	13.3617	13.2843	13.2663	13.347
3	0.75	0.25	395|396|398	191|192|194	20S proteasome|PA28-20S proteasome|PA28gamma-20S proteasome	http://www.uniprot.org/uniprot/O14818	O14818	http://www.uniprot.org/uniprot/P25786	P25786	http://www.uniprot.org/uniprot/P25789	P25789	O14818|P25786|P25789		PSMA7	PSMA1	PSMA4	non-dynamic	non-dynamic	non-dynamic	1.35097	1.25093	1.27958	-0.273	-0.382	0.159	FALSE	FALSE	3226			14.938	14.82	14.8277	14.8217	14.7467	14.647	14.5973	14.5457	14.504	14.5247	14.2823	14.0993	14.2787	14.3697	14.365	14.389	14.4223	14.348	14.2673
3	0.833333	0.166667	395|396|398	191|192|194	20S proteasome|PA28-20S proteasome|PA28gamma-20S proteasome	http://www.uniprot.org/uniprot/P20618	P20618	http://www.uniprot.org/uniprot/P25786	P25786	http://www.uniprot.org/uniprot/P25789	P25789	P20618|P25786|P25789		PSMB1	PSMA1	PSMA4	non-dynamic	non-dynamic	non-dynamic	1.11987	1.25093	1.27958	0.12	0.854	0.159	FALSE	FALSE				16.9363	16.7833	16.7853	16.8083	16.8357	16.8687	16.8383	16.8443	16.8963	16.9467	14.2823	14.0993	14.2787	14.3697	14.365	14.389	14.4223	14.348	14.2673
3	0.5	0.5	395|396|398	191|192|194	20S proteasome|PA28-20S proteasome|PA28gamma-20S proteasome	http://www.uniprot.org/uniprot/P25787	P25787	http://www.uniprot.org/uniprot/P25786	P25786	http://www.uniprot.org/uniprot/P25789	P25789	P25787|P25786|P25789		PSMA2	PSMA1	PSMA4	non-dynamic	non-dynamic	non-dynamic	1.30375	1.25093	1.27958	0.186	0.867	0.159	FALSE	FALSE				14.862	14.5587	14.4793	14.4833	14.6	14.6697	14.7793	14.7757	14.7077	14.786	14.2823	14.0993	14.2787	14.3697	14.365	14.389	14.4223	14.348	14.2673
3	0.625	0.375	395|396|398	191|192|194	20S proteasome|PA28-20S proteasome|PA28gamma-20S proteasome	http://www.uniprot.org/uniprot/P25788	P25788	http://www.uniprot.org/uniprot/P25786	P25786	http://www.uniprot.org/uniprot/P25789	P25789	P25788|P25786|P25789		PSMA3	PSMA1	PSMA4	non-dynamic	non-dynamic	non-dynamic	1.25876	1.25093	1.27958	0.587	0.721	0.159	FALSE	FALSE				14.1657	13.9967	14.0387	14.2527	14.1937	14.1813	14.2693	14.325	14.3287	14.284	14.2823	14.0993	14.2787	14.3697	14.365	14.389	14.4223	14.348	14.2673
3	0.5	0.5	395|396|398	191|192|194	20S proteasome|PA28-20S proteasome|PA28gamma-20S proteasome	http://www.uniprot.org/uniprot/P28066	P28066	http://www.uniprot.org/uniprot/P25786	P25786	http://www.uniprot.org/uniprot/P25789	P25789	P28066|P25786|P25789		PSMA5	PSMA1	PSMA4	non-dynamic	non-dynamic	non-dynamic	1.26634	1.25093	1.27958	0.565	0.548	0.159	FALSE	FALSE				14.6757	14.369	14.445	14.5943	14.7097	14.5903	14.6437	14.485	14.6787	14.635	14.2823	14.0993	14.2787	14.3697	14.365	14.389	14.4223	14.348	14.2673
3	0.5	0.5	395|396|398	191|192|194	20S proteasome|PA28-20S proteasome|PA28gamma-20S proteasome	http://www.uniprot.org/uniprot/P28070	P28070	http://www.uniprot.org/uniprot/P25786	P25786	http://www.uniprot.org/uniprot/P25789	P25789	P28070|P25786|P25789		PSMB4	PSMA1	PSMA4	non-dynamic	non-dynamic	non-dynamic	1.20553	1.25093	1.27958	0.868	-0.027	0.159	FALSE	FALSE				15.407	15.345	15.4113	15.5113	15.6147	15.5993	15.6067	15.4827	15.479	15.446	14.2823	14.0993	14.2787	14.3697	14.365	14.389	14.4223	14.348	14.2673
3	0.166667	0.833333	395|396|398	191|192|194	20S proteasome|PA28-20S proteasome|PA28gamma-20S proteasome	http://www.uniprot.org/uniprot/P49720	P49720	http://www.uniprot.org/uniprot/P25786	P25786	http://www.uniprot.org/uniprot/P25789	P25789	P49720|P25786|P25789		PSMB3	PSMA1	PSMA4	non-dynamic	non-dynamic	non-dynamic	1.24286	1.25093	1.27958	0.311	0.598	0.159	FALSE	FALSE				14.375	14.3403	14.3373	14.3067	14.427	14.4643	14.5773	14.5463	14.5487	14.6203	14.2823	14.0993	14.2787	14.3697	14.365	14.389	14.4223	14.348	14.2673
3	0.5	0.5	395|396|398	191|192|194	20S proteasome|PA28-20S proteasome|PA28gamma-20S proteasome	http://www.uniprot.org/uniprot/P49721	P49721	http://www.uniprot.org/uniprot/P25786	P25786	http://www.uniprot.org/uniprot/P25789	P25789	P49721|P25786|P25789		PSMB2	PSMA1	PSMA4	non-dynamic	non-dynamic	non-dynamic	1.18866	1.25093	1.27958	0.198	0.442	0.159	FALSE	FALSE				13.4413	13.278	13.2013	13.342	13.4507	13.3617	13.2843	13.2663	13.347	13.358	14.2823	14.0993	14.2787	14.3697	14.365	14.389	14.4223	14.348	14.2673
3	0.333333	0.666667	395|396|398	191|192|194	20S proteasome|PA28-20S proteasome|PA28gamma-20S proteasome	http://www.uniprot.org/uniprot/P60900	P60900	http://www.uniprot.org/uniprot/P25786	P25786	http://www.uniprot.org/uniprot/P25789	P25789	P60900|P25786|P25789		PSMA6	PSMA1	PSMA4	non-dynamic	non-dynamic	non-dynamic	1.22095	1.25093	1.27958	0.601	0.473	0.159	FALSE	FALSE				15.41	15.2377	15.3397	15.4773	15.523	15.436	15.4367	15.3867	15.5257	15.5127	14.2823	14.0993	14.2787	14.3697	14.365	14.389	14.4223	14.348	14.2673
3	0	1	398	194	PA28gamma-20S proteasome	http://www.uniprot.org/uniprot/P61289	P61289	http://www.uniprot.org/uniprot/P25789	P25789	http://www.uniprot.org/uniprot/P25786	P25786	P61289|P25789|P25786	P61289:PA28_beta|P25789:Proteasome_A_N|P25786:Proteasome_A_N	PSME3	PSMA4	PSMA1	non-dynamic	non-dynamic	non-dynamic	1.20999	1.27958	1.25093	-0.407	0.741	0.159	FALSE	FALSE	2758			11.1567	11.0793	11.26	11.3177	11.3543	11.3173	11.3507	11.1207	11.1937	11.09	14.2853	13.9843	13.9297	14.079	14.0553	14.0437	14.1317	14.225	14.2057
3	0	1	396	192	PA28-20S proteasome	http://www.uniprot.org/uniprot/Q06323	Q06323	http://www.uniprot.org/uniprot/P25789	P25789	http://www.uniprot.org/uniprot/P25786	P25786	Q06323|P25789|P25786	Q06323:PA28_beta|P25789:Proteasome_A_N|P25786:Proteasome_A_N	PSME1	PSMA4	PSMA1	non-dynamic	non-dynamic	non-dynamic	1.26693	1.27958	1.25093	0.174	0.336	0.159	FALSE	FALSE	2758			10.39	10.511	10.4997	10.4603	10.5737	10.667	10.6933	10.6147	10.6137	10.7313	14.2853	13.9843	13.9297	14.079	14.0553	14.0437	14.1317	14.225	14.2057
3	0.333333	0.666667	395|396|398	191|192|194	20S proteasome|PA28-20S proteasome|PA28gamma-20S proteasome	http://www.uniprot.org/uniprot/Q99436	Q99436	http://www.uniprot.org/uniprot/P25786	P25786	http://www.uniprot.org/uniprot/P25789	P25789	Q99436|P25786|P25789		PSMB7	PSMA1	PSMA4	non-dynamic	non-dynamic	non-dynamic	1.47631	1.25093	1.27958	0.696	-0.438	0.159	FALSE	FALSE	2582			15.4983	15.607	15.7943	15.9047	16.0603	16.014	15.9437	15.725	15.781	15.6653	14.2823	14.0993	14.2787	14.3697	14.365	14.389	14.4223	14.348	14.2673
3	1	0	396	192	PA28-20S proteasome	http://www.uniprot.org/uniprot/O14818	O14818	http://www.uniprot.org/uniprot/P25789	P25789	http://www.uniprot.org/uniprot/Q06323	Q06323	O14818|P25789|Q06323		PSMA7	PSMA4	PSME1	non-dynamic	non-dynamic	non-dynamic	1.35097	1.27958	1.26693	-0.382	-0.889	0.174	FALSE	FALSE	3226	2758		14.938	14.82	14.8277	14.8217	14.7467	14.647	14.5973	14.5457	14.504	14.5247	14.2853	13.9843	13.9297	14.079	14.0553	14.0437	14.1317	14.225	14.2057
3	1	0	396	192	PA28-20S proteasome	http://www.uniprot.org/uniprot/P25786	P25786	http://www.uniprot.org/uniprot/P25789	P25789	http://www.uniprot.org/uniprot/Q06323	Q06323	P25786|P25789|Q06323	P25786:Proteasome_A_N|P25789:Proteasome_A_N|Q06323:PA28_beta	PSMA1	PSMA4	PSME1	non-dynamic	non-dynamic	non-dynamic	1.25093	1.27958	1.26693	0.159	0.336	0.174	FALSE	FALSE	2758			14.2823	14.0993	14.2787	14.3697	14.365	14.389	14.4223	14.348	14.2673	14.2827	14.2853	13.9843	13.9297	14.079	14.0553	14.0437	14.1317	14.225	14.2057
3	1	0	396	192	PA28-20S proteasome	http://www.uniprot.org/uniprot/P25787	P25787	http://www.uniprot.org/uniprot/Q06323	Q06323	http://www.uniprot.org/uniprot/P25789	P25789	P25787|Q06323|P25789		PSMA2	PSME1	PSMA4	non-dynamic	non-dynamic	non-dynamic	1.30375	1.26693	1.27958	0.334	0.867	0.174	FALSE	FALSE	2758			14.862	14.5587	14.4793	14.4833	14.6	14.6697	14.7793	14.7757	14.7077	14.786	10.39	10.511	10.4997	10.4603	10.5737	10.667	10.6933	10.6147	10.6137
3	1	0	396	192	PA28-20S proteasome	http://www.uniprot.org/uniprot/P25788	P25788	http://www.uniprot.org/uniprot/P25789	P25789	http://www.uniprot.org/uniprot/Q06323	Q06323	P25788|P25789|Q06323	P25788:Proteasome_A_N|P25789:Proteasome|Q06323:PA28_beta	PSMA3	PSMA4	PSME1	non-dynamic	non-dynamic	non-dynamic	1.25876	1.27958	1.26693	0.721	0.494	0.174	FALSE	FALSE	2758			14.1657	13.9967	14.0387	14.2527	14.1937	14.1813	14.2693	14.325	14.3287	14.284	14.2853	13.9843	13.9297	14.079	14.0553	14.0437	14.1317	14.225	14.2057
3	1	0	396	192	PA28-20S proteasome	http://www.uniprot.org/uniprot/P28066	P28066	http://www.uniprot.org/uniprot/P25789	P25789	http://www.uniprot.org/uniprot/Q06323	Q06323	P28066|P25789|Q06323		PSMA5	PSMA4	PSME1	non-dynamic	non-dynamic	non-dynamic	1.26634	1.27958	1.26693	0.548	0.192	0.174	FALSE	FALSE	2758			14.6757	14.369	14.445	14.5943	14.7097	14.5903	14.6437	14.485	14.6787	14.635	14.2853	13.9843	13.9297	14.079	14.0553	14.0437	14.1317	14.225	14.2057
3	1	0	396	192	PA28-20S proteasome	http://www.uniprot.org/uniprot/P60900	P60900	http://www.uniprot.org/uniprot/P25789	P25789	http://www.uniprot.org/uniprot/Q06323	Q06323	P60900|P25789|Q06323		PSMA6	PSMA4	PSME1	non-dynamic	non-dynamic	non-dynamic	1.22095	1.27958	1.26693	0.473	0.376	0.174	FALSE	FALSE	2758			15.41	15.2377	15.3397	15.4773	15.523	15.436	15.4367	15.3867	15.5257	15.5127	14.2853	13.9843	13.9297	14.079	14.0553	14.0437	14.1317	14.225	14.2057
3	0.5	0.5	395|396|398	191|192|194	20S proteasome|PA28-20S proteasome|PA28gamma-20S proteasome	http://www.uniprot.org/uniprot/O14818	O14818	http://www.uniprot.org/uniprot/P25786	P25786	http://www.uniprot.org/uniprot/P25787	P25787	O14818|P25786|P25787		PSMA7	PSMA1	PSMA2	non-dynamic	non-dynamic	non-dynamic	1.35097	1.25093	1.30375	-0.273	-0.395	0.186	FALSE	FALSE	3226			14.938	14.82	14.8277	14.8217	14.7467	14.647	14.5973	14.5457	14.504	14.5247	14.2823	14.0993	14.2787	14.3697	14.365	14.389	14.4223	14.348	14.2673
3	0.833333	0.166667	395|396|398	191|192|194	20S proteasome|PA28-20S proteasome|PA28gamma-20S proteasome	http://www.uniprot.org/uniprot/P20618	P20618	http://www.uniprot.org/uniprot/P25786	P25786	http://www.uniprot.org/uniprot/P25787	P25787	P20618|P25786|P25787		PSMB1	PSMA1	PSMA2	non-dynamic	non-dynamic	non-dynamic	1.11987	1.25093	1.30375	0.12	0.805	0.186	FALSE	FALSE				16.9363	16.7833	16.7853	16.8083	16.8357	16.8687	16.8383	16.8443	16.8963	16.9467	14.2823	14.0993	14.2787	14.3697	14.365	14.389	14.4223	14.348	14.2673
3	0.5	0.5	395|396|398	191|192|194	20S proteasome|PA28-20S proteasome|PA28gamma-20S proteasome	http://www.uniprot.org/uniprot/P25788	P25788	http://www.uniprot.org/uniprot/P25786	P25786	http://www.uniprot.org/uniprot/P25787	P25787	P25788|P25786|P25787		PSMA3	PSMA1	PSMA2	non-dynamic	non-dynamic	non-dynamic	1.25876	1.25093	1.30375	0.587	0.53	0.186	FALSE	FALSE				14.1657	13.9967	14.0387	14.2527	14.1937	14.1813	14.2693	14.325	14.3287	14.284	14.2823	14.0993	14.2787	14.3697	14.365	14.389	14.4223	14.348	14.2673
3	0.333333	0.666667	395|396|398	191|192|194	20S proteasome|PA28-20S proteasome|PA28gamma-20S proteasome	http://www.uniprot.org/uniprot/P25789	P25789	http://www.uniprot.org/uniprot/P25786	P25786	http://www.uniprot.org/uniprot/P25787	P25787	P25789|P25786|P25787		PSMA4	PSMA1	PSMA2	non-dynamic	non-dynamic	non-dynamic	1.27958	1.25093	1.30375	0.159	0.867	0.186	FALSE	FALSE				14.2853	13.9843	13.9297	14.079	14.0553	14.0437	14.1317	14.225	14.2057	14.2577	14.2823	14.0993	14.2787	14.3697	14.365	14.389	14.4223	14.348	14.2673
3	0.375	0.625	395|396|398	191|192|194	20S proteasome|PA28-20S proteasome|PA28gamma-20S proteasome	http://www.uniprot.org/uniprot/P28066	P28066	http://www.uniprot.org/uniprot/P25786	P25786	http://www.uniprot.org/uniprot/P25787	P25787	P28066|P25786|P25787		PSMA5	PSMA1	PSMA2	non-dynamic	non-dynamic	non-dynamic	1.26634	1.25093	1.30375	0.565	0.459	0.186	FALSE	FALSE				14.6757	14.369	14.445	14.5943	14.7097	14.5903	14.6437	14.485	14.6787	14.635	14.2823	14.0993	14.2787	14.3697	14.365	14.389	14.4223	14.348	14.2673
3	0.25	0.75	395|396|398	191|192|194	20S proteasome|PA28-20S proteasome|PA28gamma-20S proteasome	http://www.uniprot.org/uniprot/P28070	P28070	http://www.uniprot.org/uniprot/P25786	P25786	http://www.uniprot.org/uniprot/P25787	P25787	P28070|P25786|P25787		PSMB4	PSMA1	PSMA2	non-dynamic	non-dynamic	non-dynamic	1.20553	1.25093	1.30375	0.868	0.079	0.186	FALSE	FALSE				15.407	15.345	15.4113	15.5113	15.6147	15.5993	15.6067	15.4827	15.479	15.446	14.2823	14.0993	14.2787	14.3697	14.365	14.389	14.4223	14.348	14.2673
3	0.333333	0.666667	395|396|398	191|192|194	20S proteasome|PA28-20S proteasome|PA28gamma-20S proteasome	http://www.uniprot.org/uniprot/P49720	P49720	http://www.uniprot.org/uniprot/P25786	P25786	http://www.uniprot.org/uniprot/P25787	P25787	P49720|P25786|P25787	P49720:Proteasome|P25786:Proteasome_A_N|P25787:Proteasome	PSMB3	PSMA1	PSMA2	non-dynamic	non-dynamic	non-dynamic	1.24286	1.25093	1.30375	0.311	0.693	0.186	FALSE	FALSE				14.375	14.3403	14.3373	14.3067	14.427	14.4643	14.5773	14.5463	14.5487	14.6203	14.2823	14.0993	14.2787	14.3697	14.365	14.389	14.4223	14.348	14.2673
3	0.5	0.5	395|396|398	191|192|194	20S proteasome|PA28-20S proteasome|PA28gamma-20S proteasome	http://www.uniprot.org/uniprot/P49721	P49721	http://www.uniprot.org/uniprot/P25786	P25786	http://www.uniprot.org/uniprot/P25787	P25787	P49721|P25786|P25787		PSMB2	PSMA1	PSMA2	non-dynamic	non-dynamic	non-dynamic	1.18866	1.25093	1.30375	0.198	0.352	0.186	FALSE	FALSE				13.4413	13.278	13.2013	13.342	13.4507	13.3617	13.2843	13.2663	13.347	13.358	14.2823	14.0993	14.2787	14.3697	14.365	14.389	14.4223	14.348	14.2673
3	0.333333	0.666667	395|396|398|1430	191|192|194|5209	20S proteasome|PA28-20S proteasome|PA28gamma-20S proteasome|Ubiquilin-proteasome complex	http://www.uniprot.org/uniprot/P60900	P60900	http://www.uniprot.org/uniprot/P25786	P25786	http://www.uniprot.org/uniprot/P25787	P25787	P60900|P25786|P25787		PSMA6	PSMA1	PSMA2	non-dynamic	non-dynamic	non-dynamic	1.22095	1.25093	1.30375	0.601	0.261	0.186	FALSE	FALSE				15.41	15.2377	15.3397	15.4773	15.523	15.436	15.4367	15.3867	15.5257	15.5127	14.2823	14.0993	14.2787	14.3697	14.365	14.389	14.4223	14.348	14.2673
3	0	1	398	194	PA28gamma-20S proteasome	http://www.uniprot.org/uniprot/P61289	P61289	http://www.uniprot.org/uniprot/P25787	P25787	http://www.uniprot.org/uniprot/P25786	P25786	P61289|P25787|P25786	P61289:PA28_beta|P25787:Proteasome_A_N|P25786:Proteasome_A_N	PSME3	PSMA2	PSMA1	non-dynamic	non-dynamic	non-dynamic	1.20999	1.30375	1.25093	-0.334	0.741	0.186	FALSE	FALSE	2758			11.1567	11.0793	11.26	11.3177	11.3543	11.3173	11.3507	11.1207	11.1937	11.09	14.862	14.5587	14.4793	14.4833	14.6	14.6697	14.7793	14.7757	14.7077
3	0	1	396	192	PA28-20S proteasome	http://www.uniprot.org/uniprot/Q06323	Q06323	http://www.uniprot.org/uniprot/P25786	P25786	http://www.uniprot.org/uniprot/P25787	P25787	Q06323|P25786|P25787	Q06323:PA28_beta|P25786:Proteasome_A_N|P25787:Proteasome_A_N	PSME1	PSMA1	PSMA2	non-dynamic	non-dynamic	non-dynamic	1.26693	1.25093	1.30375	0.336	0.334	0.186	FALSE	FALSE	2758			10.39	10.511	10.4997	10.4603	10.5737	10.667	10.6933	10.6147	10.6137	10.7313	14.2823	14.0993	14.2787	14.3697	14.365	14.389	14.4223	14.348	14.2673
3	0.583333	0.416667	395|396|398	191|192|194	20S proteasome|PA28-20S proteasome|PA28gamma-20S proteasome	http://www.uniprot.org/uniprot/Q99436	Q99436	http://www.uniprot.org/uniprot/P25786	P25786	http://www.uniprot.org/uniprot/P25787	P25787	Q99436|P25786|P25787		PSMB7	PSMA1	PSMA2	non-dynamic	non-dynamic	non-dynamic	1.47631	1.25093	1.30375	0.696	-0.371	0.186	FALSE	FALSE	2582			15.4983	15.607	15.7943	15.9047	16.0603	16.014	15.9437	15.725	15.781	15.6653	14.2823	14.0993	14.2787	14.3697	14.365	14.389	14.4223	14.348	14.2673
3	1	0	396	192	PA28-20S proteasome	http://www.uniprot.org/uniprot/O14818	O14818	http://www.uniprot.org/uniprot/P28066	P28066	http://www.uniprot.org/uniprot/Q06323	Q06323	O14818|P28066|Q06323	O14818:Proteasome_A_N|P28066:Proteasome_A_N|Q06323:PA28_beta	PSMA7	PSMA5	PSME1	non-dynamic	non-dynamic	non-dynamic	1.35097	1.26634	1.26693	-0.214	-0.889	0.192	FALSE	FALSE	3226	2758		14.938	14.82	14.8277	14.8217	14.7467	14.647	14.5973	14.5457	14.504	14.5247	14.6757	14.369	14.445	14.5943	14.7097	14.5903	14.6437	14.485	14.6787
3	1	0	396	192	PA28-20S proteasome	http://www.uniprot.org/uniprot/P25786	P25786	http://www.uniprot.org/uniprot/Q06323	Q06323	http://www.uniprot.org/uniprot/P28066	P28066	P25786|Q06323|P28066		PSMA1	PSME1	PSMA5	non-dynamic	non-dynamic	non-dynamic	1.25093	1.26693	1.26634	0.336	0.565	0.192	FALSE	FALSE	2758			14.2823	14.0993	14.2787	14.3697	14.365	14.389	14.4223	14.348	14.2673	14.2827	10.39	10.511	10.4997	10.4603	10.5737	10.667	10.6933	10.6147	10.6137
3	1	0	396	192	PA28-20S proteasome	http://www.uniprot.org/uniprot/P25787	P25787	http://www.uniprot.org/uniprot/Q06323	Q06323	http://www.uniprot.org/uniprot/P28066	P28066	P25787|Q06323|P28066		PSMA2	PSME1	PSMA5	non-dynamic	non-dynamic	non-dynamic	1.30375	1.26693	1.26634	0.334	0.459	0.192	FALSE	FALSE	2758			14.862	14.5587	14.4793	14.4833	14.6	14.6697	14.7793	14.7757	14.7077	14.786	10.39	10.511	10.4997	10.4603	10.5737	10.667	10.6933	10.6147	10.6137
3	1	0	396	192	PA28-20S proteasome	http://www.uniprot.org/uniprot/P25788	P25788	http://www.uniprot.org/uniprot/P28066	P28066	http://www.uniprot.org/uniprot/Q06323	Q06323	P25788|P28066|Q06323	P25788:Proteasome_A_N|P28066:Proteasome_A_N|Q06323:PA28_beta	PSMA3	PSMA5	PSME1	non-dynamic	non-dynamic	non-dynamic	1.25876	1.26634	1.26693	0.615	0.494	0.192	FALSE	FALSE	2758			14.1657	13.9967	14.0387	14.2527	14.1937	14.1813	14.2693	14.325	14.3287	14.284	14.6757	14.369	14.445	14.5943	14.7097	14.5903	14.6437	14.485	14.6787
3	1	0	396	192	PA28-20S proteasome	http://www.uniprot.org/uniprot/P25789	P25789	http://www.uniprot.org/uniprot/Q06323	Q06323	http://www.uniprot.org/uniprot/P28066	P28066	P25789|Q06323|P28066		PSMA4	PSME1	PSMA5	non-dynamic	non-dynamic	non-dynamic	1.27958	1.26693	1.26634	0.174	0.548	0.192	FALSE	FALSE	2758			14.2853	13.9843	13.9297	14.079	14.0553	14.0437	14.1317	14.225	14.2057	14.2577	10.39	10.511	10.4997	10.4603	10.5737	10.667	10.6933	10.6147	10.6137
3	1	0	396	192	PA28-20S proteasome	http://www.uniprot.org/uniprot/P60900	P60900	http://www.uniprot.org/uniprot/P28066	P28066	http://www.uniprot.org/uniprot/Q06323	Q06323	P60900|P28066|Q06323		PSMA6	PSMA5	PSME1	non-dynamic	non-dynamic	non-dynamic	1.22095	1.26634	1.26693	0.89	0.376	0.192	FALSE	FALSE	2758			15.41	15.2377	15.3397	15.4773	15.523	15.436	15.4367	15.3867	15.5257	15.5127	14.6757	14.369	14.445	14.5943	14.7097	14.5903	14.6437	14.485	14.6787
3	0.5	0.5	395|396|398	191|192|194	20S proteasome|PA28-20S proteasome|PA28gamma-20S proteasome	http://www.uniprot.org/uniprot/O14818	O14818	http://www.uniprot.org/uniprot/P25786	P25786	http://www.uniprot.org/uniprot/P49721	P49721	O14818|P25786|P49721		PSMA7	PSMA1	PSMB2	non-dynamic	non-dynamic	non-dynamic	1.35097	1.25093	1.18866	-0.273	0.146	0.198	FALSE	FALSE	3226			14.938	14.82	14.8277	14.8217	14.7467	14.647	14.5973	14.5457	14.504	14.5247	14.2823	14.0993	14.2787	14.3697	14.365	14.389	14.4223	14.348	14.2673
3	1	0	395|396|398	191|192|194	20S proteasome|PA28-20S proteasome|PA28gamma-20S proteasome	http://www.uniprot.org/uniprot/P20618	P20618	http://www.uniprot.org/uniprot/P25786	P25786	http://www.uniprot.org/uniprot/P49721	P49721	P20618|P25786|P49721	P20618:Proteasome|P25786:Proteasome_A_N|P49721:Proteasome	PSMB1	PSMA1	PSMB2	non-dynamic	non-dynamic	non-dynamic	1.11987	1.25093	1.18866	0.12	0.596	0.198	FALSE	FALSE				16.9363	16.7833	16.7853	16.8083	16.8357	16.8687	16.8383	16.8443	16.8963	16.9467	14.2823	14.0993	14.2787	14.3697	14.365	14.389	14.4223	14.348	14.2673
3	0.25	0.75	395|396|398	191|192|194	20S proteasome|PA28-20S proteasome|PA28gamma-20S proteasome	http://www.uniprot.org/uniprot/P25787	P25787	http://www.uniprot.org/uniprot/P25786	P25786	http://www.uniprot.org/uniprot/P49721	P49721	P25787|P25786|P49721		PSMA2	PSMA1	PSMB2	non-dynamic	non-dynamic	non-dynamic	1.30375	1.25093	1.18866	0.186	0.352	0.198	FALSE	FALSE				14.862	14.5587	14.4793	14.4833	14.6	14.6697	14.7793	14.7757	14.7077	14.786	14.2823	14.0993	14.2787	14.3697	14.365	14.389	14.4223	14.348	14.2673
3	0.5	0.5	395|396|398	191|192|194	20S proteasome|PA28-20S proteasome|PA28gamma-20S proteasome	http://www.uniprot.org/uniprot/P25788	P25788	http://www.uniprot.org/uniprot/P25786	P25786	http://www.uniprot.org/uniprot/P49721	P49721	P25788|P25786|P49721		PSMA3	PSMA1	PSMB2	non-dynamic	non-dynamic	non-dynamic	1.25876	1.25093	1.18866	0.587	0.253	0.198	FALSE	FALSE				14.1657	13.9967	14.0387	14.2527	14.1937	14.1813	14.2693	14.325	14.3287	14.284	14.2823	14.0993	14.2787	14.3697	14.365	14.389	14.4223	14.348	14.2673
3	0.5	0.5	395|396|398	191|192|194	20S proteasome|PA28-20S proteasome|PA28gamma-20S proteasome	http://www.uniprot.org/uniprot/P25789	P25789	http://www.uniprot.org/uniprot/P25786	P25786	http://www.uniprot.org/uniprot/P49721	P49721	P25789|P25786|P49721		PSMA4	PSMA1	PSMB2	non-dynamic	non-dynamic	non-dynamic	1.27958	1.25093	1.18866	0.159	0.442	0.198	FALSE	FALSE				14.2853	13.9843	13.9297	14.079	14.0553	14.0437	14.1317	14.225	14.2057	14.2577	14.2823	14.0993	14.2787	14.3697	14.365	14.389	14.4223	14.348	14.2673
3	0.5	0.5	395|396|398	191|192|194	20S proteasome|PA28-20S proteasome|PA28gamma-20S proteasome	http://www.uniprot.org/uniprot/P28066	P28066	http://www.uniprot.org/uniprot/P25786	P25786	http://www.uniprot.org/uniprot/P49721	P49721	P28066|P25786|P49721		PSMA5	PSMA1	PSMB2	non-dynamic	non-dynamic	non-dynamic	1.26634	1.25093	1.18866	0.565	0.777	0.198	FALSE	FALSE				14.6757	14.369	14.445	14.5943	14.7097	14.5903	14.6437	14.485	14.6787	14.635	14.2823	14.0993	14.2787	14.3697	14.365	14.389	14.4223	14.348	14.2673
3	0.5	0.5	395|396|398	191|192|194	20S proteasome|PA28-20S proteasome|PA28gamma-20S proteasome	http://www.uniprot.org/uniprot/P28070	P28070	http://www.uniprot.org/uniprot/P25786	P25786	http://www.uniprot.org/uniprot/P49721	P49721	P28070|P25786|P49721		PSMB4	PSMA1	PSMB2	non-dynamic	non-dynamic	non-dynamic	1.20553	1.25093	1.18866	0.868	0.321	0.198	FALSE	FALSE				15.407	15.345	15.4113	15.5113	15.6147	15.5993	15.6067	15.4827	15.479	15.446	14.2823	14.0993	14.2787	14.3697	14.365	14.389	14.4223	14.348	14.2673
3	0	1	395|396|398	191|192|194	20S proteasome|PA28-20S proteasome|PA28gamma-20S proteasome	http://www.uniprot.org/uniprot/P49720	P49720	http://www.uniprot.org/uniprot/P25786	P25786	http://www.uniprot.org/uniprot/P49721	P49721	P49720|P25786|P49721		PSMB3	PSMA1	PSMB2	non-dynamic	non-dynamic	non-dynamic	1.24286	1.25093	1.18866	0.311	0.027	0.198	FALSE	FALSE				14.375	14.3403	14.3373	14.3067	14.427	14.4643	14.5773	14.5463	14.5487	14.6203	14.2823	14.0993	14.2787	14.3697	14.365	14.389	14.4223	14.348	14.2673
3	0.5	0.5	395|396|398	191|192|194	20S proteasome|PA28-20S proteasome|PA28gamma-20S proteasome	http://www.uniprot.org/uniprot/P60900	P60900	http://www.uniprot.org/uniprot/P49721	P49721	http://www.uniprot.org/uniprot/P25786	P25786	P60900|P49721|P25786		PSMA6	PSMB2	PSMA1	non-dynamic	non-dynamic	non-dynamic	1.22095	1.18866	1.25093	0.594	0.601	0.198	FALSE	FALSE				15.41	15.2377	15.3397	15.4773	15.523	15.436	15.4367	15.3867	15.5257	15.5127	13.4413	13.278	13.2013	13.342	13.4507	13.3617	13.2843	13.2663	13.347
3	0.75	0.25	395|396|398	191|192|194	20S proteasome|PA28-20S proteasome|PA28gamma-20S proteasome	http://www.uniprot.org/uniprot/Q99436	Q99436	http://www.uniprot.org/uniprot/P25786	P25786	http://www.uniprot.org/uniprot/P49721	P49721	Q99436|P25786|P49721		PSMB7	PSMA1	PSMB2	non-dynamic	non-dynamic	non-dynamic	1.47631	1.25093	1.18866	0.696	0.085	0.198	FALSE	FALSE	2582			15.4983	15.607	15.7943	15.9047	16.0603	16.014	15.9437	15.725	15.781	15.6653	14.2823	14.0993	14.2787	14.3697	14.365	14.389	14.4223	14.348	14.2673
3	0.75	0.25	395|396|398	191|192|194	20S proteasome|PA28-20S proteasome|PA28gamma-20S proteasome	http://www.uniprot.org/uniprot/O14818	O14818	http://www.uniprot.org/uniprot/P25788	P25788	http://www.uniprot.org/uniprot/Q99436	Q99436	O14818|P25788|Q99436		PSMA7	PSMA3	PSMB7	non-dynamic	non-dynamic	non-dynamic	1.35097	1.25876	1.47631	-0.72	-0.232	0.201	FALSE	FALSE	3226	2582		14.938	14.82	14.8277	14.8217	14.7467	14.647	14.5973	14.5457	14.504	14.5247	14.1657	13.9967	14.0387	14.2527	14.1937	14.1813	14.2693	14.325	14.3287
3	0.5	0.5	395|396|398	191|192|194	20S proteasome|PA28-20S proteasome|PA28gamma-20S proteasome	http://www.uniprot.org/uniprot/P20618	P20618	http://www.uniprot.org/uniprot/P25788	P25788	http://www.uniprot.org/uniprot/Q99436	Q99436	P20618|P25788|Q99436		PSMB1	PSMA3	PSMB7	non-dynamic	non-dynamic	non-dynamic	1.11987	1.25876	1.47631	0.527	-0.34	0.201	FALSE	FALSE	2582			16.9363	16.7833	16.7853	16.8083	16.8357	16.8687	16.8383	16.8443	16.8963	16.9467	14.1657	13.9967	14.0387	14.2527	14.1937	14.1813	14.2693	14.325	14.3287
3	0.5	0.5	395|396|398	191|192|194	20S proteasome|PA28-20S proteasome|PA28gamma-20S proteasome	http://www.uniprot.org/uniprot/P25786	P25786	http://www.uniprot.org/uniprot/P25788	P25788	http://www.uniprot.org/uniprot/Q99436	Q99436	P25786|P25788|Q99436		PSMA1	PSMA3	PSMB7	non-dynamic	non-dynamic	non-dynamic	1.25093	1.25876	1.47631	0.587	0.696	0.201	FALSE	FALSE	2582			14.2823	14.0993	14.2787	14.3697	14.365	14.389	14.4223	14.348	14.2673	14.2827	14.1657	13.9967	14.0387	14.2527	14.1937	14.1813	14.2693	14.325	14.3287
3	0.875	0.125	395|396|398	191|192|194	20S proteasome|PA28-20S proteasome|PA28gamma-20S proteasome	http://www.uniprot.org/uniprot/P25787	P25787	http://www.uniprot.org/uniprot/P25788	P25788	http://www.uniprot.org/uniprot/Q99436	Q99436	P25787|P25788|Q99436		PSMA2	PSMA3	PSMB7	non-dynamic	non-dynamic	non-dynamic	1.30375	1.25876	1.47631	0.53	-0.371	0.201	FALSE	FALSE	2582			14.862	14.5587	14.4793	14.4833	14.6	14.6697	14.7793	14.7757	14.7077	14.786	14.1657	13.9967	14.0387	14.2527	14.1937	14.1813	14.2693	14.325	14.3287
3	0.666667	0.333333	395|396|398	191|192|194	20S proteasome|PA28-20S proteasome|PA28gamma-20S proteasome	http://www.uniprot.org/uniprot/P25789	P25789	http://www.uniprot.org/uniprot/P25788	P25788	http://www.uniprot.org/uniprot/Q99436	Q99436	P25789|P25788|Q99436		PSMA4	PSMA3	PSMB7	non-dynamic	non-dynamic	non-dynamic	1.27958	1.25876	1.47631	0.721	-0.438	0.201	FALSE	FALSE	2582			14.2853	13.9843	13.9297	14.079	14.0553	14.0437	14.1317	14.225	14.2057	14.2577	14.1657	13.9967	14.0387	14.2527	14.1937	14.1813	14.2693	14.325	14.3287
3	0.666667	0.333333	395|396|398	191|192|194	20S proteasome|PA28-20S proteasome|PA28gamma-20S proteasome	http://www.uniprot.org/uniprot/P28066	P28066	http://www.uniprot.org/uniprot/P25788	P25788	http://www.uniprot.org/uniprot/Q99436	Q99436	P28066|P25788|Q99436		PSMA5	PSMA3	PSMB7	non-dynamic	non-dynamic	non-dynamic	1.26634	1.25876	1.47631	0.615	0.309	0.201	FALSE	FALSE	2582			14.6757	14.369	14.445	14.5943	14.7097	14.5903	14.6437	14.485	14.6787	14.635	14.1657	13.9967	14.0387	14.2527	14.1937	14.1813	14.2693	14.325	14.3287
3	0.75	0.25	395|396|398	191|192|194	20S proteasome|PA28-20S proteasome|PA28gamma-20S proteasome	http://www.uniprot.org/uniprot/P28070	P28070	http://www.uniprot.org/uniprot/P25788	P25788	http://www.uniprot.org/uniprot/Q99436	Q99436	P28070|P25788|Q99436		PSMB4	PSMA3	PSMB7	non-dynamic	non-dynamic	non-dynamic	1.20553	1.25876	1.47631	0.478	0.887	0.201	FALSE	FALSE	2582			15.407	15.345	15.4113	15.5113	15.6147	15.5993	15.6067	15.4827	15.479	15.446	14.1657	13.9967	14.0387	14.2527	14.1937	14.1813	14.2693	14.325	14.3287
3	0.75	0.25	395|396|398	191|192|194	20S proteasome|PA28-20S proteasome|PA28gamma-20S proteasome	http://www.uniprot.org/uniprot/P49720	P49720	http://www.uniprot.org/uniprot/P25788	P25788	http://www.uniprot.org/uniprot/Q99436	Q99436	P49720|P25788|Q99436		PSMB3	PSMA3	PSMB7	non-dynamic	non-dynamic	non-dynamic	1.24286	1.25876	1.47631	0.719	0.069	0.201	FALSE	FALSE	2582			14.375	14.3403	14.3373	14.3067	14.427	14.4643	14.5773	14.5463	14.5487	14.6203	14.1657	13.9967	14.0387	14.2527	14.1937	14.1813	14.2693	14.325	14.3287
3	1	0	395|396|398	191|192|194	20S proteasome|PA28-20S proteasome|PA28gamma-20S proteasome	http://www.uniprot.org/uniprot/P49721	P49721	http://www.uniprot.org/uniprot/P25788	P25788	http://www.uniprot.org/uniprot/Q99436	Q99436	P49721|P25788|Q99436		PSMB2	PSMA3	PSMB7	non-dynamic	non-dynamic	non-dynamic	1.18866	1.25876	1.47631	0.253	0.085	0.201	FALSE	FALSE	2582			13.4413	13.278	13.2013	13.342	13.4507	13.3617	13.2843	13.2663	13.347	13.358	14.1657	13.9967	14.0387	14.2527	14.1937	14.1813	14.2693	14.325	14.3287
3	0.666667	0.333333	395|396|398	191|192|194	20S proteasome|PA28-20S proteasome|PA28gamma-20S proteasome	http://www.uniprot.org/uniprot/P60900	P60900	http://www.uniprot.org/uniprot/P25788	P25788	http://www.uniprot.org/uniprot/Q99436	Q99436	P60900|P25788|Q99436		PSMA6	PSMA3	PSMB7	non-dynamic	non-dynamic	non-dynamic	1.22095	1.25876	1.47631	0.76	0.439	0.201	FALSE	FALSE	2582			15.41	15.2377	15.3397	15.4773	15.523	15.436	15.4367	15.3867	15.5257	15.5127	14.1657	13.9967	14.0387	14.2527	14.1937	14.1813	14.2693	14.325	14.3287
3	1	0	348|580	59|652	AP3 adapter complex|AP3-BLOC1 complex	http://www.uniprot.org/uniprot/O14617	O14617	http://www.uniprot.org/uniprot/O00203	O00203	http://www.uniprot.org/uniprot/Q92572	Q92572	O14617|O00203|Q92572	O14617:Adaptin_N|O00203:Adaptin_N|Q92572:Clat_adaptor_s	AP3D1	AP3B1	AP3S1	non-dynamic	non-dynamic	non-dynamic	1.43263	1.23001	1.4012	0.069	-0.752	0.22	FALSE	FALSE	3044	1903		13.1267	13.0063	13.3493	13.484	13.525	13.4887	13.346	13.374	13.385	13.32	12.2017	12.233	12.379	12.3187	12.2467	12.165	12.1727	12.0803	12.224
3	1	0	363|1049|1050	104|2685|2686	RNA polymerase II core complex|RNA polymerase II (RNAPII)|BRCA1-core RNA polymerase II complex	http://www.uniprot.org/uniprot/P19387	P19387	http://www.uniprot.org/uniprot/P52434	P52434	http://www.uniprot.org/uniprot/P52435	P52435	P19387|P52434|P52435	P19387:RNA_pol_L|P52434:RNA_pol_Rpb8|P52435:RNA_pol_L	POLR2C	POLR2H	POLR2J	non-dynamic	non-dynamic	non-dynamic	1.25238	1.3463	1.13734	-0.247	0.036	0.223	FALSE	FALSE	3890			11.8333	11.8287	11.9877	11.929	11.7547	11.9117	11.8067	11.7977	11.7007	11.663	13.9303	13.5953	13.579	13.5013	13.552	13.559	13.6047	13.658	13.636
3	0	1	363|1049|1050	104|2685|2686	RNA polymerase II core complex|RNA polymerase II (RNAPII)|BRCA1-core RNA polymerase II complex	http://www.uniprot.org/uniprot/P24928	P24928	http://www.uniprot.org/uniprot/P52434	P52434	http://www.uniprot.org/uniprot/P52435	P52435	P24928|P52434|P52435	P24928:RNA_pol_Rpb1_3|P52434:RNA_pol_Rpb8|P52435:RNA_pol_L	POLR2A	POLR2H	POLR2J	non-dynamic	non-dynamic	non-dynamic	1.57644	1.3463	1.13734	-0.646	-0.653	0.223	FALSE	FALSE	3890			13.829	14.1307	14.137	14.2377	14.1877	14.376	14.4857	14.4003	14.2037	14.1703	13.9303	13.5953	13.579	13.5013	13.552	13.559	13.6047	13.658	13.636
3	1	0	544	563	F1F0-ATP synthase (EC 3.6.3.14), mitochondrial	http://www.uniprot.org/uniprot/P36542	P36542	http://www.uniprot.org/uniprot/P06576	P06576	http://www.uniprot.org/uniprot/P56381	P56381	P36542|P06576|P56381		ATP5C1	ATP5B	ATP5E	non-dynamic	non-dynamic	non-dynamic	1.19527	1.33422	1.24372	0.797	0.503	0.231	FALSE	FALSE	573			12.6017	12.5247	12.4443	12.433	12.411	12.5377	12.587	12.5747	12.6383	12.6683	15.366	15.2643	15.1863	15.066	15.013	15.1037	15.123	15.2933	15.2883
3	0	1	1649	5919	BRAF-RAF1-14-3-3 complex	http://www.uniprot.org/uniprot/P61981	P61981	http://www.uniprot.org/uniprot/P31947	P31947	http://www.uniprot.org/uniprot/P31946	P31946	P61981|P31947|P31946	P61981:14-3-3|P31947:14-3-3|P31946:14-3-3	YWHAG	SFN	YWHAB	non-dynamic	non-dynamic	non-dynamic	1.25992	1.21504	1.13655	0.317	0.043	0.235	FALSE	FALSE	2958	3089	3089	15.9987	16.214	15.9093	16.001	15.938	15.89	15.8807	15.9053	15.9663	15.9417	18.79	18.893	18.9223	18.868	18.8863	18.8273	18.767	18.7213	18.7263
3	0	1	1649	5919	BRAF-RAF1-14-3-3 complex	http://www.uniprot.org/uniprot/P62258	P62258	http://www.uniprot.org/uniprot/P31947	P31947	http://www.uniprot.org/uniprot/P31946	P31946	P62258|P31947|P31946	P62258:14-3-3|P31947:14-3-3|P31946:14-3-3	YWHAE	SFN	YWHAB	non-dynamic	non-dynamic	non-dynamic	1.43462	1.21504	1.13655	0.971	0.348	0.235	FALSE	FALSE	2958	3089	3089	9.28567	9.46433	9.48	9.35767	9.35767	9.27967	9.154	9.001	9.08833	8.95933	18.79	18.893	18.9223	18.868	18.8863	18.8273	18.767	18.7213	18.7263
3	0	1	1649	5919	BRAF-RAF1-14-3-3 complex	http://www.uniprot.org/uniprot/Q04917	Q04917	http://www.uniprot.org/uniprot/P31947	P31947	http://www.uniprot.org/uniprot/P31946	P31946	Q04917|P31947|P31946	Q04917:14-3-3|P31947:14-3-3|P31946:14-3-3	YWHAH	SFN	YWHAB	non-dynamic	non-dynamic	non-dynamic	1.43495	1.21504	1.13655	-0.165	-0.476	0.235	FALSE	FALSE	2958	3089	3089	12.4613	12.7857	12.2647	12.2797	12.4977	12.528	12.5583	12.512	12.6017	12.4613	18.79	18.893	18.9223	18.868	18.8863	18.8273	18.767	18.7213	18.7263
3	0	1	446	302	INO80 chromatin remodeling complex	http://www.uniprot.org/uniprot/Q9H981	Q9H981	http://www.uniprot.org/uniprot/O96019	O96019	http://www.uniprot.org/uniprot/Q9H9F9	Q9H9F9	Q9H981|O96019|Q9H9F9	Q9H981:Actin|O96019:Actin|Q9H9F9:Actin	ACTR8	ACTL6A	ACTR5	non-dynamic	non-dynamic	non-dynamic	1.4257	1.57935	1.44827	-0.514	0.433	0.24	FALSE	FALSE	1632	2238		8.82733	8.90967	9.22067	9.22867	9.19967	9.027	8.95967	8.88967	8.82433	8.717	13.3517	13.0693	12.8763	12.6923	12.698	12.7113	12.8113	12.776	12.9183
3	0	1	364	112	Prefoldin complex	http://www.uniprot.org/uniprot/Q99471	Q99471	http://www.uniprot.org/uniprot/O60925	O60925	http://www.uniprot.org/uniprot/Q9UHV9	Q9UHV9	Q99471|O60925|Q9UHV9	Q99471:Prefoldin|O60925:Prefoldin_2|Q9UHV9:Prefoldin_2	PFDN5	PFDN1	PFDN2	non-dynamic	non-dynamic	non-dynamic	1.30677	1.28639	1.42734	-0.665	-0.625	0.244	FALSE	FALSE				14.3767	14.3147	14.239	14.2667	14.4	14.447	14.517	14.5527	14.5513	14.625	12.9803	13.1627	13.0283	12.9117	13.0003	12.9073	12.8297	12.7993	12.931
3	1	0	337	27	Arp2/3 protein complex	http://www.uniprot.org/uniprot/P61160	P61160	http://www.uniprot.org/uniprot/O15143	O15143	http://www.uniprot.org/uniprot/O15511	O15511	P61160|O15143|O15511	P61160:Actin|O15143:WD40|O15511:P16-Arc	ACTR2	ARPC1B	ARPC5	non-dynamic	non-dynamic	non-dynamic	1.53368	1.27133	1.32746	-0.343	0.565	0.249	FALSE	FALSE	875	502	3264	12.2477	12.417	12.704	12.6163	12.3427	12.2263	12.2533	12.2127	12.14	12.087	14.8197	14.6217	14.7207	14.8473	14.959	14.968	14.8677	14.815	14.8293
3	0.75	0.25	395|396|398	191|192|194	20S proteasome|PA28-20S proteasome|PA28gamma-20S proteasome	http://www.uniprot.org/uniprot/O14818	O14818	http://www.uniprot.org/uniprot/P25788	P25788	http://www.uniprot.org/uniprot/P49721	P49721	O14818|P25788|P49721		PSMA7	PSMA3	PSMB2	non-dynamic	non-dynamic	non-dynamic	1.35097	1.25876	1.18866	-0.72	0.146	0.253	FALSE	FALSE	3226			14.938	14.82	14.8277	14.8217	14.7467	14.647	14.5973	14.5457	14.504	14.5247	14.1657	13.9967	14.0387	14.2527	14.1937	14.1813	14.2693	14.325	14.3287
3	0.5	0.5	395|396|398	191|192|194	20S proteasome|PA28-20S proteasome|PA28gamma-20S proteasome	http://www.uniprot.org/uniprot/P20618	P20618	http://www.uniprot.org/uniprot/P25788	P25788	http://www.uniprot.org/uniprot/P49721	P49721	P20618|P25788|P49721	P20618:Proteasome|P25788:Proteasome_A_N|P49721:Proteasome	PSMB1	PSMA3	PSMB2	non-dynamic	non-dynamic	non-dynamic	1.11987	1.25876	1.18866	0.527	0.596	0.253	FALSE	FALSE				16.9363	16.7833	16.7853	16.8083	16.8357	16.8687	16.8383	16.8443	16.8963	16.9467	14.1657	13.9967	14.0387	14.2527	14.1937	14.1813	14.2693	14.325	14.3287
3	0.75	0.25	395|396|398	191|192|194	20S proteasome|PA28-20S proteasome|PA28gamma-20S proteasome	http://www.uniprot.org/uniprot/P25786	P25786	http://www.uniprot.org/uniprot/P25788	P25788	http://www.uniprot.org/uniprot/P49721	P49721	P25786|P25788|P49721		PSMA1	PSMA3	PSMB2	non-dynamic	non-dynamic	non-dynamic	1.25093	1.25876	1.18866	0.587	0.198	0.253	FALSE	FALSE				14.2823	14.0993	14.2787	14.3697	14.365	14.389	14.4223	14.348	14.2673	14.2827	14.1657	13.9967	14.0387	14.2527	14.1937	14.1813	14.2693	14.325	14.3287
3	0.75	0.25	395|396|398	191|192|194	20S proteasome|PA28-20S proteasome|PA28gamma-20S proteasome	http://www.uniprot.org/uniprot/P25787	P25787	http://www.uniprot.org/uniprot/P25788	P25788	http://www.uniprot.org/uniprot/P49721	P49721	P25787|P25788|P49721		PSMA2	PSMA3	PSMB2	non-dynamic	non-dynamic	non-dynamic	1.30375	1.25876	1.18866	0.53	0.352	0.253	FALSE	FALSE				14.862	14.5587	14.4793	14.4833	14.6	14.6697	14.7793	14.7757	14.7077	14.786	14.1657	13.9967	14.0387	14.2527	14.1937	14.1813	14.2693	14.325	14.3287
3	0.5	0.5	395|396|398	191|192|194	20S proteasome|PA28-20S proteasome|PA28gamma-20S proteasome	http://www.uniprot.org/uniprot/P25789	P25789	http://www.uniprot.org/uniprot/P25788	P25788	http://www.uniprot.org/uniprot/P49721	P49721	P25789|P25788|P49721		PSMA4	PSMA3	PSMB2	non-dynamic	non-dynamic	non-dynamic	1.27958	1.25876	1.18866	0.721	0.442	0.253	FALSE	FALSE				14.2853	13.9843	13.9297	14.079	14.0553	14.0437	14.1317	14.225	14.2057	14.2577	14.1657	13.9967	14.0387	14.2527	14.1937	14.1813	14.2693	14.325	14.3287
3	0.75	0.25	395|396|398	191|192|194	20S proteasome|PA28-20S proteasome|PA28gamma-20S proteasome	http://www.uniprot.org/uniprot/P28066	P28066	http://www.uniprot.org/uniprot/P25788	P25788	http://www.uniprot.org/uniprot/P49721	P49721	P28066|P25788|P49721		PSMA5	PSMA3	PSMB2	non-dynamic	non-dynamic	non-dynamic	1.26634	1.25876	1.18866	0.615	0.777	0.253	FALSE	FALSE				14.6757	14.369	14.445	14.5943	14.7097	14.5903	14.6437	14.485	14.6787	14.635	14.1657	13.9967	14.0387	14.2527	14.1937	14.1813	14.2693	14.325	14.3287
3	0.5	0.5	395|396|398	191|192|194	20S proteasome|PA28-20S proteasome|PA28gamma-20S proteasome	http://www.uniprot.org/uniprot/P28070	P28070	http://www.uniprot.org/uniprot/P25788	P25788	http://www.uniprot.org/uniprot/P49721	P49721	P28070|P25788|P49721		PSMB4	PSMA3	PSMB2	non-dynamic	non-dynamic	non-dynamic	1.20553	1.25876	1.18866	0.478	0.321	0.253	FALSE	FALSE				15.407	15.345	15.4113	15.5113	15.6147	15.5993	15.6067	15.4827	15.479	15.446	14.1657	13.9967	14.0387	14.2527	14.1937	14.1813	14.2693	14.325	14.3287
3	0	1	395|396|398	191|192|194	20S proteasome|PA28-20S proteasome|PA28gamma-20S proteasome	http://www.uniprot.org/uniprot/P49720	P49720	http://www.uniprot.org/uniprot/P25788	P25788	http://www.uniprot.org/uniprot/P49721	P49721	P49720|P25788|P49721		PSMB3	PSMA3	PSMB2	non-dynamic	non-dynamic	non-dynamic	1.24286	1.25876	1.18866	0.719	0.027	0.253	FALSE	FALSE				14.375	14.3403	14.3373	14.3067	14.427	14.4643	14.5773	14.5463	14.5487	14.6203	14.1657	13.9967	14.0387	14.2527	14.1937	14.1813	14.2693	14.325	14.3287
3	0.75	0.25	395|396|398	191|192|194	20S proteasome|PA28-20S proteasome|PA28gamma-20S proteasome	http://www.uniprot.org/uniprot/P60900	P60900	http://www.uniprot.org/uniprot/P25788	P25788	http://www.uniprot.org/uniprot/P49721	P49721	P60900|P25788|P49721		PSMA6	PSMA3	PSMB2	non-dynamic	non-dynamic	non-dynamic	1.22095	1.25876	1.18866	0.76	0.594	0.253	FALSE	FALSE				15.41	15.2377	15.3397	15.4773	15.523	15.436	15.4367	15.3867	15.5257	15.5127	14.1657	13.9967	14.0387	14.2527	14.1937	14.1813	14.2693	14.325	14.3287
3	0.5	0.5	395|396|398	191|192|194	20S proteasome|PA28-20S proteasome|PA28gamma-20S proteasome	http://www.uniprot.org/uniprot/Q99436	Q99436	http://www.uniprot.org/uniprot/P25788	P25788	http://www.uniprot.org/uniprot/P49721	P49721	Q99436|P25788|P49721	Q99436:Proteasome|P25788:Proteasome_A_N|P49721:Proteasome	PSMB7	PSMA3	PSMB2	non-dynamic	non-dynamic	non-dynamic	1.47631	1.25876	1.18866	0.201	0.085	0.253	FALSE	FALSE	2582			15.4983	15.607	15.7943	15.9047	16.0603	16.014	15.9437	15.725	15.781	15.6653	14.1657	13.9967	14.0387	14.2527	14.1937	14.1813	14.2693	14.325	14.3287
3	0.5	0.5	395|396|398	191|192|194	20S proteasome|PA28-20S proteasome|PA28gamma-20S proteasome	http://www.uniprot.org/uniprot/O14818	O14818	http://www.uniprot.org/uniprot/P25787	P25787	http://www.uniprot.org/uniprot/P60900	P60900	O14818|P25787|P60900		PSMA7	PSMA2	PSMA6	non-dynamic	non-dynamic	non-dynamic	1.35097	1.30375	1.22095	-0.395	-0.454	0.261	FALSE	FALSE	3226			14.938	14.82	14.8277	14.8217	14.7467	14.647	14.5973	14.5457	14.504	14.5247	14.862	14.5587	14.4793	14.4833	14.6	14.6697	14.7793	14.7757	14.7077
3	0.5	0.5	395|396|398	191|192|194	20S proteasome|PA28-20S proteasome|PA28gamma-20S proteasome	http://www.uniprot.org/uniprot/P20618	P20618	http://www.uniprot.org/uniprot/P60900	P60900	http://www.uniprot.org/uniprot/P25787	P25787	P20618|P60900|P25787		PSMB1	PSMA6	PSMA2	non-dynamic	non-dynamic	non-dynamic	1.11987	1.22095	1.30375	0.56	0.805	0.261	FALSE	FALSE				16.9363	16.7833	16.7853	16.8083	16.8357	16.8687	16.8383	16.8443	16.8963	16.9467	15.41	15.2377	15.3397	15.4773	15.523	15.436	15.4367	15.3867	15.5257
3	0.5	0.5	395|396|398|1430	191|192|194|5209	20S proteasome|PA28-20S proteasome|PA28gamma-20S proteasome|Ubiquilin-proteasome complex	http://www.uniprot.org/uniprot/P25786	P25786	http://www.uniprot.org/uniprot/P25787	P25787	http://www.uniprot.org/uniprot/P60900	P60900	P25786|P25787|P60900		PSMA1	PSMA2	PSMA6	non-dynamic	non-dynamic	non-dynamic	1.25093	1.30375	1.22095	0.186	0.601	0.261	FALSE	FALSE				14.2823	14.0993	14.2787	14.3697	14.365	14.389	14.4223	14.348	14.2673	14.2827	14.862	14.5587	14.4793	14.4833	14.6	14.6697	14.7793	14.7757	14.7077
3	0.625	0.375	395|396|398	191|192|194	20S proteasome|PA28-20S proteasome|PA28gamma-20S proteasome	http://www.uniprot.org/uniprot/P25788	P25788	http://www.uniprot.org/uniprot/P25787	P25787	http://www.uniprot.org/uniprot/P60900	P60900	P25788|P25787|P60900		PSMA3	PSMA2	PSMA6	non-dynamic	non-dynamic	non-dynamic	1.25876	1.30375	1.22095	0.53	0.76	0.261	FALSE	FALSE				14.1657	13.9967	14.0387	14.2527	14.1937	14.1813	14.2693	14.325	14.3287	14.284	14.862	14.5587	14.4793	14.4833	14.6	14.6697	14.7793	14.7757	14.7077
3	0.5	0.5	395|396|398	191|192|194	20S proteasome|PA28-20S proteasome|PA28gamma-20S proteasome	http://www.uniprot.org/uniprot/P25789	P25789	http://www.uniprot.org/uniprot/P25787	P25787	http://www.uniprot.org/uniprot/P60900	P60900	P25789|P25787|P60900		PSMA4	PSMA2	PSMA6	non-dynamic	non-dynamic	non-dynamic	1.27958	1.30375	1.22095	0.867	0.473	0.261	FALSE	FALSE				14.2853	13.9843	13.9297	14.079	14.0553	14.0437	14.1317	14.225	14.2057	14.2577	14.862	14.5587	14.4793	14.4833	14.6	14.6697	14.7793	14.7757	14.7077
3	0.625	0.375	395|396|398	191|192|194	20S proteasome|PA28-20S proteasome|PA28gamma-20S proteasome	http://www.uniprot.org/uniprot/P28066	P28066	http://www.uniprot.org/uniprot/P25787	P25787	http://www.uniprot.org/uniprot/P60900	P60900	P28066|P25787|P60900		PSMA5	PSMA2	PSMA6	non-dynamic	non-dynamic	non-dynamic	1.26634	1.30375	1.22095	0.459	0.89	0.261	FALSE	FALSE				14.6757	14.369	14.445	14.5943	14.7097	14.5903	14.6437	14.485	14.6787	14.635	14.862	14.5587	14.4793	14.4833	14.6	14.6697	14.7793	14.7757	14.7077
3	0.75	0.25	395|396|398	191|192|194	20S proteasome|PA28-20S proteasome|PA28gamma-20S proteasome	http://www.uniprot.org/uniprot/P28070	P28070	http://www.uniprot.org/uniprot/P25787	P25787	http://www.uniprot.org/uniprot/P60900	P60900	P28070|P25787|P60900		PSMB4	PSMA2	PSMA6	non-dynamic	non-dynamic	non-dynamic	1.20553	1.30375	1.22095	0.079	0.609	0.261	FALSE	FALSE				15.407	15.345	15.4113	15.5113	15.6147	15.5993	15.6067	15.4827	15.479	15.446	14.862	14.5587	14.4793	14.4833	14.6	14.6697	14.7793	14.7757	14.7077
3	0.5	0.5	395|396|398	191|192|194	20S proteasome|PA28-20S proteasome|PA28gamma-20S proteasome	http://www.uniprot.org/uniprot/P49720	P49720	http://www.uniprot.org/uniprot/P25787	P25787	http://www.uniprot.org/uniprot/P60900	P60900	P49720|P25787|P60900		PSMB3	PSMA2	PSMA6	non-dynamic	non-dynamic	non-dynamic	1.24286	1.30375	1.22095	0.693	0.476	0.261	FALSE	FALSE				14.375	14.3403	14.3373	14.3067	14.427	14.4643	14.5773	14.5463	14.5487	14.6203	14.862	14.5587	14.4793	14.4833	14.6	14.6697	14.7793	14.7757	14.7077
3	0.75	0.25	395|396|398	191|192|194	20S proteasome|PA28-20S proteasome|PA28gamma-20S proteasome	http://www.uniprot.org/uniprot/P49721	P49721	http://www.uniprot.org/uniprot/P25787	P25787	http://www.uniprot.org/uniprot/P60900	P60900	P49721|P25787|P60900		PSMB2	PSMA2	PSMA6	non-dynamic	non-dynamic	non-dynamic	1.18866	1.30375	1.22095	0.352	0.594	0.261	FALSE	FALSE				13.4413	13.278	13.2013	13.342	13.4507	13.3617	13.2843	13.2663	13.347	13.358	14.862	14.5587	14.4793	14.4833	14.6	14.6697	14.7793	14.7757	14.7077
3	0	1	398	194	PA28gamma-20S proteasome	http://www.uniprot.org/uniprot/P61289	P61289	http://www.uniprot.org/uniprot/P60900	P60900	http://www.uniprot.org/uniprot/P25787	P25787	P61289|P60900|P25787	P61289:PA28_beta|P60900:Proteasome_A_N|P25787:Proteasome_A_N	PSME3	PSMA6	PSMA2	non-dynamic	non-dynamic	non-dynamic	1.20999	1.22095	1.30375	0.386	-0.334	0.261	FALSE	FALSE	2758			11.1567	11.0793	11.26	11.3177	11.3543	11.3173	11.3507	11.1207	11.1937	11.09	15.41	15.2377	15.3397	15.4773	15.523	15.436	15.4367	15.3867	15.5257
3	0	1	396	192	PA28-20S proteasome	http://www.uniprot.org/uniprot/Q06323	Q06323	http://www.uniprot.org/uniprot/P25787	P25787	http://www.uniprot.org/uniprot/P60900	P60900	Q06323|P25787|P60900	Q06323:PA28_beta|P25787:Proteasome_A_N|P60900:Proteasome_A_N	PSME1	PSMA2	PSMA6	non-dynamic	non-dynamic	non-dynamic	1.26693	1.30375	1.22095	0.334	0.376	0.261	FALSE	FALSE	2758			10.39	10.511	10.4997	10.4603	10.5737	10.667	10.6933	10.6147	10.6137	10.7313	14.862	14.5587	14.4793	14.4833	14.6	14.6697	14.7793	14.7757	14.7077
3	0.4	0.6	395|396|398	191|192|194	20S proteasome|PA28-20S proteasome|PA28gamma-20S proteasome	http://www.uniprot.org/uniprot/Q99436	Q99436	http://www.uniprot.org/uniprot/P25787	P25787	http://www.uniprot.org/uniprot/P60900	P60900	Q99436|P25787|P60900		PSMB7	PSMA2	PSMA6	non-dynamic	non-dynamic	non-dynamic	1.47631	1.30375	1.22095	-0.371	0.439	0.261	FALSE	FALSE	2582			15.4983	15.607	15.7943	15.9047	16.0603	16.014	15.9437	15.725	15.781	15.6653	14.862	14.5587	14.4793	14.4833	14.6	14.6697	14.7793	14.7757	14.7077
3	1	0	396	192	PA28-20S proteasome	http://www.uniprot.org/uniprot/O14818	O14818	http://www.uniprot.org/uniprot/P20618	P20618	http://www.uniprot.org/uniprot/Q06323	Q06323	O14818|P20618|Q06323	O14818:Proteasome_A_N|P20618:Proteasome|Q06323:PA28_beta	PSMA7	PSMB1	PSME1	non-dynamic	non-dynamic	non-dynamic	1.35097	1.11987	1.26693	-0.331	-0.889	0.265	FALSE	FALSE	3226	2758		14.938	14.82	14.8277	14.8217	14.7467	14.647	14.5973	14.5457	14.504	14.5247	16.9363	16.7833	16.7853	16.8083	16.8357	16.8687	16.8383	16.8443	16.8963
3	1	0	396	192	PA28-20S proteasome	http://www.uniprot.org/uniprot/P25786	P25786	http://www.uniprot.org/uniprot/P20618	P20618	http://www.uniprot.org/uniprot/Q06323	Q06323	P25786|P20618|Q06323	P25786:Proteasome_A_N|P20618:Proteasome|Q06323:PA28_beta	PSMA1	PSMB1	PSME1	non-dynamic	non-dynamic	non-dynamic	1.25093	1.11987	1.26693	0.12	0.336	0.265	FALSE	FALSE	2758			14.2823	14.0993	14.2787	14.3697	14.365	14.389	14.4223	14.348	14.2673	14.2827	16.9363	16.7833	16.7853	16.8083	16.8357	16.8687	16.8383	16.8443	16.8963
3	1	0	396	192	PA28-20S proteasome	http://www.uniprot.org/uniprot/P25787	P25787	http://www.uniprot.org/uniprot/P20618	P20618	http://www.uniprot.org/uniprot/Q06323	Q06323	P25787|P20618|Q06323	P25787:Proteasome_A_N|P20618:Proteasome|Q06323:PA28_beta	PSMA2	PSMB1	PSME1	non-dynamic	non-dynamic	non-dynamic	1.30375	1.11987	1.26693	0.805	0.334	0.265	FALSE	FALSE	2758			14.862	14.5587	14.4793	14.4833	14.6	14.6697	14.7793	14.7757	14.7077	14.786	16.9363	16.7833	16.7853	16.8083	16.8357	16.8687	16.8383	16.8443	16.8963
3	1	0	396	192	PA28-20S proteasome	http://www.uniprot.org/uniprot/P25788	P25788	http://www.uniprot.org/uniprot/P20618	P20618	http://www.uniprot.org/uniprot/Q06323	Q06323	P25788|P20618|Q06323	P25788:Proteasome_A_N|P20618:Proteasome|Q06323:PA28_beta	PSMA3	PSMB1	PSME1	non-dynamic	non-dynamic	non-dynamic	1.25876	1.11987	1.26693	0.527	0.494	0.265	FALSE	FALSE	2758			14.1657	13.9967	14.0387	14.2527	14.1937	14.1813	14.2693	14.325	14.3287	14.284	16.9363	16.7833	16.7853	16.8083	16.8357	16.8687	16.8383	16.8443	16.8963
3	1	0	396	192	PA28-20S proteasome	http://www.uniprot.org/uniprot/P25789	P25789	http://www.uniprot.org/uniprot/P20618	P20618	http://www.uniprot.org/uniprot/Q06323	Q06323	P25789|P20618|Q06323	P25789:Proteasome_A_N|P20618:Proteasome|Q06323:PA28_beta	PSMA4	PSMB1	PSME1	non-dynamic	non-dynamic	non-dynamic	1.27958	1.11987	1.26693	0.854	0.174	0.265	FALSE	FALSE	2758			14.2853	13.9843	13.9297	14.079	14.0553	14.0437	14.1317	14.225	14.2057	14.2577	16.9363	16.7833	16.7853	16.8083	16.8357	16.8687	16.8383	16.8443	16.8963
3	1	0	396	192	PA28-20S proteasome	http://www.uniprot.org/uniprot/P28066	P28066	http://www.uniprot.org/uniprot/P20618	P20618	http://www.uniprot.org/uniprot/Q06323	Q06323	P28066|P20618|Q06323	P28066:Proteasome_A_N|P20618:Proteasome|Q06323:PA28_beta	PSMA5	PSMB1	PSME1	non-dynamic	non-dynamic	non-dynamic	1.26634	1.11987	1.26693	0.655	0.192	0.265	FALSE	FALSE	2758			14.6757	14.369	14.445	14.5943	14.7097	14.5903	14.6437	14.485	14.6787	14.635	16.9363	16.7833	16.7853	16.8083	16.8357	16.8687	16.8383	16.8443	16.8963
3	1	0	396	192	PA28-20S proteasome	http://www.uniprot.org/uniprot/P60900	P60900	http://www.uniprot.org/uniprot/P20618	P20618	http://www.uniprot.org/uniprot/Q06323	Q06323	P60900|P20618|Q06323	P60900:Proteasome_A_N|P20618:Proteasome|Q06323:PA28_beta	PSMA6	PSMB1	PSME1	non-dynamic	non-dynamic	non-dynamic	1.22095	1.11987	1.26693	0.56	0.376	0.265	FALSE	FALSE	2758			15.41	15.2377	15.3397	15.4773	15.523	15.436	15.4367	15.3867	15.5257	15.5127	16.9363	16.7833	16.7853	16.8083	16.8357	16.8687	16.8383	16.8443	16.8963
3	0.9	0.1	395|396|398	191|192|194	20S proteasome|PA28-20S proteasome|PA28gamma-20S proteasome	http://www.uniprot.org/uniprot/O14818	O14818	http://www.uniprot.org/uniprot/P28066	P28066	http://www.uniprot.org/uniprot/Q99436	Q99436	O14818|P28066|Q99436	O14818:Proteasome|P28066:Proteasome|Q99436:Pr_beta_C	PSMA7	PSMA5	PSMB7	non-dynamic	non-dynamic	non-dynamic	1.35097	1.26634	1.47631	-0.214	-0.232	0.309	FALSE	FALSE	3226	2582		14.938	14.82	14.8277	14.8217	14.7467	14.647	14.5973	14.5457	14.504	14.5247	14.6757	14.369	14.445	14.5943	14.7097	14.5903	14.6437	14.485	14.6787
3	1	0	395|396|398	191|192|194	20S proteasome|PA28-20S proteasome|PA28gamma-20S proteasome	http://www.uniprot.org/uniprot/P20618	P20618	http://www.uniprot.org/uniprot/P28066	P28066	http://www.uniprot.org/uniprot/Q99436	Q99436	P20618|P28066|Q99436		PSMB1	PSMA5	PSMB7	non-dynamic	non-dynamic	non-dynamic	1.11987	1.26634	1.47631	0.655	-0.34	0.309	FALSE	FALSE	2582			16.9363	16.7833	16.7853	16.8083	16.8357	16.8687	16.8383	16.8443	16.8963	16.9467	14.6757	14.369	14.445	14.5943	14.7097	14.5903	14.6437	14.485	14.6787
3	0.8	0.2	395|396|398	191|192|194	20S proteasome|PA28-20S proteasome|PA28gamma-20S proteasome	http://www.uniprot.org/uniprot/P25786	P25786	http://www.uniprot.org/uniprot/P28066	P28066	http://www.uniprot.org/uniprot/Q99436	Q99436	P25786|P28066|Q99436		PSMA1	PSMA5	PSMB7	non-dynamic	non-dynamic	non-dynamic	1.25093	1.26634	1.47631	0.565	0.696	0.309	FALSE	FALSE	2582			14.2823	14.0993	14.2787	14.3697	14.365	14.389	14.4223	14.348	14.2673	14.2827	14.6757	14.369	14.445	14.5943	14.7097	14.5903	14.6437	14.485	14.6787
3	0.9	0.1	395|396|398	191|192|194	20S proteasome|PA28-20S proteasome|PA28gamma-20S proteasome	http://www.uniprot.org/uniprot/P25787	P25787	http://www.uniprot.org/uniprot/P28066	P28066	http://www.uniprot.org/uniprot/Q99436	Q99436	P25787|P28066|Q99436	P25787:Proteasome|P28066:Proteasome_A_N|Q99436:Pr_beta_C	PSMA2	PSMA5	PSMB7	non-dynamic	non-dynamic	non-dynamic	1.30375	1.26634	1.47631	0.459	-0.371	0.309	FALSE	FALSE	2582			14.862	14.5587	14.4793	14.4833	14.6	14.6697	14.7793	14.7757	14.7077	14.786	14.6757	14.369	14.445	14.5943	14.7097	14.5903	14.6437	14.485	14.6787
3	0.75	0.25	395|396|398	191|192|194	20S proteasome|PA28-20S proteasome|PA28gamma-20S proteasome	http://www.uniprot.org/uniprot/P25788	P25788	http://www.uniprot.org/uniprot/P28066	P28066	http://www.uniprot.org/uniprot/Q99436	Q99436	P25788|P28066|Q99436		PSMA3	PSMA5	PSMB7	non-dynamic	non-dynamic	non-dynamic	1.25876	1.26634	1.47631	0.615	0.201	0.309	FALSE	FALSE	2582			14.1657	13.9967	14.0387	14.2527	14.1937	14.1813	14.2693	14.325	14.3287	14.284	14.6757	14.369	14.445	14.5943	14.7097	14.5903	14.6437	14.485	14.6787
3	0.833333	0.166667	395|396|398	191|192|194	20S proteasome|PA28-20S proteasome|PA28gamma-20S proteasome	http://www.uniprot.org/uniprot/P25789	P25789	http://www.uniprot.org/uniprot/P28066	P28066	http://www.uniprot.org/uniprot/Q99436	Q99436	P25789|P28066|Q99436		PSMA4	PSMA5	PSMB7	non-dynamic	non-dynamic	non-dynamic	1.27958	1.26634	1.47631	0.548	-0.438	0.309	FALSE	FALSE	2582			14.2853	13.9843	13.9297	14.079	14.0553	14.0437	14.1317	14.225	14.2057	14.2577	14.6757	14.369	14.445	14.5943	14.7097	14.5903	14.6437	14.485	14.6787
3	1	0	395|396|398	191|192|194	20S proteasome|PA28-20S proteasome|PA28gamma-20S proteasome	http://www.uniprot.org/uniprot/P28070	P28070	http://www.uniprot.org/uniprot/P28066	P28066	http://www.uniprot.org/uniprot/Q99436	Q99436	P28070|P28066|Q99436		PSMB4	PSMA5	PSMB7	non-dynamic	non-dynamic	non-dynamic	1.20553	1.26634	1.47631	0.587	0.887	0.309	FALSE	FALSE	2582			15.407	15.345	15.4113	15.5113	15.6147	15.5993	15.6067	15.4827	15.479	15.446	14.6757	14.369	14.445	14.5943	14.7097	14.5903	14.6437	14.485	14.6787
3	1	0	395|396|398	191|192|194	20S proteasome|PA28-20S proteasome|PA28gamma-20S proteasome	http://www.uniprot.org/uniprot/P49720	P49720	http://www.uniprot.org/uniprot/P28066	P28066	http://www.uniprot.org/uniprot/Q99436	Q99436	P49720|P28066|Q99436		PSMB3	PSMA5	PSMB7	non-dynamic	non-dynamic	non-dynamic	1.24286	1.26634	1.47631	0.384	0.069	0.309	FALSE	FALSE	2582			14.375	14.3403	14.3373	14.3067	14.427	14.4643	14.5773	14.5463	14.5487	14.6203	14.6757	14.369	14.445	14.5943	14.7097	14.5903	14.6437	14.485	14.6787
3	1	0	395|396|398	191|192|194	20S proteasome|PA28-20S proteasome|PA28gamma-20S proteasome	http://www.uniprot.org/uniprot/P49721	P49721	http://www.uniprot.org/uniprot/P28066	P28066	http://www.uniprot.org/uniprot/Q99436	Q99436	P49721|P28066|Q99436		PSMB2	PSMA5	PSMB7	non-dynamic	non-dynamic	non-dynamic	1.18866	1.26634	1.47631	0.777	0.085	0.309	FALSE	FALSE	2582			13.4413	13.278	13.2013	13.342	13.4507	13.3617	13.2843	13.2663	13.347	13.358	14.6757	14.369	14.445	14.5943	14.7097	14.5903	14.6437	14.485	14.6787
3	0.833333	0.166667	395|396|398	191|192|194	20S proteasome|PA28-20S proteasome|PA28gamma-20S proteasome	http://www.uniprot.org/uniprot/P60900	P60900	http://www.uniprot.org/uniprot/P28066	P28066	http://www.uniprot.org/uniprot/Q99436	Q99436	P60900|P28066|Q99436		PSMA6	PSMA5	PSMB7	non-dynamic	non-dynamic	non-dynamic	1.22095	1.26634	1.47631	0.89	0.439	0.309	FALSE	FALSE	2582			15.41	15.2377	15.3397	15.4773	15.523	15.436	15.4367	15.3867	15.5257	15.5127	14.6757	14.369	14.445	14.5943	14.7097	14.5903	14.6437	14.485	14.6787
3	0.5	0.5	395|396|398	191|192|194	20S proteasome|PA28-20S proteasome|PA28gamma-20S proteasome	http://www.uniprot.org/uniprot/O14818	O14818	http://www.uniprot.org/uniprot/P25786	P25786	http://www.uniprot.org/uniprot/P49720	P49720	O14818|P25786|P49720		PSMA7	PSMA1	PSMB3	non-dynamic	non-dynamic	non-dynamic	1.35097	1.25093	1.24286	-0.273	-0.908	0.311	FALSE	FALSE	3226			14.938	14.82	14.8277	14.8217	14.7467	14.647	14.5973	14.5457	14.504	14.5247	14.2823	14.0993	14.2787	14.3697	14.365	14.389	14.4223	14.348	14.2673
3	1	0	395|396|398	191|192|194	20S proteasome|PA28-20S proteasome|PA28gamma-20S proteasome	http://www.uniprot.org/uniprot/P20618	P20618	http://www.uniprot.org/uniprot/P49720	P49720	http://www.uniprot.org/uniprot/P25786	P25786	P20618|P49720|P25786		PSMB1	PSMB3	PSMA1	non-dynamic	non-dynamic	non-dynamic	1.11987	1.24286	1.25093	0.57	0.12	0.311	FALSE	FALSE				16.9363	16.7833	16.7853	16.8083	16.8357	16.8687	16.8383	16.8443	16.8963	16.9467	14.375	14.3403	14.3373	14.3067	14.427	14.4643	14.5773	14.5463	14.5487
3	0.75	0.25	395|396|398	191|192|194	20S proteasome|PA28-20S proteasome|PA28gamma-20S proteasome	http://www.uniprot.org/uniprot/P25787	P25787	http://www.uniprot.org/uniprot/P25786	P25786	http://www.uniprot.org/uniprot/P49720	P49720	P25787|P25786|P49720		PSMA2	PSMA1	PSMB3	non-dynamic	non-dynamic	non-dynamic	1.30375	1.25093	1.24286	0.186	0.693	0.311	FALSE	FALSE				14.862	14.5587	14.4793	14.4833	14.6	14.6697	14.7793	14.7757	14.7077	14.786	14.2823	14.0993	14.2787	14.3697	14.365	14.389	14.4223	14.348	14.2673
3	0.5	0.5	395|396|398	191|192|194	20S proteasome|PA28-20S proteasome|PA28gamma-20S proteasome	http://www.uniprot.org/uniprot/P25788	P25788	http://www.uniprot.org/uniprot/P25786	P25786	http://www.uniprot.org/uniprot/P49720	P49720	P25788|P25786|P49720		PSMA3	PSMA1	PSMB3	non-dynamic	non-dynamic	non-dynamic	1.25876	1.25093	1.24286	0.587	0.719	0.311	FALSE	FALSE				14.1657	13.9967	14.0387	14.2527	14.1937	14.1813	14.2693	14.325	14.3287	14.284	14.2823	14.0993	14.2787	14.3697	14.365	14.389	14.4223	14.348	14.2673
3	0.25	0.75	395|396|398	191|192|194	20S proteasome|PA28-20S proteasome|PA28gamma-20S proteasome	http://www.uniprot.org/uniprot/P25789	P25789	http://www.uniprot.org/uniprot/P25786	P25786	http://www.uniprot.org/uniprot/P49720	P49720	P25789|P25786|P49720		PSMA4	PSMA1	PSMB3	non-dynamic	non-dynamic	non-dynamic	1.27958	1.25093	1.24286	0.159	0.598	0.311	FALSE	FALSE				14.2853	13.9843	13.9297	14.079	14.0553	14.0437	14.1317	14.225	14.2057	14.2577	14.2823	14.0993	14.2787	14.3697	14.365	14.389	14.4223	14.348	14.2673
3	0.5	0.5	395|396|398	191|192|194	20S proteasome|PA28-20S proteasome|PA28gamma-20S proteasome	http://www.uniprot.org/uniprot/P28066	P28066	http://www.uniprot.org/uniprot/P25786	P25786	http://www.uniprot.org/uniprot/P49720	P49720	P28066|P25786|P49720		PSMA5	PSMA1	PSMB3	non-dynamic	non-dynamic	non-dynamic	1.26634	1.25093	1.24286	0.565	0.384	0.311	FALSE	FALSE				14.6757	14.369	14.445	14.5943	14.7097	14.5903	14.6437	14.485	14.6787	14.635	14.2823	14.0993	14.2787	14.3697	14.365	14.389	14.4223	14.348	14.2673
3	0.5	0.5	395|396|398	191|192|194	20S proteasome|PA28-20S proteasome|PA28gamma-20S proteasome	http://www.uniprot.org/uniprot/P28070	P28070	http://www.uniprot.org/uniprot/P25786	P25786	http://www.uniprot.org/uniprot/P49720	P49720	P28070|P25786|P49720		PSMB4	PSMA1	PSMB3	non-dynamic	non-dynamic	non-dynamic	1.20553	1.25093	1.24286	0.868	0.339	0.311	FALSE	FALSE				15.407	15.345	15.4113	15.5113	15.6147	15.5993	15.6067	15.4827	15.479	15.446	14.2823	14.0993	14.2787	14.3697	14.365	14.389	14.4223	14.348	14.2673
3	1	0	395|396|398	191|192|194	20S proteasome|PA28-20S proteasome|PA28gamma-20S proteasome	http://www.uniprot.org/uniprot/P49721	P49721	http://www.uniprot.org/uniprot/P49720	P49720	http://www.uniprot.org/uniprot/P25786	P25786	P49721|P49720|P25786		PSMB2	PSMB3	PSMA1	non-dynamic	non-dynamic	non-dynamic	1.18866	1.24286	1.25093	0.027	0.198	0.311	FALSE	FALSE				13.4413	13.278	13.2013	13.342	13.4507	13.3617	13.2843	13.2663	13.347	13.358	14.375	14.3403	14.3373	14.3067	14.427	14.4643	14.5773	14.5463	14.5487
3	0.5	0.5	395|396|398	191|192|194	20S proteasome|PA28-20S proteasome|PA28gamma-20S proteasome	http://www.uniprot.org/uniprot/P60900	P60900	http://www.uniprot.org/uniprot/P49720	P49720	http://www.uniprot.org/uniprot/P25786	P25786	P60900|P49720|P25786		PSMA6	PSMB3	PSMA1	non-dynamic	non-dynamic	non-dynamic	1.22095	1.24286	1.25093	0.476	0.601	0.311	FALSE	FALSE				15.41	15.2377	15.3397	15.4773	15.523	15.436	15.4367	15.3867	15.5257	15.5127	14.375	14.3403	14.3373	14.3067	14.427	14.4643	14.5773	14.5463	14.5487
3	0.666667	0.333333	395|396|398	191|192|194	20S proteasome|PA28-20S proteasome|PA28gamma-20S proteasome	http://www.uniprot.org/uniprot/Q99436	Q99436	http://www.uniprot.org/uniprot/P49720	P49720	http://www.uniprot.org/uniprot/P25786	P25786	Q99436|P49720|P25786		PSMB7	PSMB3	PSMA1	non-dynamic	non-dynamic	non-dynamic	1.47631	1.24286	1.25093	0.069	0.696	0.311	FALSE	FALSE	2582			15.4983	15.607	15.7943	15.9047	16.0603	16.014	15.9437	15.725	15.781	15.6653	14.375	14.3403	14.3373	14.3067	14.427	14.4643	14.5773	14.5463	14.5487
3	0	1	1649	5919	BRAF-RAF1-14-3-3 complex	http://www.uniprot.org/uniprot/P31946	P31946	http://www.uniprot.org/uniprot/P31947	P31947	http://www.uniprot.org/uniprot/P61981	P61981	P31946|P31947|P61981	P31946:14-3-3|P31947:14-3-3|P61981:14-3-3	YWHAB	SFN	YWHAG	non-dynamic	non-dynamic	non-dynamic	1.13655	1.21504	1.25992	0.235	0.043	0.317	FALSE	FALSE	3089	3089	2958	14.7397	14.6107	14.7407	14.6113	14.5853	14.556	14.609	14.6	14.57	14.6227	18.79	18.893	18.9223	18.868	18.8863	18.8273	18.767	18.7213	18.7263
3	0	1	1649	5919	BRAF-RAF1-14-3-3 complex	http://www.uniprot.org/uniprot/P62258	P62258	http://www.uniprot.org/uniprot/P31947	P31947	http://www.uniprot.org/uniprot/P61981	P61981	P62258|P31947|P61981	P62258:14-3-3|P31947:14-3-3|P61981:14-3-3	YWHAE	SFN	YWHAG	non-dynamic	non-dynamic	non-dynamic	1.43462	1.21504	1.25992	0.971	0.434	0.317	FALSE	FALSE	2958	3089	2958	9.28567	9.46433	9.48	9.35767	9.35767	9.27967	9.154	9.001	9.08833	8.95933	18.79	18.893	18.9223	18.868	18.8863	18.8273	18.767	18.7213	18.7263
3	0	1	1649	5919	BRAF-RAF1-14-3-3 complex	http://www.uniprot.org/uniprot/Q04917	Q04917	http://www.uniprot.org/uniprot/P31947	P31947	http://www.uniprot.org/uniprot/P61981	P61981	Q04917|P31947|P61981	Q04917:14-3-3|P31947:14-3-3|P61981:14-3-3	YWHAH	SFN	YWHAG	non-dynamic	non-dynamic	non-dynamic	1.43495	1.21504	1.25992	-0.165	0.52	0.317	FALSE	FALSE	2958	3089	2958	12.4613	12.7857	12.2647	12.2797	12.4977	12.528	12.5583	12.512	12.6017	12.4613	18.79	18.893	18.9223	18.868	18.8863	18.8273	18.767	18.7213	18.7263
3	0	1	395|396|398	191|192|194	20S proteasome|PA28-20S proteasome|PA28gamma-20S proteasome	http://www.uniprot.org/uniprot/O14818	O14818	http://www.uniprot.org/uniprot/P49721	P49721	http://www.uniprot.org/uniprot/P28070	P28070	O14818|P49721|P28070		PSMA7	PSMB2	PSMB4	non-dynamic	non-dynamic	non-dynamic	1.35097	1.18866	1.20553	0.146	-0.356	0.321	FALSE	FALSE	3226			14.938	14.82	14.8277	14.8217	14.7467	14.647	14.5973	14.5457	14.504	14.5247	13.4413	13.278	13.2013	13.342	13.4507	13.3617	13.2843	13.2663	13.347
3	1	0	395|396|398	191|192|194	20S proteasome|PA28-20S proteasome|PA28gamma-20S proteasome	http://www.uniprot.org/uniprot/P20618	P20618	http://www.uniprot.org/uniprot/P49721	P49721	http://www.uniprot.org/uniprot/P28070	P28070	P20618|P49721|P28070	P20618:Proteasome|P49721:Proteasome|P28070:Proteasome	PSMB1	PSMB2	PSMB4	non-dynamic	non-dynamic	non-dynamic	1.11987	1.18866	1.20553	0.596	0.018	0.321	FALSE	FALSE				16.9363	16.7833	16.7853	16.8083	16.8357	16.8687	16.8383	16.8443	16.8963	16.9467	13.4413	13.278	13.2013	13.342	13.4507	13.3617	13.2843	13.2663	13.347
3	0	1	395|396|398	191|192|194	20S proteasome|PA28-20S proteasome|PA28gamma-20S proteasome	http://www.uniprot.org/uniprot/P25786	P25786	http://www.uniprot.org/uniprot/P49721	P49721	http://www.uniprot.org/uniprot/P28070	P28070	P25786|P49721|P28070		PSMA1	PSMB2	PSMB4	non-dynamic	non-dynamic	non-dynamic	1.25093	1.18866	1.20553	0.198	0.868	0.321	FALSE	FALSE				14.2823	14.0993	14.2787	14.3697	14.365	14.389	14.4223	14.348	14.2673	14.2827	13.4413	13.278	13.2013	13.342	13.4507	13.3617	13.2843	13.2663	13.347
3	0.5	0.5	395|396|398	191|192|194	20S proteasome|PA28-20S proteasome|PA28gamma-20S proteasome	http://www.uniprot.org/uniprot/P25787	P25787	http://www.uniprot.org/uniprot/P28070	P28070	http://www.uniprot.org/uniprot/P49721	P49721	P25787|P28070|P49721		PSMA2	PSMB4	PSMB2	non-dynamic	non-dynamic	non-dynamic	1.30375	1.20553	1.18866	0.079	0.352	0.321	FALSE	FALSE				14.862	14.5587	14.4793	14.4833	14.6	14.6697	14.7793	14.7757	14.7077	14.786	15.407	15.345	15.4113	15.5113	15.6147	15.5993	15.6067	15.4827	15.479
3	0.5	0.5	395|396|398	191|192|194	20S proteasome|PA28-20S proteasome|PA28gamma-20S proteasome	http://www.uniprot.org/uniprot/P25788	P25788	http://www.uniprot.org/uniprot/P28070	P28070	http://www.uniprot.org/uniprot/P49721	P49721	P25788|P28070|P49721		PSMA3	PSMB4	PSMB2	non-dynamic	non-dynamic	non-dynamic	1.25876	1.20553	1.18866	0.478	0.253	0.321	FALSE	FALSE				14.1657	13.9967	14.0387	14.2527	14.1937	14.1813	14.2693	14.325	14.3287	14.284	15.407	15.345	15.4113	15.5113	15.6147	15.5993	15.6067	15.4827	15.479
3	0	1	395|396|398	191|192|194	20S proteasome|PA28-20S proteasome|PA28gamma-20S proteasome	http://www.uniprot.org/uniprot/P25789	P25789	http://www.uniprot.org/uniprot/P28070	P28070	http://www.uniprot.org/uniprot/P49721	P49721	P25789|P28070|P49721		PSMA4	PSMB4	PSMB2	non-dynamic	non-dynamic	non-dynamic	1.27958	1.20553	1.18866	-0.027	0.442	0.321	FALSE	FALSE				14.2853	13.9843	13.9297	14.079	14.0553	14.0437	14.1317	14.225	14.2057	14.2577	15.407	15.345	15.4113	15.5113	15.6147	15.5993	15.6067	15.4827	15.479
3	0.5	0.5	395|396|398	191|192|194	20S proteasome|PA28-20S proteasome|PA28gamma-20S proteasome	http://www.uniprot.org/uniprot/P28066	P28066	http://www.uniprot.org/uniprot/P49721	P49721	http://www.uniprot.org/uniprot/P28070	P28070	P28066|P49721|P28070		PSMA5	PSMB2	PSMB4	non-dynamic	non-dynamic	non-dynamic	1.26634	1.18866	1.20553	0.777	0.587	0.321	FALSE	FALSE				14.6757	14.369	14.445	14.5943	14.7097	14.5903	14.6437	14.485	14.6787	14.635	13.4413	13.278	13.2013	13.342	13.4507	13.3617	13.2843	13.2663	13.347
3	1	0	395|396|398	191|192|194	20S proteasome|PA28-20S proteasome|PA28gamma-20S proteasome	http://www.uniprot.org/uniprot/P49720	P49720	http://www.uniprot.org/uniprot/P28070	P28070	http://www.uniprot.org/uniprot/P49721	P49721	P49720|P28070|P49721	P49720:Proteasome|P28070:Proteasome|P49721:Proteasome	PSMB3	PSMB4	PSMB2	non-dynamic	non-dynamic	non-dynamic	1.24286	1.20553	1.18866	0.339	0.027	0.321	FALSE	FALSE				14.375	14.3403	14.3373	14.3067	14.427	14.4643	14.5773	14.5463	14.5487	14.6203	15.407	15.345	15.4113	15.5113	15.6147	15.5993	15.6067	15.4827	15.479
3	0	1	395|396|398	191|192|194	20S proteasome|PA28-20S proteasome|PA28gamma-20S proteasome	http://www.uniprot.org/uniprot/P60900	P60900	http://www.uniprot.org/uniprot/P49721	P49721	http://www.uniprot.org/uniprot/P28070	P28070	P60900|P49721|P28070		PSMA6	PSMB2	PSMB4	non-dynamic	non-dynamic	non-dynamic	1.22095	1.18866	1.20553	0.594	0.609	0.321	FALSE	FALSE				15.41	15.2377	15.3397	15.4773	15.523	15.436	15.4367	15.3867	15.5257	15.5127	13.4413	13.278	13.2013	13.342	13.4507	13.3617	13.2843	13.2663	13.347
3	0	1	395|396|398	191|192|194	20S proteasome|PA28-20S proteasome|PA28gamma-20S proteasome	http://www.uniprot.org/uniprot/Q99436	Q99436	http://www.uniprot.org/uniprot/P49721	P49721	http://www.uniprot.org/uniprot/P28070	P28070	Q99436|P49721|P28070		PSMB7	PSMB2	PSMB4	non-dynamic	non-dynamic	non-dynamic	1.47631	1.18866	1.20553	0.085	0.887	0.321	FALSE	FALSE	2582			15.4983	15.607	15.7943	15.9047	16.0603	16.014	15.9437	15.725	15.781	15.6653	13.4413	13.278	13.2013	13.342	13.4507	13.3617	13.2843	13.2663	13.347
3	0.5	0.5	341|377	36|144	AP1 adaptor complex|Gamma-BAR-AP1 complex	http://www.uniprot.org/uniprot/O43747	O43747	http://www.uniprot.org/uniprot/P61966	P61966	http://www.uniprot.org/uniprot/Q9BXS5	Q9BXS5	O43747|P61966|Q9BXS5	O43747:Adaptin_N|P61966:Clat_adaptor_s|Q9BXS5:Adap_comp_sub	AP1G1	AP1S1	AP1M1	non-dynamic	non-dynamic	non-dynamic	1.39636	1.58374	1.53333	-0.449	-0.492	0.325	FALSE	FALSE	2732	3177	9	10.6277	10.6413	10.972	11.1093	10.9833	10.9067	10.8343	10.87	10.8923	10.8633	11.721	11.2683	11.355	11.1147	11.4333	11.37	11.485	11.0577	11.2073
3	0.5	0.5	341|377	36|144	AP1 adaptor complex|Gamma-BAR-AP1 complex	http://www.uniprot.org/uniprot/O75843	O75843	http://www.uniprot.org/uniprot/P61966	P61966	http://www.uniprot.org/uniprot/Q9BXS5	Q9BXS5	O75843|P61966|Q9BXS5		AP1G2	AP1S1	AP1M1	non-dynamic	non-dynamic	non-dynamic	1.26605	1.58374	1.53333	-0.264	-0.297	0.325	FALSE	FALSE	2732	3177	9	10.223	10.5633	10.4757	10.3163	10.3173	10.5033	10.4933	10.381	10.4263	10.4253	11.721	11.2683	11.355	11.1147	11.4333	11.37	11.485	11.0577	11.2073
3	0.5	0.5	341|377	36|144	AP1 adaptor complex|Gamma-BAR-AP1 complex	http://www.uniprot.org/uniprot/Q10567	Q10567	http://www.uniprot.org/uniprot/P61966	P61966	http://www.uniprot.org/uniprot/Q9BXS5	Q9BXS5	Q10567|P61966|Q9BXS5		AP1B1	AP1S1	AP1M1	non-dynamic	non-dynamic	non-dynamic	1.28788	1.58374	1.53333	-0.261	-0.563	0.325	FALSE	FALSE	2906	3177	9	16.163	15.9043	16.085	16.1863	16.1507	16.164	16.1733	16.2423	16.269	16.2693	11.721	11.2683	11.355	11.1147	11.4333	11.37	11.485	11.0577	11.2073
3	1	0	396	192	PA28-20S proteasome	http://www.uniprot.org/uniprot/O14818	O14818	http://www.uniprot.org/uniprot/Q06323	Q06323	http://www.uniprot.org/uniprot/P25787	P25787	O14818|Q06323|P25787		PSMA7	PSME1	PSMA2	non-dynamic	non-dynamic	non-dynamic	1.35097	1.26693	1.30375	-0.889	-0.395	0.334	FALSE	FALSE	3226	2758		14.938	14.82	14.8277	14.8217	14.7467	14.647	14.5973	14.5457	14.504	14.5247	10.39	10.511	10.4997	10.4603	10.5737	10.667	10.6933	10.6147	10.6137
3	1	0	396	192	PA28-20S proteasome	http://www.uniprot.org/uniprot/P25786	P25786	http://www.uniprot.org/uniprot/P25787	P25787	http://www.uniprot.org/uniprot/Q06323	Q06323	P25786|P25787|Q06323	P25786:Proteasome_A_N|P25787:Proteasome_A_N|Q06323:PA28_beta	PSMA1	PSMA2	PSME1	non-dynamic	non-dynamic	non-dynamic	1.25093	1.30375	1.26693	0.186	0.336	0.334	FALSE	FALSE	2758			14.2823	14.0993	14.2787	14.3697	14.365	14.389	14.4223	14.348	14.2673	14.2827	14.862	14.5587	14.4793	14.4833	14.6	14.6697	14.7793	14.7757	14.7077
3	1	0	396	192	PA28-20S proteasome	http://www.uniprot.org/uniprot/P25788	P25788	http://www.uniprot.org/uniprot/P25787	P25787	http://www.uniprot.org/uniprot/Q06323	Q06323	P25788|P25787|Q06323		PSMA3	PSMA2	PSME1	non-dynamic	non-dynamic	non-dynamic	1.25876	1.30375	1.26693	0.53	0.494	0.334	FALSE	FALSE	2758			14.1657	13.9967	14.0387	14.2527	14.1937	14.1813	14.2693	14.325	14.3287	14.284	14.862	14.5587	14.4793	14.4833	14.6	14.6697	14.7793	14.7757	14.7077
3	1	0	396	192	PA28-20S proteasome	http://www.uniprot.org/uniprot/P25789	P25789	http://www.uniprot.org/uniprot/P25787	P25787	http://www.uniprot.org/uniprot/Q06323	Q06323	P25789|P25787|Q06323		PSMA4	PSMA2	PSME1	non-dynamic	non-dynamic	non-dynamic	1.27958	1.30375	1.26693	0.867	0.174	0.334	FALSE	FALSE	2758			14.2853	13.9843	13.9297	14.079	14.0553	14.0437	14.1317	14.225	14.2057	14.2577	14.862	14.5587	14.4793	14.4833	14.6	14.6697	14.7793	14.7757	14.7077
3	1	0	396	192	PA28-20S proteasome	http://www.uniprot.org/uniprot/P28066	P28066	http://www.uniprot.org/uniprot/P25787	P25787	http://www.uniprot.org/uniprot/Q06323	Q06323	P28066|P25787|Q06323		PSMA5	PSMA2	PSME1	non-dynamic	non-dynamic	non-dynamic	1.26634	1.30375	1.26693	0.459	0.192	0.334	FALSE	FALSE	2758			14.6757	14.369	14.445	14.5943	14.7097	14.5903	14.6437	14.485	14.6787	14.635	14.862	14.5587	14.4793	14.4833	14.6	14.6697	14.7793	14.7757	14.7077
3	1	0	396	192	PA28-20S proteasome	http://www.uniprot.org/uniprot/P60900	P60900	http://www.uniprot.org/uniprot/P25787	P25787	http://www.uniprot.org/uniprot/Q06323	Q06323	P60900|P25787|Q06323		PSMA6	PSMA2	PSME1	non-dynamic	non-dynamic	non-dynamic	1.22095	1.30375	1.26693	0.261	0.376	0.334	FALSE	FALSE	2758			15.41	15.2377	15.3397	15.4773	15.523	15.436	15.4367	15.3867	15.5257	15.5127	14.862	14.5587	14.4793	14.4833	14.6	14.6697	14.7793	14.7757	14.7077
3	1	0	396	192	PA28-20S proteasome	http://www.uniprot.org/uniprot/O14818	O14818	http://www.uniprot.org/uniprot/P25786	P25786	http://www.uniprot.org/uniprot/Q06323	Q06323	O14818|P25786|Q06323	O14818:Proteasome_A_N|P25786:Proteasome_A_N|Q06323:PA28_beta	PSMA7	PSMA1	PSME1	non-dynamic	non-dynamic	non-dynamic	1.35097	1.25093	1.26693	-0.273	-0.889	0.336	FALSE	FALSE	3226	2758		14.938	14.82	14.8277	14.8217	14.7467	14.647	14.5973	14.5457	14.504	14.5247	14.2823	14.0993	14.2787	14.3697	14.365	14.389	14.4223	14.348	14.2673
3	1	0	396	192	PA28-20S proteasome	http://www.uniprot.org/uniprot/P25787	P25787	http://www.uniprot.org/uniprot/P25786	P25786	http://www.uniprot.org/uniprot/Q06323	Q06323	P25787|P25786|Q06323		PSMA2	PSMA1	PSME1	non-dynamic	non-dynamic	non-dynamic	1.30375	1.25093	1.26693	0.186	0.334	0.336	FALSE	FALSE	2758			14.862	14.5587	14.4793	14.4833	14.6	14.6697	14.7793	14.7757	14.7077	14.786	14.2823	14.0993	14.2787	14.3697	14.365	14.389	14.4223	14.348	14.2673
3	1	0	396	192	PA28-20S proteasome	http://www.uniprot.org/uniprot/P25788	P25788	http://www.uniprot.org/uniprot/P25786	P25786	http://www.uniprot.org/uniprot/Q06323	Q06323	P25788|P25786|Q06323		PSMA3	PSMA1	PSME1	non-dynamic	non-dynamic	non-dynamic	1.25876	1.25093	1.26693	0.587	0.494	0.336	FALSE	FALSE	2758			14.1657	13.9967	14.0387	14.2527	14.1937	14.1813	14.2693	14.325	14.3287	14.284	14.2823	14.0993	14.2787	14.3697	14.365	14.389	14.4223	14.348	14.2673
3	1	0	396	192	PA28-20S proteasome	http://www.uniprot.org/uniprot/P25789	P25789	http://www.uniprot.org/uniprot/P25786	P25786	http://www.uniprot.org/uniprot/Q06323	Q06323	P25789|P25786|Q06323		PSMA4	PSMA1	PSME1	non-dynamic	non-dynamic	non-dynamic	1.27958	1.25093	1.26693	0.159	0.174	0.336	FALSE	FALSE	2758			14.2853	13.9843	13.9297	14.079	14.0553	14.0437	14.1317	14.225	14.2057	14.2577	14.2823	14.0993	14.2787	14.3697	14.365	14.389	14.4223	14.348	14.2673
3	1	0	396	192	PA28-20S proteasome	http://www.uniprot.org/uniprot/P28066	P28066	http://www.uniprot.org/uniprot/P25786	P25786	http://www.uniprot.org/uniprot/Q06323	Q06323	P28066|P25786|Q06323		PSMA5	PSMA1	PSME1	non-dynamic	non-dynamic	non-dynamic	1.26634	1.25093	1.26693	0.565	0.192	0.336	FALSE	FALSE	2758			14.6757	14.369	14.445	14.5943	14.7097	14.5903	14.6437	14.485	14.6787	14.635	14.2823	14.0993	14.2787	14.3697	14.365	14.389	14.4223	14.348	14.2673
3	1	0	396	192	PA28-20S proteasome	http://www.uniprot.org/uniprot/P60900	P60900	http://www.uniprot.org/uniprot/P25786	P25786	http://www.uniprot.org/uniprot/Q06323	Q06323	P60900|P25786|Q06323		PSMA6	PSMA1	PSME1	non-dynamic	non-dynamic	non-dynamic	1.22095	1.25093	1.26693	0.601	0.376	0.336	FALSE	FALSE	2758			15.41	15.2377	15.3397	15.4773	15.523	15.436	15.4367	15.3867	15.5257	15.5127	14.2823	14.0993	14.2787	14.3697	14.365	14.389	14.4223	14.348	14.2673
3	0	1	395|396|398	191|192|194	20S proteasome|PA28-20S proteasome|PA28gamma-20S proteasome	http://www.uniprot.org/uniprot/O14818	O14818	http://www.uniprot.org/uniprot/P28070	P28070	http://www.uniprot.org/uniprot/P49720	P49720	O14818|P28070|P49720		PSMA7	PSMB4	PSMB3	non-dynamic	non-dynamic	non-dynamic	1.35097	1.20553	1.24286	-0.356	-0.908	0.339	FALSE	FALSE	3226			14.938	14.82	14.8277	14.8217	14.7467	14.647	14.5973	14.5457	14.504	14.5247	15.407	15.345	15.4113	15.5113	15.6147	15.5993	15.6067	15.4827	15.479
3	1	0	395|396|398	191|192|194	20S proteasome|PA28-20S proteasome|PA28gamma-20S proteasome	http://www.uniprot.org/uniprot/P20618	P20618	http://www.uniprot.org/uniprot/P49720	P49720	http://www.uniprot.org/uniprot/P28070	P28070	P20618|P49720|P28070	P20618:Proteasome|P49720:Proteasome|P28070:Proteasome	PSMB1	PSMB3	PSMB4	non-dynamic	non-dynamic	non-dynamic	1.11987	1.24286	1.20553	0.57	0.018	0.339	FALSE	FALSE				16.9363	16.7833	16.7853	16.8083	16.8357	16.8687	16.8383	16.8443	16.8963	16.9467	14.375	14.3403	14.3373	14.3067	14.427	14.4643	14.5773	14.5463	14.5487
3	0	1	395|396|398	191|192|194	20S proteasome|PA28-20S proteasome|PA28gamma-20S proteasome	http://www.uniprot.org/uniprot/P25786	P25786	http://www.uniprot.org/uniprot/P28070	P28070	http://www.uniprot.org/uniprot/P49720	P49720	P25786|P28070|P49720		PSMA1	PSMB4	PSMB3	non-dynamic	non-dynamic	non-dynamic	1.25093	1.20553	1.24286	0.868	0.311	0.339	FALSE	FALSE				14.2823	14.0993	14.2787	14.3697	14.365	14.389	14.4223	14.348	14.2673	14.2827	15.407	15.345	15.4113	15.5113	15.6147	15.5993	15.6067	15.4827	15.479
3	0.5	0.5	395|396|398	191|192|194	20S proteasome|PA28-20S proteasome|PA28gamma-20S proteasome	http://www.uniprot.org/uniprot/P25787	P25787	http://www.uniprot.org/uniprot/P28070	P28070	http://www.uniprot.org/uniprot/P49720	P49720	P25787|P28070|P49720		PSMA2	PSMB4	PSMB3	non-dynamic	non-dynamic	non-dynamic	1.30375	1.20553	1.24286	0.079	0.693	0.339	FALSE	FALSE				14.862	14.5587	14.4793	14.4833	14.6	14.6697	14.7793	14.7757	14.7077	14.786	15.407	15.345	15.4113	15.5113	15.6147	15.5993	15.6067	15.4827	15.479
3	0	1	395|396|398	191|192|194	20S proteasome|PA28-20S proteasome|PA28gamma-20S proteasome	http://www.uniprot.org/uniprot/P25788	P25788	http://www.uniprot.org/uniprot/P28070	P28070	http://www.uniprot.org/uniprot/P49720	P49720	P25788|P28070|P49720		PSMA3	PSMB4	PSMB3	non-dynamic	non-dynamic	non-dynamic	1.25876	1.20553	1.24286	0.478	0.719	0.339	FALSE	FALSE				14.1657	13.9967	14.0387	14.2527	14.1937	14.1813	14.2693	14.325	14.3287	14.284	15.407	15.345	15.4113	15.5113	15.6147	15.5993	15.6067	15.4827	15.479
3	0.5	0.5	395|396|398	191|192|194	20S proteasome|PA28-20S proteasome|PA28gamma-20S proteasome	http://www.uniprot.org/uniprot/P25789	P25789	http://www.uniprot.org/uniprot/P28070	P28070	http://www.uniprot.org/uniprot/P49720	P49720	P25789|P28070|P49720		PSMA4	PSMB4	PSMB3	non-dynamic	non-dynamic	non-dynamic	1.27958	1.20553	1.24286	-0.027	0.598	0.339	FALSE	FALSE				14.2853	13.9843	13.9297	14.079	14.0553	14.0437	14.1317	14.225	14.2057	14.2577	15.407	15.345	15.4113	15.5113	15.6147	15.5993	15.6067	15.4827	15.479
3	0	1	395|396|398	191|192|194	20S proteasome|PA28-20S proteasome|PA28gamma-20S proteasome	http://www.uniprot.org/uniprot/P28066	P28066	http://www.uniprot.org/uniprot/P28070	P28070	http://www.uniprot.org/uniprot/P49720	P49720	P28066|P28070|P49720		PSMA5	PSMB4	PSMB3	non-dynamic	non-dynamic	non-dynamic	1.26634	1.20553	1.24286	0.587	0.384	0.339	FALSE	FALSE				14.6757	14.369	14.445	14.5943	14.7097	14.5903	14.6437	14.485	14.6787	14.635	15.407	15.345	15.4113	15.5113	15.6147	15.5993	15.6067	15.4827	15.479
3	0	1	395|396|398	191|192|194	20S proteasome|PA28-20S proteasome|PA28gamma-20S proteasome	http://www.uniprot.org/uniprot/P49721	P49721	http://www.uniprot.org/uniprot/P49720	P49720	http://www.uniprot.org/uniprot/P28070	P28070	P49721|P49720|P28070	P49721:Proteasome|P49720:Proteasome|P28070:Proteasome	PSMB2	PSMB3	PSMB4	non-dynamic	non-dynamic	non-dynamic	1.18866	1.24286	1.20553	0.027	0.321	0.339	FALSE	FALSE				13.4413	13.278	13.2013	13.342	13.4507	13.3617	13.2843	13.2663	13.347	13.358	14.375	14.3403	14.3373	14.3067	14.427	14.4643	14.5773	14.5463	14.5487
3	0	1	395|396|398	191|192|194	20S proteasome|PA28-20S proteasome|PA28gamma-20S proteasome	http://www.uniprot.org/uniprot/P60900	P60900	http://www.uniprot.org/uniprot/P28070	P28070	http://www.uniprot.org/uniprot/P49720	P49720	P60900|P28070|P49720		PSMA6	PSMB4	PSMB3	non-dynamic	non-dynamic	non-dynamic	1.22095	1.20553	1.24286	0.609	0.476	0.339	FALSE	FALSE				15.41	15.2377	15.3397	15.4773	15.523	15.436	15.4367	15.3867	15.5257	15.5127	15.407	15.345	15.4113	15.5113	15.6147	15.5993	15.6067	15.4827	15.479
3	0.5	0.5	395|396|398	191|192|194	20S proteasome|PA28-20S proteasome|PA28gamma-20S proteasome	http://www.uniprot.org/uniprot/Q99436	Q99436	http://www.uniprot.org/uniprot/P28070	P28070	http://www.uniprot.org/uniprot/P49720	P49720	Q99436|P28070|P49720		PSMB7	PSMB4	PSMB3	non-dynamic	non-dynamic	non-dynamic	1.47631	1.20553	1.24286	0.887	0.069	0.339	FALSE	FALSE	2582			15.4983	15.607	15.7943	15.9047	16.0603	16.014	15.9437	15.725	15.781	15.6653	15.407	15.345	15.4113	15.5113	15.6147	15.5993	15.6067	15.4827	15.479
3	0	1	1649	5919	BRAF-RAF1-14-3-3 complex	http://www.uniprot.org/uniprot/P31947	P31947	http://www.uniprot.org/uniprot/P31946	P31946	http://www.uniprot.org/uniprot/P62258	P62258	P31947|P31946|P62258	P31947:14-3-3|P31946:14-3-3|P62258:14-3-3	SFN	YWHAB	YWHAE	non-dynamic	non-dynamic	non-dynamic	1.21504	1.13655	1.43462	0.235	0.971	0.348	FALSE	FALSE	3089	3089	2958	18.79	18.893	18.9223	18.868	18.8863	18.8273	18.767	18.7213	18.7263	18.6413	14.7397	14.6107	14.7407	14.6113	14.5853	14.556	14.609	14.6	14.57
3	1	0	337	27	Arp2/3 protein complex	http://www.uniprot.org/uniprot/P61160	P61160	http://www.uniprot.org/uniprot/O15145	O15145	http://www.uniprot.org/uniprot/O15511	O15511	P61160|O15145|O15511	P61160:Actin|O15145:P21-Arc|O15511:P16-Arc	ACTR2	ARPC3	ARPC5	non-dynamic	non-dynamic	non-dynamic	1.53368	1.24229	1.32746	-0.244	0.565	0.348	FALSE	FALSE	875	3264		12.2477	12.417	12.704	12.6163	12.3427	12.2263	12.2533	12.2127	12.14	12.087	16.0357	15.9597	16.1613	16.2147	16.2003	16.2087	16.2727	16.228	16.2063
3	0	1	1428|1649	5199|5919	Kinase maturation complex 1|BRAF-RAF1-14-3-3 complex	http://www.uniprot.org/uniprot/P61981	P61981	http://www.uniprot.org/uniprot/P31946	P31946	http://www.uniprot.org/uniprot/P62258	P62258	P61981|P31946|P62258	P61981:14-3-3|P31946:14-3-3|P62258:14-3-3	YWHAG	YWHAB	YWHAE	non-dynamic	non-dynamic	non-dynamic	1.25992	1.13655	1.43462	0.043	0.434	0.348	FALSE	FALSE	2958	3089	2958	15.9987	16.214	15.9093	16.001	15.938	15.89	15.8807	15.9053	15.9663	15.9417	14.7397	14.6107	14.7407	14.6113	14.5853	14.556	14.609	14.6	14.57
3	0	1	1428|1649	5199|5919	Kinase maturation complex 1|BRAF-RAF1-14-3-3 complex	http://www.uniprot.org/uniprot/Q04917	Q04917	http://www.uniprot.org/uniprot/P62258	P62258	http://www.uniprot.org/uniprot/P31946	P31946	Q04917|P62258|P31946	Q04917:14-3-3|P62258:14-3-3|P31946:14-3-3	YWHAH	YWHAE	YWHAB	non-dynamic	non-dynamic	non-dynamic	1.43495	1.43462	1.13655	-0.127	-0.476	0.348	FALSE	FALSE	2958	2958	3089	12.4613	12.7857	12.2647	12.2797	12.4977	12.528	12.5583	12.512	12.6017	12.4613	9.28567	9.46433	9.48	9.35767	9.35767	9.27967	9.154	9.001	9.08833
3	0.5	0.5	395|396|398	191|192|194	20S proteasome|PA28-20S proteasome|PA28gamma-20S proteasome	http://www.uniprot.org/uniprot/O14818	O14818	http://www.uniprot.org/uniprot/P25787	P25787	http://www.uniprot.org/uniprot/P49721	P49721	O14818|P25787|P49721		PSMA7	PSMA2	PSMB2	non-dynamic	non-dynamic	non-dynamic	1.35097	1.30375	1.18866	-0.395	0.146	0.352	FALSE	FALSE	3226			14.938	14.82	14.8277	14.8217	14.7467	14.647	14.5973	14.5457	14.504	14.5247	14.862	14.5587	14.4793	14.4833	14.6	14.6697	14.7793	14.7757	14.7077
3	0.5	0.5	395|396|398	191|192|194	20S proteasome|PA28-20S proteasome|PA28gamma-20S proteasome	http://www.uniprot.org/uniprot/P20618	P20618	http://www.uniprot.org/uniprot/P25787	P25787	http://www.uniprot.org/uniprot/P49721	P49721	P20618|P25787|P49721	P20618:Proteasome|P25787:Proteasome_A_N|P49721:Proteasome	PSMB1	PSMA2	PSMB2	non-dynamic	non-dynamic	non-dynamic	1.11987	1.30375	1.18866	0.805	0.596	0.352	FALSE	FALSE				16.9363	16.7833	16.7853	16.8083	16.8357	16.8687	16.8383	16.8443	16.8963	16.9467	14.862	14.5587	14.4793	14.4833	14.6	14.6697	14.7793	14.7757	14.7077
3	0.75	0.25	395|396|398	191|192|194	20S proteasome|PA28-20S proteasome|PA28gamma-20S proteasome	http://www.uniprot.org/uniprot/P25786	P25786	http://www.uniprot.org/uniprot/P25787	P25787	http://www.uniprot.org/uniprot/P49721	P49721	P25786|P25787|P49721		PSMA1	PSMA2	PSMB2	non-dynamic	non-dynamic	non-dynamic	1.25093	1.30375	1.18866	0.186	0.198	0.352	FALSE	FALSE				14.2823	14.0993	14.2787	14.3697	14.365	14.389	14.4223	14.348	14.2673	14.2827	14.862	14.5587	14.4793	14.4833	14.6	14.6697	14.7793	14.7757	14.7077
3	0.25	0.75	395|396|398	191|192|194	20S proteasome|PA28-20S proteasome|PA28gamma-20S proteasome	http://www.uniprot.org/uniprot/P25788	P25788	http://www.uniprot.org/uniprot/P25787	P25787	http://www.uniprot.org/uniprot/P49721	P49721	P25788|P25787|P49721		PSMA3	PSMA2	PSMB2	non-dynamic	non-dynamic	non-dynamic	1.25876	1.30375	1.18866	0.53	0.253	0.352	FALSE	FALSE				14.1657	13.9967	14.0387	14.2527	14.1937	14.1813	14.2693	14.325	14.3287	14.284	14.862	14.5587	14.4793	14.4833	14.6	14.6697	14.7793	14.7757	14.7077
3	0.75	0.25	395|396|398	191|192|194	20S proteasome|PA28-20S proteasome|PA28gamma-20S proteasome	http://www.uniprot.org/uniprot/P25789	P25789	http://www.uniprot.org/uniprot/P25787	P25787	http://www.uniprot.org/uniprot/P49721	P49721	P25789|P25787|P49721		PSMA4	PSMA2	PSMB2	non-dynamic	non-dynamic	non-dynamic	1.27958	1.30375	1.18866	0.867	0.442	0.352	FALSE	FALSE				14.2853	13.9843	13.9297	14.079	14.0553	14.0437	14.1317	14.225	14.2057	14.2577	14.862	14.5587	14.4793	14.4833	14.6	14.6697	14.7793	14.7757	14.7077
3	0.25	0.75	395|396|398	191|192|194	20S proteasome|PA28-20S proteasome|PA28gamma-20S proteasome	http://www.uniprot.org/uniprot/P28066	P28066	http://www.uniprot.org/uniprot/P25787	P25787	http://www.uniprot.org/uniprot/P49721	P49721	P28066|P25787|P49721		PSMA5	PSMA2	PSMB2	non-dynamic	non-dynamic	non-dynamic	1.26634	1.30375	1.18866	0.459	0.777	0.352	FALSE	FALSE				14.6757	14.369	14.445	14.5943	14.7097	14.5903	14.6437	14.485	14.6787	14.635	14.862	14.5587	14.4793	14.4833	14.6	14.6697	14.7793	14.7757	14.7077
3	0.5	0.5	395|396|398	191|192|194	20S proteasome|PA28-20S proteasome|PA28gamma-20S proteasome	http://www.uniprot.org/uniprot/P28070	P28070	http://www.uniprot.org/uniprot/P25787	P25787	http://www.uniprot.org/uniprot/P49721	P49721	P28070|P25787|P49721		PSMB4	PSMA2	PSMB2	non-dynamic	non-dynamic	non-dynamic	1.20553	1.30375	1.18866	0.079	0.321	0.352	FALSE	FALSE				15.407	15.345	15.4113	15.5113	15.6147	15.5993	15.6067	15.4827	15.479	15.446	14.862	14.5587	14.4793	14.4833	14.6	14.6697	14.7793	14.7757	14.7077
3	0.5	0.5	395|396|398	191|192|194	20S proteasome|PA28-20S proteasome|PA28gamma-20S proteasome	http://www.uniprot.org/uniprot/P49720	P49720	http://www.uniprot.org/uniprot/P25787	P25787	http://www.uniprot.org/uniprot/P49721	P49721	P49720|P25787|P49721		PSMB3	PSMA2	PSMB2	non-dynamic	non-dynamic	non-dynamic	1.24286	1.30375	1.18866	0.693	0.027	0.352	FALSE	FALSE				14.375	14.3403	14.3373	14.3067	14.427	14.4643	14.5773	14.5463	14.5487	14.6203	14.862	14.5587	14.4793	14.4833	14.6	14.6697	14.7793	14.7757	14.7077
3	0.25	0.75	395|396|398	191|192|194	20S proteasome|PA28-20S proteasome|PA28gamma-20S proteasome	http://www.uniprot.org/uniprot/P60900	P60900	http://www.uniprot.org/uniprot/P25787	P25787	http://www.uniprot.org/uniprot/P49721	P49721	P60900|P25787|P49721		PSMA6	PSMA2	PSMB2	non-dynamic	non-dynamic	non-dynamic	1.22095	1.30375	1.18866	0.261	0.594	0.352	FALSE	FALSE				15.41	15.2377	15.3397	15.4773	15.523	15.436	15.4367	15.3867	15.5257	15.5127	14.862	14.5587	14.4793	14.4833	14.6	14.6697	14.7793	14.7757	14.7077
3	0.333333	0.666667	395|396|398	191|192|194	20S proteasome|PA28-20S proteasome|PA28gamma-20S proteasome	http://www.uniprot.org/uniprot/Q99436	Q99436	http://www.uniprot.org/uniprot/P25787	P25787	http://www.uniprot.org/uniprot/P49721	P49721	Q99436|P25787|P49721		PSMB7	PSMA2	PSMB2	non-dynamic	non-dynamic	non-dynamic	1.47631	1.30375	1.18866	-0.371	0.085	0.352	FALSE	FALSE	2582			15.4983	15.607	15.7943	15.9047	16.0603	16.014	15.9437	15.725	15.781	15.6653	14.862	14.5587	14.4793	14.4833	14.6	14.6697	14.7793	14.7757	14.7077
3	1	0	396	192	PA28-20S proteasome	http://www.uniprot.org/uniprot/O14818	O14818	http://www.uniprot.org/uniprot/P60900	P60900	http://www.uniprot.org/uniprot/Q06323	Q06323	O14818|P60900|Q06323		PSMA7	PSMA6	PSME1	non-dynamic	non-dynamic	non-dynamic	1.35097	1.22095	1.26693	-0.454	-0.889	0.376	FALSE	FALSE	3226	2758		14.938	14.82	14.8277	14.8217	14.7467	14.647	14.5973	14.5457	14.504	14.5247	15.41	15.2377	15.3397	15.4773	15.523	15.436	15.4367	15.3867	15.5257
3	1	0	396	192	PA28-20S proteasome	http://www.uniprot.org/uniprot/P25786	P25786	http://www.uniprot.org/uniprot/P60900	P60900	http://www.uniprot.org/uniprot/Q06323	Q06323	P25786|P60900|Q06323	P25786:Proteasome_A_N|P60900:Proteasome|Q06323:PA28_beta	PSMA1	PSMA6	PSME1	non-dynamic	non-dynamic	non-dynamic	1.25093	1.22095	1.26693	0.601	0.336	0.376	FALSE	FALSE	2758			14.2823	14.0993	14.2787	14.3697	14.365	14.389	14.4223	14.348	14.2673	14.2827	15.41	15.2377	15.3397	15.4773	15.523	15.436	15.4367	15.3867	15.5257
3	1	0	396	192	PA28-20S proteasome	http://www.uniprot.org/uniprot/P25787	P25787	http://www.uniprot.org/uniprot/P60900	P60900	http://www.uniprot.org/uniprot/Q06323	Q06323	P25787|P60900|Q06323		PSMA2	PSMA6	PSME1	non-dynamic	non-dynamic	non-dynamic	1.30375	1.22095	1.26693	0.261	0.334	0.376	FALSE	FALSE	2758			14.862	14.5587	14.4793	14.4833	14.6	14.6697	14.7793	14.7757	14.7077	14.786	15.41	15.2377	15.3397	15.4773	15.523	15.436	15.4367	15.3867	15.5257
3	1	0	396	192	PA28-20S proteasome	http://www.uniprot.org/uniprot/P25788	P25788	http://www.uniprot.org/uniprot/Q06323	Q06323	http://www.uniprot.org/uniprot/P60900	P60900	P25788|Q06323|P60900		PSMA3	PSME1	PSMA6	non-dynamic	non-dynamic	non-dynamic	1.25876	1.26693	1.22095	0.494	0.76	0.376	FALSE	FALSE	2758			14.1657	13.9967	14.0387	14.2527	14.1937	14.1813	14.2693	14.325	14.3287	14.284	10.39	10.511	10.4997	10.4603	10.5737	10.667	10.6933	10.6147	10.6137
3	1	0	396	192	PA28-20S proteasome	http://www.uniprot.org/uniprot/P25789	P25789	http://www.uniprot.org/uniprot/P60900	P60900	http://www.uniprot.org/uniprot/Q06323	Q06323	P25789|P60900|Q06323	P25789:Proteasome_A_N|P60900:Proteasome_A_N|Q06323:PA28_beta	PSMA4	PSMA6	PSME1	non-dynamic	non-dynamic	non-dynamic	1.27958	1.22095	1.26693	0.473	0.174	0.376	FALSE	FALSE	2758			14.2853	13.9843	13.9297	14.079	14.0553	14.0437	14.1317	14.225	14.2057	14.2577	15.41	15.2377	15.3397	15.4773	15.523	15.436	15.4367	15.3867	15.5257
3	1	0	396	192	PA28-20S proteasome	http://www.uniprot.org/uniprot/P28066	P28066	http://www.uniprot.org/uniprot/P60900	P60900	http://www.uniprot.org/uniprot/Q06323	Q06323	P28066|P60900|Q06323	P28066:Proteasome_A_N|P60900:Proteasome|Q06323:PA28_beta	PSMA5	PSMA6	PSME1	non-dynamic	non-dynamic	non-dynamic	1.26634	1.22095	1.26693	0.89	0.192	0.376	FALSE	FALSE	2758			14.6757	14.369	14.445	14.5943	14.7097	14.5903	14.6437	14.485	14.6787	14.635	15.41	15.2377	15.3397	15.4773	15.523	15.436	15.4367	15.3867	15.5257
3	1	0	396	192	PA28-20S proteasome	http://www.uniprot.org/uniprot/O14818	O14818	http://www.uniprot.org/uniprot/Q99436	Q99436	http://www.uniprot.org/uniprot/Q06323	Q06323	O14818|Q99436|Q06323	O14818:Proteasome_A_N|Q99436:Proteasome|Q06323:PA28_beta	PSMA7	PSMB7	PSME1	non-dynamic	non-dynamic	non-dynamic	1.35097	1.47631	1.26693	-0.232	-0.889	0.382	FALSE	FALSE	3226	2582	2758	14.938	14.82	14.8277	14.8217	14.7467	14.647	14.5973	14.5457	14.504	14.5247	15.4983	15.607	15.7943	15.9047	16.0603	16.014	15.9437	15.725	15.781
3	1	0	396	192	PA28-20S proteasome	http://www.uniprot.org/uniprot/P25786	P25786	http://www.uniprot.org/uniprot/Q99436	Q99436	http://www.uniprot.org/uniprot/Q06323	Q06323	P25786|Q99436|Q06323	P25786:Proteasome_A_N|Q99436:Proteasome|Q06323:PA28_beta	PSMA1	PSMB7	PSME1	non-dynamic	non-dynamic	non-dynamic	1.25093	1.47631	1.26693	0.696	0.336	0.382	FALSE	FALSE	2582	2758		14.2823	14.0993	14.2787	14.3697	14.365	14.389	14.4223	14.348	14.2673	14.2827	15.4983	15.607	15.7943	15.9047	16.0603	16.014	15.9437	15.725	15.781
3	1	0	396	192	PA28-20S proteasome	http://www.uniprot.org/uniprot/P25787	P25787	http://www.uniprot.org/uniprot/Q99436	Q99436	http://www.uniprot.org/uniprot/Q06323	Q06323	P25787|Q99436|Q06323	P25787:Proteasome_A_N|Q99436:Proteasome|Q06323:PA28_beta	PSMA2	PSMB7	PSME1	non-dynamic	non-dynamic	non-dynamic	1.30375	1.47631	1.26693	-0.371	0.334	0.382	FALSE	FALSE	2582	2758		14.862	14.5587	14.4793	14.4833	14.6	14.6697	14.7793	14.7757	14.7077	14.786	15.4983	15.607	15.7943	15.9047	16.0603	16.014	15.9437	15.725	15.781
3	1	0	396	192	PA28-20S proteasome	http://www.uniprot.org/uniprot/P25788	P25788	http://www.uniprot.org/uniprot/Q06323	Q06323	http://www.uniprot.org/uniprot/Q99436	Q99436	P25788|Q06323|Q99436	P25788:Proteasome_A_N|Q06323:PA28_beta|Q99436:Proteasome	PSMA3	PSME1	PSMB7	non-dynamic	non-dynamic	non-dynamic	1.25876	1.26693	1.47631	0.494	0.201	0.382	FALSE	FALSE	2758	2582		14.1657	13.9967	14.0387	14.2527	14.1937	14.1813	14.2693	14.325	14.3287	14.284	10.39	10.511	10.4997	10.4603	10.5737	10.667	10.6933	10.6147	10.6137
3	1	0	396	192	PA28-20S proteasome	http://www.uniprot.org/uniprot/P25789	P25789	http://www.uniprot.org/uniprot/Q99436	Q99436	http://www.uniprot.org/uniprot/Q06323	Q06323	P25789|Q99436|Q06323	P25789:Proteasome_A_N|Q99436:Proteasome|Q06323:PA28_beta	PSMA4	PSMB7	PSME1	non-dynamic	non-dynamic	non-dynamic	1.27958	1.47631	1.26693	-0.438	0.174	0.382	FALSE	FALSE	2582	2758		14.2853	13.9843	13.9297	14.079	14.0553	14.0437	14.1317	14.225	14.2057	14.2577	15.4983	15.607	15.7943	15.9047	16.0603	16.014	15.9437	15.725	15.781
3	1	0	396	192	PA28-20S proteasome	http://www.uniprot.org/uniprot/P28066	P28066	http://www.uniprot.org/uniprot/Q06323	Q06323	http://www.uniprot.org/uniprot/Q99436	Q99436	P28066|Q06323|Q99436	P28066:Proteasome_A_N|Q06323:PA28_beta|Q99436:Proteasome	PSMA5	PSME1	PSMB7	non-dynamic	non-dynamic	non-dynamic	1.26634	1.26693	1.47631	0.192	0.309	0.382	FALSE	FALSE	2758	2582		14.6757	14.369	14.445	14.5943	14.7097	14.5903	14.6437	14.485	14.6787	14.635	10.39	10.511	10.4997	10.4603	10.5737	10.667	10.6933	10.6147	10.6137
3	1	0	396	192	PA28-20S proteasome	http://www.uniprot.org/uniprot/P60900	P60900	http://www.uniprot.org/uniprot/Q06323	Q06323	http://www.uniprot.org/uniprot/Q99436	Q99436	P60900|Q06323|Q99436	P60900:Proteasome_A_N|Q06323:PA28_beta|Q99436:Proteasome	PSMA6	PSME1	PSMB7	non-dynamic	non-dynamic	non-dynamic	1.22095	1.26693	1.47631	0.376	0.439	0.382	FALSE	FALSE	2758	2582		15.41	15.2377	15.3397	15.4773	15.523	15.436	15.4367	15.3867	15.5257	15.5127	10.39	10.511	10.4997	10.4603	10.5737	10.667	10.6933	10.6147	10.6137
3	0.75	0.25	395|396|398	191|192|194	20S proteasome|PA28-20S proteasome|PA28gamma-20S proteasome	http://www.uniprot.org/uniprot/O14818	O14818	http://www.uniprot.org/uniprot/P28066	P28066	http://www.uniprot.org/uniprot/P49720	P49720	O14818|P28066|P49720		PSMA7	PSMA5	PSMB3	non-dynamic	non-dynamic	non-dynamic	1.35097	1.26634	1.24286	-0.214	-0.908	0.384	FALSE	FALSE	3226			14.938	14.82	14.8277	14.8217	14.7467	14.647	14.5973	14.5457	14.504	14.5247	14.6757	14.369	14.445	14.5943	14.7097	14.5903	14.6437	14.485	14.6787
3	1	0	395|396|398	191|192|194	20S proteasome|PA28-20S proteasome|PA28gamma-20S proteasome	http://www.uniprot.org/uniprot/P20618	P20618	http://www.uniprot.org/uniprot/P28066	P28066	http://www.uniprot.org/uniprot/P49720	P49720	P20618|P28066|P49720	P20618:Proteasome|P28066:Proteasome_A_N|P49720:Proteasome	PSMB1	PSMA5	PSMB3	non-dynamic	non-dynamic	non-dynamic	1.11987	1.26634	1.24286	0.655	0.57	0.384	FALSE	FALSE				16.9363	16.7833	16.7853	16.8083	16.8357	16.8687	16.8383	16.8443	16.8963	16.9467	14.6757	14.369	14.445	14.5943	14.7097	14.5903	14.6437	14.485	14.6787
3	0.5	0.5	395|396|398	191|192|194	20S proteasome|PA28-20S proteasome|PA28gamma-20S proteasome	http://www.uniprot.org/uniprot/P25786	P25786	http://www.uniprot.org/uniprot/P28066	P28066	http://www.uniprot.org/uniprot/P49720	P49720	P25786|P28066|P49720		PSMA1	PSMA5	PSMB3	non-dynamic	non-dynamic	non-dynamic	1.25093	1.26634	1.24286	0.565	0.311	0.384	FALSE	FALSE				14.2823	14.0993	14.2787	14.3697	14.365	14.389	14.4223	14.348	14.2673	14.2827	14.6757	14.369	14.445	14.5943	14.7097	14.5903	14.6437	14.485	14.6787
3	0.75	0.25	395|396|398	191|192|194	20S proteasome|PA28-20S proteasome|PA28gamma-20S proteasome	http://www.uniprot.org/uniprot/P25787	P25787	http://www.uniprot.org/uniprot/P28066	P28066	http://www.uniprot.org/uniprot/P49720	P49720	P25787|P28066|P49720		PSMA2	PSMA5	PSMB3	non-dynamic	non-dynamic	non-dynamic	1.30375	1.26634	1.24286	0.459	0.693	0.384	FALSE	FALSE				14.862	14.5587	14.4793	14.4833	14.6	14.6697	14.7793	14.7757	14.7077	14.786	14.6757	14.369	14.445	14.5943	14.7097	14.5903	14.6437	14.485	14.6787
3	0.5	0.5	395|396|398	191|192|194	20S proteasome|PA28-20S proteasome|PA28gamma-20S proteasome	http://www.uniprot.org/uniprot/P25788	P25788	http://www.uniprot.org/uniprot/P28066	P28066	http://www.uniprot.org/uniprot/P49720	P49720	P25788|P28066|P49720		PSMA3	PSMA5	PSMB3	non-dynamic	non-dynamic	non-dynamic	1.25876	1.26634	1.24286	0.615	0.719	0.384	FALSE	FALSE				14.1657	13.9967	14.0387	14.2527	14.1937	14.1813	14.2693	14.325	14.3287	14.284	14.6757	14.369	14.445	14.5943	14.7097	14.5903	14.6437	14.485	14.6787
3	0.75	0.25	395|396|398	191|192|194	20S proteasome|PA28-20S proteasome|PA28gamma-20S proteasome	http://www.uniprot.org/uniprot/P25789	P25789	http://www.uniprot.org/uniprot/P28066	P28066	http://www.uniprot.org/uniprot/P49720	P49720	P25789|P28066|P49720		PSMA4	PSMA5	PSMB3	non-dynamic	non-dynamic	non-dynamic	1.27958	1.26634	1.24286	0.548	0.598	0.384	FALSE	FALSE				14.2853	13.9843	13.9297	14.079	14.0553	14.0437	14.1317	14.225	14.2057	14.2577	14.6757	14.369	14.445	14.5943	14.7097	14.5903	14.6437	14.485	14.6787
3	0.5	0.5	395|396|398	191|192|194	20S proteasome|PA28-20S proteasome|PA28gamma-20S proteasome	http://www.uniprot.org/uniprot/P28070	P28070	http://www.uniprot.org/uniprot/P28066	P28066	http://www.uniprot.org/uniprot/P49720	P49720	P28070|P28066|P49720		PSMB4	PSMA5	PSMB3	non-dynamic	non-dynamic	non-dynamic	1.20553	1.26634	1.24286	0.587	0.339	0.384	FALSE	FALSE				15.407	15.345	15.4113	15.5113	15.6147	15.5993	15.6067	15.4827	15.479	15.446	14.6757	14.369	14.445	14.5943	14.7097	14.5903	14.6437	14.485	14.6787
3	1	0	395|396|398	191|192|194	20S proteasome|PA28-20S proteasome|PA28gamma-20S proteasome	http://www.uniprot.org/uniprot/P49721	P49721	http://www.uniprot.org/uniprot/P28066	P28066	http://www.uniprot.org/uniprot/P49720	P49720	P49721|P28066|P49720		PSMB2	PSMA5	PSMB3	non-dynamic	non-dynamic	non-dynamic	1.18866	1.26634	1.24286	0.777	0.027	0.384	FALSE	FALSE				13.4413	13.278	13.2013	13.342	13.4507	13.3617	13.2843	13.2663	13.347	13.358	14.6757	14.369	14.445	14.5943	14.7097	14.5903	14.6437	14.485	14.6787
3	0.5	0.5	395|396|398	191|192|194	20S proteasome|PA28-20S proteasome|PA28gamma-20S proteasome	http://www.uniprot.org/uniprot/P60900	P60900	http://www.uniprot.org/uniprot/P49720	P49720	http://www.uniprot.org/uniprot/P28066	P28066	P60900|P49720|P28066		PSMA6	PSMB3	PSMA5	non-dynamic	non-dynamic	non-dynamic	1.22095	1.24286	1.26634	0.476	0.89	0.384	FALSE	FALSE				15.41	15.2377	15.3397	15.4773	15.523	15.436	15.4367	15.3867	15.5257	15.5127	14.375	14.3403	14.3373	14.3067	14.427	14.4643	14.5773	14.5463	14.5487
3	0.75	0.25	395|396|398	191|192|194	20S proteasome|PA28-20S proteasome|PA28gamma-20S proteasome	http://www.uniprot.org/uniprot/Q99436	Q99436	http://www.uniprot.org/uniprot/P28066	P28066	http://www.uniprot.org/uniprot/P49720	P49720	Q99436|P28066|P49720	Q99436:Proteasome|P28066:Proteasome_A_N|P49720:Proteasome	PSMB7	PSMA5	PSMB3	non-dynamic	non-dynamic	non-dynamic	1.47631	1.26634	1.24286	0.309	0.069	0.384	FALSE	FALSE	2582			15.4983	15.607	15.7943	15.9047	16.0603	16.014	15.9437	15.725	15.781	15.6653	14.6757	14.369	14.445	14.5943	14.7097	14.5903	14.6437	14.485	14.6787
3	1	0	398	194	PA28gamma-20S proteasome	http://www.uniprot.org/uniprot/O14818	O14818	http://www.uniprot.org/uniprot/P60900	P60900	http://www.uniprot.org/uniprot/P61289	P61289	O14818|P60900|P61289	O14818:Proteasome_A_N|P60900:Proteasome_A_N|P61289:PA28_beta	PSMA7	PSMA6	PSME3	non-dynamic	non-dynamic	non-dynamic	1.35097	1.22095	1.20999	-0.454	0.108	0.386	FALSE	FALSE	3226	2758		14.938	14.82	14.8277	14.8217	14.7467	14.647	14.5973	14.5457	14.504	14.5247	15.41	15.2377	15.3397	15.4773	15.523	15.436	15.4367	15.3867	15.5257
3	1	0	398	194	PA28gamma-20S proteasome	http://www.uniprot.org/uniprot/P25786	P25786	http://www.uniprot.org/uniprot/P60900	P60900	http://www.uniprot.org/uniprot/P61289	P61289	P25786|P60900|P61289	P25786:Proteasome_A_N|P60900:Proteasome_A_N|P61289:PA28_beta	PSMA1	PSMA6	PSME3	non-dynamic	non-dynamic	non-dynamic	1.25093	1.22095	1.20999	0.601	0.741	0.386	FALSE	FALSE	2758			14.2823	14.0993	14.2787	14.3697	14.365	14.389	14.4223	14.348	14.2673	14.2827	15.41	15.2377	15.3397	15.4773	15.523	15.436	15.4367	15.3867	15.5257
3	1	0	398	194	PA28gamma-20S proteasome	http://www.uniprot.org/uniprot/P25787	P25787	http://www.uniprot.org/uniprot/P60900	P60900	http://www.uniprot.org/uniprot/P61289	P61289	P25787|P60900|P61289	P25787:Proteasome_A_N|P60900:Proteasome|P61289:PA28_beta	PSMA2	PSMA6	PSME3	non-dynamic	non-dynamic	non-dynamic	1.30375	1.22095	1.20999	0.261	-0.334	0.386	FALSE	FALSE	2758			14.862	14.5587	14.4793	14.4833	14.6	14.6697	14.7793	14.7757	14.7077	14.786	15.41	15.2377	15.3397	15.4773	15.523	15.436	15.4367	15.3867	15.5257
3	1	0	398	194	PA28gamma-20S proteasome	http://www.uniprot.org/uniprot/P25788	P25788	http://www.uniprot.org/uniprot/P60900	P60900	http://www.uniprot.org/uniprot/P61289	P61289	P25788|P60900|P61289	P25788:Proteasome_A_N|P60900:Proteasome|P61289:PA28_beta	PSMA3	PSMA6	PSME3	non-dynamic	non-dynamic	non-dynamic	1.25876	1.22095	1.20999	0.76	0.081	0.386	FALSE	FALSE	2758			14.1657	13.9967	14.0387	14.2527	14.1937	14.1813	14.2693	14.325	14.3287	14.284	15.41	15.2377	15.3397	15.4773	15.523	15.436	15.4367	15.3867	15.5257
3	1	0	398	194	PA28gamma-20S proteasome	http://www.uniprot.org/uniprot/P25789	P25789	http://www.uniprot.org/uniprot/P61289	P61289	http://www.uniprot.org/uniprot/P60900	P60900	P25789|P61289|P60900		PSMA4	PSME3	PSMA6	non-dynamic	non-dynamic	non-dynamic	1.27958	1.20999	1.22095	-0.407	0.473	0.386	FALSE	FALSE	2758			14.2853	13.9843	13.9297	14.079	14.0553	14.0437	14.1317	14.225	14.2057	14.2577	11.1567	11.0793	11.26	11.3177	11.3543	11.3173	11.3507	11.1207	11.1937
3	1	0	398	194	PA28gamma-20S proteasome	http://www.uniprot.org/uniprot/P28066	P28066	http://www.uniprot.org/uniprot/P60900	P60900	http://www.uniprot.org/uniprot/P61289	P61289	P28066|P60900|P61289		PSMA5	PSMA6	PSME3	non-dynamic	non-dynamic	non-dynamic	1.26634	1.22095	1.20999	0.89	0.415	0.386	FALSE	FALSE	2758			14.6757	14.369	14.445	14.5943	14.7097	14.5903	14.6437	14.485	14.6787	14.635	15.41	15.2377	15.3397	15.4773	15.523	15.436	15.4367	15.3867	15.5257
3	1	0	363|1049|1050	104|2685|2686	RNA polymerase II core complex|RNA polymerase II (RNAPII)|BRCA1-core RNA polymerase II complex	http://www.uniprot.org/uniprot/P19387	P19387	http://www.uniprot.org/uniprot/P52434	P52434	http://www.uniprot.org/uniprot/P30876	P30876	P19387|P52434|P30876	P19387:RNA_pol_L|P52434:RNA_pol_Rpb8|P30876:RNA_pol_Rpb2_6	POLR2C	POLR2H	POLR2B	non-dynamic	non-dynamic	non-dynamic	1.25238	1.3463	1.17799	-0.247	-0.476	0.392	FALSE	FALSE	3934			11.8333	11.8287	11.9877	11.929	11.7547	11.9117	11.8067	11.7977	11.7007	11.663	13.9303	13.5953	13.579	13.5013	13.552	13.559	13.6047	13.658	13.636
3	1	0	363|1049|1050	104|2685|2686	RNA polymerase II core complex|RNA polymerase II (RNAPII)|BRCA1-core RNA polymerase II complex	http://www.uniprot.org/uniprot/P24928	P24928	http://www.uniprot.org/uniprot/P52434	P52434	http://www.uniprot.org/uniprot/P30876	P30876	P24928|P52434|P30876	P24928:RNA_pol_Rpb1_3|P52434:RNA_pol_Rpb8|P30876:RNA_pol_Rpb2_6	POLR2A	POLR2H	POLR2B	non-dynamic	non-dynamic	non-dynamic	1.57644	1.3463	1.17799	-0.646	0.041	0.392	FALSE	FALSE	3934			13.829	14.1307	14.137	14.2377	14.1877	14.376	14.4857	14.4003	14.2037	14.1703	13.9303	13.5953	13.579	13.5013	13.552	13.559	13.6047	13.658	13.636
3	1	0	363|1049|1050	104|2685|2686	RNA polymerase II core complex|RNA polymerase II (RNAPII)|BRCA1-core RNA polymerase II complex	http://www.uniprot.org/uniprot/P52435	P52435	http://www.uniprot.org/uniprot/P30876	P30876	http://www.uniprot.org/uniprot/P52434	P52434	P52435|P30876|P52434	P52435:RNA_pol_L|P30876:RNA_pol_Rpb2_6|P52434:RNA_pol_Rpb8	POLR2J	POLR2B	POLR2H	non-dynamic	non-dynamic	non-dynamic	1.13734	1.17799	1.3463	-0.107	0.223	0.392	FALSE	FALSE	3890	3934		12.445	12.4643	12.4897	12.3803	12.385	12.355	12.3743	12.304	12.384	12.484	12.3327	12.1453	12.2197	12.159	12.259	12.3817	12.3023	12.2527	12.3657
3	1	0	363|1049|1050	104|2685|2686	RNA polymerase II core complex|RNA polymerase II (RNAPII)|BRCA1-core RNA polymerase II complex	http://www.uniprot.org/uniprot/P30876	P30876	http://www.uniprot.org/uniprot/P53803	P53803	http://www.uniprot.org/uniprot/P52435	P52435	P30876|P53803|P52435	P30876:RNA_pol_Rpb2_6|P53803:DNA_RNApol_7kD|P52435:RNA_pol_L	POLR2B	POLR2K	POLR2J	non-dynamic	non-dynamic	non-dynamic	1.17799	1.37777	1.13734	0.016	-0.107	0.398	FALSE	FALSE	3934	3890		12.3327	12.1453	12.2197	12.159	12.259	12.3817	12.3023	12.2527	12.3657	12.3727	11.3253	10.9393	11.1583	11.0823	10.8763	10.863	10.891	11.041	11.067
3	0.666667	0.333333	341|377	36|144	AP1 adaptor complex|Gamma-BAR-AP1 complex	http://www.uniprot.org/uniprot/O75843	O75843	http://www.uniprot.org/uniprot/O43747	O43747	http://www.uniprot.org/uniprot/Q10567	Q10567	O75843|O43747|Q10567		AP1G2	AP1G1	AP1B1	non-dynamic	non-dynamic	non-dynamic	1.26605	1.39636	1.28788	-0.111	-0.438	0.401	FALSE	FALSE	2732	2732	2906	10.223	10.5633	10.4757	10.3163	10.3173	10.5033	10.4933	10.381	10.4263	10.4253	10.6277	10.6413	10.972	11.1093	10.9833	10.9067	10.8343	10.87	10.8923
3	0	1	341|377	36|144	AP1 adaptor complex|Gamma-BAR-AP1 complex	http://www.uniprot.org/uniprot/P61966	P61966	http://www.uniprot.org/uniprot/O43747	O43747	http://www.uniprot.org/uniprot/Q10567	Q10567	P61966|O43747|Q10567	P61966:Clat_adaptor_s|O43747:Adaptin_N|Q10567:Adaptin_N	AP1S1	AP1G1	AP1B1	non-dynamic	non-dynamic	non-dynamic	1.58374	1.39636	1.28788	-0.449	-0.261	0.401	FALSE	FALSE	3177	2732	2906	11.721	11.2683	11.355	11.1147	11.4333	11.37	11.485	11.0577	11.2073	11.083	10.6277	10.6413	10.972	11.1093	10.9833	10.9067	10.8343	10.87	10.8923
3	0	1	341|377	36|144	AP1 adaptor complex|Gamma-BAR-AP1 complex	http://www.uniprot.org/uniprot/Q9BXS5	Q9BXS5	http://www.uniprot.org/uniprot/Q10567	Q10567	http://www.uniprot.org/uniprot/O43747	O43747	Q9BXS5|Q10567|O43747		AP1M1	AP1B1	AP1G1	non-dynamic	non-dynamic	non-dynamic	1.53333	1.28788	1.39636	-0.563	-0.492	0.401	FALSE	FALSE	9	2906	2732	11.877	11.7937	11.6463	11.5647	11.4547	11.2823	11.2603	11.3883	11.4073	11.4513	16.163	15.9043	16.085	16.1863	16.1507	16.164	16.1733	16.2423	16.269
3	1	0	398	194	PA28gamma-20S proteasome	http://www.uniprot.org/uniprot/O14818	O14818	http://www.uniprot.org/uniprot/P61289	P61289	http://www.uniprot.org/uniprot/P28066	P28066	O14818|P61289|P28066		PSMA7	PSME3	PSMA5	non-dynamic	non-dynamic	non-dynamic	1.35097	1.20999	1.26634	0.108	-0.214	0.415	FALSE	FALSE	3226	2758		14.938	14.82	14.8277	14.8217	14.7467	14.647	14.5973	14.5457	14.504	14.5247	11.1567	11.0793	11.26	11.3177	11.3543	11.3173	11.3507	11.1207	11.1937
3	1	0	398	194	PA28gamma-20S proteasome	http://www.uniprot.org/uniprot/P25786	P25786	http://www.uniprot.org/uniprot/P28066	P28066	http://www.uniprot.org/uniprot/P61289	P61289	P25786|P28066|P61289		PSMA1	PSMA5	PSME3	non-dynamic	non-dynamic	non-dynamic	1.25093	1.26634	1.20999	0.565	0.741	0.415	FALSE	FALSE	2758			14.2823	14.0993	14.2787	14.3697	14.365	14.389	14.4223	14.348	14.2673	14.2827	14.6757	14.369	14.445	14.5943	14.7097	14.5903	14.6437	14.485	14.6787
3	1	0	398	194	PA28gamma-20S proteasome	http://www.uniprot.org/uniprot/P25787	P25787	http://www.uniprot.org/uniprot/P28066	P28066	http://www.uniprot.org/uniprot/P61289	P61289	P25787|P28066|P61289	P25787:Proteasome_A_N|P28066:Proteasome|P61289:PA28_beta	PSMA2	PSMA5	PSME3	non-dynamic	non-dynamic	non-dynamic	1.30375	1.26634	1.20999	0.459	-0.334	0.415	FALSE	FALSE	2758			14.862	14.5587	14.4793	14.4833	14.6	14.6697	14.7793	14.7757	14.7077	14.786	14.6757	14.369	14.445	14.5943	14.7097	14.5903	14.6437	14.485	14.6787
3	1	0	398	194	PA28gamma-20S proteasome	http://www.uniprot.org/uniprot/P25788	P25788	http://www.uniprot.org/uniprot/P28066	P28066	http://www.uniprot.org/uniprot/P61289	P61289	P25788|P28066|P61289	P25788:Proteasome_A_N|P28066:Proteasome_A_N|P61289:PA28_beta	PSMA3	PSMA5	PSME3	non-dynamic	non-dynamic	non-dynamic	1.25876	1.26634	1.20999	0.615	0.081	0.415	FALSE	FALSE	2758			14.1657	13.9967	14.0387	14.2527	14.1937	14.1813	14.2693	14.325	14.3287	14.284	14.6757	14.369	14.445	14.5943	14.7097	14.5903	14.6437	14.485	14.6787
3	1	0	398	194	PA28gamma-20S proteasome	http://www.uniprot.org/uniprot/P25789	P25789	http://www.uniprot.org/uniprot/P61289	P61289	http://www.uniprot.org/uniprot/P28066	P28066	P25789|P61289|P28066		PSMA4	PSME3	PSMA5	non-dynamic	non-dynamic	non-dynamic	1.27958	1.20999	1.26634	-0.407	0.548	0.415	FALSE	FALSE	2758			14.2853	13.9843	13.9297	14.079	14.0553	14.0437	14.1317	14.225	14.2057	14.2577	11.1567	11.0793	11.26	11.3177	11.3543	11.3173	11.3507	11.1207	11.1937
3	1	0	398	194	PA28gamma-20S proteasome	http://www.uniprot.org/uniprot/P60900	P60900	http://www.uniprot.org/uniprot/P28066	P28066	http://www.uniprot.org/uniprot/P61289	P61289	P60900|P28066|P61289		PSMA6	PSMA5	PSME3	non-dynamic	non-dynamic	non-dynamic	1.22095	1.26634	1.20999	0.89	0.386	0.415	FALSE	FALSE	2758			15.41	15.2377	15.3397	15.4773	15.523	15.436	15.4367	15.3867	15.5257	15.5127	14.6757	14.369	14.445	14.5943	14.7097	14.5903	14.6437	14.485	14.6787
3	0	1	637|651	784|809	SMG-1-Upf1-eRF1-eRF3 complex (SURF)|eRF1-eRF3-GTP-Mg(2+) complex	http://www.uniprot.org/uniprot/Q8IYD1	Q8IYD1	http://www.uniprot.org/uniprot/P15170	P15170	http://www.uniprot.org/uniprot/P62495	P62495	Q8IYD1|P15170|P62495	Q8IYD1:GTP_EFTU_D3|P15170:GTP_EFTU_D3|P62495:eRF1_3	GSPT2	GSPT1	ETF1	non-dynamic	non-dynamic	non-dynamic	1.4859	1.42767	1.31161	0.151	-0.021	0.417	FALSE	FALSE	1208	1208		9.44067	9.178	9.74933	9.61533	9.35467	9.32433	9.367	9.368	9.37733	9.466	11.3737	11.6227	11.46	11.5113	11.3033	11.172	11.1677	11.1223	11.258
3	1	0	446	302	INO80 chromatin remodeling complex	http://www.uniprot.org/uniprot/O96019	O96019	http://www.uniprot.org/uniprot/Q9H9F9	Q9H9F9	http://www.uniprot.org/uniprot/Q9H981	Q9H981	O96019|Q9H9F9|Q9H981	O96019:Actin|Q9H9F9:Actin|Q9H981:Actin	ACTL6A	ACTR5	ACTR8	non-dynamic	non-dynamic	non-dynamic	1.57935	1.44827	1.4257	0.24	-0.514	0.433	FALSE	FALSE	1632	2238		13.3517	13.0693	12.8763	12.6923	12.698	12.7113	12.8113	12.776	12.9183	12.8647	9.78033	9.64067	9.42333	9.65067	9.755	9.609	9.426	9.38667	9.333
3	0	1	1428|1649	5199|5919	Kinase maturation complex 1|BRAF-RAF1-14-3-3 complex	http://www.uniprot.org/uniprot/P31946	P31946	http://www.uniprot.org/uniprot/P62258	P62258	http://www.uniprot.org/uniprot/P61981	P61981	P31946|P62258|P61981	P31946:14-3-3|P62258:14-3-3|P61981:14-3-3	YWHAB	YWHAE	YWHAG	non-dynamic	non-dynamic	non-dynamic	1.13655	1.43462	1.25992	0.348	0.043	0.434	FALSE	FALSE	3089	2958	2958	14.7397	14.6107	14.7407	14.6113	14.5853	14.556	14.609	14.6	14.57	14.6227	9.28567	9.46433	9.48	9.35767	9.35767	9.27967	9.154	9.001	9.08833
3	0	1	1649	5919	BRAF-RAF1-14-3-3 complex	http://www.uniprot.org/uniprot/P31947	P31947	http://www.uniprot.org/uniprot/P61981	P61981	http://www.uniprot.org/uniprot/P62258	P62258	P31947|P61981|P62258	P31947:14-3-3|P61981:14-3-3|P62258:14-3-3	SFN	YWHAG	YWHAE	non-dynamic	non-dynamic	non-dynamic	1.21504	1.25992	1.43462	0.317	0.971	0.434	FALSE	FALSE	3089	2958	2958	18.79	18.893	18.9223	18.868	18.8863	18.8273	18.767	18.7213	18.7263	18.6413	15.9987	16.214	15.9093	16.001	15.938	15.89	15.8807	15.9053	15.9663
3	0	1	1428|1649	5199|5919	Kinase maturation complex 1|BRAF-RAF1-14-3-3 complex	http://www.uniprot.org/uniprot/Q04917	Q04917	http://www.uniprot.org/uniprot/P61981	P61981	http://www.uniprot.org/uniprot/P62258	P62258	Q04917|P61981|P62258	Q04917:14-3-3|P61981:14-3-3|P62258:14-3-3	YWHAH	YWHAG	YWHAE	non-dynamic	non-dynamic	non-dynamic	1.43495	1.25992	1.43462	0.52	-0.127	0.434	FALSE	FALSE	2958	2958	2958	12.4613	12.7857	12.2647	12.2797	12.4977	12.528	12.5583	12.512	12.6017	12.4613	15.9987	16.214	15.9093	16.001	15.938	15.89	15.8807	15.9053	15.9663
3	0.8	0.2	395|396|398	191|192|194	20S proteasome|PA28-20S proteasome|PA28gamma-20S proteasome	http://www.uniprot.org/uniprot/O14818	O14818	http://www.uniprot.org/uniprot/P60900	P60900	http://www.uniprot.org/uniprot/Q99436	Q99436	O14818|P60900|Q99436		PSMA7	PSMA6	PSMB7	non-dynamic	non-dynamic	non-dynamic	1.35097	1.22095	1.47631	-0.454	-0.232	0.439	FALSE	FALSE	3226	2582		14.938	14.82	14.8277	14.8217	14.7467	14.647	14.5973	14.5457	14.504	14.5247	15.41	15.2377	15.3397	15.4773	15.523	15.436	15.4367	15.3867	15.5257
3	1	0	395|396|398	191|192|194	20S proteasome|PA28-20S proteasome|PA28gamma-20S proteasome	http://www.uniprot.org/uniprot/P20618	P20618	http://www.uniprot.org/uniprot/P60900	P60900	http://www.uniprot.org/uniprot/Q99436	Q99436	P20618|P60900|Q99436		PSMB1	PSMA6	PSMB7	non-dynamic	non-dynamic	non-dynamic	1.11987	1.22095	1.47631	0.56	-0.34	0.439	FALSE	FALSE	2582			16.9363	16.7833	16.7853	16.8083	16.8357	16.8687	16.8383	16.8443	16.8963	16.9467	15.41	15.2377	15.3397	15.4773	15.523	15.436	15.4367	15.3867	15.5257
3	0.9	0.1	395|396|398	191|192|194	20S proteasome|PA28-20S proteasome|PA28gamma-20S proteasome	http://www.uniprot.org/uniprot/P25786	P25786	http://www.uniprot.org/uniprot/P60900	P60900	http://www.uniprot.org/uniprot/Q99436	Q99436	P25786|P60900|Q99436	P25786:Proteasome|P60900:Proteasome_A_N|Q99436:Proteasome	PSMA1	PSMA6	PSMB7	non-dynamic	non-dynamic	non-dynamic	1.25093	1.22095	1.47631	0.601	0.696	0.439	FALSE	FALSE	2582			14.2823	14.0993	14.2787	14.3697	14.365	14.389	14.4223	14.348	14.2673	14.2827	15.41	15.2377	15.3397	15.4773	15.523	15.436	15.4367	15.3867	15.5257
3	0.833333	0.166667	395|396|398	191|192|194	20S proteasome|PA28-20S proteasome|PA28gamma-20S proteasome	http://www.uniprot.org/uniprot/P25787	P25787	http://www.uniprot.org/uniprot/P60900	P60900	http://www.uniprot.org/uniprot/Q99436	Q99436	P25787|P60900|Q99436		PSMA2	PSMA6	PSMB7	non-dynamic	non-dynamic	non-dynamic	1.30375	1.22095	1.47631	0.261	-0.371	0.439	FALSE	FALSE	2582			14.862	14.5587	14.4793	14.4833	14.6	14.6697	14.7793	14.7757	14.7077	14.786	15.41	15.2377	15.3397	15.4773	15.523	15.436	15.4367	15.3867	15.5257
3	0.833333	0.166667	395|396|398	191|192|194	20S proteasome|PA28-20S proteasome|PA28gamma-20S proteasome	http://www.uniprot.org/uniprot/P25788	P25788	http://www.uniprot.org/uniprot/P60900	P60900	http://www.uniprot.org/uniprot/Q99436	Q99436	P25788|P60900|Q99436		PSMA3	PSMA6	PSMB7	non-dynamic	non-dynamic	non-dynamic	1.25876	1.22095	1.47631	0.76	0.201	0.439	FALSE	FALSE	2582			14.1657	13.9967	14.0387	14.2527	14.1937	14.1813	14.2693	14.325	14.3287	14.284	15.41	15.2377	15.3397	15.4773	15.523	15.436	15.4367	15.3867	15.5257
3	0.666667	0.333333	395|396|398	191|192|194	20S proteasome|PA28-20S proteasome|PA28gamma-20S proteasome	http://www.uniprot.org/uniprot/P25789	P25789	http://www.uniprot.org/uniprot/P60900	P60900	http://www.uniprot.org/uniprot/Q99436	Q99436	P25789|P60900|Q99436		PSMA4	PSMA6	PSMB7	non-dynamic	non-dynamic	non-dynamic	1.27958	1.22095	1.47631	0.473	-0.438	0.439	FALSE	FALSE	2582			14.2853	13.9843	13.9297	14.079	14.0553	14.0437	14.1317	14.225	14.2057	14.2577	15.41	15.2377	15.3397	15.4773	15.523	15.436	15.4367	15.3867	15.5257
3	0.833333	0.166667	395|396|398	191|192|194	20S proteasome|PA28-20S proteasome|PA28gamma-20S proteasome	http://www.uniprot.org/uniprot/P28066	P28066	http://www.uniprot.org/uniprot/P60900	P60900	http://www.uniprot.org/uniprot/Q99436	Q99436	P28066|P60900|Q99436		PSMA5	PSMA6	PSMB7	non-dynamic	non-dynamic	non-dynamic	1.26634	1.22095	1.47631	0.89	0.309	0.439	FALSE	FALSE	2582			14.6757	14.369	14.445	14.5943	14.7097	14.5903	14.6437	14.485	14.6787	14.635	15.41	15.2377	15.3397	15.4773	15.523	15.436	15.4367	15.3867	15.5257
3	1	0	395|396|398	191|192|194	20S proteasome|PA28-20S proteasome|PA28gamma-20S proteasome	http://www.uniprot.org/uniprot/P28070	P28070	http://www.uniprot.org/uniprot/P60900	P60900	http://www.uniprot.org/uniprot/Q99436	Q99436	P28070|P60900|Q99436		PSMB4	PSMA6	PSMB7	non-dynamic	non-dynamic	non-dynamic	1.20553	1.22095	1.47631	0.609	0.887	0.439	FALSE	FALSE	2582			15.407	15.345	15.4113	15.5113	15.6147	15.5993	15.6067	15.4827	15.479	15.446	15.41	15.2377	15.3397	15.4773	15.523	15.436	15.4367	15.3867	15.5257
3	1	0	395|396|398	191|192|194	20S proteasome|PA28-20S proteasome|PA28gamma-20S proteasome	http://www.uniprot.org/uniprot/P49720	P49720	http://www.uniprot.org/uniprot/P60900	P60900	http://www.uniprot.org/uniprot/Q99436	Q99436	P49720|P60900|Q99436		PSMB3	PSMA6	PSMB7	non-dynamic	non-dynamic	non-dynamic	1.24286	1.22095	1.47631	0.476	0.069	0.439	FALSE	FALSE	2582			14.375	14.3403	14.3373	14.3067	14.427	14.4643	14.5773	14.5463	14.5487	14.6203	15.41	15.2377	15.3397	15.4773	15.523	15.436	15.4367	15.3867	15.5257
3	1	0	395|396|398	191|192|194	20S proteasome|PA28-20S proteasome|PA28gamma-20S proteasome	http://www.uniprot.org/uniprot/P49721	P49721	http://www.uniprot.org/uniprot/P60900	P60900	http://www.uniprot.org/uniprot/Q99436	Q99436	P49721|P60900|Q99436		PSMB2	PSMA6	PSMB7	non-dynamic	non-dynamic	non-dynamic	1.18866	1.22095	1.47631	0.594	0.085	0.439	FALSE	FALSE	2582			13.4413	13.278	13.2013	13.342	13.4507	13.3617	13.2843	13.2663	13.347	13.358	15.41	15.2377	15.3397	15.4773	15.523	15.436	15.4367	15.3867	15.5257
3	0.5	0.5	395|396|398	191|192|194	20S proteasome|PA28-20S proteasome|PA28gamma-20S proteasome	http://www.uniprot.org/uniprot/O14818	O14818	http://www.uniprot.org/uniprot/P25789	P25789	http://www.uniprot.org/uniprot/P49721	P49721	O14818|P25789|P49721		PSMA7	PSMA4	PSMB2	non-dynamic	non-dynamic	non-dynamic	1.35097	1.27958	1.18866	-0.382	0.146	0.442	FALSE	FALSE	3226			14.938	14.82	14.8277	14.8217	14.7467	14.647	14.5973	14.5457	14.504	14.5247	14.2853	13.9843	13.9297	14.079	14.0553	14.0437	14.1317	14.225	14.2057
3	1	0	395|396|398	191|192|194	20S proteasome|PA28-20S proteasome|PA28gamma-20S proteasome	http://www.uniprot.org/uniprot/P20618	P20618	http://www.uniprot.org/uniprot/P25789	P25789	http://www.uniprot.org/uniprot/P49721	P49721	P20618|P25789|P49721	P20618:Proteasome|P25789:Proteasome|P49721:Proteasome	PSMB1	PSMA4	PSMB2	non-dynamic	non-dynamic	non-dynamic	1.11987	1.27958	1.18866	0.854	0.596	0.442	FALSE	FALSE				16.9363	16.7833	16.7853	16.8083	16.8357	16.8687	16.8383	16.8443	16.8963	16.9467	14.2853	13.9843	13.9297	14.079	14.0553	14.0437	14.1317	14.225	14.2057
3	0.75	0.25	395|396|398	191|192|194	20S proteasome|PA28-20S proteasome|PA28gamma-20S proteasome	http://www.uniprot.org/uniprot/P25786	P25786	http://www.uniprot.org/uniprot/P25789	P25789	http://www.uniprot.org/uniprot/P49721	P49721	P25786|P25789|P49721		PSMA1	PSMA4	PSMB2	non-dynamic	non-dynamic	non-dynamic	1.25093	1.27958	1.18866	0.159	0.198	0.442	FALSE	FALSE				14.2823	14.0993	14.2787	14.3697	14.365	14.389	14.4223	14.348	14.2673	14.2827	14.2853	13.9843	13.9297	14.079	14.0553	14.0437	14.1317	14.225	14.2057
3	0.75	0.25	395|396|398	191|192|194	20S proteasome|PA28-20S proteasome|PA28gamma-20S proteasome	http://www.uniprot.org/uniprot/P25787	P25787	http://www.uniprot.org/uniprot/P49721	P49721	http://www.uniprot.org/uniprot/P25789	P25789	P25787|P49721|P25789		PSMA2	PSMB2	PSMA4	non-dynamic	non-dynamic	non-dynamic	1.30375	1.18866	1.27958	0.352	0.867	0.442	FALSE	FALSE				14.862	14.5587	14.4793	14.4833	14.6	14.6697	14.7793	14.7757	14.7077	14.786	13.4413	13.278	13.2013	13.342	13.4507	13.3617	13.2843	13.2663	13.347
3	0.75	0.25	395|396|398	191|192|194	20S proteasome|PA28-20S proteasome|PA28gamma-20S proteasome	http://www.uniprot.org/uniprot/P25788	P25788	http://www.uniprot.org/uniprot/P25789	P25789	http://www.uniprot.org/uniprot/P49721	P49721	P25788|P25789|P49721		PSMA3	PSMA4	PSMB2	non-dynamic	non-dynamic	non-dynamic	1.25876	1.27958	1.18866	0.721	0.253	0.442	FALSE	FALSE				14.1657	13.9967	14.0387	14.2527	14.1937	14.1813	14.2693	14.325	14.3287	14.284	14.2853	13.9843	13.9297	14.079	14.0553	14.0437	14.1317	14.225	14.2057
3	0.75	0.25	395|396|398	191|192|194	20S proteasome|PA28-20S proteasome|PA28gamma-20S proteasome	http://www.uniprot.org/uniprot/P28066	P28066	http://www.uniprot.org/uniprot/P25789	P25789	http://www.uniprot.org/uniprot/P49721	P49721	P28066|P25789|P49721		PSMA5	PSMA4	PSMB2	non-dynamic	non-dynamic	non-dynamic	1.26634	1.27958	1.18866	0.548	0.777	0.442	FALSE	FALSE				14.6757	14.369	14.445	14.5943	14.7097	14.5903	14.6437	14.485	14.6787	14.635	14.2853	13.9843	13.9297	14.079	14.0553	14.0437	14.1317	14.225	14.2057
3	0.5	0.5	395|396|398	191|192|194	20S proteasome|PA28-20S proteasome|PA28gamma-20S proteasome	http://www.uniprot.org/uniprot/P28070	P28070	http://www.uniprot.org/uniprot/P25789	P25789	http://www.uniprot.org/uniprot/P49721	P49721	P28070|P25789|P49721		PSMB4	PSMA4	PSMB2	non-dynamic	non-dynamic	non-dynamic	1.20553	1.27958	1.18866	-0.027	0.321	0.442	FALSE	FALSE				15.407	15.345	15.4113	15.5113	15.6147	15.5993	15.6067	15.4827	15.479	15.446	14.2853	13.9843	13.9297	14.079	14.0553	14.0437	14.1317	14.225	14.2057
3	0	1	395|396|398	191|192|194	20S proteasome|PA28-20S proteasome|PA28gamma-20S proteasome	http://www.uniprot.org/uniprot/P49720	P49720	http://www.uniprot.org/uniprot/P25789	P25789	http://www.uniprot.org/uniprot/P49721	P49721	P49720|P25789|P49721		PSMB3	PSMA4	PSMB2	non-dynamic	non-dynamic	non-dynamic	1.24286	1.27958	1.18866	0.598	0.027	0.442	FALSE	FALSE				14.375	14.3403	14.3373	14.3067	14.427	14.4643	14.5773	14.5463	14.5487	14.6203	14.2853	13.9843	13.9297	14.079	14.0553	14.0437	14.1317	14.225	14.2057
3	0.75	0.25	395|396|398	191|192|194	20S proteasome|PA28-20S proteasome|PA28gamma-20S proteasome	http://www.uniprot.org/uniprot/P60900	P60900	http://www.uniprot.org/uniprot/P25789	P25789	http://www.uniprot.org/uniprot/P49721	P49721	P60900|P25789|P49721		PSMA6	PSMA4	PSMB2	non-dynamic	non-dynamic	non-dynamic	1.22095	1.27958	1.18866	0.473	0.594	0.442	FALSE	FALSE				15.41	15.2377	15.3397	15.4773	15.523	15.436	15.4367	15.3867	15.5257	15.5127	14.2853	13.9843	13.9297	14.079	14.0553	14.0437	14.1317	14.225	14.2057
3	0.75	0.25	395|396|398	191|192|194	20S proteasome|PA28-20S proteasome|PA28gamma-20S proteasome	http://www.uniprot.org/uniprot/Q99436	Q99436	http://www.uniprot.org/uniprot/P25789	P25789	http://www.uniprot.org/uniprot/P49721	P49721	Q99436|P25789|P49721		PSMB7	PSMA4	PSMB2	non-dynamic	non-dynamic	non-dynamic	1.47631	1.27958	1.18866	-0.438	0.085	0.442	FALSE	FALSE	2582			15.4983	15.607	15.7943	15.9047	16.0603	16.014	15.9437	15.725	15.781	15.6653	14.2853	13.9843	13.9297	14.079	14.0553	14.0437	14.1317	14.225	14.2057
3	0.625	0.375	395|396|398	191|192|194	20S proteasome|PA28-20S proteasome|PA28gamma-20S proteasome	http://www.uniprot.org/uniprot/O14818	O14818	http://www.uniprot.org/uniprot/P28066	P28066	http://www.uniprot.org/uniprot/P25787	P25787	O14818|P28066|P25787		PSMA7	PSMA5	PSMA2	non-dynamic	non-dynamic	non-dynamic	1.35097	1.26634	1.30375	-0.214	-0.395	0.459	FALSE	FALSE	3226			14.938	14.82	14.8277	14.8217	14.7467	14.647	14.5973	14.5457	14.504	14.5247	14.6757	14.369	14.445	14.5943	14.7097	14.5903	14.6437	14.485	14.6787
3	0.25	0.75	395|396|398	191|192|194	20S proteasome|PA28-20S proteasome|PA28gamma-20S proteasome	http://www.uniprot.org/uniprot/P20618	P20618	http://www.uniprot.org/uniprot/P25787	P25787	http://www.uniprot.org/uniprot/P28066	P28066	P20618|P25787|P28066		PSMB1	PSMA2	PSMA5	non-dynamic	non-dynamic	non-dynamic	1.11987	1.30375	1.26634	0.805	0.655	0.459	FALSE	FALSE				16.9363	16.7833	16.7853	16.8083	16.8357	16.8687	16.8383	16.8443	16.8963	16.9467	14.862	14.5587	14.4793	14.4833	14.6	14.6697	14.7793	14.7757	14.7077
3	0.375	0.625	395|396|398	191|192|194	20S proteasome|PA28-20S proteasome|PA28gamma-20S proteasome	http://www.uniprot.org/uniprot/P25786	P25786	http://www.uniprot.org/uniprot/P25787	P25787	http://www.uniprot.org/uniprot/P28066	P28066	P25786|P25787|P28066		PSMA1	PSMA2	PSMA5	non-dynamic	non-dynamic	non-dynamic	1.25093	1.30375	1.26634	0.186	0.565	0.459	FALSE	FALSE				14.2823	14.0993	14.2787	14.3697	14.365	14.389	14.4223	14.348	14.2673	14.2827	14.862	14.5587	14.4793	14.4833	14.6	14.6697	14.7793	14.7757	14.7077
3	0.75	0.25	395|396|398	191|192|194	20S proteasome|PA28-20S proteasome|PA28gamma-20S proteasome	http://www.uniprot.org/uniprot/P25788	P25788	http://www.uniprot.org/uniprot/P25787	P25787	http://www.uniprot.org/uniprot/P28066	P28066	P25788|P25787|P28066		PSMA3	PSMA2	PSMA5	non-dynamic	non-dynamic	non-dynamic	1.25876	1.30375	1.26634	0.53	0.615	0.459	FALSE	FALSE				14.1657	13.9967	14.0387	14.2527	14.1937	14.1813	14.2693	14.325	14.3287	14.284	14.862	14.5587	14.4793	14.4833	14.6	14.6697	14.7793	14.7757	14.7077
3	0.75	0.25	395|396|398	191|192|194	20S proteasome|PA28-20S proteasome|PA28gamma-20S proteasome	http://www.uniprot.org/uniprot/P25789	P25789	http://www.uniprot.org/uniprot/P25787	P25787	http://www.uniprot.org/uniprot/P28066	P28066	P25789|P25787|P28066		PSMA4	PSMA2	PSMA5	non-dynamic	non-dynamic	non-dynamic	1.27958	1.30375	1.26634	0.867	0.548	0.459	FALSE	FALSE				14.2853	13.9843	13.9297	14.079	14.0553	14.0437	14.1317	14.225	14.2057	14.2577	14.862	14.5587	14.4793	14.4833	14.6	14.6697	14.7793	14.7757	14.7077
3	0.25	0.75	395|396|398	191|192|194	20S proteasome|PA28-20S proteasome|PA28gamma-20S proteasome	http://www.uniprot.org/uniprot/P28070	P28070	http://www.uniprot.org/uniprot/P28066	P28066	http://www.uniprot.org/uniprot/P25787	P25787	P28070|P28066|P25787		PSMB4	PSMA5	PSMA2	non-dynamic	non-dynamic	non-dynamic	1.20553	1.26634	1.30375	0.587	0.079	0.459	FALSE	FALSE				15.407	15.345	15.4113	15.5113	15.6147	15.5993	15.6067	15.4827	15.479	15.446	14.6757	14.369	14.445	14.5943	14.7097	14.5903	14.6437	14.485	14.6787
3	0	1	395|396|398	191|192|194	20S proteasome|PA28-20S proteasome|PA28gamma-20S proteasome	http://www.uniprot.org/uniprot/P49720	P49720	http://www.uniprot.org/uniprot/P25787	P25787	http://www.uniprot.org/uniprot/P28066	P28066	P49720|P25787|P28066	P49720:Proteasome|P25787:Proteasome_A_N|P28066:Proteasome	PSMB3	PSMA2	PSMA5	non-dynamic	non-dynamic	non-dynamic	1.24286	1.30375	1.26634	0.693	0.384	0.459	FALSE	FALSE				14.375	14.3403	14.3373	14.3067	14.427	14.4643	14.5773	14.5463	14.5487	14.6203	14.862	14.5587	14.4793	14.4833	14.6	14.6697	14.7793	14.7757	14.7077
3	0.333333	0.666667	395|396|398	191|192|194	20S proteasome|PA28-20S proteasome|PA28gamma-20S proteasome	http://www.uniprot.org/uniprot/P49721	P49721	http://www.uniprot.org/uniprot/P25787	P25787	http://www.uniprot.org/uniprot/P28066	P28066	P49721|P25787|P28066	P49721:Proteasome|P25787:Proteasome|P28066:Proteasome	PSMB2	PSMA2	PSMA5	non-dynamic	non-dynamic	non-dynamic	1.18866	1.30375	1.26634	0.352	0.777	0.459	FALSE	FALSE				13.4413	13.278	13.2013	13.342	13.4507	13.3617	13.2843	13.2663	13.347	13.358	14.862	14.5587	14.4793	14.4833	14.6	14.6697	14.7793	14.7757	14.7077
3	0.333333	0.666667	395|396|398	191|192|194	20S proteasome|PA28-20S proteasome|PA28gamma-20S proteasome	http://www.uniprot.org/uniprot/P60900	P60900	http://www.uniprot.org/uniprot/P25787	P25787	http://www.uniprot.org/uniprot/P28066	P28066	P60900|P25787|P28066		PSMA6	PSMA2	PSMA5	non-dynamic	non-dynamic	non-dynamic	1.22095	1.30375	1.26634	0.261	0.89	0.459	FALSE	FALSE				15.41	15.2377	15.3397	15.4773	15.523	15.436	15.4367	15.3867	15.5257	15.5127	14.862	14.5587	14.4793	14.4833	14.6	14.6697	14.7793	14.7757	14.7077
3	0	1	398	194	PA28gamma-20S proteasome	http://www.uniprot.org/uniprot/P61289	P61289	http://www.uniprot.org/uniprot/P25787	P25787	http://www.uniprot.org/uniprot/P28066	P28066	P61289|P25787|P28066	P61289:PA28_beta|P25787:Proteasome_A_N|P28066:Proteasome_A_N	PSME3	PSMA2	PSMA5	non-dynamic	non-dynamic	non-dynamic	1.20999	1.30375	1.26634	-0.334	0.415	0.459	FALSE	FALSE	2758			11.1567	11.0793	11.26	11.3177	11.3543	11.3173	11.3507	11.1207	11.1937	11.09	14.862	14.5587	14.4793	14.4833	14.6	14.6697	14.7793	14.7757	14.7077
3	0	1	396	192	PA28-20S proteasome	http://www.uniprot.org/uniprot/Q06323	Q06323	http://www.uniprot.org/uniprot/P28066	P28066	http://www.uniprot.org/uniprot/P25787	P25787	Q06323|P28066|P25787	Q06323:PA28_beta|P28066:Proteasome_A_N|P25787:Proteasome_A_N	PSME1	PSMA5	PSMA2	non-dynamic	non-dynamic	non-dynamic	1.26693	1.26634	1.30375	0.192	0.334	0.459	FALSE	FALSE	2758			10.39	10.511	10.4997	10.4603	10.5737	10.667	10.6933	10.6147	10.6137	10.7313	14.6757	14.369	14.445	14.5943	14.7097	14.5903	14.6437	14.485	14.6787
3	0.583333	0.416667	395|396|398	191|192|194	20S proteasome|PA28-20S proteasome|PA28gamma-20S proteasome	http://www.uniprot.org/uniprot/Q99436	Q99436	http://www.uniprot.org/uniprot/P25787	P25787	http://www.uniprot.org/uniprot/P28066	P28066	Q99436|P25787|P28066		PSMB7	PSMA2	PSMA5	non-dynamic	non-dynamic	non-dynamic	1.47631	1.30375	1.26634	-0.371	0.309	0.459	FALSE	FALSE	2582			15.4983	15.607	15.7943	15.9047	16.0603	16.014	15.9437	15.725	15.781	15.6653	14.862	14.5587	14.4793	14.4833	14.6	14.6697	14.7793	14.7757	14.7077
3	0.75	0.25	395|396|398	191|192|194	20S proteasome|PA28-20S proteasome|PA28gamma-20S proteasome	http://www.uniprot.org/uniprot/O14818	O14818	http://www.uniprot.org/uniprot/P25789	P25789	http://www.uniprot.org/uniprot/P60900	P60900	O14818|P25789|P60900		PSMA7	PSMA4	PSMA6	non-dynamic	non-dynamic	non-dynamic	1.35097	1.27958	1.22095	-0.382	-0.454	0.473	FALSE	FALSE	3226			14.938	14.82	14.8277	14.8217	14.7467	14.647	14.5973	14.5457	14.504	14.5247	14.2853	13.9843	13.9297	14.079	14.0553	14.0437	14.1317	14.225	14.2057
3	0.75	0.25	395|396|398	191|192|194	20S proteasome|PA28-20S proteasome|PA28gamma-20S proteasome	http://www.uniprot.org/uniprot/P20618	P20618	http://www.uniprot.org/uniprot/P60900	P60900	http://www.uniprot.org/uniprot/P25789	P25789	P20618|P60900|P25789		PSMB1	PSMA6	PSMA4	non-dynamic	non-dynamic	non-dynamic	1.11987	1.22095	1.27958	0.56	0.854	0.473	FALSE	FALSE				16.9363	16.7833	16.7853	16.8083	16.8357	16.8687	16.8383	16.8443	16.8963	16.9467	15.41	15.2377	15.3397	15.4773	15.523	15.436	15.4367	15.3867	15.5257
3	0.625	0.375	395|396|398	191|192|194	20S proteasome|PA28-20S proteasome|PA28gamma-20S proteasome	http://www.uniprot.org/uniprot/P25786	P25786	http://www.uniprot.org/uniprot/P25789	P25789	http://www.uniprot.org/uniprot/P60900	P60900	P25786|P25789|P60900		PSMA1	PSMA4	PSMA6	non-dynamic	non-dynamic	non-dynamic	1.25093	1.27958	1.22095	0.159	0.601	0.473	FALSE	FALSE				14.2823	14.0993	14.2787	14.3697	14.365	14.389	14.4223	14.348	14.2673	14.2827	14.2853	13.9843	13.9297	14.079	14.0553	14.0437	14.1317	14.225	14.2057
3	0.333333	0.666667	395|396|398	191|192|194	20S proteasome|PA28-20S proteasome|PA28gamma-20S proteasome	http://www.uniprot.org/uniprot/P25787	P25787	http://www.uniprot.org/uniprot/P25789	P25789	http://www.uniprot.org/uniprot/P60900	P60900	P25787|P25789|P60900		PSMA2	PSMA4	PSMA6	non-dynamic	non-dynamic	non-dynamic	1.30375	1.27958	1.22095	0.867	0.261	0.473	FALSE	FALSE				14.862	14.5587	14.4793	14.4833	14.6	14.6697	14.7793	14.7757	14.7077	14.786	14.2853	13.9843	13.9297	14.079	14.0553	14.0437	14.1317	14.225	14.2057
3	0.5	0.5	395|396|398	191|192|194	20S proteasome|PA28-20S proteasome|PA28gamma-20S proteasome	http://www.uniprot.org/uniprot/P25788	P25788	http://www.uniprot.org/uniprot/P60900	P60900	http://www.uniprot.org/uniprot/P25789	P25789	P25788|P60900|P25789		PSMA3	PSMA6	PSMA4	non-dynamic	non-dynamic	non-dynamic	1.25876	1.22095	1.27958	0.76	0.721	0.473	FALSE	FALSE				14.1657	13.9967	14.0387	14.2527	14.1937	14.1813	14.2693	14.325	14.3287	14.284	15.41	15.2377	15.3397	15.4773	15.523	15.436	15.4367	15.3867	15.5257
3	0.625	0.375	395|396|398	191|192|194	20S proteasome|PA28-20S proteasome|PA28gamma-20S proteasome	http://www.uniprot.org/uniprot/P28066	P28066	http://www.uniprot.org/uniprot/P25789	P25789	http://www.uniprot.org/uniprot/P60900	P60900	P28066|P25789|P60900		PSMA5	PSMA4	PSMA6	non-dynamic	non-dynamic	non-dynamic	1.26634	1.27958	1.22095	0.548	0.89	0.473	FALSE	FALSE				14.6757	14.369	14.445	14.5943	14.7097	14.5903	14.6437	14.485	14.6787	14.635	14.2853	13.9843	13.9297	14.079	14.0553	14.0437	14.1317	14.225	14.2057
3	0.5	0.5	395|396|398	191|192|194	20S proteasome|PA28-20S proteasome|PA28gamma-20S proteasome	http://www.uniprot.org/uniprot/P28070	P28070	http://www.uniprot.org/uniprot/P25789	P25789	http://www.uniprot.org/uniprot/P60900	P60900	P28070|P25789|P60900		PSMB4	PSMA4	PSMA6	non-dynamic	non-dynamic	non-dynamic	1.20553	1.27958	1.22095	-0.027	0.609	0.473	FALSE	FALSE				15.407	15.345	15.4113	15.5113	15.6147	15.5993	15.6067	15.4827	15.479	15.446	14.2853	13.9843	13.9297	14.079	14.0553	14.0437	14.1317	14.225	14.2057
3	0.25	0.75	395|396|398	191|192|194	20S proteasome|PA28-20S proteasome|PA28gamma-20S proteasome	http://www.uniprot.org/uniprot/P49720	P49720	http://www.uniprot.org/uniprot/P25789	P25789	http://www.uniprot.org/uniprot/P60900	P60900	P49720|P25789|P60900		PSMB3	PSMA4	PSMA6	non-dynamic	non-dynamic	non-dynamic	1.24286	1.27958	1.22095	0.598	0.476	0.473	FALSE	FALSE				14.375	14.3403	14.3373	14.3067	14.427	14.4643	14.5773	14.5463	14.5487	14.6203	14.2853	13.9843	13.9297	14.079	14.0553	14.0437	14.1317	14.225	14.2057
3	0.75	0.25	395|396|398	191|192|194	20S proteasome|PA28-20S proteasome|PA28gamma-20S proteasome	http://www.uniprot.org/uniprot/P49721	P49721	http://www.uniprot.org/uniprot/P25789	P25789	http://www.uniprot.org/uniprot/P60900	P60900	P49721|P25789|P60900		PSMB2	PSMA4	PSMA6	non-dynamic	non-dynamic	non-dynamic	1.18866	1.27958	1.22095	0.442	0.594	0.473	FALSE	FALSE				13.4413	13.278	13.2013	13.342	13.4507	13.3617	13.2843	13.2663	13.347	13.358	14.2853	13.9843	13.9297	14.079	14.0553	14.0437	14.1317	14.225	14.2057
3	0	1	398	194	PA28gamma-20S proteasome	http://www.uniprot.org/uniprot/P61289	P61289	http://www.uniprot.org/uniprot/P60900	P60900	http://www.uniprot.org/uniprot/P25789	P25789	P61289|P60900|P25789	P61289:PA28_beta|P60900:Proteasome_A_N|P25789:Proteasome_A_N	PSME3	PSMA6	PSMA4	non-dynamic	non-dynamic	non-dynamic	1.20999	1.22095	1.27958	0.386	-0.407	0.473	FALSE	FALSE	2758			11.1567	11.0793	11.26	11.3177	11.3543	11.3173	11.3507	11.1207	11.1937	11.09	15.41	15.2377	15.3397	15.4773	15.523	15.436	15.4367	15.3867	15.5257
3	0	1	396	192	PA28-20S proteasome	http://www.uniprot.org/uniprot/Q06323	Q06323	http://www.uniprot.org/uniprot/P60900	P60900	http://www.uniprot.org/uniprot/P25789	P25789	Q06323|P60900|P25789	Q06323:PA28_beta|P60900:Proteasome_A_N|P25789:Proteasome_A_N	PSME1	PSMA6	PSMA4	non-dynamic	non-dynamic	non-dynamic	1.26693	1.22095	1.27958	0.376	0.174	0.473	FALSE	FALSE	2758			10.39	10.511	10.4997	10.4603	10.5737	10.667	10.6933	10.6147	10.6137	10.7313	15.41	15.2377	15.3397	15.4773	15.523	15.436	15.4367	15.3867	15.5257
3	0.75	0.25	395|396|398	191|192|194	20S proteasome|PA28-20S proteasome|PA28gamma-20S proteasome	http://www.uniprot.org/uniprot/Q99436	Q99436	http://www.uniprot.org/uniprot/P25789	P25789	http://www.uniprot.org/uniprot/P60900	P60900	Q99436|P25789|P60900		PSMB7	PSMA4	PSMA6	non-dynamic	non-dynamic	non-dynamic	1.47631	1.27958	1.22095	-0.438	0.439	0.473	FALSE	FALSE	2582			15.4983	15.607	15.7943	15.9047	16.0603	16.014	15.9437	15.725	15.781	15.6653	14.2853	13.9843	13.9297	14.079	14.0553	14.0437	14.1317	14.225	14.2057
3	0.75	0.25	395|396|398	191|192|194	20S proteasome|PA28-20S proteasome|PA28gamma-20S proteasome	http://www.uniprot.org/uniprot/O14818	O14818	http://www.uniprot.org/uniprot/P60900	P60900	http://www.uniprot.org/uniprot/P49720	P49720	O14818|P60900|P49720		PSMA7	PSMA6	PSMB3	non-dynamic	non-dynamic	non-dynamic	1.35097	1.22095	1.24286	-0.454	-0.908	0.476	FALSE	FALSE	3226			14.938	14.82	14.8277	14.8217	14.7467	14.647	14.5973	14.5457	14.504	14.5247	15.41	15.2377	15.3397	15.4773	15.523	15.436	15.4367	15.3867	15.5257
3	0.5	0.5	395|396|398	191|192|194	20S proteasome|PA28-20S proteasome|PA28gamma-20S proteasome	http://www.uniprot.org/uniprot/P20618	P20618	http://www.uniprot.org/uniprot/P49720	P49720	http://www.uniprot.org/uniprot/P60900	P60900	P20618|P49720|P60900	P20618:Proteasome|P49720:Proteasome|P60900:Proteasome_A_N	PSMB1	PSMB3	PSMA6	non-dynamic	non-dynamic	non-dynamic	1.11987	1.24286	1.22095	0.57	0.56	0.476	FALSE	FALSE				16.9363	16.7833	16.7853	16.8083	16.8357	16.8687	16.8383	16.8443	16.8963	16.9467	14.375	14.3403	14.3373	14.3067	14.427	14.4643	14.5773	14.5463	14.5487
3	0.75	0.25	395|396|398	191|192|194	20S proteasome|PA28-20S proteasome|PA28gamma-20S proteasome	http://www.uniprot.org/uniprot/P25786	P25786	http://www.uniprot.org/uniprot/P49720	P49720	http://www.uniprot.org/uniprot/P60900	P60900	P25786|P49720|P60900		PSMA1	PSMB3	PSMA6	non-dynamic	non-dynamic	non-dynamic	1.25093	1.24286	1.22095	0.311	0.601	0.476	FALSE	FALSE				14.2823	14.0993	14.2787	14.3697	14.365	14.389	14.4223	14.348	14.2673	14.2827	14.375	14.3403	14.3373	14.3067	14.427	14.4643	14.5773	14.5463	14.5487
3	0.75	0.25	395|396|398	191|192|194	20S proteasome|PA28-20S proteasome|PA28gamma-20S proteasome	http://www.uniprot.org/uniprot/P25787	P25787	http://www.uniprot.org/uniprot/P60900	P60900	http://www.uniprot.org/uniprot/P49720	P49720	P25787|P60900|P49720		PSMA2	PSMA6	PSMB3	non-dynamic	non-dynamic	non-dynamic	1.30375	1.22095	1.24286	0.261	0.693	0.476	FALSE	FALSE				14.862	14.5587	14.4793	14.4833	14.6	14.6697	14.7793	14.7757	14.7077	14.786	15.41	15.2377	15.3397	15.4773	15.523	15.436	15.4367	15.3867	15.5257
3	0.75	0.25	395|396|398	191|192|194	20S proteasome|PA28-20S proteasome|PA28gamma-20S proteasome	http://www.uniprot.org/uniprot/P25788	P25788	http://www.uniprot.org/uniprot/P49720	P49720	http://www.uniprot.org/uniprot/P60900	P60900	P25788|P49720|P60900		PSMA3	PSMB3	PSMA6	non-dynamic	non-dynamic	non-dynamic	1.25876	1.24286	1.22095	0.719	0.76	0.476	FALSE	FALSE				14.1657	13.9967	14.0387	14.2527	14.1937	14.1813	14.2693	14.325	14.3287	14.284	14.375	14.3403	14.3373	14.3067	14.427	14.4643	14.5773	14.5463	14.5487
3	0.75	0.25	395|396|398	191|192|194	20S proteasome|PA28-20S proteasome|PA28gamma-20S proteasome	http://www.uniprot.org/uniprot/P25789	P25789	http://www.uniprot.org/uniprot/P49720	P49720	http://www.uniprot.org/uniprot/P60900	P60900	P25789|P49720|P60900		PSMA4	PSMB3	PSMA6	non-dynamic	non-dynamic	non-dynamic	1.27958	1.24286	1.22095	0.598	0.473	0.476	FALSE	FALSE				14.2853	13.9843	13.9297	14.079	14.0553	14.0437	14.1317	14.225	14.2057	14.2577	14.375	14.3403	14.3373	14.3067	14.427	14.4643	14.5773	14.5463	14.5487
3	0.75	0.25	395|396|398	191|192|194	20S proteasome|PA28-20S proteasome|PA28gamma-20S proteasome	http://www.uniprot.org/uniprot/P28066	P28066	http://www.uniprot.org/uniprot/P60900	P60900	http://www.uniprot.org/uniprot/P49720	P49720	P28066|P60900|P49720		PSMA5	PSMA6	PSMB3	non-dynamic	non-dynamic	non-dynamic	1.26634	1.22095	1.24286	0.89	0.384	0.476	FALSE	FALSE				14.6757	14.369	14.445	14.5943	14.7097	14.5903	14.6437	14.485	14.6787	14.635	15.41	15.2377	15.3397	15.4773	15.523	15.436	15.4367	15.3867	15.5257
3	1	0	395|396|398	191|192|194	20S proteasome|PA28-20S proteasome|PA28gamma-20S proteasome	http://www.uniprot.org/uniprot/P28070	P28070	http://www.uniprot.org/uniprot/P60900	P60900	http://www.uniprot.org/uniprot/P49720	P49720	P28070|P60900|P49720		PSMB4	PSMA6	PSMB3	non-dynamic	non-dynamic	non-dynamic	1.20553	1.22095	1.24286	0.609	0.339	0.476	FALSE	FALSE				15.407	15.345	15.4113	15.5113	15.6147	15.5993	15.6067	15.4827	15.479	15.446	15.41	15.2377	15.3397	15.4773	15.523	15.436	15.4367	15.3867	15.5257
3	0.5	0.5	395|396|398	191|192|194	20S proteasome|PA28-20S proteasome|PA28gamma-20S proteasome	http://www.uniprot.org/uniprot/P49721	P49721	http://www.uniprot.org/uniprot/P49720	P49720	http://www.uniprot.org/uniprot/P60900	P60900	P49721|P49720|P60900		PSMB2	PSMB3	PSMA6	non-dynamic	non-dynamic	non-dynamic	1.18866	1.24286	1.22095	0.027	0.594	0.476	FALSE	FALSE				13.4413	13.278	13.2013	13.342	13.4507	13.3617	13.2843	13.2663	13.347	13.358	14.375	14.3403	14.3373	14.3067	14.427	14.4643	14.5773	14.5463	14.5487
3	0.5	0.5	395|396|398	191|192|194	20S proteasome|PA28-20S proteasome|PA28gamma-20S proteasome	http://www.uniprot.org/uniprot/Q99436	Q99436	http://www.uniprot.org/uniprot/P49720	P49720	http://www.uniprot.org/uniprot/P60900	P60900	Q99436|P49720|P60900	Q99436:Proteasome|P49720:Proteasome|P60900:Proteasome_A_N	PSMB7	PSMB3	PSMA6	non-dynamic	non-dynamic	non-dynamic	1.47631	1.24286	1.22095	0.069	0.439	0.476	FALSE	FALSE	2582			15.4983	15.607	15.7943	15.9047	16.0603	16.014	15.9437	15.725	15.781	15.6653	14.375	14.3403	14.3373	14.3067	14.427	14.4643	14.5773	14.5463	14.5487
3	0.5	0.5	395|396|398	191|192|194	20S proteasome|PA28-20S proteasome|PA28gamma-20S proteasome	http://www.uniprot.org/uniprot/O14818	O14818	http://www.uniprot.org/uniprot/P25788	P25788	http://www.uniprot.org/uniprot/P28070	P28070	O14818|P25788|P28070		PSMA7	PSMA3	PSMB4	non-dynamic	non-dynamic	non-dynamic	1.35097	1.25876	1.20553	-0.72	-0.356	0.478	FALSE	FALSE	3226			14.938	14.82	14.8277	14.8217	14.7467	14.647	14.5973	14.5457	14.504	14.5247	14.1657	13.9967	14.0387	14.2527	14.1937	14.1813	14.2693	14.325	14.3287
3	0.5	0.5	395|396|398	191|192|194	20S proteasome|PA28-20S proteasome|PA28gamma-20S proteasome	http://www.uniprot.org/uniprot/P20618	P20618	http://www.uniprot.org/uniprot/P25788	P25788	http://www.uniprot.org/uniprot/P28070	P28070	P20618|P25788|P28070		PSMB1	PSMA3	PSMB4	non-dynamic	non-dynamic	non-dynamic	1.11987	1.25876	1.20553	0.527	0.018	0.478	FALSE	FALSE				16.9363	16.7833	16.7853	16.8083	16.8357	16.8687	16.8383	16.8443	16.8963	16.9467	14.1657	13.9967	14.0387	14.2527	14.1937	14.1813	14.2693	14.325	14.3287
3	0.75	0.25	395|396|398	191|192|194	20S proteasome|PA28-20S proteasome|PA28gamma-20S proteasome	http://www.uniprot.org/uniprot/P25786	P25786	http://www.uniprot.org/uniprot/P25788	P25788	http://www.uniprot.org/uniprot/P28070	P28070	P25786|P25788|P28070		PSMA1	PSMA3	PSMB4	non-dynamic	non-dynamic	non-dynamic	1.25093	1.25876	1.20553	0.587	0.868	0.478	FALSE	FALSE				14.2823	14.0993	14.2787	14.3697	14.365	14.389	14.4223	14.348	14.2673	14.2827	14.1657	13.9967	14.0387	14.2527	14.1937	14.1813	14.2693	14.325	14.3287
3	0.75	0.25	395|396|398	191|192|194	20S proteasome|PA28-20S proteasome|PA28gamma-20S proteasome	http://www.uniprot.org/uniprot/P25787	P25787	http://www.uniprot.org/uniprot/P25788	P25788	http://www.uniprot.org/uniprot/P28070	P28070	P25787|P25788|P28070		PSMA2	PSMA3	PSMB4	non-dynamic	non-dynamic	non-dynamic	1.30375	1.25876	1.20553	0.53	0.079	0.478	FALSE	FALSE				14.862	14.5587	14.4793	14.4833	14.6	14.6697	14.7793	14.7757	14.7077	14.786	14.1657	13.9967	14.0387	14.2527	14.1937	14.1813	14.2693	14.325	14.3287
3	0.25	0.75	395|396|398	191|192|194	20S proteasome|PA28-20S proteasome|PA28gamma-20S proteasome	http://www.uniprot.org/uniprot/P25789	P25789	http://www.uniprot.org/uniprot/P25788	P25788	http://www.uniprot.org/uniprot/P28070	P28070	P25789|P25788|P28070		PSMA4	PSMA3	PSMB4	non-dynamic	non-dynamic	non-dynamic	1.27958	1.25876	1.20553	0.721	-0.027	0.478	FALSE	FALSE				14.2853	13.9843	13.9297	14.079	14.0553	14.0437	14.1317	14.225	14.2057	14.2577	14.1657	13.9967	14.0387	14.2527	14.1937	14.1813	14.2693	14.325	14.3287
3	0.75	0.25	395|396|398	191|192|194	20S proteasome|PA28-20S proteasome|PA28gamma-20S proteasome	http://www.uniprot.org/uniprot/P28066	P28066	http://www.uniprot.org/uniprot/P25788	P25788	http://www.uniprot.org/uniprot/P28070	P28070	P28066|P25788|P28070		PSMA5	PSMA3	PSMB4	non-dynamic	non-dynamic	non-dynamic	1.26634	1.25876	1.20553	0.615	0.587	0.478	FALSE	FALSE				14.6757	14.369	14.445	14.5943	14.7097	14.5903	14.6437	14.485	14.6787	14.635	14.1657	13.9967	14.0387	14.2527	14.1937	14.1813	14.2693	14.325	14.3287
3	1	0	395|396|398	191|192|194	20S proteasome|PA28-20S proteasome|PA28gamma-20S proteasome	http://www.uniprot.org/uniprot/P49720	P49720	http://www.uniprot.org/uniprot/P25788	P25788	http://www.uniprot.org/uniprot/P28070	P28070	P49720|P25788|P28070	P49720:Proteasome|P25788:Proteasome_A_N|P28070:Proteasome	PSMB3	PSMA3	PSMB4	non-dynamic	non-dynamic	non-dynamic	1.24286	1.25876	1.20553	0.719	0.339	0.478	FALSE	FALSE				14.375	14.3403	14.3373	14.3067	14.427	14.4643	14.5773	14.5463	14.5487	14.6203	14.1657	13.9967	14.0387	14.2527	14.1937	14.1813	14.2693	14.325	14.3287
3	1	0	395|396|398	191|192|194	20S proteasome|PA28-20S proteasome|PA28gamma-20S proteasome	http://www.uniprot.org/uniprot/P49721	P49721	http://www.uniprot.org/uniprot/P28070	P28070	http://www.uniprot.org/uniprot/P25788	P25788	P49721|P28070|P25788		PSMB2	PSMB4	PSMA3	non-dynamic	non-dynamic	non-dynamic	1.18866	1.20553	1.25876	0.321	0.253	0.478	FALSE	FALSE				13.4413	13.278	13.2013	13.342	13.4507	13.3617	13.2843	13.2663	13.347	13.358	15.407	15.345	15.4113	15.5113	15.6147	15.5993	15.6067	15.4827	15.479
3	0.5	0.5	395|396|398	191|192|194	20S proteasome|PA28-20S proteasome|PA28gamma-20S proteasome	http://www.uniprot.org/uniprot/P60900	P60900	http://www.uniprot.org/uniprot/P25788	P25788	http://www.uniprot.org/uniprot/P28070	P28070	P60900|P25788|P28070		PSMA6	PSMA3	PSMB4	non-dynamic	non-dynamic	non-dynamic	1.22095	1.25876	1.20553	0.76	0.609	0.478	FALSE	FALSE				15.41	15.2377	15.3397	15.4773	15.523	15.436	15.4367	15.3867	15.5257	15.5127	14.1657	13.9967	14.0387	14.2527	14.1937	14.1813	14.2693	14.325	14.3287
3	0.75	0.25	395|396|398	191|192|194	20S proteasome|PA28-20S proteasome|PA28gamma-20S proteasome	http://www.uniprot.org/uniprot/Q99436	Q99436	http://www.uniprot.org/uniprot/P25788	P25788	http://www.uniprot.org/uniprot/P28070	P28070	Q99436|P25788|P28070	Q99436:Proteasome|P25788:Proteasome_A_N|P28070:Proteasome	PSMB7	PSMA3	PSMB4	non-dynamic	non-dynamic	non-dynamic	1.47631	1.25876	1.20553	0.201	0.887	0.478	FALSE	FALSE	2582			15.4983	15.607	15.7943	15.9047	16.0603	16.014	15.9437	15.725	15.781	15.6653	14.1657	13.9967	14.0387	14.2527	14.1937	14.1813	14.2693	14.325	14.3287
3	1	0	396	192	PA28-20S proteasome	http://www.uniprot.org/uniprot/O14818	O14818	http://www.uniprot.org/uniprot/P28070	P28070	http://www.uniprot.org/uniprot/Q06323	Q06323	O14818|P28070|Q06323	O14818:Proteasome_A_N|P28070:Proteasome|Q06323:PA28_beta	PSMA7	PSMB4	PSME1	non-dynamic	non-dynamic	non-dynamic	1.35097	1.20553	1.26693	-0.356	-0.889	0.484	FALSE	FALSE	3226	2758		14.938	14.82	14.8277	14.8217	14.7467	14.647	14.5973	14.5457	14.504	14.5247	15.407	15.345	15.4113	15.5113	15.6147	15.5993	15.6067	15.4827	15.479
3	1	0	396	192	PA28-20S proteasome	http://www.uniprot.org/uniprot/P25786	P25786	http://www.uniprot.org/uniprot/P28070	P28070	http://www.uniprot.org/uniprot/Q06323	Q06323	P25786|P28070|Q06323	P25786:Proteasome_A_N|P28070:Proteasome|Q06323:PA28_beta	PSMA1	PSMB4	PSME1	non-dynamic	non-dynamic	non-dynamic	1.25093	1.20553	1.26693	0.868	0.336	0.484	FALSE	FALSE	2758			14.2823	14.0993	14.2787	14.3697	14.365	14.389	14.4223	14.348	14.2673	14.2827	15.407	15.345	15.4113	15.5113	15.6147	15.5993	15.6067	15.4827	15.479
3	1	0	396	192	PA28-20S proteasome	http://www.uniprot.org/uniprot/P25787	P25787	http://www.uniprot.org/uniprot/Q06323	Q06323	http://www.uniprot.org/uniprot/P28070	P28070	P25787|Q06323|P28070	P25787:Proteasome_A_N|Q06323:PA28_beta|P28070:Proteasome	PSMA2	PSME1	PSMB4	non-dynamic	non-dynamic	non-dynamic	1.30375	1.26693	1.20553	0.334	0.079	0.484	FALSE	FALSE	2758			14.862	14.5587	14.4793	14.4833	14.6	14.6697	14.7793	14.7757	14.7077	14.786	10.39	10.511	10.4997	10.4603	10.5737	10.667	10.6933	10.6147	10.6137
3	1	0	396	192	PA28-20S proteasome	http://www.uniprot.org/uniprot/P25788	P25788	http://www.uniprot.org/uniprot/P28070	P28070	http://www.uniprot.org/uniprot/Q06323	Q06323	P25788|P28070|Q06323	P25788:Proteasome_A_N|P28070:Proteasome|Q06323:PA28_beta	PSMA3	PSMB4	PSME1	non-dynamic	non-dynamic	non-dynamic	1.25876	1.20553	1.26693	0.478	0.494	0.484	FALSE	FALSE	2758			14.1657	13.9967	14.0387	14.2527	14.1937	14.1813	14.2693	14.325	14.3287	14.284	15.407	15.345	15.4113	15.5113	15.6147	15.5993	15.6067	15.4827	15.479
3	1	0	396	192	PA28-20S proteasome	http://www.uniprot.org/uniprot/P25789	P25789	http://www.uniprot.org/uniprot/P28070	P28070	http://www.uniprot.org/uniprot/Q06323	Q06323	P25789|P28070|Q06323	P25789:Proteasome_A_N|P28070:Proteasome|Q06323:PA28_beta	PSMA4	PSMB4	PSME1	non-dynamic	non-dynamic	non-dynamic	1.27958	1.20553	1.26693	-0.027	0.174	0.484	FALSE	FALSE	2758			14.2853	13.9843	13.9297	14.079	14.0553	14.0437	14.1317	14.225	14.2057	14.2577	15.407	15.345	15.4113	15.5113	15.6147	15.5993	15.6067	15.4827	15.479
3	1	0	396	192	PA28-20S proteasome	http://www.uniprot.org/uniprot/P28066	P28066	http://www.uniprot.org/uniprot/Q06323	Q06323	http://www.uniprot.org/uniprot/P28070	P28070	P28066|Q06323|P28070	P28066:Proteasome_A_N|Q06323:PA28_beta|P28070:Proteasome	PSMA5	PSME1	PSMB4	non-dynamic	non-dynamic	non-dynamic	1.26634	1.26693	1.20553	0.192	0.587	0.484	FALSE	FALSE	2758			14.6757	14.369	14.445	14.5943	14.7097	14.5903	14.6437	14.485	14.6787	14.635	10.39	10.511	10.4997	10.4603	10.5737	10.667	10.6933	10.6147	10.6137
3	1	0	396	192	PA28-20S proteasome	http://www.uniprot.org/uniprot/P60900	P60900	http://www.uniprot.org/uniprot/P28070	P28070	http://www.uniprot.org/uniprot/Q06323	Q06323	P60900|P28070|Q06323	P60900:Proteasome_A_N|P28070:Proteasome|Q06323:PA28_beta	PSMA6	PSMB4	PSME1	non-dynamic	non-dynamic	non-dynamic	1.22095	1.20553	1.26693	0.609	0.376	0.484	FALSE	FALSE	2758			15.41	15.2377	15.3397	15.4773	15.523	15.436	15.4367	15.3867	15.5257	15.5127	15.407	15.345	15.4113	15.5113	15.6147	15.5993	15.6067	15.4827	15.479
3	1	0	396	192	PA28-20S proteasome	http://www.uniprot.org/uniprot/O14818	O14818	http://www.uniprot.org/uniprot/Q06323	Q06323	http://www.uniprot.org/uniprot/P25788	P25788	O14818|Q06323|P25788		PSMA7	PSME1	PSMA3	non-dynamic	non-dynamic	non-dynamic	1.35097	1.26693	1.25876	-0.889	-0.72	0.494	FALSE	FALSE	3226	2758		14.938	14.82	14.8277	14.8217	14.7467	14.647	14.5973	14.5457	14.504	14.5247	10.39	10.511	10.4997	10.4603	10.5737	10.667	10.6933	10.6147	10.6137
3	1	0	396	192	PA28-20S proteasome	http://www.uniprot.org/uniprot/P25786	P25786	http://www.uniprot.org/uniprot/P25788	P25788	http://www.uniprot.org/uniprot/Q06323	Q06323	P25786|P25788|Q06323	P25786:Proteasome_A_N|P25788:Proteasome_A_N|Q06323:PA28_beta	PSMA1	PSMA3	PSME1	non-dynamic	non-dynamic	non-dynamic	1.25093	1.25876	1.26693	0.587	0.336	0.494	FALSE	FALSE	2758			14.2823	14.0993	14.2787	14.3697	14.365	14.389	14.4223	14.348	14.2673	14.2827	14.1657	13.9967	14.0387	14.2527	14.1937	14.1813	14.2693	14.325	14.3287
3	1	0	396	192	PA28-20S proteasome	http://www.uniprot.org/uniprot/P25787	P25787	http://www.uniprot.org/uniprot/P25788	P25788	http://www.uniprot.org/uniprot/Q06323	Q06323	P25787|P25788|Q06323	P25787:Proteasome_A_N|P25788:Proteasome_A_N|Q06323:PA28_beta	PSMA2	PSMA3	PSME1	non-dynamic	non-dynamic	non-dynamic	1.30375	1.25876	1.26693	0.53	0.334	0.494	FALSE	FALSE	2758			14.862	14.5587	14.4793	14.4833	14.6	14.6697	14.7793	14.7757	14.7077	14.786	14.1657	13.9967	14.0387	14.2527	14.1937	14.1813	14.2693	14.325	14.3287
3	1	0	396	192	PA28-20S proteasome	http://www.uniprot.org/uniprot/P25789	P25789	http://www.uniprot.org/uniprot/P25788	P25788	http://www.uniprot.org/uniprot/Q06323	Q06323	P25789|P25788|Q06323		PSMA4	PSMA3	PSME1	non-dynamic	non-dynamic	non-dynamic	1.27958	1.25876	1.26693	0.721	0.174	0.494	FALSE	FALSE	2758			14.2853	13.9843	13.9297	14.079	14.0553	14.0437	14.1317	14.225	14.2057	14.2577	14.1657	13.9967	14.0387	14.2527	14.1937	14.1813	14.2693	14.325	14.3287
[truncated: 920 more rows]
[truncated: 11 more columns]

## Sheet: dynamic
Case	AND%	XOR%	ComplexIds	CORUMIds	ComplexNames	Hub Hyperlink	Hub	Int1 Hyperlink	Int1	Int2 Hyperlink	Int2	Triplet	TripletDomains	HubUniProt	Int1UniProt	Int2UniProt	HubExpClass	Int1ExpClass	Int2UniProt	HubFoldCh	Int1FoldCh	Int2FoldCh	r1	r2	r3	P1P2 Antagonistic	P1P2 Antagonistic Paralogs	HubFamily	Int1Family	Int2Family	T0	T5	T10	T15	T20	T25	T30	T35	T40	T45	T0	T5	T10	T15	T20	T25	T30	T35	T40
[truncated: 1,669 more rows]
[truncated: 11 more columns]
