# Supplementary material for: Dissecting the Calcium-Induced Differentiation of Human Primary Keratinocytes Stem Cells by Integrative and Structural Network Analyses
Source: PLoS Comput Biol. 2015 May 6;11(5):e1004256. doi: 10.1371/journal.pcbi.1004256 (PMC4422705; doi:10.1371/journal.pcbi.1004256)
Supplement: S1 Network — (ZIP) [file pcbi.1004256.s026.zip]

Archive with 1 entries (1 files):
- network_of_superdyn_genes.cys
